# Supplementary material for: Comparative analysis of dimension reduction methods for cytometry by time-of-flight data
Source: Nat Commun. 2023 Apr 1;14:1836. doi: 10.1038/s41467-023-37478-w (PMC10067013; doi:10.1038/s41467-023-37478-w)
Supplement: Supplementary file 8 — Source Data [file 41467_2023_37478_MOESM8_ESM.zip]

Archive with 46 entries (45 files):
- Source Data/
- Source Data/fig2_a.csv
- Source Data/fig2_b_combined.csv
- Source Data/fig2_b_real.csv
- Source Data/fig2_b_simulation.csv
- Source Data/fig3_a.csv
- Source Data/fig3_b.csv
- Source Data/fig3_c.csv
- Source Data/fig4_a_open_tsne.csv
- Source Data/fig4_a_SAUCIE.csv
- Source Data/fig4_a_scvis.csv
- Source Data/fig4_a_squadMDS_hybrid.csv
- Source Data/fig4_a_UMAP.csv
- Source Data/fig4_b.csv
- Source Data/fig4_c.csv
- Source Data/fig4_d.csv
- Source Data/fig4_e.csv
- Source Data/fig5_a.csv
- Source Data/fig5_b.csv
- Source Data/fig5_c.csv
- Source Data/fig5_d.csv
- Source Data/fig5_e.csv
- Source Data/fig5_f.csv
- Source Data/fig6_a.csv
- Source Data/fig6_b_improve.csv
- Source Data/fig6_b_percent.csv
- Source Data/fig6_c.csv
- Source Data/fig6_c_bar.csv
- Source Data/sup_fig1.xlsx
- Source Data/sup_fig2.csv
- Source Data/sup_fig3_a.csv
- Source Data/sup_fig3_b.csv
- Source Data/sup_fig4_a.csv
- Source Data/sup_fig4_b.csv
- Source Data/sup_fig5.csv
- Source Data/sup_file1_fig10.csv
- Source Data/sup_file1_fig4.csv
- Source Data/sup_file1_fig5_a_global.csv
- Source Data/sup_file1_fig5_a_type_cluster.csv
- Source Data/sup_file1_fig5_b.csv
- Source Data/sup_file1_fig5_c.csv
- Source Data/sup_file1_fig6.csv
- Source Data/sup_file1_fig7.csv
- Source Data/sup_file1_fig8.csv
- Source Data/sup_file1_fig9_LLE.csv
- Source Data/sup_file1_fig9_phate.csv
