# Supplementary material for: Comparative analysis of dimension reduction methods for cytometry by time-of-flight data
Source: Nat Commun. 2023 Apr 1;14:1836. doi: 10.1038/s41467-023-37478-w (PMC10067013; doi:10.1038/s41467-023-37478-w)
Supplement: Supplementary file 8 — Source Data [file 41467_2023_37478_MOESM8_ESM.zip › Source Data/fig2_a.csv]

Method	Accuracy	Global	Local	Downstream	scRNA Concordance	Scalability	Usability	Stability	Platform	Package	Mapping	Purpose	Cross Platform
DiffMap	6.821225071225071	4.923076923076923	8.705128205128204	6.835470085470085	NA	7.119047619047619	14	NA	R	destiny	No	General/Single Cell	Yes
FA	8.96307978539287	10.569158878504673	7.792523364485981	8.51583592938733	10.166666666666666	19.511904761904763	20	5	Python	sklearn	No	General	Yes
GrandPrix	11.444877120110766	13.14018691588785	9.376635514018691	11.80067497403946	11.703703703703704	15	1	9	Python	grandprix	No	Single Cell	No
ICA	10.842982000692281	13.221495327102804	9.974766355140186	9.342107995846314	10.055555555555555	20.25	20	18	Python	sklearn	Yes	General	Yes
Isomap	11.395513153340255	9.581308411214954	12.332710280373831	12.291329179646937	11.74074074074074	7.75	20	16	Python	sklearn	Yes	General	Yes
KPCA Poly	11.07971233760994	14.489106753812637	9.632897603485839	9.125756475429679	7.666666666666666	10.464285714285715	14	13	Python	sklearn	No	General	Yes
KPCA RBF	10.666943438003221	10.457608695652175	10.643478260869566	10.886292270531401	13.25	10.595238095238097	14	17	Python	sklearn	No	General	Yes
LLE	6.632191994996873	5.640712945590995	6.3686679174484055	7.92010631644778	8.5	5.964285714285714	20	3	Python	sklearn	Yes	General	Yes
NMF	9.412541604702216	15.61567877629063	6.390057361376673	6.218345018058211	11.11111111111111	16.404761904761905	14	20	Python	sklearn	No	General	Yes
PCA	11.77180252682589	14.376404494382022	9.98314606741573	10.98343717549325	10.314814814814815	20.32142857142857	21	10	Python	sklearn	Yes	General	Yes
PHATE	12.596616476289373	6.9953271028037385	15.262616822429907	15.55238836967809	12.685185185185185	15.261904761904765	14	4	Python	phate	No	Single Cell	Yes
SAUCIE	15.134934233298718	14.735514018691589	13.88785046728972	16.77403946002077	14.592592592592592	17.666666666666664	7	15	Python	SAUCIE	No	Single Cell	No
scvis	14.532225683627553	12.417757009345795	14.013084112149533	17.15976116303219	15.314814814814815	15.047619047619047	5	14	Python	scvis	Yes	scRNA	No
scvis (Full)	14.625112495673243	12.161682242990654	14.347663551401869	17.358670820353062	15.462962962962964	13.642857142857142	5	11	Python	scvis	Yes	scRNA	No
Spectral	5.539607430774623	6.542586750788644	4.88801261829653	5.188222923238696	NA	8.047619047619047	8	NA	Python	sklearn	No	General	Yes
SQuaD-MDS	13.39693665628245	16.720973782771537	11.808052434456929	11.640498442367601	14.666666666666666	18.92857142857143	5	12	Python	SQuaD-MDS	No	General	No
SQuaD-MDS Hybrid	14.690559016960886	15.318352059925093	17.26310861423221	11.520353063343718	15.018518518518519	16.5	5	6	Python	SQuaD-MDS	No	General	No
tSNE	13.433298719280028	11.130841121495328	17.457943925233646	11.698026998961579	15.537037037037036	16.285714285714285	20	19	Python	openTSNE	Yes	General/Single Cell	Yes
tSNE (sklearn)	13.830633437175493	12.01588785046729	17.628971962616824	11.816043613707166	16.5	15.5	14	21	Python	sklearn	No	General	Yes
UMAP	14.533826583592939	8.848598130841122	16.054205607476636	18.709657320872275	14.537037037037036	17.023809523809526	20	8	Python	umap-learn	Yes	General/Single Cell	Yes
ZIFA	8.983490900077898	10.646271510516252	7.8565965583174	8.432706607180794	10.407407407407407	11.607142857142858	7	7	Python	ZIFA	No	scRNA	No
