# Supplementary material for: Comparative analysis of dimension reduction methods for cytometry by time-of-flight data
Source: Nat Commun. 2023 Apr 1;14:1836. doi: 10.1038/s41467-023-37478-w (PMC10067013; doi:10.1038/s41467-023-37478-w)
Supplement: Supplementary file 8 — Source Data [file 41467_2023_37478_MOESM8_ESM.zip › Source Data/fig2_b_combined.csv]

Method	n
SAUCIE	0.29704797047970477
SQuaD-MDS Hybrid	0.15498154981549817
scvis (Full)	0.13099630996309963
UMAP	0.13653136531365315
scvis	0.11439114391143912
tSNE (sklearn)	0.027675276752767528
tSNE	0.016605166051660517
