# Supplementary material for: Comparative analysis of dimension reduction methods for cytometry by time-of-flight data
Source: Nat Commun. 2023 Apr 1;14:1836. doi: 10.1038/s41467-023-37478-w (PMC10067013; doi:10.1038/s41467-023-37478-w)
Supplement: Supplementary file 8 — Source Data [file 41467_2023_37478_MOESM8_ESM.zip › Source Data/fig2_b_real.csv]

Method	n
SAUCIE	0.32432432432432434
SQuaD-MDS Hybrid	0.2702702702702703
scvis (Full)	0.036036036036036036
UMAP	0.1891891891891892
scvis	0.036036036036036036
tSNE (sklearn)	0.018018018018018018
tSNE	0.04504504504504504
