# Supplementary material for: Comparative analysis of dimension reduction methods for cytometry by time-of-flight data
Source: Nat Commun. 2023 Apr 1;14:1836. doi: 10.1038/s41467-023-37478-w (PMC10067013; doi:10.1038/s41467-023-37478-w)
Supplement: Supplementary file 8 — Source Data [file 41467_2023_37478_MOESM8_ESM.zip › Source Data/fig2_b_simulation.csv]

Method	n
SAUCIE	0.2900232018561485
SQuaD-MDS Hybrid	0.12529002320185614
scvis (Full)	0.1554524361948956
UMAP	0.12296983758700696
scvis	0.1345707656612529
tSNE (sklearn)	0.030162412993039442
tSNE	0.009280742459396751
