# Supplementary material for: Comparative analysis of dimension reduction methods for cytometry by time-of-flight data
Source: Nat Commun. 2023 Apr 1;14:1836. doi: 10.1038/s41467-023-37478-w (PMC10067013; doi:10.1038/s41467-023-37478-w)
Supplement: Supplementary file 8 — Source Data [file 41467_2023_37478_MOESM8_ESM.zip › Source Data/fig3_a.csv]

Cohort	Sample	Method	Accuracy	Data
BC	1	DiffMap	12.38888888888889	BCSample1
BC	1	FA	8.055555555555555	BCSample1
BC	1	GrandPrix	11.47222222222222	BCSample1
BC	1	ICA	8.722222222222221	BCSample1
BC	1	Isomap	11.5	BCSample1
BC	1	KPCA Poly	9.166666666666666	BCSample1
BC	1	KPCA RBF	9.86111111111111	BCSample1
BC	1	LLE	11.055555555555555	BCSample1
BC	1	NMF	9.916666666666666	BCSample1
BC	1	tSNE	12.916666666666666	BCSample1
BC	1	PCA	7.638888888888888	BCSample1
BC	1	PHATE	12.694444444444445	BCSample1
BC	1	SAUCIE	13.416666666666666	BCSample1
BC	1	scvis (Full)	12.88888888888889	BCSample1
BC	1	scvis	12.055555555555555	BCSample1
BC	1	tSNE (sklearn)	12.055555555555555	BCSample1
BC	1	Spectral	12.13888888888889	BCSample1
BC	1	SQuaD-MDS	9.833333333333334	BCSample1
BC	1	SQuaD-MDS Hybrid	12.416666666666666	BCSample1
BC	1	UMAP	11.97222222222222	BCSample1
BC	1	ZIFA	8.833333333333334	BCSample1
BC	10	DiffMap	10.52777777777778	BCSample10
BC	10	FA	6.611111111111111	BCSample10
BC	10	GrandPrix	10.805555555555555	BCSample10
BC	10	ICA	8.166666666666666	BCSample10
BC	10	Isomap	10.86111111111111	BCSample10
BC	10	KPCA Poly	8.166666666666666	BCSample10
BC	10	KPCA RBF	9.13888888888889	BCSample10
BC	10	LLE	9.47222222222222	BCSample10
BC	10	NMF	7.666666666666667	BCSample10
BC	10	tSNE	13	BCSample10
BC	10	PCA	9.52777777777778	BCSample10
BC	10	PHATE	13.916666666666666	BCSample10
BC	10	SAUCIE	13.13888888888889	BCSample10
BC	10	scvis (Full)	16.805555555555557	BCSample10
BC	10	scvis	14.305555555555555	BCSample10
BC	10	tSNE (sklearn)	15.88888888888889	BCSample10
BC	10	Spectral	10.11111111111111	BCSample10
BC	10	SQuaD-MDS	10.36111111111111	BCSample10
BC	10	SQuaD-MDS Hybrid	13.36111111111111	BCSample10
BC	10	UMAP	13.25	BCSample10
BC	10	ZIFA	5.944444444444445	BCSample10
BC	11	DiffMap	10.555555555555555	BCSample11
BC	11	FA	7.055555555555555	BCSample11
BC	11	GrandPrix	7.638888888888888	BCSample11
BC	11	ICA	11.555555555555555	BCSample11
BC	11	Isomap	13.694444444444445	BCSample11
BC	11	KPCA Poly	10.11111111111111	BCSample11
BC	11	KPCA RBF	12.055555555555555	BCSample11
BC	11	LLE	9.25	BCSample11
BC	11	NMF	9.38888888888889	BCSample11
BC	11	tSNE	12.88888888888889	BCSample11
BC	11	PCA	11.27777777777778	BCSample11
BC	11	PHATE	13	BCSample11
BC	11	SAUCIE	12.527777777777777	BCSample11
BC	11	scvis (Full)	12.02777777777778	BCSample11
BC	11	scvis	12.305555555555555	BCSample11
BC	11	tSNE (sklearn)	12.944444444444445	BCSample11
BC	11	Spectral	10.88888888888889	BCSample11
BC	11	SQuaD-MDS	8.833333333333334	BCSample11
BC	11	SQuaD-MDS Hybrid	14.555555555555555	BCSample11
BC	11	UMAP	12.02777777777778	BCSample11
BC	11	ZIFA	6.444444444444445	BCSample11
BC	12	DiffMap	11.86111111111111	BCSample12
BC	12	FA	7.916666666666667	BCSample12
BC	12	GrandPrix	9.11111111111111	BCSample12
BC	12	ICA	7.722222222222222	BCSample12
BC	12	Isomap	10.555555555555555	BCSample12
BC	12	KPCA Poly	7.611111111111111	BCSample12
BC	12	KPCA RBF	10.61111111111111	BCSample12
BC	12	LLE	10.77777777777778	BCSample12
BC	12	NMF	6.388888888888889	BCSample12
BC	12	tSNE	16.333333333333332	BCSample12
BC	12	PCA	9	BCSample12
BC	12	PHATE	12.52777777777778	BCSample12
BC	12	SAUCIE	10.777777777777777	BCSample12
BC	12	scvis (Full)	13.77777777777778	BCSample12
BC	12	scvis	11.36111111111111	BCSample12
BC	12	tSNE (sklearn)	16.916666666666668	BCSample12
BC	12	Spectral	12.083333333333334	BCSample12
BC	12	SQuaD-MDS	9.055555555555555	BCSample12
BC	12	SQuaD-MDS Hybrid	14.38888888888889	BCSample12
BC	12	UMAP	14.52777777777778	BCSample12
BC	12	ZIFA	7.861111111111111	BCSample12
BC	13	DiffMap	7.638888888888889	BCSample13
BC	13	FA	4.055555555555555	BCSample13
BC	13	GrandPrix	10.055555555555555	BCSample13
BC	13	ICA	9.444444444444445	BCSample13
BC	13	Isomap	10.333333333333334	BCSample13
BC	13	KPCA Poly	7.305555555555555	BCSample13
BC	13	KPCA RBF	8.944444444444445	BCSample13
BC	13	LLE	4.111111111111111	BCSample13
BC	13	NMF	6.944444444444445	BCSample13
BC	13	tSNE	18.25	BCSample13
BC	13	PCA	9.27777777777778	BCSample13
BC	13	PHATE	13.25	BCSample13
BC	13	SAUCIE	17.38888888888889	BCSample13
BC	13	scvis (Full)	15.333333333333334	BCSample13
BC	13	scvis	12.805555555555555	BCSample13
BC	13	tSNE (sklearn)	18.11111111111111	BCSample13
BC	13	Spectral	14.72222222222222	BCSample13
BC	13	SQuaD-MDS	10	BCSample13
BC	13	SQuaD-MDS Hybrid	15.36111111111111	BCSample13
BC	13	UMAP	13.75	BCSample13
BC	13	ZIFA	3.944444444444444	BCSample13
BC	14	DiffMap	8.5	BCSample14
BC	14	FA	4.888888888888888	BCSample14
BC	14	GrandPrix	7.611111111111112	BCSample14
BC	14	ICA	6.861111111111111	BCSample14
BC	14	Isomap	11.055555555555555	BCSample14
BC	14	KPCA Poly	7.222222222222222	BCSample14
BC	14	KPCA RBF	10.52777777777778	BCSample14
BC	14	LLE	3	BCSample14
BC	14	NMF	10.666666666666666	BCSample14
BC	14	tSNE	18.63888888888889	BCSample14
BC	14	PCA	10.75	BCSample14
BC	14	PHATE	13.38888888888889	BCSample14
BC	14	SAUCIE	16.194444444444443	BCSample14
BC	14	scvis (Full)	14.63888888888889	BCSample14
BC	14	scvis	14.72222222222222	BCSample14
BC	14	tSNE (sklearn)	17.36111111111111	BCSample14
BC	14	Spectral	8.38888888888889	BCSample14
BC	14	SQuaD-MDS	10.38888888888889	BCSample14
BC	14	SQuaD-MDS Hybrid	16.22222222222222	BCSample14
BC	14	UMAP	15.083333333333334	BCSample14
BC	14	ZIFA	4.888888888888888	BCSample14
BC	2	DiffMap	9.194444444444445	BCSample2
BC	2	FA	5.833333333333333	BCSample2
BC	2	GrandPrix	8.13888888888889	BCSample2
BC	2	ICA	7.055555555555555	BCSample2
BC	2	Isomap	12.47222222222222	BCSample2
BC	2	KPCA Poly	6.916666666666667	BCSample2
BC	2	KPCA RBF	8.666666666666666	BCSample2
BC	2	LLE	6.527777777777778	BCSample2
BC	2	NMF	9.666666666666666	BCSample2
BC	2	tSNE	19.13888888888889	BCSample2
BC	2	PCA	8.13888888888889	BCSample2
BC	2	PHATE	11.416666666666666	BCSample2
BC	2	SAUCIE	15.555555555555555	BCSample2
BC	2	scvis (Full)	12.38888888888889	BCSample2
BC	2	scvis	12	BCSample2
BC	2	tSNE (sklearn)	18.666666666666668	BCSample2
BC	2	Spectral	10.25	BCSample2
BC	2	SQuaD-MDS	10.805555555555555	BCSample2
BC	2	SQuaD-MDS Hybrid	15.13888888888889	BCSample2
BC	2	UMAP	16.805555555555557	BCSample2
BC	2	ZIFA	6.222222222222222	BCSample2
BC	3	DiffMap	8.527777777777779	BCSample3
BC	3	FA	5.138888888888889	BCSample3
BC	3	GrandPrix	9.805555555555555	BCSample3
BC	3	ICA	7.972222222222222	BCSample3
BC	3	Isomap	12.833333333333334	BCSample3
BC	3	KPCA Poly	9.694444444444445	BCSample3
BC	3	KPCA RBF	11.75	BCSample3
BC	3	LLE	6.527777777777778	BCSample3
BC	3	NMF	10.13888888888889	BCSample3
BC	3	tSNE	15.75	BCSample3
BC	3	PCA	10.194444444444445	BCSample3
BC	3	PHATE	11.055555555555555	BCSample3
BC	3	SAUCIE	12.083333333333334	BCSample3
BC	3	scvis (Full)	11.416666666666666	BCSample3
BC	3	scvis	14.555555555555555	BCSample3
BC	3	tSNE (sklearn)	15.38888888888889	BCSample3
BC	3	Spectral	10	BCSample3
BC	3	SQuaD-MDS	12.333333333333334	BCSample3
BC	3	SQuaD-MDS Hybrid	16.38888888888889	BCSample3
BC	3	UMAP	14.63888888888889	BCSample3
BC	3	ZIFA	4.805555555555555	BCSample3
BC	4	DiffMap	9.916666666666666	BCSample4
BC	4	FA	3.9722222222222223	BCSample4
BC	4	GrandPrix	7.583333333333333	BCSample4
BC	4	ICA	11	BCSample4
BC	4	Isomap	10.11111111111111	BCSample4
BC	4	KPCA Poly	12.805555555555555	BCSample4
BC	4	KPCA RBF	14.27777777777778	BCSample4
BC	4	LLE	9.416666666666666	BCSample4
BC	4	NMF	10.52777777777778	BCSample4
BC	4	tSNE	15.72222222222222	BCSample4
BC	4	PCA	12.416666666666666	BCSample4
BC	4	PHATE	10.77777777777778	BCSample4
BC	4	SAUCIE	13.027777777777777	BCSample4
BC	4	scvis (Full)	13.36111111111111	BCSample4
BC	4	scvis	9.916666666666666	BCSample4
BC	4	tSNE (sklearn)	14.166666666666666	BCSample4
BC	4	Spectral	8.305555555555555	BCSample4
BC	4	SQuaD-MDS	9.61111111111111	BCSample4
BC	4	SQuaD-MDS Hybrid	16.305555555555557	BCSample4
BC	4	UMAP	13.97222222222222	BCSample4
BC	4	ZIFA	3.9722222222222223	BCSample4
BC	5	DiffMap	8.13888888888889	BCSample5
BC	5	FA	4.722222222222222	BCSample5
BC	5	GrandPrix	11.944444444444445	BCSample5
BC	5	ICA	8.38888888888889	BCSample5
BC	5	Isomap	9.75	BCSample5
BC	5	KPCA Poly	7.194444444444445	BCSample5
BC	5	KPCA RBF	10.194444444444445	BCSample5
BC	5	LLE	6.833333333333333	BCSample5
BC	5	NMF	10.27777777777778	BCSample5
BC	5	tSNE	17.22222222222222	BCSample5
BC	5	PCA	7.777777777777778	BCSample5
BC	5	PHATE	12.27777777777778	BCSample5
BC	5	SAUCIE	14.86111111111111	BCSample5
BC	5	scvis (Full)	17.583333333333332	BCSample5
BC	5	scvis	16.22222222222222	BCSample5
BC	5	tSNE (sklearn)	15.97222222222222	BCSample5
BC	5	Spectral	11.583333333333334	BCSample5
BC	5	SQuaD-MDS	9.72222222222222	BCSample5
BC	5	SQuaD-MDS Hybrid	14.13888888888889	BCSample5
BC	5	UMAP	12.055555555555555	BCSample5
BC	5	ZIFA	4.166666666666667	BCSample5
BC	6	DiffMap	8.13888888888889	BCSample6
BC	6	FA	6.25	BCSample6
BC	6	GrandPrix	11.166666666666666	BCSample6
BC	6	ICA	6.138888888888889	BCSample6
BC	6	Isomap	10.97222222222222	BCSample6
BC	6	KPCA Poly	8.472222222222221	BCSample6
BC	6	KPCA RBF	8.75	BCSample6
BC	6	LLE	5.361111111111112	BCSample6
BC	6	NMF	7.277777777777778	BCSample6
BC	6	tSNE	17.52777777777778	BCSample6
BC	6	PCA	9.22222222222222	BCSample6
BC	6	PHATE	13.22222222222222	BCSample6
BC	6	SAUCIE	15.38888888888889	BCSample6
BC	6	scvis (Full)	15.333333333333334	BCSample6
BC	6	scvis	14.222222222222223	BCSample6
BC	6	tSNE (sklearn)	17.416666666666668	BCSample6
BC	6	Spectral	8.63888888888889	BCSample6
BC	6	SQuaD-MDS	8.916666666666666	BCSample6
BC	6	SQuaD-MDS Hybrid	15.75	BCSample6
BC	6	UMAP	17.333333333333332	BCSample6
BC	6	ZIFA	5.527777777777778	BCSample6
BC	7	DiffMap	9.833333333333334	BCSample7
BC	7	FA	6.194444444444445	BCSample7
BC	7	GrandPrix	7.333333333333333	BCSample7
BC	7	ICA	11.083333333333334	BCSample7
BC	7	Isomap	10.055555555555555	BCSample7
BC	7	KPCA Poly	7.388888888888888	BCSample7
BC	7	KPCA RBF	9.305555555555555	BCSample7
BC	7	LLE	9.055555555555555	BCSample7
BC	7	NMF	7.277777777777778	BCSample7
BC	7	tSNE	15.944444444444445	BCSample7
BC	7	PCA	10.166666666666666	BCSample7
BC	7	PHATE	12.555555555555555	BCSample7
BC	7	SAUCIE	16.5	BCSample7
BC	7	scvis (Full)	13.86111111111111	BCSample7
BC	7	scvis	13.083333333333334	BCSample7
BC	7	tSNE (sklearn)	15.86111111111111	BCSample7
BC	7	Spectral	9.444444444444445	BCSample7
BC	7	SQuaD-MDS	10	BCSample7
BC	7	SQuaD-MDS Hybrid	15.5	BCSample7
BC	7	UMAP	14.5	BCSample7
BC	7	ZIFA	6.083333333333333	BCSample7
BC	8	DiffMap	10.47222222222222	BCSample8
BC	8	FA	4.75	BCSample8
BC	8	GrandPrix	11.833333333333334	BCSample8
BC	8	ICA	8.694444444444445	BCSample8
BC	8	Isomap	10.25	BCSample8
BC	8	KPCA Poly	8.527777777777779	BCSample8
BC	8	KPCA RBF	10.63888888888889	BCSample8
BC	8	LLE	9.88888888888889	BCSample8
BC	8	NMF	12.13888888888889	BCSample8
BC	8	tSNE	13.88888888888889	BCSample8
BC	8	PCA	10.75	BCSample8
BC	8	PHATE	12.055555555555555	BCSample8
BC	8	SAUCIE	15.694444444444445	BCSample8
BC	8	scvis (Full)	12.194444444444445	BCSample8
BC	8	scvis	11	BCSample8
BC	8	tSNE (sklearn)	14	BCSample8
BC	8	Spectral	9.583333333333334	BCSample8
BC	8	SQuaD-MDS	8.972222222222221	BCSample8
BC	8	SQuaD-MDS Hybrid	14.694444444444445	BCSample8
BC	8	UMAP	16.166666666666668	BCSample8
BC	8	ZIFA	4.805555555555555	BCSample8
BC	9	DiffMap	9.63888888888889	BCSample9
BC	9	FA	4.583333333333333	BCSample9
BC	9	GrandPrix	15.72222222222222	BCSample9
BC	9	ICA	8.305555555555555	BCSample9
BC	9	Isomap	7.583333333333333	BCSample9
BC	9	KPCA Poly	8.5	BCSample9
BC	9	KPCA RBF	8.444444444444445	BCSample9
BC	9	LLE	8.13888888888889	BCSample9
BC	9	NMF	11.02777777777778	BCSample9
BC	9	tSNE	15.666666666666666	BCSample9
BC	9	PCA	10.36111111111111	BCSample9
BC	9	PHATE	11.555555555555555	BCSample9
BC	9	SAUCIE	16.305555555555557	BCSample9
BC	9	scvis (Full)	15.666666666666666	BCSample9
BC	9	scvis	13.27777777777778	BCSample9
BC	9	tSNE (sklearn)	15.11111111111111	BCSample9
BC	9	Spectral	10.22222222222222	BCSample9
BC	9	SQuaD-MDS	10.916666666666666	BCSample9
BC	9	SQuaD-MDS Hybrid	15.333333333333334	BCSample9
BC	9	UMAP	10.63888888888889	BCSample9
BC	9	ZIFA	4	BCSample9
Brain	1	DiffMap	NA	BrainSample1
Brain	1	FA	10.63888888888889	BrainSample1
Brain	1	GrandPrix	13.305555555555555	BrainSample1
Brain	1	ICA	9	BrainSample1
Brain	1	Isomap	12.444444444444445	BrainSample1
Brain	1	KPCA Poly	13.11111111111111	BrainSample1
Brain	1	KPCA RBF	9.38888888888889	BrainSample1
Brain	1	LLE	12.055555555555555	BrainSample1
Brain	1	NMF	7.638888888888889	BrainSample1
Brain	1	tSNE	12.416666666666666	BrainSample1
Brain	1	PCA	12.72222222222222	BrainSample1
Brain	1	PHATE	13.38888888888889	BrainSample1
Brain	1	SAUCIE	15.583333333333334	BrainSample1
Brain	1	scvis (Full)	14.666666666666666	BrainSample1
Brain	1	scvis	15.13888888888889	BrainSample1
Brain	1	tSNE (sklearn)	11.75	BrainSample1
Brain	1	Spectral	NA	BrainSample1
Brain	1	SQuaD-MDS	9.305555555555555	BrainSample1
Brain	1	SQuaD-MDS Hybrid	12.52777777777778	BrainSample1
Brain	1	UMAP	11.97222222222222	BrainSample1
Brain	1	ZIFA	10.944444444444445	BrainSample1
Brain	2	DiffMap	NA	BrainSample2
Brain	2	FA	9.5	BrainSample2
Brain	2	GrandPrix	12.63888888888889	BrainSample2
Brain	2	ICA	8.666666666666666	BrainSample2
Brain	2	Isomap	13.02777777777778	BrainSample2
Brain	2	KPCA Poly	9.25	BrainSample2
Brain	2	KPCA RBF	9.805555555555555	BrainSample2
Brain	2	LLE	10.72222222222222	BrainSample2
Brain	2	NMF	7.833333333333333	BrainSample2
Brain	2	tSNE	15.666666666666666	BrainSample2
Brain	2	PCA	10.72222222222222	BrainSample2
Brain	2	PHATE	11.27777777777778	BrainSample2
Brain	2	SAUCIE	12.305555555555555	BrainSample2
Brain	2	scvis (Full)	15.722222222222223	BrainSample2
Brain	2	scvis	15.166666666666666	BrainSample2
Brain	2	tSNE (sklearn)	14.416666666666666	BrainSample2
Brain	2	Spectral	NA	BrainSample2
Brain	2	SQuaD-MDS	9.61111111111111	BrainSample2
Brain	2	SQuaD-MDS Hybrid	15.25	BrainSample2
Brain	2	UMAP	16.47222222222222	BrainSample2
Brain	2	ZIFA	9.944444444444445	BrainSample2
Brain	3	DiffMap	NA	BrainSample3
Brain	3	FA	9.916666666666666	BrainSample3
Brain	3	GrandPrix	8.916666666666666	BrainSample3
Brain	3	ICA	11.27777777777778	BrainSample3
Brain	3	Isomap	12.13888888888889	BrainSample3
Brain	3	KPCA Poly	12.77777777777778	BrainSample3
Brain	3	KPCA RBF	11.416666666666666	BrainSample3
Brain	3	LLE	3	BrainSample3
Brain	3	NMF	9.694444444444445	BrainSample3
Brain	3	tSNE	14.166666666666666	BrainSample3
Brain	3	PCA	12.805555555555555	BrainSample3
Brain	3	PHATE	11.77777777777778	BrainSample3
Brain	3	SAUCIE	17	BrainSample3
Brain	3	scvis (Full)	14.027777777777777	BrainSample3
Brain	3	scvis	15.88888888888889	BrainSample3
Brain	3	tSNE (sklearn)	13.694444444444445	BrainSample3
Brain	3	Spectral	NA	BrainSample3
Brain	3	SQuaD-MDS	10.166666666666666	BrainSample3
Brain	3	SQuaD-MDS Hybrid	14.444444444444445	BrainSample3
Brain	3	UMAP	13.75	BrainSample3
Brain	3	ZIFA	11.13888888888889	BrainSample3
Brain	4	DiffMap	NA	BrainSample4
Brain	4	FA	10.833333333333334	BrainSample4
Brain	4	GrandPrix	9.083333333333334	BrainSample4
Brain	4	ICA	9.72222222222222	BrainSample4
Brain	4	Isomap	12.972222222222223	BrainSample4
Brain	4	KPCA Poly	12	BrainSample4
Brain	4	KPCA RBF	10.25	BrainSample4
Brain	4	LLE	9.38888888888889	BrainSample4
Brain	4	NMF	7.361111111111111	BrainSample4
Brain	4	tSNE	14.13888888888889	BrainSample4
Brain	4	PCA	11.444444444444445	BrainSample4
Brain	4	PHATE	14.36111111111111	BrainSample4
Brain	4	SAUCIE	16.833333333333332	BrainSample4
Brain	4	scvis (Full)	15.444444444444445	BrainSample4
Brain	4	scvis	15.63888888888889	BrainSample4
Brain	4	tSNE (sklearn)	14.36111111111111	BrainSample4
Brain	4	Spectral	NA	BrainSample4
Brain	4	SQuaD-MDS	6.888888888888889	BrainSample4
Brain	4	SQuaD-MDS Hybrid	14.583333333333334	BrainSample4
Brain	4	UMAP	13.055555555555555	BrainSample4
Brain	4	ZIFA	9.63888888888889	BrainSample4
Brain	5	DiffMap	NA	BrainSample5
Brain	5	FA	11.833333333333334	BrainSample5
Brain	5	GrandPrix	8.36111111111111	BrainSample5
Brain	5	ICA	10.25	BrainSample5
Brain	5	Isomap	13.694444444444445	BrainSample5
Brain	5	KPCA Poly	11.555555555555555	BrainSample5
Brain	5	KPCA RBF	8.86111111111111	BrainSample5
Brain	5	LLE	10.333333333333334	BrainSample5
Brain	5	NMF	9.38888888888889	BrainSample5
Brain	5	tSNE	13.47222222222222	BrainSample5
Brain	5	PCA	10.52777777777778	BrainSample5
Brain	5	PHATE	14.444444444444445	BrainSample5
Brain	5	SAUCIE	17.11111111111111	BrainSample5
Brain	5	scvis (Full)	14.833333333333334	BrainSample5
Brain	5	scvis	12.333333333333334	BrainSample5
Brain	5	tSNE (sklearn)	13.194444444444445	BrainSample5
Brain	5	Spectral	NA	BrainSample5
Brain	5	SQuaD-MDS	6.138888888888889	BrainSample5
Brain	5	SQuaD-MDS Hybrid	13.75	BrainSample5
Brain	5	UMAP	15.27777777777778	BrainSample5
Brain	5	ZIFA	12.63888888888889	BrainSample5
Covid	1	DiffMap	NA	CovidSample1
Covid	1	FA	8.61111111111111	CovidSample1
Covid	1	GrandPrix	12.11111111111111	CovidSample1
Covid	1	ICA	12.166666666666666	CovidSample1
Covid	1	Isomap	12.36111111111111	CovidSample1
Covid	1	KPCA Poly	10.47222222222222	CovidSample1
Covid	1	KPCA RBF	10.47222222222222	CovidSample1
Covid	1	LLE	5.111111111111111	CovidSample1
Covid	1	NMF	8.75	CovidSample1
Covid	1	tSNE	13.77777777777778	CovidSample1
Covid	1	PCA	13.555555555555555	CovidSample1
Covid	1	PHATE	15.833333333333334	CovidSample1
Covid	1	SAUCIE	11.694444444444445	CovidSample1
Covid	1	scvis (Full)	13.02777777777778	CovidSample1
Covid	1	scvis	14.86111111111111	CovidSample1
Covid	1	tSNE (sklearn)	15.25	CovidSample1
Covid	1	Spectral	NA	CovidSample1
Covid	1	SQuaD-MDS	10.61111111111111	CovidSample1
Covid	1	SQuaD-MDS Hybrid	13.416666666666666	CovidSample1
Covid	1	UMAP	16.22222222222222	CovidSample1
Covid	1	ZIFA	9.694444444444445	CovidSample1
Covid	10	DiffMap	NA	CovidSample10
Covid	10	FA	7.861111111111111	CovidSample10
Covid	10	GrandPrix	11.944444444444445	CovidSample10
Covid	10	ICA	10.38888888888889	CovidSample10
Covid	10	Isomap	14.583333333333334	CovidSample10
Covid	10	KPCA Poly	NA	CovidSample10
Covid	10	KPCA RBF	9.083333333333334	CovidSample10
Covid	10	LLE	6.694444444444445	CovidSample10
Covid	10	NMF	8.722222222222221	CovidSample10
Covid	10	tSNE	14.416666666666666	CovidSample10
Covid	10	PCA	12.38888888888889	CovidSample10
Covid	10	PHATE	16.083333333333332	CovidSample10
Covid	10	SAUCIE	15.13888888888889	CovidSample10
Covid	10	scvis (Full)	14.972222222222223	CovidSample10
Covid	10	scvis	14.694444444444445	CovidSample10
Covid	10	tSNE (sklearn)	15.11111111111111	CovidSample10
Covid	10	Spectral	NA	CovidSample10
Covid	10	SQuaD-MDS	12.75	CovidSample10
Covid	10	SQuaD-MDS Hybrid	15.38888888888889	CovidSample10
Covid	10	UMAP	16.52777777777778	CovidSample10
Covid	10	ZIFA	8.25	CovidSample10
Covid	11	DiffMap	NA	CovidSample11
Covid	11	FA	11.833333333333334	CovidSample11
Covid	11	GrandPrix	12.583333333333334	CovidSample11
Covid	11	ICA	8.944444444444445	CovidSample11
Covid	11	Isomap	14.666666666666666	CovidSample11
Covid	11	KPCA Poly	9.63888888888889	CovidSample11
Covid	11	KPCA RBF	7.583333333333333	CovidSample11
Covid	11	LLE	8.027777777777779	CovidSample11
Covid	11	NMF	8.194444444444445	CovidSample11
Covid	11	tSNE	11.52777777777778	CovidSample11
Covid	11	PCA	13.25	CovidSample11
Covid	11	PHATE	14.61111111111111	CovidSample11
Covid	11	SAUCIE	13.583333333333334	CovidSample11
Covid	11	scvis (Full)	14.805555555555555	CovidSample11
Covid	11	scvis	12.97222222222222	CovidSample11
Covid	11	tSNE (sklearn)	12.77777777777778	CovidSample11
Covid	11	Spectral	NA	CovidSample11
Covid	11	SQuaD-MDS	11.22222222222222	CovidSample11
Covid	11	SQuaD-MDS Hybrid	15.5	CovidSample11
Covid	11	UMAP	14.166666666666666	CovidSample11
Covid	11	ZIFA	12.11111111111111	CovidSample11
Covid	12	DiffMap	NA	CovidSample12
Covid	12	FA	10.27777777777778	CovidSample12
Covid	12	GrandPrix	12.63888888888889	CovidSample12
Covid	12	ICA	14.5	CovidSample12
Covid	12	Isomap	13.88888888888889	CovidSample12
Covid	12	KPCA Poly	NA	CovidSample12
Covid	12	KPCA RBF	NA	CovidSample12
Covid	12	LLE	7.111111111111111	CovidSample12
Covid	12	NMF	11.88888888888889	CovidSample12
Covid	12	tSNE	12.13888888888889	CovidSample12
Covid	12	PCA	13.833333333333334	CovidSample12
Covid	12	PHATE	14.416666666666666	CovidSample12
Covid	12	SAUCIE	14.333333333333334	CovidSample12
Covid	12	scvis (Full)	14.38888888888889	CovidSample12
Covid	12	scvis	14.527777777777777	CovidSample12
Covid	12	tSNE (sklearn)	12.11111111111111	CovidSample12
Covid	12	Spectral	NA	CovidSample12
Covid	12	SQuaD-MDS	13.47222222222222	CovidSample12
Covid	12	SQuaD-MDS Hybrid	15.77777777777778	CovidSample12
Covid	12	UMAP	14.13888888888889	CovidSample12
Covid	12	ZIFA	11.555555555555555	CovidSample12
Covid	2	DiffMap	NA	CovidSample2
Covid	2	FA	6.027777777777778	CovidSample2
Covid	2	GrandPrix	10.333333333333334	CovidSample2
Covid	2	ICA	9.944444444444445	CovidSample2
Covid	2	Isomap	14.416666666666666	CovidSample2
Covid	2	KPCA Poly	8.63888888888889	CovidSample2
Covid	2	KPCA RBF	10.61111111111111	CovidSample2
Covid	2	LLE	10.61111111111111	CovidSample2
Covid	2	NMF	7.833333333333333	CovidSample2
Covid	2	tSNE	14.72222222222222	CovidSample2
Covid	2	PCA	9.88888888888889	CovidSample2
Covid	2	PHATE	15.416666666666666	CovidSample2
Covid	2	SAUCIE	15.055555555555555	CovidSample2
Covid	2	scvis (Full)	14.444444444444445	CovidSample2
Covid	2	scvis	14.305555555555555	CovidSample2
Covid	2	tSNE (sklearn)	16	CovidSample2
Covid	2	Spectral	NA	CovidSample2
Covid	2	SQuaD-MDS	10.38888888888889	CovidSample2
Covid	2	SQuaD-MDS Hybrid	13.47222222222222	CovidSample2
Covid	2	UMAP	18.194444444444443	CovidSample2
Covid	2	ZIFA	7.694444444444445	CovidSample2
Covid	3	DiffMap	NA	CovidSample3
Covid	3	FA	9.666666666666666	CovidSample3
Covid	3	GrandPrix	10.38888888888889	CovidSample3
Covid	3	ICA	12.666666666666666	CovidSample3
Covid	3	Isomap	13.13888888888889	CovidSample3
Covid	3	KPCA Poly	11.305555555555555	CovidSample3
Covid	3	KPCA RBF	10.555555555555555	CovidSample3
Covid	3	LLE	4.555555555555555	CovidSample3
Covid	3	NMF	11.055555555555555	CovidSample3
Covid	3	tSNE	12.305555555555555	CovidSample3
Covid	3	PCA	13.75	CovidSample3
Covid	3	PHATE	15.38888888888889	CovidSample3
Covid	3	SAUCIE	13.333333333333334	CovidSample3
Covid	3	scvis (Full)	13.944444444444445	CovidSample3
Covid	3	scvis	13.166666666666666	CovidSample3
Covid	3	tSNE (sklearn)	14.194444444444445	CovidSample3
Covid	3	Spectral	NA	CovidSample3
Covid	3	SQuaD-MDS	10.11111111111111	CovidSample3
Covid	3	SQuaD-MDS Hybrid	13.02777777777778	CovidSample3
Covid	3	UMAP	16	CovidSample3
Covid	3	ZIFA	9.444444444444445	CovidSample3
Covid	4	DiffMap	NA	CovidSample4
Covid	4	FA	11.583333333333334	CovidSample4
Covid	4	GrandPrix	11.555555555555555	CovidSample4
Covid	4	ICA	11.61111111111111	CovidSample4
Covid	4	Isomap	14.666666666666666	CovidSample4
Covid	4	KPCA Poly	9.25	CovidSample4
Covid	4	KPCA RBF	11.97222222222222	CovidSample4
Covid	4	LLE	5.583333333333333	CovidSample4
Covid	4	NMF	8.444444444444445	CovidSample4
Covid	4	tSNE	12.25	CovidSample4
Covid	4	PCA	11.72222222222222	CovidSample4
Covid	4	PHATE	16.555555555555557	CovidSample4
Covid	4	SAUCIE	15.36111111111111	CovidSample4
Covid	4	scvis (Full)	11.61111111111111	CovidSample4
Covid	4	scvis	12.833333333333334	CovidSample4
Covid	4	tSNE (sklearn)	12.555555555555555	CovidSample4
Covid	4	Spectral	NA	CovidSample4
Covid	4	SQuaD-MDS	9.72222222222222	CovidSample4
Covid	4	SQuaD-MDS Hybrid	13.52777777777778	CovidSample4
Covid	4	UMAP	15.13888888888889	CovidSample4
Covid	4	ZIFA	12.055555555555555	CovidSample4
Covid	5	DiffMap	NA	CovidSample5
Covid	5	FA	10.555555555555555	CovidSample5
Covid	5	GrandPrix	11.11111111111111	CovidSample5
Covid	5	ICA	10.194444444444445	CovidSample5
Covid	5	Isomap	15.305555555555555	CovidSample5
Covid	5	KPCA Poly	9.5	CovidSample5
Covid	5	KPCA RBF	9.694444444444445	CovidSample5
Covid	5	LLE	4.166666666666667	CovidSample5
Covid	5	NMF	11.02777777777778	CovidSample5
Covid	5	tSNE	12.833333333333334	CovidSample5
Covid	5	PCA	11.77777777777778	CovidSample5
Covid	5	PHATE	16	CovidSample5
Covid	5	SAUCIE	12.75	CovidSample5
Covid	5	scvis (Full)	15.86111111111111	CovidSample5
Covid	5	scvis	14.694444444444445	CovidSample5
Covid	5	tSNE (sklearn)	12.916666666666666	CovidSample5
Covid	5	Spectral	NA	CovidSample5
Covid	5	SQuaD-MDS	10.36111111111111	CovidSample5
Covid	5	SQuaD-MDS Hybrid	14.13888888888889	CovidSample5
Covid	5	UMAP	15.166666666666666	CovidSample5
Covid	5	ZIFA	9.944444444444445	CovidSample5
Covid	6	DiffMap	NA	CovidSample6
Covid	6	FA	10.583333333333334	CovidSample6
Covid	6	GrandPrix	11.5	CovidSample6
Covid	6	ICA	10.38888888888889	CovidSample6
Covid	6	Isomap	12.805555555555555	CovidSample6
Covid	6	KPCA Poly	10.305555555555555	CovidSample6
Covid	6	KPCA RBF	12.222222222222223	CovidSample6
Covid	6	LLE	7.388888888888888	CovidSample6
Covid	6	NMF	8.722222222222221	CovidSample6
Covid	6	tSNE	12.333333333333334	CovidSample6
Covid	6	PCA	14	CovidSample6
Covid	6	PHATE	17.194444444444443	CovidSample6
Covid	6	SAUCIE	13.916666666666666	CovidSample6
Covid	6	scvis (Full)	13.36111111111111	CovidSample6
Covid	6	scvis	11.22222222222222	CovidSample6
Covid	6	tSNE (sklearn)	12.833333333333334	CovidSample6
Covid	6	Spectral	NA	CovidSample6
Covid	6	SQuaD-MDS	10.47222222222222	CovidSample6
Covid	6	SQuaD-MDS Hybrid	15.555555555555555	CovidSample6
Covid	6	UMAP	12.666666666666666	CovidSample6
Covid	6	ZIFA	10.52777777777778	CovidSample6
Covid	7	DiffMap	NA	CovidSample7
Covid	7	FA	7.055555555555555	CovidSample7
Covid	7	GrandPrix	12.416666666666666	CovidSample7
Covid	7	ICA	10.77777777777778	CovidSample7
Covid	7	Isomap	14.25	CovidSample7
Covid	7	KPCA Poly	9	CovidSample7
Covid	7	KPCA RBF	11.27777777777778	CovidSample7
Covid	7	LLE	5.277777777777778	CovidSample7
Covid	7	NMF	7.888888888888889	CovidSample7
Covid	7	tSNE	13.47222222222222	CovidSample7
Covid	7	PCA	11.75	CovidSample7
Covid	7	PHATE	15.38888888888889	CovidSample7
Covid	7	SAUCIE	15.75	CovidSample7
Covid	7	scvis (Full)	14.444444444444445	CovidSample7
Covid	7	scvis	14.416666666666666	CovidSample7
Covid	7	tSNE (sklearn)	14.916666666666666	CovidSample7
Covid	7	Spectral	NA	CovidSample7
Covid	7	SQuaD-MDS	11.38888888888889	CovidSample7
Covid	7	SQuaD-MDS Hybrid	13.77777777777778	CovidSample7
Covid	7	UMAP	16.86111111111111	CovidSample7
Covid	7	ZIFA	7.888888888888889	CovidSample7
Covid	8	DiffMap	NA	CovidSample8
Covid	8	FA	7.333333333333333	CovidSample8
Covid	8	GrandPrix	9.944444444444445	CovidSample8
Covid	8	ICA	12.5	CovidSample8
Covid	8	Isomap	14.944444444444445	CovidSample8
Covid	8	KPCA Poly	10.944444444444445	CovidSample8
Covid	8	KPCA RBF	11.22222222222222	CovidSample8
Covid	8	LLE	4.861111111111111	CovidSample8
Covid	8	NMF	8.166666666666666	CovidSample8
Covid	8	tSNE	13.694444444444445	CovidSample8
Covid	8	PCA	10.88888888888889	CovidSample8
Covid	8	PHATE	16.61111111111111	CovidSample8
Covid	8	SAUCIE	15.972222222222223	CovidSample8
Covid	8	scvis (Full)	14.305555555555555	CovidSample8
Covid	8	scvis	14.333333333333334	CovidSample8
Covid	8	tSNE (sklearn)	14.694444444444445	CovidSample8
Covid	8	Spectral	NA	CovidSample8
Covid	8	SQuaD-MDS	10.083333333333334	CovidSample8
Covid	8	SQuaD-MDS Hybrid	14.194444444444445	CovidSample8
Covid	8	UMAP	15.472222222222223	CovidSample8
Covid	8	ZIFA	7.833333333333333	CovidSample8
Covid	9	DiffMap	NA	CovidSample9
Covid	9	FA	8.13888888888889	CovidSample9
Covid	9	GrandPrix	9.944444444444445	CovidSample9
Covid	9	ICA	11.36111111111111	CovidSample9
Covid	9	Isomap	13.277777777777777	CovidSample9
Covid	9	KPCA Poly	10.72222222222222	CovidSample9
Covid	9	KPCA RBF	10.694444444444445	CovidSample9
Covid	9	LLE	3.5	CovidSample9
Covid	9	NMF	8.25	CovidSample9
Covid	9	tSNE	14.5	CovidSample9
Covid	9	PCA	13.11111111111111	CovidSample9
Covid	9	PHATE	13.472222222222223	CovidSample9
Covid	9	SAUCIE	16.694444444444443	CovidSample9
Covid	9	scvis (Full)	14.833333333333334	CovidSample9
Covid	9	scvis	12	CovidSample9
Covid	9	tSNE (sklearn)	14.583333333333334	CovidSample9
Covid	9	Spectral	NA	CovidSample9
Covid	9	SQuaD-MDS	12.805555555555555	CovidSample9
Covid	9	SQuaD-MDS Hybrid	14.72222222222222	CovidSample9
Covid	9	UMAP	17.416666666666668	CovidSample9
Covid	9	ZIFA	7.972222222222222	CovidSample9
CyAnno	1	DiffMap	NA	CyAnnoSample1
CyAnno	1	FA	9.63888888888889	CyAnnoSample1
CyAnno	1	GrandPrix	12.22222222222222	CyAnnoSample1
CyAnno	1	ICA	8.972222222222221	CyAnnoSample1
CyAnno	1	Isomap	14.805555555555555	CyAnnoSample1
CyAnno	1	KPCA Poly	9.694444444444445	CyAnnoSample1
CyAnno	1	KPCA RBF	8.916666666666666	CyAnnoSample1
CyAnno	1	LLE	8.916666666666666	CyAnnoSample1
CyAnno	1	NMF	8.11111111111111	CyAnnoSample1
CyAnno	1	tSNE	14.11111111111111	CyAnnoSample1
CyAnno	1	PCA	10.666666666666666	CyAnnoSample1
CyAnno	1	PHATE	15.277777777777777	CyAnnoSample1
CyAnno	1	SAUCIE	16.22222222222222	CyAnnoSample1
CyAnno	1	scvis (Full)	12.805555555555555	CyAnnoSample1
CyAnno	1	scvis	14.833333333333334	CyAnnoSample1
CyAnno	1	tSNE (sklearn)	13.47222222222222	CyAnnoSample1
CyAnno	1	Spectral	NA	CyAnnoSample1
CyAnno	1	SQuaD-MDS	10.194444444444445	CyAnnoSample1
CyAnno	1	SQuaD-MDS Hybrid	14.583333333333334	CyAnnoSample1
CyAnno	1	UMAP	15.333333333333334	CyAnnoSample1
CyAnno	1	ZIFA	9.22222222222222	CyAnnoSample1
CyAnno	10	DiffMap	NA	CyAnnoSample10
CyAnno	10	FA	6.666666666666667	CyAnnoSample10
CyAnno	10	GrandPrix	12.11111111111111	CyAnnoSample10
CyAnno	10	ICA	11.97222222222222	CyAnnoSample10
CyAnno	10	Isomap	13.805555555555555	CyAnnoSample10
CyAnno	10	KPCA Poly	9.11111111111111	CyAnnoSample10
CyAnno	10	KPCA RBF	12.63888888888889	CyAnnoSample10
CyAnno	10	LLE	7.722222222222222	CyAnnoSample10
CyAnno	10	NMF	8.333333333333334	CyAnnoSample10
CyAnno	10	tSNE	13.833333333333334	CyAnnoSample10
CyAnno	10	PCA	10.88888888888889	CyAnnoSample10
CyAnno	10	PHATE	15.083333333333334	CyAnnoSample10
CyAnno	10	SAUCIE	15.5	CyAnnoSample10
CyAnno	10	scvis (Full)	14.305555555555555	CyAnnoSample10
CyAnno	10	scvis	13.416666666666666	CyAnnoSample10
CyAnno	10	tSNE (sklearn)	15.166666666666666	CyAnnoSample10
CyAnno	10	Spectral	2.6944444444444446	CyAnnoSample10
CyAnno	10	SQuaD-MDS	11.444444444444445	CyAnnoSample10
CyAnno	10	SQuaD-MDS Hybrid	14.916666666666666	CyAnnoSample10
CyAnno	10	UMAP	13.666666666666666	CyAnnoSample10
CyAnno	10	ZIFA	6.722222222222222	CyAnnoSample10
CyAnno	11	DiffMap	NA	CyAnnoSample11
CyAnno	11	FA	11.555555555555555	CyAnnoSample11
CyAnno	11	GrandPrix	11.194444444444445	CyAnnoSample11
CyAnno	11	ICA	9.083333333333334	CyAnnoSample11
CyAnno	11	Isomap	13.055555555555555	CyAnnoSample11
CyAnno	11	KPCA Poly	7.805555555555555	CyAnnoSample11
CyAnno	11	KPCA RBF	10.61111111111111	CyAnnoSample11
CyAnno	11	LLE	5.833333333333333	CyAnnoSample11
CyAnno	11	NMF	8.38888888888889	CyAnnoSample11
CyAnno	11	tSNE	12	CyAnnoSample11
CyAnno	11	PCA	9.694444444444445	CyAnnoSample11
CyAnno	11	PHATE	14.583333333333334	CyAnnoSample11
CyAnno	11	SAUCIE	18.27777777777778	CyAnnoSample11
CyAnno	11	scvis (Full)	16.055555555555557	CyAnnoSample11
CyAnno	11	scvis	14.38888888888889	CyAnnoSample11
CyAnno	11	tSNE (sklearn)	14.083333333333334	CyAnnoSample11
CyAnno	11	Spectral	NA	CyAnnoSample11
CyAnno	11	SQuaD-MDS	9.944444444444445	CyAnnoSample11
CyAnno	11	SQuaD-MDS Hybrid	15.11111111111111	CyAnnoSample11
CyAnno	11	UMAP	15.666666666666666	CyAnnoSample11
CyAnno	11	ZIFA	10.666666666666666	CyAnnoSample11
CyAnno	12	DiffMap	NA	CyAnnoSample12
CyAnno	12	FA	10.38888888888889	CyAnnoSample12
CyAnno	12	GrandPrix	11.77777777777778	CyAnnoSample12
CyAnno	12	ICA	10.61111111111111	CyAnnoSample12
CyAnno	12	Isomap	12.194444444444445	CyAnnoSample12
CyAnno	12	KPCA Poly	8.222222222222221	CyAnnoSample12
CyAnno	12	KPCA RBF	10.444444444444445	CyAnnoSample12
CyAnno	12	LLE	6	CyAnnoSample12
CyAnno	12	NMF	10.61111111111111	CyAnnoSample12
CyAnno	12	tSNE	12.444444444444445	CyAnnoSample12
CyAnno	12	PCA	9.944444444444445	CyAnnoSample12
CyAnno	12	PHATE	16.13888888888889	CyAnnoSample12
CyAnno	12	SAUCIE	16.944444444444443	CyAnnoSample12
CyAnno	12	scvis (Full)	14.77777777777778	CyAnnoSample12
CyAnno	12	scvis	15.583333333333334	CyAnnoSample12
CyAnno	12	tSNE (sklearn)	13.38888888888889	CyAnnoSample12
CyAnno	12	Spectral	NA	CyAnnoSample12
CyAnno	12	SQuaD-MDS	10.166666666666666	CyAnnoSample12
CyAnno	12	SQuaD-MDS Hybrid	15.194444444444445	CyAnnoSample12
CyAnno	12	UMAP	13.472222222222223	CyAnnoSample12
CyAnno	12	ZIFA	9.694444444444445	CyAnnoSample12
CyAnno	13	DiffMap	NA	CyAnnoSample13
CyAnno	13	FA	5.861111111111111	CyAnnoSample13
CyAnno	13	GrandPrix	12.86111111111111	CyAnnoSample13
CyAnno	13	ICA	12.305555555555555	CyAnnoSample13
CyAnno	13	Isomap	11.88888888888889	CyAnnoSample13
CyAnno	13	KPCA Poly	7.888888888888889	CyAnnoSample13
CyAnno	13	KPCA RBF	9.97222222222222	CyAnnoSample13
CyAnno	13	LLE	10.47222222222222	CyAnnoSample13
CyAnno	13	NMF	10.305555555555555	CyAnnoSample13
CyAnno	13	tSNE	13.055555555555555	CyAnnoSample13
CyAnno	13	PCA	11.72222222222222	CyAnnoSample13
CyAnno	13	PHATE	13.805555555555555	CyAnnoSample13
CyAnno	13	SAUCIE	16.666666666666668	CyAnnoSample13
CyAnno	13	scvis (Full)	14.63888888888889	CyAnnoSample13
CyAnno	13	scvis	14.305555555555555	CyAnnoSample13
CyAnno	13	tSNE (sklearn)	14.055555555555555	CyAnnoSample13
CyAnno	13	Spectral	NA	CyAnnoSample13
CyAnno	13	SQuaD-MDS	11.555555555555555	CyAnnoSample13
CyAnno	13	SQuaD-MDS Hybrid	15.36111111111111	CyAnnoSample13
CyAnno	13	UMAP	14.833333333333334	CyAnnoSample13
CyAnno	13	ZIFA	6.444444444444445	CyAnnoSample13
CyAnno	14	DiffMap	NA	CyAnnoSample14
CyAnno	14	FA	5.75	CyAnnoSample14
CyAnno	14	GrandPrix	13.75	CyAnnoSample14
CyAnno	14	ICA	11.083333333333334	CyAnnoSample14
CyAnno	14	Isomap	12.416666666666666	CyAnnoSample14
CyAnno	14	KPCA Poly	9.5	CyAnnoSample14
CyAnno	14	KPCA RBF	12	CyAnnoSample14
CyAnno	14	LLE	6.333333333333333	CyAnnoSample14
CyAnno	14	NMF	9.77777777777778	CyAnnoSample14
CyAnno	14	tSNE	14.583333333333334	CyAnnoSample14
CyAnno	14	PCA	11.055555555555555	CyAnnoSample14
CyAnno	14	PHATE	15.88888888888889	CyAnnoSample14
CyAnno	14	SAUCIE	15.694444444444445	CyAnnoSample14
CyAnno	14	scvis (Full)	14.305555555555555	CyAnnoSample14
CyAnno	14	scvis	13.027777777777777	CyAnnoSample14
CyAnno	14	tSNE (sklearn)	15.13888888888889	CyAnnoSample14
CyAnno	14	Spectral	NA	CyAnnoSample14
CyAnno	14	SQuaD-MDS	11.11111111111111	CyAnnoSample14
CyAnno	14	SQuaD-MDS Hybrid	13.61111111111111	CyAnnoSample14
CyAnno	14	UMAP	16.666666666666668	CyAnnoSample14
CyAnno	14	ZIFA	6.305555555555555	CyAnnoSample14
CyAnno	15	DiffMap	NA	CyAnnoSample15
CyAnno	15	FA	5.888888888888889	CyAnnoSample15
CyAnno	15	GrandPrix	12.13888888888889	CyAnnoSample15
CyAnno	15	ICA	10.166666666666666	CyAnnoSample15
CyAnno	15	Isomap	13.13888888888889	CyAnnoSample15
CyAnno	15	KPCA Poly	8.805555555555555	CyAnnoSample15
CyAnno	15	KPCA RBF	10.555555555555555	CyAnnoSample15
CyAnno	15	LLE	8.166666666666666	CyAnnoSample15
CyAnno	15	NMF	10.38888888888889	CyAnnoSample15
CyAnno	15	tSNE	13.52777777777778	CyAnnoSample15
CyAnno	15	PCA	14.055555555555555	CyAnnoSample15
CyAnno	15	PHATE	12.75	CyAnnoSample15
CyAnno	15	SAUCIE	15.055555555555555	CyAnnoSample15
CyAnno	15	scvis (Full)	14.944444444444445	CyAnnoSample15
CyAnno	15	scvis	13.11111111111111	CyAnnoSample15
CyAnno	15	tSNE (sklearn)	14.083333333333334	CyAnnoSample15
CyAnno	15	Spectral	NA	CyAnnoSample15
CyAnno	15	SQuaD-MDS	12.75	CyAnnoSample15
CyAnno	15	SQuaD-MDS Hybrid	15.333333333333334	CyAnnoSample15
CyAnno	15	UMAP	16.52777777777778	CyAnnoSample15
CyAnno	15	ZIFA	6.611111111111111	CyAnnoSample15
CyAnno	16	DiffMap	NA	CyAnnoSample16
CyAnno	16	FA	7.138888888888889	CyAnnoSample16
CyAnno	16	GrandPrix	13.38888888888889	CyAnnoSample16
CyAnno	16	ICA	9.72222222222222	CyAnnoSample16
CyAnno	16	Isomap	13.444444444444445	CyAnnoSample16
CyAnno	16	KPCA Poly	8.472222222222221	CyAnnoSample16
CyAnno	16	KPCA RBF	10.916666666666666	CyAnnoSample16
CyAnno	16	LLE	7.305555555555555	CyAnnoSample16
CyAnno	16	NMF	9.47222222222222	CyAnnoSample16
CyAnno	16	tSNE	12.833333333333334	CyAnnoSample16
CyAnno	16	PCA	11.61111111111111	CyAnnoSample16
CyAnno	16	PHATE	13.77777777777778	CyAnnoSample16
CyAnno	16	SAUCIE	18.36111111111111	CyAnnoSample16
CyAnno	16	scvis (Full)	11.61111111111111	CyAnnoSample16
CyAnno	16	scvis	13.555555555555555	CyAnnoSample16
CyAnno	16	tSNE (sklearn)	13.944444444444445	CyAnnoSample16
CyAnno	16	Spectral	NA	CyAnnoSample16
CyAnno	16	SQuaD-MDS	11.36111111111111	CyAnnoSample16
CyAnno	16	SQuaD-MDS Hybrid	15.38888888888889	CyAnnoSample16
CyAnno	16	UMAP	18.333333333333332	CyAnnoSample16
CyAnno	16	ZIFA	7.361111111111111	CyAnnoSample16
CyAnno	17	DiffMap	NA	CyAnnoSample17
CyAnno	17	FA	8.11111111111111	CyAnnoSample17
CyAnno	17	GrandPrix	5.027777777777778	CyAnnoSample17
CyAnno	17	ICA	11.694444444444445	CyAnnoSample17
CyAnno	17	Isomap	15.027777777777777	CyAnnoSample17
CyAnno	17	KPCA Poly	10.88888888888889	CyAnnoSample17
CyAnno	17	KPCA RBF	8.694444444444445	CyAnnoSample17
CyAnno	17	LLE	4.472222222222222	CyAnnoSample17
CyAnno	17	NMF	11.305555555555555	CyAnnoSample17
CyAnno	17	tSNE	13.305555555555555	CyAnnoSample17
CyAnno	17	PCA	12.583333333333334	CyAnnoSample17
CyAnno	17	PHATE	13.777777777777777	CyAnnoSample17
CyAnno	17	SAUCIE	13.63888888888889	CyAnnoSample17
CyAnno	17	scvis (Full)	14.944444444444445	CyAnnoSample17
CyAnno	17	scvis	14.63888888888889	CyAnnoSample17
CyAnno	17	tSNE (sklearn)	15	CyAnnoSample17
CyAnno	17	Spectral	NA	CyAnnoSample17
CyAnno	17	SQuaD-MDS	12.77777777777778	CyAnnoSample17
CyAnno	17	SQuaD-MDS Hybrid	17.25	CyAnnoSample17
CyAnno	17	UMAP	15.555555555555555	CyAnnoSample17
CyAnno	17	ZIFA	9.305555555555555	CyAnnoSample17
CyAnno	18	DiffMap	NA	CyAnnoSample18
CyAnno	18	FA	6.416666666666667	CyAnnoSample18
CyAnno	18	GrandPrix	10.583333333333334	CyAnnoSample18
CyAnno	18	ICA	9.22222222222222	CyAnnoSample18
CyAnno	18	Isomap	12.63888888888889	CyAnnoSample18
CyAnno	18	KPCA Poly	8.75	CyAnnoSample18
CyAnno	18	KPCA RBF	9.47222222222222	CyAnnoSample18
CyAnno	18	LLE	7.083333333333333	CyAnnoSample18
CyAnno	18	NMF	9.72222222222222	CyAnnoSample18
CyAnno	18	tSNE	14.52777777777778	CyAnnoSample18
CyAnno	18	PCA	11.833333333333334	CyAnnoSample18
CyAnno	18	PHATE	14.63888888888889	CyAnnoSample18
CyAnno	18	SAUCIE	16.97222222222222	CyAnnoSample18
CyAnno	18	scvis (Full)	14.694444444444445	CyAnnoSample18
CyAnno	18	scvis	12.88888888888889	CyAnnoSample18
CyAnno	18	tSNE (sklearn)	15.805555555555555	CyAnnoSample18
CyAnno	18	Spectral	3.361111111111111	CyAnnoSample18
CyAnno	18	SQuaD-MDS	13.194444444444445	CyAnnoSample18
CyAnno	18	SQuaD-MDS Hybrid	14.38888888888889	CyAnnoSample18
CyAnno	18	UMAP	16.75	CyAnnoSample18
CyAnno	18	ZIFA	7.055555555555555	CyAnnoSample18
CyAnno	19	DiffMap	NA	CyAnnoSample19
CyAnno	19	FA	9.055555555555555	CyAnnoSample19
CyAnno	19	GrandPrix	9.86111111111111	CyAnnoSample19
CyAnno	19	ICA	10.416666666666666	CyAnnoSample19
CyAnno	19	Isomap	14.694444444444445	CyAnnoSample19
CyAnno	19	KPCA Poly	7.861111111111111	CyAnnoSample19
CyAnno	19	KPCA RBF	9.194444444444445	CyAnnoSample19
CyAnno	19	LLE	6.277777777777778	CyAnnoSample19
CyAnno	19	NMF	11.02777777777778	CyAnnoSample19
CyAnno	19	tSNE	13.97222222222222	CyAnnoSample19
CyAnno	19	PCA	10.61111111111111	CyAnnoSample19
CyAnno	19	PHATE	13.944444444444445	CyAnnoSample19
CyAnno	19	SAUCIE	15.72222222222222	CyAnnoSample19
CyAnno	19	scvis (Full)	14.11111111111111	CyAnnoSample19
CyAnno	19	scvis	13.944444444444445	CyAnnoSample19
CyAnno	19	tSNE (sklearn)	13.833333333333334	CyAnnoSample19
CyAnno	19	Spectral	NA	CyAnnoSample19
CyAnno	19	SQuaD-MDS	14.166666666666666	CyAnnoSample19
CyAnno	19	SQuaD-MDS Hybrid	15.944444444444445	CyAnnoSample19
CyAnno	19	UMAP	14.11111111111111	CyAnnoSample19
CyAnno	19	ZIFA	9.25	CyAnnoSample19
CyAnno	2	DiffMap	NA	CyAnnoSample2
CyAnno	2	FA	7.916666666666667	CyAnnoSample2
CyAnno	2	GrandPrix	14.055555555555555	CyAnnoSample2
CyAnno	2	ICA	8.63888888888889	CyAnnoSample2
CyAnno	2	Isomap	14.027777777777777	CyAnnoSample2
CyAnno	2	KPCA Poly	8.027777777777779	CyAnnoSample2
CyAnno	2	KPCA RBF	8.666666666666666	CyAnnoSample2
CyAnno	2	LLE	11.88888888888889	CyAnnoSample2
CyAnno	2	NMF	8.88888888888889	CyAnnoSample2
CyAnno	2	tSNE	14.11111111111111	CyAnnoSample2
CyAnno	2	PCA	11.416666666666666	CyAnnoSample2
CyAnno	2	PHATE	14.444444444444445	CyAnnoSample2
CyAnno	2	SAUCIE	18.97222222222222	CyAnnoSample2
CyAnno	2	scvis (Full)	12.97222222222222	CyAnnoSample2
CyAnno	2	scvis	15.305555555555555	CyAnnoSample2
CyAnno	2	tSNE (sklearn)	13.63888888888889	CyAnnoSample2
CyAnno	2	Spectral	NA	CyAnnoSample2
CyAnno	2	SQuaD-MDS	10.666666666666666	CyAnnoSample2
CyAnno	2	SQuaD-MDS Hybrid	14.833333333333334	CyAnnoSample2
CyAnno	2	UMAP	12.22222222222222	CyAnnoSample2
CyAnno	2	ZIFA	7.305555555555555	CyAnnoSample2
CyAnno	20	DiffMap	NA	CyAnnoSample20
CyAnno	20	FA	7.916666666666667	CyAnnoSample20
CyAnno	20	GrandPrix	11.805555555555555	CyAnnoSample20
CyAnno	20	ICA	10.72222222222222	CyAnnoSample20
CyAnno	20	Isomap	13.88888888888889	CyAnnoSample20
CyAnno	20	KPCA Poly	9.444444444444445	CyAnnoSample20
CyAnno	20	KPCA RBF	13.22222222222222	CyAnnoSample20
CyAnno	20	LLE	4.888888888888889	CyAnnoSample20
CyAnno	20	NMF	9.52777777777778	CyAnnoSample20
CyAnno	20	tSNE	12.63888888888889	CyAnnoSample20
CyAnno	20	PCA	11.25	CyAnnoSample20
CyAnno	20	PHATE	15.055555555555555	CyAnnoSample20
CyAnno	20	SAUCIE	17.555555555555557	CyAnnoSample20
CyAnno	20	scvis (Full)	12.194444444444445	CyAnnoSample20
CyAnno	20	scvis	15.02777777777778	CyAnnoSample20
CyAnno	20	tSNE (sklearn)	14.75	CyAnnoSample20
CyAnno	20	Spectral	NA	CyAnnoSample20
CyAnno	20	SQuaD-MDS	10.833333333333334	CyAnnoSample20
CyAnno	20	SQuaD-MDS Hybrid	14.444444444444445	CyAnnoSample20
CyAnno	20	UMAP	15.36111111111111	CyAnnoSample20
CyAnno	20	ZIFA	7.472222222222222	CyAnnoSample20
CyAnno	21	DiffMap	NA	CyAnnoSample21
CyAnno	21	FA	9.63888888888889	CyAnnoSample21
CyAnno	21	GrandPrix	10.47222222222222	CyAnnoSample21
CyAnno	21	ICA	11.61111111111111	CyAnnoSample21
CyAnno	21	Isomap	12.194444444444445	CyAnnoSample21
CyAnno	21	KPCA Poly	8.777777777777779	CyAnnoSample21
CyAnno	21	KPCA RBF	10.75	CyAnnoSample21
CyAnno	21	LLE	3.5277777777777777	CyAnnoSample21
CyAnno	21	NMF	10.416666666666666	CyAnnoSample21
CyAnno	21	tSNE	14.25	CyAnnoSample21
CyAnno	21	PCA	12.5	CyAnnoSample21
CyAnno	21	PHATE	14	CyAnnoSample21
CyAnno	21	SAUCIE	15.77777777777778	CyAnnoSample21
CyAnno	21	scvis (Full)	15.38888888888889	CyAnnoSample21
CyAnno	21	scvis	14.47222222222222	CyAnnoSample21
CyAnno	21	tSNE (sklearn)	13.97222222222222	CyAnnoSample21
CyAnno	21	Spectral	NA	CyAnnoSample21
CyAnno	21	SQuaD-MDS	12.166666666666666	CyAnnoSample21
CyAnno	21	SQuaD-MDS Hybrid	15.02777777777778	CyAnnoSample21
CyAnno	21	UMAP	14.666666666666666	CyAnnoSample21
CyAnno	21	ZIFA	8.38888888888889	CyAnnoSample21
CyAnno	22	DiffMap	NA	CyAnnoSample22
CyAnno	22	FA	7.888888888888889	CyAnnoSample22
CyAnno	22	GrandPrix	10.083333333333334	CyAnnoSample22
CyAnno	22	ICA	12.38888888888889	CyAnnoSample22
CyAnno	22	Isomap	12.61111111111111	CyAnnoSample22
CyAnno	22	KPCA Poly	9.333333333333334	CyAnnoSample22
CyAnno	22	KPCA RBF	11.77777777777778	CyAnnoSample22
CyAnno	22	LLE	7.083333333333333	CyAnnoSample22
CyAnno	22	NMF	8.333333333333334	CyAnnoSample22
CyAnno	22	tSNE	12.13888888888889	CyAnnoSample22
CyAnno	22	PCA	11.583333333333334	CyAnnoSample22
CyAnno	22	PHATE	13.444444444444445	CyAnnoSample22
CyAnno	22	SAUCIE	15.666666666666666	CyAnnoSample22
CyAnno	22	scvis (Full)	15.305555555555555	CyAnnoSample22
CyAnno	22	scvis	14.97222222222222	CyAnnoSample22
CyAnno	22	tSNE (sklearn)	13.72222222222222	CyAnnoSample22
CyAnno	22	Spectral	NA	CyAnnoSample22
CyAnno	22	SQuaD-MDS	12.72222222222222	CyAnnoSample22
CyAnno	22	SQuaD-MDS Hybrid	15.52777777777778	CyAnnoSample22
CyAnno	22	UMAP	15.944444444444445	CyAnnoSample22
CyAnno	22	ZIFA	7.472222222222222	CyAnnoSample22
CyAnno	23	DiffMap	NA	CyAnnoSample23
CyAnno	23	FA	7.166666666666667	CyAnnoSample23
CyAnno	23	GrandPrix	10.72222222222222	CyAnnoSample23
CyAnno	23	ICA	10.72222222222222	CyAnnoSample23
CyAnno	23	Isomap	12.5	CyAnnoSample23
CyAnno	23	KPCA Poly	8.36111111111111	CyAnnoSample23
CyAnno	23	KPCA RBF	11.86111111111111	CyAnnoSample23
CyAnno	23	LLE	9.11111111111111	CyAnnoSample23
CyAnno	23	NMF	8.166666666666666	CyAnnoSample23
CyAnno	23	tSNE	14.333333333333334	CyAnnoSample23
CyAnno	23	PCA	11.944444444444445	CyAnnoSample23
CyAnno	23	PHATE	14.416666666666666	CyAnnoSample23
CyAnno	23	SAUCIE	15.38888888888889	CyAnnoSample23
CyAnno	23	scvis (Full)	14.416666666666666	CyAnnoSample23
CyAnno	23	scvis	14.333333333333334	CyAnnoSample23
CyAnno	23	tSNE (sklearn)	14.86111111111111	CyAnnoSample23
CyAnno	23	Spectral	NA	CyAnnoSample23
CyAnno	23	SQuaD-MDS	11.36111111111111	CyAnnoSample23
CyAnno	23	SQuaD-MDS Hybrid	16.11111111111111	CyAnnoSample23
CyAnno	23	UMAP	14.944444444444445	CyAnnoSample23
CyAnno	23	ZIFA	7.277777777777778	CyAnnoSample23
CyAnno	24	DiffMap	NA	CyAnnoSample24
CyAnno	24	FA	6.972222222222222	CyAnnoSample24
CyAnno	24	GrandPrix	14.88888888888889	CyAnnoSample24
CyAnno	24	ICA	9.916666666666666	CyAnnoSample24
CyAnno	24	Isomap	12.583333333333334	CyAnnoSample24
CyAnno	24	KPCA Poly	9.666666666666666	CyAnnoSample24
CyAnno	24	KPCA RBF	8.472222222222221	CyAnnoSample24
CyAnno	24	LLE	7.555555555555555	CyAnnoSample24
CyAnno	24	NMF	9.11111111111111	CyAnnoSample24
CyAnno	24	tSNE	12.333333333333334	CyAnnoSample24
CyAnno	24	PCA	12.75	CyAnnoSample24
CyAnno	24	PHATE	16.25	CyAnnoSample24
CyAnno	24	SAUCIE	15.916666666666666	CyAnnoSample24
CyAnno	24	scvis (Full)	14.97222222222222	CyAnnoSample24
CyAnno	24	scvis	13.194444444444445	CyAnnoSample24
CyAnno	24	tSNE (sklearn)	13.02777777777778	CyAnnoSample24
CyAnno	24	Spectral	3.0555555555555554	CyAnnoSample24
CyAnno	24	SQuaD-MDS	11.86111111111111	CyAnnoSample24
CyAnno	24	SQuaD-MDS Hybrid	14.36111111111111	CyAnnoSample24
CyAnno	24	UMAP	16.13888888888889	CyAnnoSample24
CyAnno	24	ZIFA	6.972222222222222	CyAnnoSample24
CyAnno	25	DiffMap	NA	CyAnnoSample25
CyAnno	25	FA	7.333333333333333	CyAnnoSample25
CyAnno	25	GrandPrix	12.583333333333334	CyAnnoSample25
CyAnno	25	ICA	10.666666666666666	CyAnnoSample25
CyAnno	25	Isomap	13.944444444444445	CyAnnoSample25
CyAnno	25	KPCA Poly	7.916666666666667	CyAnnoSample25
CyAnno	25	KPCA RBF	12.25	CyAnnoSample25
CyAnno	25	LLE	9.75	CyAnnoSample25
CyAnno	25	NMF	7.361111111111111	CyAnnoSample25
CyAnno	25	tSNE	13.694444444444445	CyAnnoSample25
CyAnno	25	PCA	10.333333333333334	CyAnnoSample25
CyAnno	25	PHATE	16.944444444444443	CyAnnoSample25
CyAnno	25	SAUCIE	16.944444444444443	CyAnnoSample25
CyAnno	25	scvis (Full)	12.555555555555555	CyAnnoSample25
CyAnno	25	scvis	14.944444444444445	CyAnnoSample25
CyAnno	25	tSNE (sklearn)	14.444444444444445	CyAnnoSample25
CyAnno	25	Spectral	NA	CyAnnoSample25
CyAnno	25	SQuaD-MDS	11.166666666666666	CyAnnoSample25
CyAnno	25	SQuaD-MDS Hybrid	14.333333333333334	CyAnnoSample25
CyAnno	25	UMAP	14.63888888888889	CyAnnoSample25
CyAnno	25	ZIFA	6.194444444444445	CyAnnoSample25
CyAnno	26	DiffMap	NA	CyAnnoSample26
CyAnno	26	FA	6.444444444444445	CyAnnoSample26
CyAnno	26	GrandPrix	12.63888888888889	CyAnnoSample26
CyAnno	26	ICA	10.27777777777778	CyAnnoSample26
CyAnno	26	Isomap	9.86111111111111	CyAnnoSample26
CyAnno	26	KPCA Poly	8	CyAnnoSample26
CyAnno	26	KPCA RBF	10.11111111111111	CyAnnoSample26
CyAnno	26	LLE	6.583333333333333	CyAnnoSample26
CyAnno	26	NMF	8.527777777777779	CyAnnoSample26
CyAnno	26	tSNE	13.444444444444445	CyAnnoSample26
CyAnno	26	PCA	12.444444444444445	CyAnnoSample26
CyAnno	26	PHATE	14.416666666666666	CyAnnoSample26
CyAnno	26	SAUCIE	16.694444444444443	CyAnnoSample26
CyAnno	26	scvis (Full)	16.25	CyAnnoSample26
CyAnno	26	scvis	14.333333333333334	CyAnnoSample26
CyAnno	26	tSNE (sklearn)	15.083333333333334	CyAnnoSample26
CyAnno	26	Spectral	5.861111111111111	CyAnnoSample26
CyAnno	26	SQuaD-MDS	11.38888888888889	CyAnnoSample26
CyAnno	26	SQuaD-MDS Hybrid	14.36111111111111	CyAnnoSample26
CyAnno	26	UMAP	15.555555555555555	CyAnnoSample26
CyAnno	26	ZIFA	7.722222222222222	CyAnnoSample26
CyAnno	27	DiffMap	NA	CyAnnoSample27
CyAnno	27	FA	6.666666666666667	CyAnnoSample27
CyAnno	27	GrandPrix	11.083333333333334	CyAnnoSample27
CyAnno	27	ICA	9	CyAnnoSample27
CyAnno	27	Isomap	13.72222222222222	CyAnnoSample27
CyAnno	27	KPCA Poly	8.694444444444445	CyAnnoSample27
CyAnno	27	KPCA RBF	10.083333333333334	CyAnnoSample27
CyAnno	27	LLE	12.38888888888889	CyAnnoSample27
CyAnno	27	NMF	8.694444444444445	CyAnnoSample27
CyAnno	27	tSNE	14.555555555555555	CyAnnoSample27
CyAnno	27	PCA	9.416666666666666	CyAnnoSample27
CyAnno	27	PHATE	14.055555555555555	CyAnnoSample27
CyAnno	27	SAUCIE	15.305555555555555	CyAnnoSample27
CyAnno	27	scvis (Full)	14.472222222222223	CyAnnoSample27
CyAnno	27	scvis	15.666666666666666	CyAnnoSample27
CyAnno	27	tSNE (sklearn)	14.86111111111111	CyAnnoSample27
CyAnno	27	Spectral	NA	CyAnnoSample27
CyAnno	27	SQuaD-MDS	12.22222222222222	CyAnnoSample27
CyAnno	27	SQuaD-MDS Hybrid	16.22222222222222	CyAnnoSample27
CyAnno	27	UMAP	14.25	CyAnnoSample27
CyAnno	27	ZIFA	6.638888888888889	CyAnnoSample27
CyAnno	28	DiffMap	NA	CyAnnoSample28
CyAnno	28	FA	6.444444444444445	CyAnnoSample28
CyAnno	28	GrandPrix	12.88888888888889	CyAnnoSample28
CyAnno	28	ICA	10.36111111111111	CyAnnoSample28
CyAnno	28	Isomap	12.694444444444445	CyAnnoSample28
CyAnno	28	KPCA Poly	10.194444444444445	CyAnnoSample28
CyAnno	28	KPCA RBF	12.27777777777778	CyAnnoSample28
CyAnno	28	LLE	4.5	CyAnnoSample28
CyAnno	28	NMF	9.916666666666666	CyAnnoSample28
CyAnno	28	tSNE	14	CyAnnoSample28
CyAnno	28	PCA	10.5	CyAnnoSample28
CyAnno	28	PHATE	13.194444444444445	CyAnnoSample28
CyAnno	28	SAUCIE	15.416666666666666	CyAnnoSample28
CyAnno	28	scvis (Full)	17.36111111111111	CyAnnoSample28
CyAnno	28	scvis	14.527777777777777	CyAnnoSample28
CyAnno	28	tSNE (sklearn)	15.25	CyAnnoSample28
CyAnno	28	Spectral	NA	CyAnnoSample28
CyAnno	28	SQuaD-MDS	12.25	CyAnnoSample28
CyAnno	28	SQuaD-MDS Hybrid	13.86111111111111	CyAnnoSample28
CyAnno	28	UMAP	15.305555555555555	CyAnnoSample28
CyAnno	28	ZIFA	7.055555555555555	CyAnnoSample28
CyAnno	29	DiffMap	NA	CyAnnoSample29
CyAnno	29	FA	4.916666666666667	CyAnnoSample29
CyAnno	29	GrandPrix	13.083333333333334	CyAnnoSample29
CyAnno	29	ICA	11.47222222222222	CyAnnoSample29
CyAnno	29	Isomap	11.944444444444445	CyAnnoSample29
CyAnno	29	KPCA Poly	9.75	CyAnnoSample29
CyAnno	29	KPCA RBF	9.61111111111111	CyAnnoSample29
CyAnno	29	LLE	9.083333333333334	CyAnnoSample29
CyAnno	29	NMF	8.222222222222221	CyAnnoSample29
CyAnno	29	tSNE	13.555555555555555	CyAnnoSample29
CyAnno	29	PCA	11.916666666666666	CyAnnoSample29
CyAnno	29	PHATE	15.944444444444445	CyAnnoSample29
CyAnno	29	SAUCIE	16.72222222222222	CyAnnoSample29
CyAnno	29	scvis (Full)	13.583333333333334	CyAnnoSample29
CyAnno	29	scvis	13.25	CyAnnoSample29
CyAnno	29	tSNE (sklearn)	13.72222222222222	CyAnnoSample29
CyAnno	29	Spectral	NA	CyAnnoSample29
CyAnno	29	SQuaD-MDS	14.36111111111111	CyAnnoSample29
CyAnno	29	SQuaD-MDS Hybrid	16.36111111111111	CyAnnoSample29
CyAnno	29	UMAP	14.694444444444445	CyAnnoSample29
CyAnno	29	ZIFA	5.805555555555555	CyAnnoSample29
CyAnno	3	DiffMap	NA	CyAnnoSample3
CyAnno	3	FA	7.472222222222222	CyAnnoSample3
CyAnno	3	GrandPrix	7.666666666666667	CyAnnoSample3
CyAnno	3	ICA	12.22222222222222	CyAnnoSample3
CyAnno	3	Isomap	12.083333333333334	CyAnnoSample3
CyAnno	3	KPCA Poly	8.055555555555555	CyAnnoSample3
CyAnno	3	KPCA RBF	10.916666666666666	CyAnnoSample3
CyAnno	3	LLE	8.86111111111111	CyAnnoSample3
CyAnno	3	NMF	7.527777777777778	CyAnnoSample3
CyAnno	3	tSNE	14.25	CyAnnoSample3
CyAnno	3	PCA	10.583333333333334	CyAnnoSample3
CyAnno	3	PHATE	15.38888888888889	CyAnnoSample3
CyAnno	3	SAUCIE	16.97222222222222	CyAnnoSample3
CyAnno	3	scvis (Full)	14.666666666666666	CyAnnoSample3
CyAnno	3	scvis	15.38888888888889	CyAnnoSample3
CyAnno	3	tSNE (sklearn)	14.47222222222222	CyAnnoSample3
CyAnno	3	Spectral	NA	CyAnnoSample3
CyAnno	3	SQuaD-MDS	13.11111111111111	CyAnnoSample3
CyAnno	3	SQuaD-MDS Hybrid	16.083333333333332	CyAnnoSample3
CyAnno	3	UMAP	14.972222222222223	CyAnnoSample3
CyAnno	3	ZIFA	7.305555555555555	CyAnnoSample3
CyAnno	30	DiffMap	NA	CyAnnoSample30
CyAnno	30	FA	7.583333333333333	CyAnnoSample30
CyAnno	30	GrandPrix	13.527777777777777	CyAnnoSample30
CyAnno	30	ICA	10.083333333333334	CyAnnoSample30
CyAnno	30	Isomap	10.555555555555555	CyAnnoSample30
CyAnno	30	KPCA Poly	9.63888888888889	CyAnnoSample30
CyAnno	30	KPCA RBF	11.13888888888889	CyAnnoSample30
CyAnno	30	LLE	5.722222222222222	CyAnnoSample30
CyAnno	30	NMF	7.25	CyAnnoSample30
CyAnno	30	tSNE	13.02777777777778	CyAnnoSample30
CyAnno	30	PCA	12.194444444444445	CyAnnoSample30
CyAnno	30	PHATE	15.055555555555555	CyAnnoSample30
CyAnno	30	SAUCIE	17.916666666666668	CyAnnoSample30
CyAnno	30	scvis (Full)	12.61111111111111	CyAnnoSample30
CyAnno	30	scvis	13.944444444444445	CyAnnoSample30
CyAnno	30	tSNE (sklearn)	14.61111111111111	CyAnnoSample30
CyAnno	30	Spectral	7.527777777777778	CyAnnoSample30
CyAnno	30	SQuaD-MDS	10.194444444444445	CyAnnoSample30
CyAnno	30	SQuaD-MDS Hybrid	15.305555555555555	CyAnnoSample30
CyAnno	30	UMAP	15.13888888888889	CyAnnoSample30
CyAnno	30	ZIFA	6.972222222222222	CyAnnoSample30
CyAnno	4	DiffMap	NA	CyAnnoSample4
CyAnno	4	FA	5.444444444444445	CyAnnoSample4
CyAnno	4	GrandPrix	10.88888888888889	CyAnnoSample4
CyAnno	4	ICA	10.27777777777778	CyAnnoSample4
CyAnno	4	Isomap	11.416666666666666	CyAnnoSample4
CyAnno	4	KPCA Poly	9.52777777777778	CyAnnoSample4
CyAnno	4	KPCA RBF	12.97222222222222	CyAnnoSample4
CyAnno	4	LLE	9.583333333333334	CyAnnoSample4
CyAnno	4	NMF	7.444444444444445	CyAnnoSample4
CyAnno	4	tSNE	14.166666666666666	CyAnnoSample4
CyAnno	4	PCA	11.944444444444445	CyAnnoSample4
CyAnno	4	PHATE	13.77777777777778	CyAnnoSample4
CyAnno	4	SAUCIE	17.02777777777778	CyAnnoSample4
CyAnno	4	scvis (Full)	12.444444444444445	CyAnnoSample4
CyAnno	4	scvis	14.11111111111111	CyAnnoSample4
CyAnno	4	tSNE (sklearn)	15.75	CyAnnoSample4
CyAnno	4	Spectral	NA	CyAnnoSample4
CyAnno	4	SQuaD-MDS	11.805555555555555	CyAnnoSample4
CyAnno	4	SQuaD-MDS Hybrid	15.944444444444445	CyAnnoSample4
CyAnno	4	UMAP	16.833333333333332	CyAnnoSample4
CyAnno	4	ZIFA	6.638888888888889	CyAnnoSample4
CyAnno	5	DiffMap	NA	CyAnnoSample5
CyAnno	5	FA	7.833333333333333	CyAnnoSample5
CyAnno	5	GrandPrix	10.11111111111111	CyAnnoSample5
CyAnno	5	ICA	11.055555555555555	CyAnnoSample5
CyAnno	5	Isomap	14.277777777777777	CyAnnoSample5
CyAnno	5	KPCA Poly	7.666666666666667	CyAnnoSample5
CyAnno	5	KPCA RBF	10.77777777777778	CyAnnoSample5
CyAnno	5	LLE	11.11111111111111	CyAnnoSample5
CyAnno	5	NMF	8.083333333333334	CyAnnoSample5
CyAnno	5	tSNE	14.13888888888889	CyAnnoSample5
CyAnno	5	PCA	10.833333333333334	CyAnnoSample5
CyAnno	5	PHATE	14.36111111111111	CyAnnoSample5
CyAnno	5	SAUCIE	14.02777777777778	CyAnnoSample5
CyAnno	5	scvis (Full)	15.083333333333334	CyAnnoSample5
CyAnno	5	scvis	14.75	CyAnnoSample5
CyAnno	5	tSNE (sklearn)	14.63888888888889	CyAnnoSample5
CyAnno	5	Spectral	NA	CyAnnoSample5
CyAnno	5	SQuaD-MDS	12.305555555555555	CyAnnoSample5
CyAnno	5	SQuaD-MDS Hybrid	16.305555555555557	CyAnnoSample5
CyAnno	5	UMAP	13.86111111111111	CyAnnoSample5
CyAnno	5	ZIFA	6.777777777777778	CyAnnoSample5
CyAnno	6	DiffMap	NA	CyAnnoSample6
CyAnno	6	FA	7.916666666666667	CyAnnoSample6
CyAnno	6	GrandPrix	13.88888888888889	CyAnnoSample6
CyAnno	6	ICA	9.88888888888889	CyAnnoSample6
CyAnno	6	Isomap	15.722222222222223	CyAnnoSample6
CyAnno	6	KPCA Poly	8.722222222222221	CyAnnoSample6
CyAnno	6	KPCA RBF	12.583333333333334	CyAnnoSample6
CyAnno	6	LLE	8.25	CyAnnoSample6
CyAnno	6	NMF	7.5	CyAnnoSample6
CyAnno	6	tSNE	14.27777777777778	CyAnnoSample6
CyAnno	6	PCA	11.52777777777778	CyAnnoSample6
CyAnno	6	PHATE	13.055555555555555	CyAnnoSample6
CyAnno	6	SAUCIE	16.38888888888889	CyAnnoSample6
CyAnno	6	scvis (Full)	14.055555555555555	CyAnnoSample6
CyAnno	6	scvis	11.666666666666666	CyAnnoSample6
CyAnno	6	tSNE (sklearn)	14.36111111111111	CyAnnoSample6
CyAnno	6	Spectral	NA	CyAnnoSample6
CyAnno	6	SQuaD-MDS	11.63888888888889	CyAnnoSample6
CyAnno	6	SQuaD-MDS Hybrid	12.833333333333334	CyAnnoSample6
CyAnno	6	UMAP	15.333333333333334	CyAnnoSample6
CyAnno	6	ZIFA	8.38888888888889	CyAnnoSample6
CyAnno	7	DiffMap	NA	CyAnnoSample7
CyAnno	7	FA	5.472222222222222	CyAnnoSample7
CyAnno	7	GrandPrix	12.52777777777778	CyAnnoSample7
CyAnno	7	ICA	10.194444444444445	CyAnnoSample7
CyAnno	7	Isomap	13.944444444444445	CyAnnoSample7
CyAnno	7	KPCA Poly	8.666666666666666	CyAnnoSample7
CyAnno	7	KPCA RBF	9.36111111111111	CyAnnoSample7
CyAnno	7	LLE	7.944444444444445	CyAnnoSample7
CyAnno	7	NMF	10.083333333333334	CyAnnoSample7
CyAnno	7	tSNE	13.666666666666666	CyAnnoSample7
CyAnno	7	PCA	11.61111111111111	CyAnnoSample7
CyAnno	7	PHATE	14.75	CyAnnoSample7
CyAnno	7	SAUCIE	15.305555555555555	CyAnnoSample7
CyAnno	7	scvis (Full)	14.416666666666666	CyAnnoSample7
CyAnno	7	scvis	14.222222222222223	CyAnnoSample7
CyAnno	7	tSNE (sklearn)	14.88888888888889	CyAnnoSample7
CyAnno	7	Spectral	NA	CyAnnoSample7
CyAnno	7	SQuaD-MDS	12.52777777777778	CyAnnoSample7
CyAnno	7	SQuaD-MDS Hybrid	15.88888888888889	CyAnnoSample7
CyAnno	7	UMAP	15.472222222222223	CyAnnoSample7
CyAnno	7	ZIFA	7.055555555555555	CyAnnoSample7
CyAnno	8	DiffMap	NA	CyAnnoSample8
CyAnno	8	FA	5.944444444444445	CyAnnoSample8
CyAnno	8	GrandPrix	13.972222222222223	CyAnnoSample8
CyAnno	8	ICA	12.13888888888889	CyAnnoSample8
CyAnno	8	Isomap	13.86111111111111	CyAnnoSample8
CyAnno	8	KPCA Poly	8.13888888888889	CyAnnoSample8
CyAnno	8	KPCA RBF	8.277777777777779	CyAnnoSample8
CyAnno	8	LLE	7.805555555555555	CyAnnoSample8
CyAnno	8	NMF	10.11111111111111	CyAnnoSample8
CyAnno	8	tSNE	12.38888888888889	CyAnnoSample8
CyAnno	8	PCA	12.555555555555555	CyAnnoSample8
CyAnno	8	PHATE	14.166666666666666	CyAnnoSample8
CyAnno	8	SAUCIE	14.666666666666666	CyAnnoSample8
CyAnno	8	scvis (Full)	13.972222222222223	CyAnnoSample8
CyAnno	8	scvis	15.333333333333334	CyAnnoSample8
CyAnno	8	tSNE (sklearn)	13.583333333333334	CyAnnoSample8
CyAnno	8	Spectral	3.2222222222222223	CyAnnoSample8
CyAnno	8	SQuaD-MDS	12.27777777777778	CyAnnoSample8
CyAnno	8	SQuaD-MDS Hybrid	16.25	CyAnnoSample8
CyAnno	8	UMAP	14.305555555555555	CyAnnoSample8
CyAnno	8	ZIFA	7.027777777777778	CyAnnoSample8
CyAnno	9	DiffMap	NA	CyAnnoSample9
CyAnno	9	FA	6.527777777777778	CyAnnoSample9
CyAnno	9	GrandPrix	13	CyAnnoSample9
CyAnno	9	ICA	12.22222222222222	CyAnnoSample9
CyAnno	9	Isomap	12.25	CyAnnoSample9
CyAnno	9	KPCA Poly	7.694444444444445	CyAnnoSample9
CyAnno	9	KPCA RBF	11.083333333333334	CyAnnoSample9
CyAnno	9	LLE	7.25	CyAnnoSample9
CyAnno	9	NMF	10.083333333333334	CyAnnoSample9
CyAnno	9	tSNE	13.944444444444445	CyAnnoSample9
CyAnno	9	PCA	11.72222222222222	CyAnnoSample9
CyAnno	9	PHATE	14.88888888888889	CyAnnoSample9
CyAnno	9	SAUCIE	12.88888888888889	CyAnnoSample9
CyAnno	9	scvis (Full)	14.972222222222223	CyAnnoSample9
CyAnno	9	scvis	11.916666666666666	CyAnnoSample9
CyAnno	9	tSNE (sklearn)	14.38888888888889	CyAnnoSample9
CyAnno	9	Spectral	5.722222222222222	CyAnnoSample9
CyAnno	9	SQuaD-MDS	12.27777777777778	CyAnnoSample9
CyAnno	9	SQuaD-MDS Hybrid	14.416666666666666	CyAnnoSample9
CyAnno	9	UMAP	16.194444444444443	CyAnnoSample9
CyAnno	9	ZIFA	6.555555555555555	CyAnnoSample9
Levine13	1	DiffMap	NA	Levine13
Levine13	1	FA	7.027777777777778	Levine13
Levine13	1	GrandPrix	9.47222222222222	Levine13
Levine13	1	ICA	9.86111111111111	Levine13
Levine13	1	Isomap	12.444444444444445	Levine13
Levine13	1	KPCA Poly	9.25	Levine13
Levine13	1	KPCA RBF	9.805555555555555	Levine13
Levine13	1	LLE	14.86111111111111	Levine13
Levine13	1	NMF	NA	Levine13
Levine13	1	tSNE	15.11111111111111	Levine13
Levine13	1	PCA	10.305555555555555	Levine13
Levine13	1	PHATE	14.666666666666666	Levine13
Levine13	1	SAUCIE	15.52777777777778	Levine13
Levine13	1	scvis (Full)	16.944444444444443	Levine13
Levine13	1	scvis	15.666666666666666	Levine13
Levine13	1	tSNE (sklearn)	15.555555555555555	Levine13
Levine13	1	Spectral	NA	Levine13
Levine13	1	SQuaD-MDS	12.055555555555555	Levine13
Levine13	1	SQuaD-MDS Hybrid	15.77777777777778	Levine13
Levine13	1	UMAP	16.666666666666668	Levine13
Levine13	1	ZIFA	NA	Levine13
Levine32	1	DiffMap	NA	Levine32
Levine32	1	FA	10.97222222222222	Levine32
Levine32	1	GrandPrix	12.11111111111111	Levine32
Levine32	1	ICA	11.27777777777778	Levine32
Levine32	1	Isomap	13.63888888888889	Levine32
Levine32	1	KPCA Poly	NA	Levine32
Levine32	1	KPCA RBF	NA	Levine32
Levine32	1	LLE	10.555555555555555	Levine32
Levine32	1	NMF	NA	Levine32
Levine32	1	tSNE	15.22222222222222	Levine32
Levine32	1	PCA	13.38888888888889	Levine32
Levine32	1	PHATE	12.416666666666666	Levine32
Levine32	1	SAUCIE	17.583333333333332	Levine32
Levine32	1	scvis (Full)	16.333333333333332	Levine32
Levine32	1	scvis	15.666666666666666	Levine32
Levine32	1	tSNE (sklearn)	15.694444444444445	Levine32
Levine32	1	Spectral	NA	Levine32
Levine32	1	SQuaD-MDS	12.86111111111111	Levine32
Levine32	1	SQuaD-MDS Hybrid	16.444444444444443	Levine32
Levine32	1	UMAP	15.833333333333334	Levine32
Levine32	1	ZIFA	NA	Levine32
LG	1	DiffMap	NA	LGSample1
LG	1	FA	12.97222222222222	LGSample1
LG	1	GrandPrix	7.75	LGSample1
LG	1	ICA	11.5	LGSample1
LG	1	Isomap	15.805555555555555	LGSample1
LG	1	KPCA Poly	NA	LGSample1
LG	1	KPCA RBF	NA	LGSample1
LG	1	LLE	10.666666666666666	LGSample1
LG	1	NMF	12.305555555555555	LGSample1
LG	1	tSNE	11.38888888888889	LGSample1
LG	1	PCA	14.13888888888889	LGSample1
LG	1	PHATE	12.63888888888889	LGSample1
LG	1	SAUCIE	16.36111111111111	LGSample1
LG	1	scvis (Full)	12.805555555555555	LGSample1
LG	1	scvis	12.444444444444445	LGSample1
LG	1	tSNE (sklearn)	12.27777777777778	LGSample1
LG	1	Spectral	NA	LGSample1
LG	1	SQuaD-MDS	14.02777777777778	LGSample1
LG	1	SQuaD-MDS Hybrid	15.77777777777778	LGSample1
LG	1	UMAP	14.166666666666666	LGSample1
LG	1	ZIFA	13.972222222222223	LGSample1
LG	2	DiffMap	NA	LGSample2
LG	2	FA	15.277777777777777	LGSample2
LG	2	GrandPrix	12.72222222222222	LGSample2
LG	2	ICA	10.944444444444445	LGSample2
LG	2	Isomap	15.444444444444445	LGSample2
LG	2	KPCA Poly	NA	LGSample2
LG	2	KPCA RBF	NA	LGSample2
LG	2	LLE	10.055555555555555	LGSample2
LG	2	NMF	11.75	LGSample2
LG	2	tSNE	12.02777777777778	LGSample2
LG	2	PCA	13.36111111111111	LGSample2
LG	2	PHATE	12.666666666666666	LGSample2
LG	2	SAUCIE	14.222222222222223	LGSample2
LG	2	scvis (Full)	11.77777777777778	LGSample2
LG	2	scvis	12.47222222222222	LGSample2
LG	2	tSNE (sklearn)	11.944444444444445	LGSample2
LG	2	Spectral	NA	LGSample2
LG	2	SQuaD-MDS	13.555555555555555	LGSample2
LG	2	SQuaD-MDS Hybrid	14.333333333333334	LGSample2
LG	2	UMAP	13.055555555555555	LGSample2
LG	2	ZIFA	15.38888888888889	LGSample2
LG	3	DiffMap	NA	LGSample3
LG	3	FA	14.055555555555555	LGSample3
LG	3	GrandPrix	10.555555555555555	LGSample3
LG	3	ICA	11.694444444444445	LGSample3
LG	3	Isomap	14.666666666666666	LGSample3
LG	3	KPCA Poly	NA	LGSample3
LG	3	KPCA RBF	NA	LGSample3
LG	3	LLE	9.36111111111111	LGSample3
LG	3	NMF	10.86111111111111	LGSample3
LG	3	tSNE	11.944444444444445	LGSample3
LG	3	PCA	13.47222222222222	LGSample3
LG	3	PHATE	13.055555555555555	LGSample3
LG	3	SAUCIE	16.38888888888889	LGSample3
LG	3	scvis (Full)	12.75	LGSample3
LG	3	scvis	14.583333333333334	LGSample3
LG	3	tSNE (sklearn)	11.77777777777778	LGSample3
LG	3	Spectral	NA	LGSample3
LG	3	SQuaD-MDS	14.27777777777778	LGSample3
LG	3	SQuaD-MDS Hybrid	14.083333333333334	LGSample3
LG	3	UMAP	13.333333333333334	LGSample3
LG	3	ZIFA	14.13888888888889	LGSample3
LG	4	DiffMap	NA	LGSample4
LG	4	FA	9.805555555555555	LGSample4
LG	4	GrandPrix	9.36111111111111	LGSample4
LG	4	ICA	12.444444444444445	LGSample4
LG	4	Isomap	14.944444444444445	LGSample4
LG	4	KPCA Poly	10.805555555555555	LGSample4
LG	4	KPCA RBF	6.583333333333333	LGSample4
LG	4	LLE	8.944444444444445	LGSample4
LG	4	NMF	9.02777777777778	LGSample4
LG	4	tSNE	12.13888888888889	LGSample4
LG	4	PCA	12.666666666666666	LGSample4
LG	4	PHATE	13.694444444444445	LGSample4
LG	4	SAUCIE	14.5	LGSample4
LG	4	scvis (Full)	11.694444444444445	LGSample4
LG	4	scvis	13.27777777777778	LGSample4
LG	4	tSNE (sklearn)	12.97222222222222	LGSample4
LG	4	Spectral	NA	LGSample4
LG	4	SQuaD-MDS	14.22222222222222	LGSample4
LG	4	SQuaD-MDS Hybrid	16.083333333333332	LGSample4
LG	4	UMAP	14.166666666666666	LGSample4
LG	4	ZIFA	10.666666666666666	LGSample4
LG	5	DiffMap	NA	LGSample5
LG	5	FA	11.86111111111111	LGSample5
LG	5	GrandPrix	4.638888888888888	LGSample5
LG	5	ICA	11.194444444444445	LGSample5
LG	5	Isomap	14.666666666666666	LGSample5
LG	5	KPCA Poly	8.88888888888889	LGSample5
LG	5	KPCA RBF	5.5	LGSample5
LG	5	LLE	11.166666666666666	LGSample5
LG	5	NMF	11.77777777777778	LGSample5
LG	5	tSNE	11.5	LGSample5
LG	5	PCA	13.555555555555555	LGSample5
LG	5	PHATE	10.22222222222222	LGSample5
LG	5	SAUCIE	15.38888888888889	LGSample5
LG	5	scvis (Full)	11.666666666666666	LGSample5
LG	5	scvis	12.61111111111111	LGSample5
LG	5	tSNE (sklearn)	11.833333333333334	LGSample5
LG	5	Spectral	9.833333333333334	LGSample5
LG	5	SQuaD-MDS	15.36111111111111	LGSample5
LG	5	SQuaD-MDS Hybrid	14.72222222222222	LGSample5
LG	5	UMAP	11.555555555555555	LGSample5
LG	5	ZIFA	12.055555555555555	LGSample5
LG	6	DiffMap	NA	LGSample6
LG	6	FA	11	LGSample6
LG	6	GrandPrix	12.555555555555555	LGSample6
LG	6	ICA	10.444444444444445	LGSample6
LG	6	Isomap	15.055555555555555	LGSample6
LG	6	KPCA Poly	10	LGSample6
LG	6	KPCA RBF	8.305555555555555	LGSample6
LG	6	LLE	9.52777777777778	LGSample6
LG	6	NMF	10.083333333333334	LGSample6
LG	6	tSNE	12.13888888888889	LGSample6
LG	6	PCA	12.47222222222222	LGSample6
LG	6	PHATE	9.944444444444445	LGSample6
LG	6	SAUCIE	15.333333333333334	LGSample6
LG	6	scvis (Full)	13.77777777777778	LGSample6
LG	6	scvis	13.166666666666666	LGSample6
LG	6	tSNE (sklearn)	11.75	LGSample6
LG	6	Spectral	NA	LGSample6
LG	6	SQuaD-MDS	13.916666666666666	LGSample6
LG	6	SQuaD-MDS Hybrid	14.694444444444445	LGSample6
LG	6	UMAP	13	LGSample6
LG	6	ZIFA	10.833333333333334	LGSample6
LG	7	DiffMap	NA	LGSample7
LG	7	FA	11.47222222222222	LGSample7
LG	7	GrandPrix	9.52777777777778	LGSample7
LG	7	ICA	8.666666666666666	LGSample7
LG	7	Isomap	14.5	LGSample7
LG	7	KPCA Poly	9.88888888888889	LGSample7
LG	7	KPCA RBF	8.13888888888889	LGSample7
LG	7	LLE	7.5	LGSample7
LG	7	NMF	9.13888888888889	LGSample7
LG	7	tSNE	12.444444444444445	LGSample7
LG	7	PCA	10.75	LGSample7
LG	7	PHATE	10.305555555555555	LGSample7
LG	7	SAUCIE	15.694444444444445	LGSample7
LG	7	scvis (Full)	14.833333333333334	LGSample7
LG	7	scvis	14.305555555555555	LGSample7
LG	7	tSNE (sklearn)	12.5	LGSample7
LG	7	Spectral	4.361111111111111	LGSample7
LG	7	SQuaD-MDS	14.61111111111111	LGSample7
LG	7	SQuaD-MDS Hybrid	15.944444444444445	LGSample7
LG	7	UMAP	13.11111111111111	LGSample7
LG	7	ZIFA	12.305555555555555	LGSample7
LG	8	DiffMap	NA	LGSample8
LG	8	FA	11.47222222222222	LGSample8
LG	8	GrandPrix	14.027777777777777	LGSample8
LG	8	ICA	12.77777777777778	LGSample8
LG	8	Isomap	14.11111111111111	LGSample8
LG	8	KPCA Poly	10.25	LGSample8
LG	8	KPCA RBF	5.944444444444445	LGSample8
LG	8	LLE	10.944444444444445	LGSample8
LG	8	NMF	10.694444444444445	LGSample8
LG	8	tSNE	11.194444444444445	LGSample8
LG	8	PCA	12.805555555555555	LGSample8
LG	8	PHATE	11.61111111111111	LGSample8
LG	8	SAUCIE	15.38888888888889	LGSample8
LG	8	scvis (Full)	12.52777777777778	LGSample8
LG	8	scvis	11.77777777777778	LGSample8
LG	8	tSNE (sklearn)	11.5	LGSample8
LG	8	Spectral	NA	LGSample8
LG	8	SQuaD-MDS	13.25	LGSample8
LG	8	SQuaD-MDS Hybrid	13.75	LGSample8
LG	8	UMAP	13.333333333333334	LGSample8
LG	8	ZIFA	10.63888888888889	LGSample8
LungCancer	1	DiffMap	NA	LungCancerSample1
LungCancer	1	FA	8.453703703703704	LungCancerSample1
LungCancer	1	GrandPrix	13.75925925925926	LungCancerSample1
LungCancer	1	ICA	11.842592592592592	LungCancerSample1
LungCancer	1	Isomap	14.351851851851851	LungCancerSample1
LungCancer	1	KPCA Poly	NA	LungCancerSample1
LungCancer	1	KPCA RBF	NA	LungCancerSample1
LungCancer	1	LLE	5.75	LungCancerSample1
LungCancer	1	NMF	9.5	LungCancerSample1
LungCancer	1	tSNE	14.055555555555555	LungCancerSample1
LungCancer	1	PCA	12.787037037037036	LungCancerSample1
LungCancer	1	PHATE	14.26851851851852	LungCancerSample1
LungCancer	1	SAUCIE	16.12037037037037	LungCancerSample1
LungCancer	1	scvis (Full)	14.11111111111111	LungCancerSample1
LungCancer	1	scvis	14.648148148148149	LungCancerSample1
LungCancer	1	tSNE (sklearn)	14.49074074074074	LungCancerSample1
LungCancer	1	Spectral	NA	LungCancerSample1
LungCancer	1	SQuaD-MDS	13.675925925925926	LungCancerSample1
LungCancer	1	SQuaD-MDS Hybrid	16.324074074074073	LungCancerSample1
LungCancer	1	UMAP	15.851851851851851	LungCancerSample1
LungCancer	1	ZIFA	8.49074074074074	LungCancerSample1
LungCancer	10	DiffMap	NA	LungCancerSample10
LungCancer	10	FA	9.01851851851852	LungCancerSample10
LungCancer	10	GrandPrix	13.564814814814817	LungCancerSample10
LungCancer	10	ICA	11.407407407407408	LungCancerSample10
LungCancer	10	Isomap	11.49074074074074	LungCancerSample10
LungCancer	10	KPCA Poly	9.76851851851852	LungCancerSample10
LungCancer	10	KPCA RBF	9.055555555555555	LungCancerSample10
LungCancer	10	LLE	7.5092592592592595	LungCancerSample10
LungCancer	10	NMF	9.48148148148148	LungCancerSample10
LungCancer	10	tSNE	12.11111111111111	LungCancerSample10
LungCancer	10	PCA	11.76851851851852	LungCancerSample10
LungCancer	10	PHATE	16.75	LungCancerSample10
LungCancer	10	SAUCIE	13.842592592592592	LungCancerSample10
LungCancer	10	scvis (Full)	12.23148148148148	LungCancerSample10
LungCancer	10	scvis	14.398148148148149	LungCancerSample10
LungCancer	10	tSNE (sklearn)	13.814814814814817	LungCancerSample10
LungCancer	10	Spectral	NA	LungCancerSample10
LungCancer	10	SQuaD-MDS	10.75925925925926	LungCancerSample10
LungCancer	10	SQuaD-MDS Hybrid	14.101851851851851	LungCancerSample10
LungCancer	10	UMAP	16.47222222222222	LungCancerSample10
LungCancer	10	ZIFA	9.046296296296296	LungCancerSample10
LungCancer	11	DiffMap	NA	LungCancerSample11
LungCancer	11	FA	12.592592592592592	LungCancerSample11
LungCancer	11	GrandPrix	11.52777777777778	LungCancerSample11
LungCancer	11	ICA	10.675925925925926	LungCancerSample11
LungCancer	11	Isomap	13.00925925925926	LungCancerSample11
LungCancer	11	KPCA Poly	NA	LungCancerSample11
LungCancer	11	KPCA RBF	NA	LungCancerSample11
LungCancer	11	LLE	7	LungCancerSample11
LungCancer	11	NMF	10.944444444444445	LungCancerSample11
LungCancer	11	tSNE	13.046296296296296	LungCancerSample11
LungCancer	11	PCA	10.083333333333334	LungCancerSample11
LungCancer	11	PHATE	14.972222222222223	LungCancerSample11
LungCancer	11	SAUCIE	12.97222222222222	LungCancerSample11
LungCancer	11	scvis (Full)	16.462962962962962	LungCancerSample11
LungCancer	11	scvis	15.342592592592592	LungCancerSample11
LungCancer	11	tSNE (sklearn)	13.00925925925926	LungCancerSample11
LungCancer	11	Spectral	NA	LungCancerSample11
LungCancer	11	SQuaD-MDS	13.157407407407408	LungCancerSample11
LungCancer	11	SQuaD-MDS Hybrid	16.84259259259259	LungCancerSample11
LungCancer	11	UMAP	14.277777777777777	LungCancerSample11
LungCancer	11	ZIFA	12.564814814814817	LungCancerSample11
LungCancer	12	DiffMap	NA	LungCancerSample12
LungCancer	12	FA	11.24074074074074	LungCancerSample12
LungCancer	12	GrandPrix	6.842592592592593	LungCancerSample12
LungCancer	12	ICA	10.62037037037037	LungCancerSample12
LungCancer	12	Isomap	14.055555555555555	LungCancerSample12
LungCancer	12	KPCA Poly	NA	LungCancerSample12
LungCancer	12	KPCA RBF	NA	LungCancerSample12
LungCancer	12	LLE	6.555555555555555	LungCancerSample12
LungCancer	12	NMF	11.72222222222222	LungCancerSample12
LungCancer	12	tSNE	15.101851851851851	LungCancerSample12
LungCancer	12	PCA	11.77777777777778	LungCancerSample12
LungCancer	12	PHATE	14.13888888888889	LungCancerSample12
LungCancer	12	SAUCIE	16.49074074074074	LungCancerSample12
LungCancer	12	scvis (Full)	13.824074074074074	LungCancerSample12
LungCancer	12	scvis	14.574074074074074	LungCancerSample12
LungCancer	12	tSNE (sklearn)	15.37962962962963	LungCancerSample12
LungCancer	12	Spectral	NA	LungCancerSample12
LungCancer	12	SQuaD-MDS	13.62037037037037	LungCancerSample12
LungCancer	12	SQuaD-MDS Hybrid	16.62037037037037	LungCancerSample12
LungCancer	12	UMAP	15.157407407407408	LungCancerSample12
LungCancer	12	ZIFA	10.75925925925926	LungCancerSample12
LungCancer	13	DiffMap	NA	LungCancerSample13
LungCancer	13	FA	10.833333333333334	LungCancerSample13
LungCancer	13	GrandPrix	11.592592592592592	LungCancerSample13
LungCancer	13	ICA	12.046296296296296	LungCancerSample13
LungCancer	13	Isomap	15.01851851851852	LungCancerSample13
LungCancer	13	KPCA Poly	NA	LungCancerSample13
LungCancer	13	KPCA RBF	NA	LungCancerSample13
LungCancer	13	LLE	9.425925925925926	LungCancerSample13
LungCancer	13	NMF	12.453703703703704	LungCancerSample13
LungCancer	13	tSNE	12.583333333333334	LungCancerSample13
LungCancer	13	PCA	11.77777777777778	LungCancerSample13
LungCancer	13	PHATE	13.52777777777778	LungCancerSample13
LungCancer	13	SAUCIE	15.666666666666666	LungCancerSample13
LungCancer	13	scvis (Full)	13.842592592592592	LungCancerSample13
LungCancer	13	scvis	13.935185185185183	LungCancerSample13
LungCancer	13	tSNE (sklearn)	12.12037037037037	LungCancerSample13
LungCancer	13	Spectral	NA	LungCancerSample13
LungCancer	13	SQuaD-MDS	13.592592592592592	LungCancerSample13
LungCancer	13	SQuaD-MDS Hybrid	16.02777777777778	LungCancerSample13
LungCancer	13	UMAP	13.407407407407408	LungCancerSample13
LungCancer	13	ZIFA	10.62962962962963	LungCancerSample13
LungCancer	14	DiffMap	NA	LungCancerSample14
LungCancer	14	FA	9.01851851851852	LungCancerSample14
LungCancer	14	GrandPrix	11.37037037037037	LungCancerSample14
LungCancer	14	ICA	10.48148148148148	LungCancerSample14
LungCancer	14	Isomap	14.13888888888889	LungCancerSample14
LungCancer	14	KPCA Poly	NA	LungCancerSample14
LungCancer	14	KPCA RBF	NA	LungCancerSample14
LungCancer	14	LLE	12.555555555555555	LungCancerSample14
LungCancer	14	NMF	11.5	LungCancerSample14
LungCancer	14	tSNE	13.953703703703704	LungCancerSample14
LungCancer	14	PCA	11.324074074074074	LungCancerSample14
LungCancer	14	PHATE	14.657407407407408	LungCancerSample14
LungCancer	14	SAUCIE	15.527777777777777	LungCancerSample14
LungCancer	14	scvis (Full)	14.416666666666666	LungCancerSample14
LungCancer	14	scvis	13.5	LungCancerSample14
LungCancer	14	tSNE (sklearn)	14.805555555555555	LungCancerSample14
LungCancer	14	Spectral	NA	LungCancerSample14
LungCancer	14	SQuaD-MDS	12.157407407407408	LungCancerSample14
LungCancer	14	SQuaD-MDS Hybrid	14.324074074074074	LungCancerSample14
LungCancer	14	UMAP	15.648148148148149	LungCancerSample14
LungCancer	14	ZIFA	9.101851851851851	LungCancerSample14
LungCancer	15	DiffMap	NA	LungCancerSample15
LungCancer	15	FA	10.185185185185183	LungCancerSample15
LungCancer	15	GrandPrix	12.564814814814817	LungCancerSample15
LungCancer	15	ICA	11.166666666666666	LungCancerSample15
LungCancer	15	Isomap	14.055555555555555	LungCancerSample15
LungCancer	15	KPCA Poly	NA	LungCancerSample15
LungCancer	15	KPCA RBF	NA	LungCancerSample15
LungCancer	15	LLE	10.675925925925926	LungCancerSample15
LungCancer	15	NMF	11.037037037037036	LungCancerSample15
LungCancer	15	tSNE	13.185185185185183	LungCancerSample15
LungCancer	15	PCA	10.52777777777778	LungCancerSample15
LungCancer	15	PHATE	12.944444444444445	LungCancerSample15
LungCancer	15	SAUCIE	13.824074074074074	LungCancerSample15
LungCancer	15	scvis (Full)	13.222222222222223	LungCancerSample15
LungCancer	15	scvis	15.666666666666666	LungCancerSample15
LungCancer	15	tSNE (sklearn)	14.73148148148148	LungCancerSample15
LungCancer	15	Spectral	NA	LungCancerSample15
LungCancer	15	SQuaD-MDS	13.37037037037037	LungCancerSample15
LungCancer	15	SQuaD-MDS Hybrid	15.99074074074074	LungCancerSample15
LungCancer	15	UMAP	14.916666666666666	LungCancerSample15
LungCancer	15	ZIFA	10.416666666666666	LungCancerSample15
LungCancer	16	DiffMap	NA	LungCancerSample16
LungCancer	16	FA	10.212962962962964	LungCancerSample16
LungCancer	16	GrandPrix	13.314814814814817	LungCancerSample16
LungCancer	16	ICA	12.72222222222222	LungCancerSample16
LungCancer	16	Isomap	14.97222222222222	LungCancerSample16
LungCancer	16	KPCA Poly	NA	LungCancerSample16
LungCancer	16	KPCA RBF	NA	LungCancerSample16
LungCancer	16	LLE	9.055555555555555	LungCancerSample16
LungCancer	16	NMF	11.416666666666666	LungCancerSample16
LungCancer	16	tSNE	12.52777777777778	LungCancerSample16
LungCancer	16	PCA	11.62037037037037	LungCancerSample16
LungCancer	16	PHATE	13.63888888888889	LungCancerSample16
LungCancer	16	SAUCIE	13.27777777777778	LungCancerSample16
LungCancer	16	scvis (Full)	12.962962962962964	LungCancerSample16
LungCancer	16	scvis	13.12037037037037	LungCancerSample16
LungCancer	16	tSNE (sklearn)	13.02777777777778	LungCancerSample16
LungCancer	16	Spectral	NA	LungCancerSample16
LungCancer	16	SQuaD-MDS	14.37037037037037	LungCancerSample16
LungCancer	16	SQuaD-MDS Hybrid	16.314814814814817	LungCancerSample16
LungCancer	16	UMAP	15.398148148148149	LungCancerSample16
LungCancer	16	ZIFA	10.52777777777778	LungCancerSample16
LungCancer	17	DiffMap	NA	LungCancerSample17
LungCancer	17	FA	7.046296296296296	LungCancerSample17
LungCancer	17	GrandPrix	12.324074074074074	LungCancerSample17
LungCancer	17	ICA	9.77777777777778	LungCancerSample17
LungCancer	17	Isomap	13.50925925925926	LungCancerSample17
LungCancer	17	KPCA Poly	8.564814814814815	LungCancerSample17
LungCancer	17	KPCA RBF	7.435185185185185	LungCancerSample17
LungCancer	17	LLE	4.37962962962963	LungCancerSample17
LungCancer	17	NMF	12.02777777777778	LungCancerSample17
LungCancer	17	tSNE	14.38888888888889	LungCancerSample17
LungCancer	17	PCA	12.453703703703704	LungCancerSample17
LungCancer	17	PHATE	15.166666666666666	LungCancerSample17
LungCancer	17	SAUCIE	15.37037037037037	LungCancerSample17
LungCancer	17	scvis (Full)	13.925925925925926	LungCancerSample17
LungCancer	17	scvis	15.064814814814817	LungCancerSample17
LungCancer	17	tSNE (sklearn)	15.37962962962963	LungCancerSample17
LungCancer	17	Spectral	NA	LungCancerSample17
LungCancer	17	SQuaD-MDS	11.86111111111111	LungCancerSample17
LungCancer	17	SQuaD-MDS Hybrid	16.037037037037038	LungCancerSample17
LungCancer	17	UMAP	15.48148148148148	LungCancerSample17
LungCancer	17	ZIFA	6.398148148148148	LungCancerSample17
LungCancer	18	DiffMap	NA	LungCancerSample18
LungCancer	18	FA	7.342592592592593	LungCancerSample18
LungCancer	18	GrandPrix	8.833333333333334	LungCancerSample18
LungCancer	18	ICA	11.157407407407408	LungCancerSample18
LungCancer	18	Isomap	14.592592592592592	LungCancerSample18
LungCancer	18	KPCA Poly	9.212962962962964	LungCancerSample18
LungCancer	18	KPCA RBF	10.962962962962964	LungCancerSample18
LungCancer	18	LLE	3.611111111111111	LungCancerSample18
LungCancer	18	NMF	12.074074074074074	LungCancerSample18
LungCancer	18	tSNE	15.73148148148148	LungCancerSample18
LungCancer	18	PCA	10.944444444444445	LungCancerSample18
LungCancer	18	PHATE	16.462962962962962	LungCancerSample18
LungCancer	18	SAUCIE	13.24074074074074	LungCancerSample18
LungCancer	18	scvis (Full)	13.5	LungCancerSample18
LungCancer	18	scvis	14.555555555555555	LungCancerSample18
LungCancer	18	tSNE (sklearn)	14.73148148148148	LungCancerSample18
LungCancer	18	Spectral	NA	LungCancerSample18
LungCancer	18	SQuaD-MDS	11.98148148148148	LungCancerSample18
LungCancer	18	SQuaD-MDS Hybrid	15.37962962962963	LungCancerSample18
LungCancer	18	UMAP	14.898148148148149	LungCancerSample18
LungCancer	18	ZIFA	7.37962962962963	LungCancerSample18
LungCancer	19	DiffMap	NA	LungCancerSample19
LungCancer	19	FA	9.62037037037037	LungCancerSample19
LungCancer	19	GrandPrix	11.092592592592592	LungCancerSample19
LungCancer	19	ICA	10.50925925925926	LungCancerSample19
LungCancer	19	Isomap	13.675925925925926	LungCancerSample19
LungCancer	19	KPCA Poly	NA	LungCancerSample19
LungCancer	19	KPCA RBF	NA	LungCancerSample19
LungCancer	19	LLE	NA	LungCancerSample19
LungCancer	19	NMF	12.12037037037037	LungCancerSample19
LungCancer	19	tSNE	14.314814814814817	LungCancerSample19
LungCancer	19	PCA	11.314814814814817	LungCancerSample19
LungCancer	19	PHATE	16.064814814814813	LungCancerSample19
LungCancer	19	SAUCIE	15.00925925925926	LungCancerSample19
LungCancer	19	scvis (Full)	15.685185185185183	LungCancerSample19
LungCancer	19	scvis	15.51851851851852	LungCancerSample19
LungCancer	19	tSNE (sklearn)	15.26851851851852	LungCancerSample19
LungCancer	19	Spectral	NA	LungCancerSample19
LungCancer	19	SQuaD-MDS	11.657407407407408	LungCancerSample19
LungCancer	19	SQuaD-MDS Hybrid	16.25925925925926	LungCancerSample19
LungCancer	19	UMAP	15.194444444444445	LungCancerSample19
LungCancer	19	ZIFA	9.73148148148148	LungCancerSample19
LungCancer	2	DiffMap	NA	LungCancerSample2
LungCancer	2	FA	10.305555555555555	LungCancerSample2
LungCancer	2	GrandPrix	11.27777777777778	LungCancerSample2
LungCancer	2	ICA	10.74074074074074	LungCancerSample2
LungCancer	2	Isomap	13.73148148148148	LungCancerSample2
LungCancer	2	KPCA Poly	NA	LungCancerSample2
LungCancer	2	KPCA RBF	NA	LungCancerSample2
LungCancer	2	LLE	8.398148148148149	LungCancerSample2
LungCancer	2	NMF	9.98148148148148	LungCancerSample2
LungCancer	2	tSNE	14.5	LungCancerSample2
LungCancer	2	PCA	12.962962962962964	LungCancerSample2
LungCancer	2	PHATE	13.11111111111111	LungCancerSample2
LungCancer	2	SAUCIE	14.962962962962964	LungCancerSample2
LungCancer	2	scvis (Full)	13.722222222222223	LungCancerSample2
LungCancer	2	scvis	15.935185185185183	LungCancerSample2
LungCancer	2	tSNE (sklearn)	14.787037037037036	LungCancerSample2
LungCancer	2	Spectral	NA	LungCancerSample2
LungCancer	2	SQuaD-MDS	12.462962962962964	LungCancerSample2
LungCancer	2	SQuaD-MDS Hybrid	14.462962962962964	LungCancerSample2
LungCancer	2	UMAP	16.962962962962962	LungCancerSample2
LungCancer	2	ZIFA	10.175925925925926	LungCancerSample2
LungCancer	20	DiffMap	NA	LungCancerSample20
LungCancer	20	FA	10.157407407407408	LungCancerSample20
LungCancer	20	GrandPrix	12.648148148148149	LungCancerSample20
LungCancer	20	ICA	10.907407407407408	LungCancerSample20
LungCancer	20	Isomap	14.157407407407408	LungCancerSample20
LungCancer	20	KPCA Poly	NA	LungCancerSample20
LungCancer	20	KPCA RBF	NA	LungCancerSample20
LungCancer	20	LLE	5.388888888888889	LungCancerSample20
LungCancer	20	NMF	12.212962962962964	LungCancerSample20
LungCancer	20	tSNE	15.75925925925926	LungCancerSample20
LungCancer	20	PCA	10.48148148148148	LungCancerSample20
LungCancer	20	PHATE	13.972222222222223	LungCancerSample20
LungCancer	20	SAUCIE	14.47222222222222	LungCancerSample20
LungCancer	20	scvis (Full)	14.444444444444445	LungCancerSample20
LungCancer	20	scvis	14.52777777777778	LungCancerSample20
LungCancer	20	tSNE (sklearn)	15.694444444444445	LungCancerSample20
LungCancer	20	Spectral	NA	LungCancerSample20
LungCancer	20	SQuaD-MDS	12.333333333333334	LungCancerSample20
LungCancer	20	SQuaD-MDS Hybrid	15.101851851851851	LungCancerSample20
LungCancer	20	UMAP	16.546296296296298	LungCancerSample20
LungCancer	20	ZIFA	9.675925925925926	LungCancerSample20
LungCancer	3	DiffMap	NA	LungCancerSample3
LungCancer	3	FA	6.768518518518518	LungCancerSample3
LungCancer	3	GrandPrix	11.99074074074074	LungCancerSample3
LungCancer	3	ICA	10.703703703703704	LungCancerSample3
LungCancer	3	Isomap	13.055555555555555	LungCancerSample3
LungCancer	3	KPCA Poly	7.796296296296297	LungCancerSample3
LungCancer	3	KPCA RBF	9.23148148148148	LungCancerSample3
LungCancer	3	LLE	4.0092592592592595	LungCancerSample3
LungCancer	3	NMF	8.5	LungCancerSample3
LungCancer	3	tSNE	14.87037037037037	LungCancerSample3
LungCancer	3	PCA	10.462962962962964	LungCancerSample3
LungCancer	3	PHATE	13.444444444444445	LungCancerSample3
LungCancer	3	SAUCIE	17.59259259259259	LungCancerSample3
LungCancer	3	scvis (Full)	15.777777777777777	LungCancerSample3
LungCancer	3	scvis	15.037037037037036	LungCancerSample3
LungCancer	3	tSNE (sklearn)	15.97222222222222	LungCancerSample3
LungCancer	3	Spectral	NA	LungCancerSample3
LungCancer	3	SQuaD-MDS	12.22222222222222	LungCancerSample3
LungCancer	3	SQuaD-MDS Hybrid	17.38888888888889	LungCancerSample3
LungCancer	3	UMAP	14.962962962962964	LungCancerSample3
LungCancer	3	ZIFA	6.9907407407407405	LungCancerSample3
LungCancer	4	DiffMap	NA	LungCancerSample4
LungCancer	4	FA	9.97222222222222	LungCancerSample4
LungCancer	4	GrandPrix	11.62962962962963	LungCancerSample4
LungCancer	4	ICA	10.22222222222222	LungCancerSample4
LungCancer	4	Isomap	14.453703703703704	LungCancerSample4
LungCancer	4	KPCA Poly	NA	LungCancerSample4
LungCancer	4	KPCA RBF	NA	LungCancerSample4
LungCancer	4	LLE	5.851851851851852	LungCancerSample4
LungCancer	4	NMF	13.62962962962963	LungCancerSample4
LungCancer	4	tSNE	12.805555555555555	LungCancerSample4
LungCancer	4	PCA	12	LungCancerSample4
LungCancer	4	PHATE	14.324074074074074	LungCancerSample4
LungCancer	4	SAUCIE	14.592592592592592	LungCancerSample4
LungCancer	4	scvis (Full)	15.36111111111111	LungCancerSample4
LungCancer	4	scvis	14.787037037037036	LungCancerSample4
LungCancer	4	tSNE (sklearn)	13.453703703703704	LungCancerSample4
LungCancer	4	Spectral	NA	LungCancerSample4
LungCancer	4	SQuaD-MDS	14.342592592592592	LungCancerSample4
LungCancer	4	SQuaD-MDS Hybrid	16.13888888888889	LungCancerSample4
LungCancer	4	UMAP	15.083333333333334	LungCancerSample4
LungCancer	4	ZIFA	9.833333333333334	LungCancerSample4
LungCancer	5	DiffMap	NA	LungCancerSample5
LungCancer	5	FA	7.472222222222222	LungCancerSample5
LungCancer	5	GrandPrix	8.74074074074074	LungCancerSample5
LungCancer	5	ICA	11.11111111111111	LungCancerSample5
LungCancer	5	Isomap	11.87962962962963	LungCancerSample5
LungCancer	5	KPCA Poly	8.287037037037038	LungCancerSample5
LungCancer	5	KPCA RBF	8.36111111111111	LungCancerSample5
LungCancer	5	LLE	10.26851851851852	LungCancerSample5
LungCancer	5	NMF	7.314814814814815	LungCancerSample5
LungCancer	5	tSNE	14.157407407407408	LungCancerSample5
LungCancer	5	PCA	10.694444444444445	LungCancerSample5
LungCancer	5	PHATE	14.703703703703704	LungCancerSample5
LungCancer	5	SAUCIE	13.953703703703704	LungCancerSample5
LungCancer	5	scvis (Full)	14.63888888888889	LungCancerSample5
LungCancer	5	scvis	15.99074074074074	LungCancerSample5
LungCancer	5	tSNE (sklearn)	14.962962962962964	LungCancerSample5
LungCancer	5	Spectral	NA	LungCancerSample5
LungCancer	5	SQuaD-MDS	11.796296296296296	LungCancerSample5
LungCancer	5	SQuaD-MDS Hybrid	17.037037037037038	LungCancerSample5
LungCancer	5	UMAP	16.77777777777778	LungCancerSample5
LungCancer	5	ZIFA	8.444444444444445	LungCancerSample5
LungCancer	6	DiffMap	NA	LungCancerSample6
LungCancer	6	FA	8.092592592592592	LungCancerSample6
LungCancer	6	GrandPrix	10.157407407407408	LungCancerSample6
LungCancer	6	ICA	9.407407407407408	LungCancerSample6
LungCancer	6	Isomap	14	LungCancerSample6
LungCancer	6	KPCA Poly	8.222222222222221	LungCancerSample6
LungCancer	6	KPCA RBF	8.75	LungCancerSample6
LungCancer	6	LLE	8.99074074074074	LungCancerSample6
LungCancer	6	NMF	8.324074074074074	LungCancerSample6
LungCancer	6	tSNE	14.75925925925926	LungCancerSample6
LungCancer	6	PCA	9.62037037037037	LungCancerSample6
LungCancer	6	PHATE	14.555555555555555	LungCancerSample6
LungCancer	6	SAUCIE	15.601851851851851	LungCancerSample6
LungCancer	6	scvis (Full)	15.50925925925926	LungCancerSample6
LungCancer	6	scvis	14.712962962962964	LungCancerSample6
LungCancer	6	tSNE (sklearn)	15.407407407407408	LungCancerSample6
LungCancer	6	Spectral	NA	LungCancerSample6
LungCancer	6	SQuaD-MDS	12.26851851851852	LungCancerSample6
LungCancer	6	SQuaD-MDS Hybrid	15.425925925925926	LungCancerSample6
LungCancer	6	UMAP	14.36111111111111	LungCancerSample6
LungCancer	6	ZIFA	8.425925925925926	LungCancerSample6
LungCancer	7	DiffMap	NA	LungCancerSample7
LungCancer	7	FA	12.11111111111111	LungCancerSample7
LungCancer	7	GrandPrix	9.694444444444445	LungCancerSample7
LungCancer	7	ICA	12.74074074074074	LungCancerSample7
LungCancer	7	Isomap	13.805555555555555	LungCancerSample7
LungCancer	7	KPCA Poly	NA	LungCancerSample7
LungCancer	7	KPCA RBF	NA	LungCancerSample7
LungCancer	7	LLE	8.268518518518519	LungCancerSample7
LungCancer	7	NMF	11.27777777777778	LungCancerSample7
LungCancer	7	tSNE	15.287037037037036	LungCancerSample7
LungCancer	7	PCA	10.703703703703704	LungCancerSample7
LungCancer	7	PHATE	13.305555555555555	LungCancerSample7
LungCancer	7	SAUCIE	12.583333333333334	LungCancerSample7
LungCancer	7	scvis (Full)	14.407407407407408	LungCancerSample7
LungCancer	7	scvis	13.657407407407408	LungCancerSample7
LungCancer	7	tSNE (sklearn)	15.38888888888889	LungCancerSample7
LungCancer	7	Spectral	NA	LungCancerSample7
LungCancer	7	SQuaD-MDS	11.157407407407408	LungCancerSample7
LungCancer	7	SQuaD-MDS Hybrid	14.907407407407408	LungCancerSample7
LungCancer	7	UMAP	16.555555555555557	LungCancerSample7
LungCancer	7	ZIFA	12.62962962962963	LungCancerSample7
LungCancer	8	DiffMap	NA	LungCancerSample8
LungCancer	8	FA	9.092592592592592	LungCancerSample8
LungCancer	8	GrandPrix	10.657407407407408	LungCancerSample8
LungCancer	8	ICA	11.23148148148148	LungCancerSample8
LungCancer	8	Isomap	13.333333333333334	LungCancerSample8
LungCancer	8	KPCA Poly	NA	LungCancerSample8
LungCancer	8	KPCA RBF	NA	LungCancerSample8
LungCancer	8	LLE	5.407407407407407	LungCancerSample8
LungCancer	8	NMF	9.52777777777778	LungCancerSample8
LungCancer	8	tSNE	14.666666666666666	LungCancerSample8
LungCancer	8	PCA	13.25925925925926	LungCancerSample8
LungCancer	8	PHATE	16.01851851851852	LungCancerSample8
LungCancer	8	SAUCIE	14.38888888888889	LungCancerSample8
LungCancer	8	scvis (Full)	15.175925925925926	LungCancerSample8
LungCancer	8	scvis	15.777777777777777	LungCancerSample8
LungCancer	8	tSNE (sklearn)	15.583333333333334	LungCancerSample8
LungCancer	8	Spectral	NA	LungCancerSample8
LungCancer	8	SQuaD-MDS	12.38888888888889	LungCancerSample8
LungCancer	8	SQuaD-MDS Hybrid	15.824074074074074	LungCancerSample8
LungCancer	8	UMAP	17.046296296296298	LungCancerSample8
LungCancer	8	ZIFA	9.101851851851851	LungCancerSample8
LungCancer	9	DiffMap	NA	LungCancerSample9
LungCancer	9	FA	6.2592592592592595	LungCancerSample9
LungCancer	9	GrandPrix	9.175925925925926	LungCancerSample9
LungCancer	9	ICA	11.12037037037037	LungCancerSample9
LungCancer	9	Isomap	12.52777777777778	LungCancerSample9
LungCancer	9	KPCA Poly	8.25	LungCancerSample9
LungCancer	9	KPCA RBF	8.712962962962964	LungCancerSample9
LungCancer	9	LLE	9.425925925925926	LungCancerSample9
LungCancer	9	NMF	7.962962962962963	LungCancerSample9
LungCancer	9	tSNE	14.953703703703704	LungCancerSample9
LungCancer	9	PCA	11.148148148148149	LungCancerSample9
LungCancer	9	PHATE	15.564814814814817	LungCancerSample9
LungCancer	9	SAUCIE	16.51851851851852	LungCancerSample9
LungCancer	9	scvis (Full)	14.26851851851852	LungCancerSample9
LungCancer	9	scvis	16.546296296296298	LungCancerSample9
LungCancer	9	tSNE (sklearn)	15.657407407407408	LungCancerSample9
LungCancer	9	Spectral	NA	LungCancerSample9
LungCancer	9	SQuaD-MDS	9.935185185185183	LungCancerSample9
LungCancer	9	SQuaD-MDS Hybrid	13.898148148148149	LungCancerSample9
LungCancer	9	UMAP	18.25	LungCancerSample9
LungCancer	9	ZIFA	6.416666666666667	LungCancerSample9
Oetjen	A	DiffMap	NA	OetjenSampleA
Oetjen	A	FA	10.520833333333334	OetjenSampleA
Oetjen	A	GrandPrix	10.416666666666666	OetjenSampleA
Oetjen	A	ICA	11.8125	OetjenSampleA
Oetjen	A	Isomap	12.666666666666668	OetjenSampleA
Oetjen	A	KPCA Poly	NA	OetjenSampleA
Oetjen	A	KPCA RBF	NA	OetjenSampleA
Oetjen	A	LLE	9.104166666666666	OetjenSampleA
Oetjen	A	NMF	9.916666666666666	OetjenSampleA
Oetjen	A	tSNE	14.041666666666668	OetjenSampleA
Oetjen	A	PCA	12.25	OetjenSampleA
Oetjen	A	PHATE	12.645833333333332	OetjenSampleA
Oetjen	A	SAUCIE	15.125	OetjenSampleA
Oetjen	A	scvis (Full)	14.4375	OetjenSampleA
Oetjen	A	scvis	13.666666666666666	OetjenSampleA
Oetjen	A	tSNE (sklearn)	15.208333333333332	OetjenSampleA
Oetjen	A	Spectral	NA	OetjenSampleA
Oetjen	A	SQuaD-MDS	15.1875	OetjenSampleA
Oetjen	A	SQuaD-MDS Hybrid	17.479166666666668	OetjenSampleA
Oetjen	A	UMAP	16.104166666666664	OetjenSampleA
Oetjen	A	ZIFA	10.583333333333334	OetjenSampleA
Oetjen	B	DiffMap	NA	OetjenSampleB
Oetjen	B	FA	9.5625	OetjenSampleB
Oetjen	B	GrandPrix	10.270833333333332	OetjenSampleB
Oetjen	B	ICA	11.145833333333334	OetjenSampleB
Oetjen	B	Isomap	12.791666666666666	OetjenSampleB
Oetjen	B	KPCA Poly	NA	OetjenSampleB
Oetjen	B	KPCA RBF	NA	OetjenSampleB
Oetjen	B	LLE	11.083333333333334	OetjenSampleB
Oetjen	B	NMF	10.520833333333334	OetjenSampleB
Oetjen	B	tSNE	15.666666666666668	OetjenSampleB
Oetjen	B	PCA	12.625	OetjenSampleB
Oetjen	B	PHATE	13.958333333333334	OetjenSampleB
Oetjen	B	SAUCIE	14.979166666666666	OetjenSampleB
Oetjen	B	scvis (Full)	14.520833333333334	OetjenSampleB
Oetjen	B	scvis	13.145833333333334	OetjenSampleB
Oetjen	B	tSNE (sklearn)	14.395833333333332	OetjenSampleB
Oetjen	B	Spectral	NA	OetjenSampleB
Oetjen	B	SQuaD-MDS	15.104166666666666	OetjenSampleB
Oetjen	B	SQuaD-MDS Hybrid	17	OetjenSampleB
Oetjen	B	UMAP	13.958333333333334	OetjenSampleB
Oetjen	B	ZIFA	10.270833333333334	OetjenSampleB
Oetjen	C	DiffMap	NA	OetjenSampleC
Oetjen	C	FA	9.583333333333334	OetjenSampleC
Oetjen	C	GrandPrix	12.458333333333332	OetjenSampleC
Oetjen	C	ICA	11.041666666666668	OetjenSampleC
Oetjen	C	Isomap	13.958333333333334	OetjenSampleC
Oetjen	C	KPCA Poly	NA	OetjenSampleC
Oetjen	C	KPCA RBF	NA	OetjenSampleC
Oetjen	C	LLE	10.291666666666666	OetjenSampleC
Oetjen	C	NMF	11.291666666666666	OetjenSampleC
Oetjen	C	tSNE	13.729166666666668	OetjenSampleC
Oetjen	C	PCA	12.5	OetjenSampleC
Oetjen	C	PHATE	15.291666666666666	OetjenSampleC
Oetjen	C	SAUCIE	14.25	OetjenSampleC
Oetjen	C	scvis (Full)	14.208333333333334	OetjenSampleC
Oetjen	C	scvis	15.333333333333332	OetjenSampleC
Oetjen	C	tSNE (sklearn)	14.3125	OetjenSampleC
Oetjen	C	Spectral	NA	OetjenSampleC
Oetjen	C	SQuaD-MDS	13.75	OetjenSampleC
Oetjen	C	SQuaD-MDS Hybrid	14.25	OetjenSampleC
Oetjen	C	UMAP	14.416666666666666	OetjenSampleC
Oetjen	C	ZIFA	10.5	OetjenSampleC
Oetjen	H	DiffMap	NA	OetjenSampleH
Oetjen	H	FA	10.354166666666666	OetjenSampleH
Oetjen	H	GrandPrix	11.625	OetjenSampleH
Oetjen	H	ICA	10.25	OetjenSampleH
Oetjen	H	Isomap	13.666666666666666	OetjenSampleH
Oetjen	H	KPCA Poly	NA	OetjenSampleH
Oetjen	H	KPCA RBF	NA	OetjenSampleH
Oetjen	H	LLE	7.791666666666667	OetjenSampleH
Oetjen	H	NMF	10.333333333333334	OetjenSampleH
Oetjen	H	tSNE	16.229166666666668	OetjenSampleH
Oetjen	H	PCA	11.479166666666666	OetjenSampleH
Oetjen	H	PHATE	15.770833333333334	OetjenSampleH
Oetjen	H	SAUCIE	14.8125	OetjenSampleH
Oetjen	H	scvis (Full)	15.3125	OetjenSampleH
Oetjen	H	scvis	14.520833333333332	OetjenSampleH
Oetjen	H	tSNE (sklearn)	14.9375	OetjenSampleH
Oetjen	H	Spectral	NA	OetjenSampleH
Oetjen	H	SQuaD-MDS	13.291666666666668	OetjenSampleH
Oetjen	H	SQuaD-MDS Hybrid	15.041666666666666	OetjenSampleH
Oetjen	H	UMAP	15.395833333333334	OetjenSampleH
Oetjen	H	ZIFA	10.354166666666666	OetjenSampleH
Oetjen	J	DiffMap	NA	OetjenSampleJ
Oetjen	J	FA	8.291666666666666	OetjenSampleJ
Oetjen	J	GrandPrix	11.645833333333334	OetjenSampleJ
Oetjen	J	ICA	10.395833333333332	OetjenSampleJ
[truncated: 311 more rows]
