# Supplementary material for: Comparative analysis of dimension reduction methods for cytometry by time-of-flight data
Source: Nat Commun. 2023 Apr 1;14:1836. doi: 10.1038/s41467-023-37478-w (PMC10067013; doi:10.1038/s41467-023-37478-w)
Supplement: Supplementary file 8 — Source Data [file 41467_2023_37478_MOESM8_ESM.zip › Source Data/fig3_b.csv]

Method	metric	score_ranked	Category	Sub-Category
DiffMap	ari	5	Downstream	Cluster Concordance
DiffMap	calinski_harabasz	18.714285714285715	Downstream	Cluster Reconstruction
DiffMap	correlation_spearman	5.642857142857143	Global	Global
DiffMap	davies_bouldin	7.285714285714286	Downstream	Cluster Reconstruction
DiffMap	emd_minmax	3.7857142857142856	Global	Global
DiffMap	knn	13.785714285714286	Local	Local
DiffMap	nmi	4.928571428571429	Downstream	Cluster Concordance
DiffMap	npe_kde	13.357142857142858	Local	Local
DiffMap	random_forest	10.642857142857142	Downstream	Cluster Reconstruction
DiffMap	silhouette	5.071428571428571	Downstream	Cluster Reconstruction
FA	ari	8	Downstream	Cluster Concordance
FA	calinski_harabasz	9.936363636363636	Downstream	Cluster Reconstruction
FA	correlation_spearman	14.309090909090909	Global	Global
FA	davies_bouldin	6.490909090909091	Downstream	Cluster Reconstruction
FA	emd_minmax	7.881818181818182	Global	Global
FA	knn	5.636363636363637	Local	Local
FA	nmi	6.536363636363636	Downstream	Cluster Concordance
FA	npe_kde	7.0636363636363635	Local	Local
FA	random_forest	4.818181818181818	Downstream	Cluster Reconstruction
FA	silhouette	6.463636363636364	Downstream	Cluster Reconstruction
GrandPrix	ari	13.790909090909091	Downstream	Cluster Concordance
GrandPrix	calinski_harabasz	12.745454545454546	Downstream	Cluster Reconstruction
GrandPrix	correlation_spearman	11.718181818181819	Global	Global
GrandPrix	davies_bouldin	11.463636363636363	Downstream	Cluster Reconstruction
GrandPrix	emd_minmax	13.3	Global	Global
GrandPrix	knn	8.690909090909091	Local	Local
GrandPrix	nmi	12.136363636363637	Downstream	Cluster Concordance
GrandPrix	npe_kde	8.354545454545455	Local	Local
GrandPrix	random_forest	10.481818181818182	Downstream	Cluster Reconstruction
GrandPrix	silhouette	11.127272727272727	Downstream	Cluster Reconstruction
ICA	ari	11.918181818181818	Downstream	Cluster Concordance
ICA	calinski_harabasz	11.163636363636364	Downstream	Cluster Reconstruction
ICA	correlation_spearman	12.99090909090909	Global	Global
ICA	davies_bouldin	10.754545454545454	Downstream	Cluster Reconstruction
ICA	emd_minmax	11.545454545454545	Global	Global
ICA	knn	8.89090909090909	Local	Local
ICA	nmi	8.572727272727272	Downstream	Cluster Concordance
ICA	npe_kde	9.236363636363636	Local	Local
ICA	random_forest	8.290909090909091	Downstream	Cluster Reconstruction
ICA	silhouette	8.790909090909091	Downstream	Cluster Reconstruction
Isomap	ari	16.827272727272728	Downstream	Cluster Concordance
Isomap	calinski_harabasz	17.79090909090909	Downstream	Cluster Reconstruction
Isomap	correlation_spearman	12.727272727272727	Global	Global
Isomap	davies_bouldin	12.363636363636363	Downstream	Cluster Reconstruction
Isomap	emd_minmax	12.254545454545454	Global	Global
Isomap	knn	11.381818181818181	Local	Local
Isomap	nmi	15.727272727272727	Downstream	Cluster Concordance
Isomap	npe_kde	12.6	Local	Local
Isomap	random_forest	11.336363636363636	Downstream	Cluster Reconstruction
Isomap	silhouette	11.963636363636363	Downstream	Cluster Reconstruction
KPCA Poly	ari	8.428571428571429	Downstream	Cluster Concordance
KPCA Poly	calinski_harabasz	7.357142857142857	Downstream	Cluster Reconstruction
KPCA Poly	correlation_spearman	19	Global	Global
KPCA Poly	davies_bouldin	8.452380952380953	Downstream	Cluster Reconstruction
KPCA Poly	emd_minmax	5.25	Global	Global
KPCA Poly	knn	6.2976190476190474	Local	Local
KPCA Poly	nmi	7.690476190476191	Downstream	Cluster Concordance
KPCA Poly	npe_kde	7.988095238095238	Local	Local
KPCA Poly	random_forest	8.047619047619047	Downstream	Cluster Reconstruction
KPCA Poly	silhouette	6.595238095238095	Downstream	Cluster Reconstruction
KPCA RBF	ari	12.717647058823529	Downstream	Cluster Concordance
KPCA RBF	calinski_harabasz	13.211764705882352	Downstream	Cluster Reconstruction
KPCA RBF	correlation_spearman	6.741176470588235	Global	Global
KPCA RBF	davies_bouldin	10.305882352941177	Downstream	Cluster Reconstruction
KPCA RBF	emd_minmax	10.776470588235295	Global	Global
KPCA RBF	knn	9.070588235294117	Local	Local
KPCA RBF	nmi	9.6	Downstream	Cluster Concordance
KPCA RBF	npe_kde	10.129411764705882	Local	Local
KPCA RBF	random_forest	9.411764705882353	Downstream	Cluster Reconstruction
KPCA RBF	silhouette	12.51764705882353	Downstream	Cluster Reconstruction
LLE	ari	9.192660550458715	Downstream	Cluster Concordance
LLE	calinski_harabasz	12.825688073394495	Downstream	Cluster Reconstruction
LLE	correlation_spearman	6.559633027522936	Global	Global
LLE	davies_bouldin	4.321100917431193	Downstream	Cluster Reconstruction
LLE	emd_minmax	5.036697247706422	Global	Global
LLE	knn	10.045871559633028	Local	Local
LLE	nmi	5.678899082568807	Downstream	Cluster Concordance
LLE	npe_kde	9.082568807339449	Local	Local
LLE	random_forest	6.36697247706422	Downstream	Cluster Reconstruction
LLE	silhouette	6.220183486238532	Downstream	Cluster Reconstruction
NMF	ari	7.908163265306122	Downstream	Cluster Concordance
NMF	calinski_harabasz	12.051020408163266	Downstream	Cluster Reconstruction
NMF	correlation_spearman	17.897959183673468	Global	Global
NMF	davies_bouldin	7.295918367346939	Downstream	Cluster Reconstruction
NMF	emd_minmax	15.857142857142858	Global	Global
NMF	knn	5.020408163265306	Local	Local
NMF	nmi	4.877551020408164	Downstream	Cluster Concordance
NMF	npe_kde	4.438775510204081	Local	Local
NMF	random_forest	4.826530612244898	Downstream	Cluster Reconstruction
NMF	silhouette	6.1938775510204085	Downstream	Cluster Reconstruction
tSNE	ari	8.581818181818182	Downstream	Cluster Concordance
tSNE	calinski_harabasz	6.790909090909091	Downstream	Cluster Reconstruction
tSNE	correlation_spearman	8.954545454545455	Global	Global
tSNE	davies_bouldin	17.87272727272727	Downstream	Cluster Reconstruction
tSNE	emd_minmax	14.272727272727273	Global	Global
tSNE	knn	19.445454545454545	Local	Local
tSNE	nmi	13.10909090909091	Downstream	Cluster Concordance
tSNE	npe_kde	18.39090909090909	Local	Local
tSNE	random_forest	20.509090909090908	Downstream	Cluster Reconstruction
tSNE	silhouette	12.381818181818181	Downstream	Cluster Reconstruction
PCA	ari	13.054545454545455	Downstream	Cluster Concordance
PCA	calinski_harabasz	13.845454545454546	Downstream	Cluster Reconstruction
PCA	correlation_spearman	14.663636363636364	Global	Global
PCA	davies_bouldin	11.363636363636363	Downstream	Cluster Reconstruction
PCA	emd_minmax	13.309090909090909	Global	Global
PCA	knn	8.881818181818181	Local	Local
PCA	nmi	11.163636363636364	Downstream	Cluster Concordance
PCA	npe_kde	9.354545454545455	Local	Local
PCA	random_forest	8.227272727272727	Downstream	Cluster Reconstruction
PCA	silhouette	9.590909090909092	Downstream	Cluster Reconstruction
PHATE	ari	14.918181818181818	Downstream	Cluster Concordance
PHATE	calinski_harabasz	19.12727272727273	Downstream	Cluster Reconstruction
PHATE	correlation_spearman	7.136363636363637	Global	Global
PHATE	davies_bouldin	14.563636363636364	Downstream	Cluster Reconstruction
PHATE	emd_minmax	12.427272727272728	Global	Global
PHATE	knn	16.436363636363637	Local	Local
PHATE	nmi	14.554545454545455	Downstream	Cluster Concordance
PHATE	npe_kde	17.40909090909091	Local	Local
PHATE	random_forest	14.772727272727273	Downstream	Cluster Reconstruction
PHATE	silhouette	16.527272727272727	Downstream	Cluster Reconstruction
SAUCIE	ari	17.836363636363636	Downstream	Cluster Concordance
SAUCIE	calinski_harabasz	16.20909090909091	Downstream	Cluster Reconstruction
SAUCIE	correlation_spearman	15.5	Global	Global
SAUCIE	davies_bouldin	13.936363636363636	Downstream	Cluster Reconstruction
SAUCIE	emd_minmax	15.581818181818182	Global	Global
SAUCIE	knn	15.536363636363637	Local	Local
SAUCIE	nmi	18.336363636363636	Downstream	Cluster Concordance
SAUCIE	npe_kde	12.209090909090909	Local	Local
SAUCIE	random_forest	14.39090909090909	Downstream	Cluster Reconstruction
SAUCIE	silhouette	16.327272727272728	Downstream	Cluster Reconstruction
scvis (Full)	ari	15.8	Downstream	Cluster Concordance
scvis (Full)	calinski_harabasz	14.363636363636363	Downstream	Cluster Reconstruction
scvis (Full)	correlation_spearman	10.463636363636363	Global	Global
scvis (Full)	davies_bouldin	17.245454545454546	Downstream	Cluster Reconstruction
scvis (Full)	emd_minmax	14.645454545454545	Global	Global
scvis (Full)	knn	14.681818181818182	Local	Local
scvis (Full)	nmi	18.70909090909091	Downstream	Cluster Concordance
scvis (Full)	npe_kde	14.227272727272727	Local	Local
scvis (Full)	random_forest	16.8	Downstream	Cluster Reconstruction
scvis (Full)	silhouette	19.3	Downstream	Cluster Reconstruction
scvis	ari	15.081818181818182	Downstream	Cluster Concordance
scvis	calinski_harabasz	14.072727272727272	Downstream	Cluster Reconstruction
scvis	correlation_spearman	11.4	Global	Global
scvis	davies_bouldin	17.145454545454545	Downstream	Cluster Reconstruction
scvis	emd_minmax	15.581818181818182	Global	Global
scvis	knn	14.1	Local	Local
scvis	nmi	17.818181818181817	Downstream	Cluster Concordance
scvis	npe_kde	13.554545454545455	Local	Local
scvis	random_forest	15.863636363636363	Downstream	Cluster Reconstruction
scvis	silhouette	18.472727272727273	Downstream	Cluster Reconstruction
tSNE (sklearn)	ari	8.554545454545455	Downstream	Cluster Concordance
tSNE (sklearn)	calinski_harabasz	7.445454545454545	Downstream	Cluster Reconstruction
tSNE (sklearn)	correlation_spearman	9.654545454545454	Global	Global
tSNE (sklearn)	davies_bouldin	17.70909090909091	Downstream	Cluster Reconstruction
tSNE (sklearn)	emd_minmax	15.136363636363637	Global	Global
tSNE (sklearn)	knn	20.181818181818183	Local	Local
tSNE (sklearn)	nmi	13.236363636363636	Downstream	Cluster Concordance
tSNE (sklearn)	npe_kde	18.636363636363637	Local	Local
tSNE (sklearn)	random_forest	20.29090909090909	Downstream	Cluster Reconstruction
tSNE (sklearn)	silhouette	13.036363636363637	Downstream	Cluster Reconstruction
Spectral	ari	6.275862068965517	Downstream	Cluster Concordance
Spectral	calinski_harabasz	9.137931034482758	Downstream	Cluster Reconstruction
Spectral	correlation_spearman	7.0344827586206895	Global	Global
Spectral	davies_bouldin	8.413793103448276	Downstream	Cluster Reconstruction
Spectral	emd_minmax	12.310344827586206	Global	Global
Spectral	knn	7.310344827586207	Local	Local
Spectral	nmi	4.793103448275862	Downstream	Cluster Concordance
Spectral	npe_kde	6.586206896551724	Local	Local
Spectral	random_forest	7.0344827586206895	Downstream	Cluster Reconstruction
Spectral	silhouette	3.5517241379310347	Downstream	Cluster Reconstruction
SQuaD-MDS	ari	13.172727272727272	Downstream	Cluster Concordance
SQuaD-MDS	calinski_harabasz	5.681818181818182	Downstream	Cluster Reconstruction
SQuaD-MDS	correlation_spearman	17.454545454545453	Global	Global
SQuaD-MDS	davies_bouldin	9.318181818181818	Downstream	Cluster Reconstruction
SQuaD-MDS	emd_minmax	10.8	Global	Global
SQuaD-MDS	knn	9.9	Local	Local
SQuaD-MDS	nmi	11.836363636363636	Downstream	Cluster Concordance
SQuaD-MDS	npe_kde	10.472727272727273	Local	Local
SQuaD-MDS	random_forest	11.781818181818181	Downstream	Cluster Reconstruction
SQuaD-MDS	silhouette	14.363636363636363	Downstream	Cluster Reconstruction
SQuaD-MDS Hybrid	ari	9.427272727272728	Downstream	Cluster Concordance
SQuaD-MDS Hybrid	calinski_harabasz	7.118181818181818	Downstream	Cluster Reconstruction
SQuaD-MDS Hybrid	correlation_spearman	14.554545454545455	Global	Global
SQuaD-MDS Hybrid	davies_bouldin	14.336363636363636	Downstream	Cluster Reconstruction
SQuaD-MDS Hybrid	emd_minmax	14.181818181818182	Global	Global
SQuaD-MDS Hybrid	knn	20.118181818181817	Local	Local
SQuaD-MDS Hybrid	nmi	13.527272727272727	Downstream	Cluster Concordance
SQuaD-MDS Hybrid	npe_kde	19.745454545454546	Local	Local
SQuaD-MDS Hybrid	random_forest	18.62727272727273	Downstream	Cluster Reconstruction
SQuaD-MDS Hybrid	silhouette	14.363636363636363	Downstream	Cluster Reconstruction
UMAP	ari	17.363636363636363	Downstream	Cluster Concordance
UMAP	calinski_harabasz	18.09090909090909	Downstream	Cluster Reconstruction
UMAP	correlation_spearman	6.8545454545454545	Global	Global
UMAP	davies_bouldin	17.254545454545454	Downstream	Cluster Reconstruction
UMAP	emd_minmax	12.6	Global	Global
UMAP	knn	17.672727272727272	Local	Local
UMAP	nmi	19.972727272727273	Downstream	Cluster Concordance
UMAP	npe_kde	18.563636363636363	Local	Local
UMAP	random_forest	18.29090909090909	Downstream	Cluster Reconstruction
UMAP	silhouette	19.854545454545455	Downstream	Cluster Reconstruction
ZIFA	ari	8.153061224489797	Downstream	Cluster Concordance
ZIFA	calinski_harabasz	8.816326530612244	Downstream	Cluster Reconstruction
ZIFA	correlation_spearman	14.795918367346939	Global	Global
ZIFA	davies_bouldin	6.887755102040816	Downstream	Cluster Reconstruction
ZIFA	emd_minmax	8.53061224489796	Global	Global
ZIFA	knn	5.438775510204081	Local	Local
ZIFA	nmi	6.63265306122449	Downstream	Cluster Concordance
ZIFA	npe_kde	6.918367346938775	Local	Local
ZIFA	random_forest	5.214285714285714	Downstream	Cluster Reconstruction
ZIFA	silhouette	6.469387755102041	Downstream	Cluster Reconstruction
DiffMap	ari	17.214285714285715	Downstream	Cell-Type Cluster Concordance
DiffMap	nmi	16.285714285714285	Downstream	Cell-Type Cluster Concordance
FA	ari	9.918181818181818	Downstream	Cell-Type Cluster Concordance
FA	nmi	8.918181818181818	Downstream	Cell-Type Cluster Concordance
GrandPrix	ari	13.118181818181819	Downstream	Cell-Type Cluster Concordance
GrandPrix	nmi	11.418181818181818	Downstream	Cell-Type Cluster Concordance
ICA	ari	12.281818181818181	Downstream	Cell-Type Cluster Concordance
ICA	nmi	8.545454545454545	Downstream	Cell-Type Cluster Concordance
Isomap	ari	17.054545454545455	Downstream	Cell-Type Cluster Concordance
Isomap	nmi	16.572727272727274	Downstream	Cell-Type Cluster Concordance
KPCA Poly	ari	10.178571428571429	Downstream	Cell-Type Cluster Concordance
KPCA Poly	nmi	8.642857142857142	Downstream	Cell-Type Cluster Concordance
KPCA RBF	ari	13.458823529411765	Downstream	Cell-Type Cluster Concordance
KPCA RBF	nmi	9.941176470588236	Downstream	Cell-Type Cluster Concordance
LLE	ari	13.229357798165138	Downstream	Cell-Type Cluster Concordance
LLE	nmi	11	Downstream	Cell-Type Cluster Concordance
NMF	ari	10.183673469387756	Downstream	Cell-Type Cluster Concordance
NMF	nmi	5.428571428571429	Downstream	Cell-Type Cluster Concordance
tSNE	ari	6.536363636363636	Downstream	Cell-Type Cluster Concordance
tSNE	nmi	11.327272727272728	Downstream	Cell-Type Cluster Concordance
PCA	ari	12.209090909090909	Downstream	Cell-Type Cluster Concordance
PCA	nmi	10.281818181818181	Downstream	Cell-Type Cluster Concordance
PHATE	ari	16.318181818181817	Downstream	Cell-Type Cluster Concordance
PHATE	nmi	16.90909090909091	Downstream	Cell-Type Cluster Concordance
SAUCIE	ari	16.263636363636362	Downstream	Cell-Type Cluster Concordance
SAUCIE	nmi	16.936363636363637	Downstream	Cell-Type Cluster Concordance
scvis (Full)	ari	13.309090909090909	Downstream	Cell-Type Cluster Concordance
scvis (Full)	nmi	16.20909090909091	Downstream	Cell-Type Cluster Concordance
scvis	ari	13.036363636363637	Downstream	Cell-Type Cluster Concordance
scvis	nmi	15.736363636363636	Downstream	Cell-Type Cluster Concordance
tSNE (sklearn)	ari	6.581818181818182	Downstream	Cell-Type Cluster Concordance
tSNE (sklearn)	nmi	11	Downstream	Cell-Type Cluster Concordance
Spectral	ari	8.206896551724139	Downstream	Cell-Type Cluster Concordance
Spectral	nmi	6.827586206896552	Downstream	Cell-Type Cluster Concordance
SQuaD-MDS	ari	11.945454545454545	Downstream	Cell-Type Cluster Concordance
SQuaD-MDS	nmi	10.636363636363637	Downstream	Cell-Type Cluster Concordance
SQuaD-MDS Hybrid	ari	7.845454545454546	Downstream	Cell-Type Cluster Concordance
SQuaD-MDS Hybrid	nmi	11.527272727272727	Downstream	Cell-Type Cluster Concordance
UMAP	ari	15.927272727272728	Downstream	Cell-Type Cluster Concordance
UMAP	nmi	18.69090909090909	Downstream	Cell-Type Cluster Concordance
ZIFA	ari	10.377551020408163	Downstream	Cell-Type Cluster Concordance
ZIFA	nmi	8.642857142857142	Downstream	Cell-Type Cluster Concordance
DiffMap	ari	NA	scRNA Concordance	Gating Concordance
DiffMap	concordance_cluster_distance	NA	scRNA Concordance	Cluster Distance
DiffMap	concordance_emd	NA	scRNA Concordance	EMD
DiffMap	nmi	NA	scRNA Concordance	Gating Concordance
FA	ari	7.111111111111111	scRNA Concordance	Gating Concordance
FA	concordance_cluster_distance	10.88888888888889	scRNA Concordance	Cluster Distance
FA	concordance_emd	12.777777777777779	scRNA Concordance	EMD
FA	nmi	6.555555555555555	scRNA Concordance	Gating Concordance
GrandPrix	ari	11.777777777777779	scRNA Concordance	Gating Concordance
GrandPrix	concordance_cluster_distance	11.444444444444445	scRNA Concordance	Cluster Distance
GrandPrix	concordance_emd	12.555555555555555	scRNA Concordance	EMD
GrandPrix	nmi	10.444444444444445	scRNA Concordance	Gating Concordance
ICA	ari	9.88888888888889	scRNA Concordance	Gating Concordance
ICA	concordance_cluster_distance	8.333333333333334	scRNA Concordance	Cluster Distance
ICA	concordance_emd	12.222222222222221	scRNA Concordance	EMD
ICA	nmi	9.333333333333334	scRNA Concordance	Gating Concordance
Isomap	ari	14.444444444444445	scRNA Concordance	Gating Concordance
Isomap	concordance_cluster_distance	12.666666666666666	scRNA Concordance	Cluster Distance
Isomap	concordance_emd	8.222222222222221	scRNA Concordance	EMD
Isomap	nmi	14.222222222222221	scRNA Concordance	Gating Concordance
KPCA Poly	ari	7	scRNA Concordance	Gating Concordance
KPCA Poly	concordance_cluster_distance	6	scRNA Concordance	Cluster Distance
KPCA Poly	concordance_emd	10	scRNA Concordance	EMD
KPCA Poly	nmi	7	scRNA Concordance	Gating Concordance
KPCA RBF	ari	11.5	scRNA Concordance	Gating Concordance
KPCA RBF	concordance_cluster_distance	16.5	scRNA Concordance	Cluster Distance
KPCA RBF	concordance_emd	12.5	scRNA Concordance	EMD
KPCA RBF	nmi	10	scRNA Concordance	Gating Concordance
LLE	ari	8.444444444444445	scRNA Concordance	Gating Concordance
LLE	concordance_cluster_distance	7.444444444444445	scRNA Concordance	Cluster Distance
LLE	concordance_emd	9.222222222222221	scRNA Concordance	EMD
LLE	nmi	9.222222222222221	scRNA Concordance	Gating Concordance
NMF	ari	6.111111111111111	scRNA Concordance	Gating Concordance
NMF	concordance_cluster_distance	11.666666666666666	scRNA Concordance	Cluster Distance
NMF	concordance_emd	15.88888888888889	scRNA Concordance	EMD
NMF	nmi	5.444444444444445	scRNA Concordance	Gating Concordance
tSNE	ari	14.666666666666666	scRNA Concordance	Gating Concordance
tSNE	concordance_cluster_distance	14.666666666666666	scRNA Concordance	Cluster Distance
tSNE	concordance_emd	16.444444444444443	scRNA Concordance	EMD
tSNE	nmi	16.333333333333332	scRNA Concordance	Gating Concordance
PCA	ari	9	scRNA Concordance	Gating Concordance
PCA	concordance_cluster_distance	12.555555555555555	scRNA Concordance	Cluster Distance
PCA	concordance_emd	9.555555555555555	scRNA Concordance	EMD
PCA	nmi	8.666666666666666	scRNA Concordance	Gating Concordance
PHATE	ari	14.666666666666666	scRNA Concordance	Gating Concordance
PHATE	concordance_cluster_distance	11.444444444444445	scRNA Concordance	Cluster Distance
PHATE	concordance_emd	11.666666666666666	scRNA Concordance	EMD
PHATE	nmi	15.222222222222221	scRNA Concordance	Gating Concordance
SAUCIE	ari	15.555555555555555	scRNA Concordance	Gating Concordance
SAUCIE	concordance_cluster_distance	14.777777777777779	scRNA Concordance	Cluster Distance
SAUCIE	concordance_emd	13.555555555555555	scRNA Concordance	EMD
SAUCIE	nmi	15.333333333333334	scRNA Concordance	Gating Concordance
scvis (Full)	ari	18.22222222222222	scRNA Concordance	Gating Concordance
scvis (Full)	concordance_cluster_distance	17.11111111111111	scRNA Concordance	Cluster Distance
scvis (Full)	concordance_emd	10.777777777777779	scRNA Concordance	EMD
scvis (Full)	nmi	18.77777777777778	scRNA Concordance	Gating Concordance
scvis	ari	17.666666666666668	scRNA Concordance	Gating Concordance
scvis	concordance_cluster_distance	16.444444444444443	scRNA Concordance	Cluster Distance
scvis	concordance_emd	11.777777777777779	scRNA Concordance	EMD
scvis	nmi	17.77777777777778	scRNA Concordance	Gating Concordance
tSNE (sklearn)	ari	14.88888888888889	scRNA Concordance	Gating Concordance
tSNE (sklearn)	concordance_cluster_distance	16	scRNA Concordance	Cluster Distance
tSNE (sklearn)	concordance_emd	18.22222222222222	scRNA Concordance	EMD
tSNE (sklearn)	nmi	15.666666666666666	scRNA Concordance	Gating Concordance
Spectral	ari	NA	scRNA Concordance	Gating Concordance
Spectral	concordance_cluster_distance	NA	scRNA Concordance	Cluster Distance
Spectral	concordance_emd	NA	scRNA Concordance	EMD
Spectral	nmi	NA	scRNA Concordance	Gating Concordance
SQuaD-MDS	ari	12.88888888888889	scRNA Concordance	Gating Concordance
SQuaD-MDS	concordance_cluster_distance	17.444444444444443	scRNA Concordance	Cluster Distance
SQuaD-MDS	concordance_emd	14.11111111111111	scRNA Concordance	EMD
SQuaD-MDS	nmi	12	scRNA Concordance	Gating Concordance
SQuaD-MDS Hybrid	ari	15.444444444444445	scRNA Concordance	Gating Concordance
SQuaD-MDS Hybrid	concordance_cluster_distance	15.555555555555555	scRNA Concordance	Cluster Distance
SQuaD-MDS Hybrid	concordance_emd	13.777777777777779	scRNA Concordance	EMD
SQuaD-MDS Hybrid	nmi	16	scRNA Concordance	Gating Concordance
UMAP	ari	20.333333333333332	scRNA Concordance	Gating Concordance
UMAP	concordance_cluster_distance	10.88888888888889	scRNA Concordance	Cluster Distance
UMAP	concordance_emd	12.222222222222221	scRNA Concordance	EMD
UMAP	nmi	20.666666666666668	scRNA Concordance	Gating Concordance
ZIFA	ari	7.333333333333333	scRNA Concordance	Gating Concordance
ZIFA	concordance_cluster_distance	9.444444444444445	scRNA Concordance	Cluster Distance
ZIFA	concordance_emd	14.555555555555555	scRNA Concordance	EMD
ZIFA	nmi	7.111111111111111	scRNA Concordance	Gating Concordance
