# Supplementary material for: Comparative analysis of dimension reduction methods for cytometry by time-of-flight data
Source: Nat Commun. 2023 Apr 1;14:1836. doi: 10.1038/s41467-023-37478-w (PMC10067013; doi:10.1038/s41467-023-37478-w)
Supplement: Supplementary file 8 — Source Data [file 41467_2023_37478_MOESM8_ESM.zip › Source Data/fig3_c.csv]

Cell Number	Features	Simulated Trees	Method	Accuracy	Parameter	Value	sd
10000	35	3	DiffMap	5.227777777777778	# Cells	10000	2.1899567333230947
100000	30	3	DiffMap	NA	# Markers	30	NA
100000	35	2	DiffMap	NA	# Trees	2	NA
100000	35	3	DiffMap	NA	# Types	5	NA
100000	35	3	DiffMap	NA	# Types	10	NA
100000	35	3	DiffMap	NA	# Types	15	NA
100000	35	3	DiffMap	NA	# Types	20	NA
100000	35	3	DiffMap	NA	# Types	30	NA
100000	35	4	DiffMap	NA	# Trees	4	NA
100000	35	5	DiffMap	NA	# Trees	5	NA
100000	35	10	DiffMap	NA	# Trees	10	NA
100000	40	3	DiffMap	NA	# Markers	40	NA
100000	50	3	DiffMap	NA	# Markers	50	NA
100000	60	3	DiffMap	NA	# Markers	60	NA
200000	35	3	DiffMap	NA	# Cells	200000	NA
400000	35	3	DiffMap	NA	# Cells	400000	NA
600000	35	3	DiffMap	NA	# Cells	600000	NA
10000	35	3	FA	8.525555555555556	# Cells	10000	1.629621475147948
100000	30	3	FA	9.338888888888889	# Markers	30	1.9185276794433077
100000	35	2	FA	8.265555555555554	# Trees	2	2.352313129158864
100000	35	3	FA	9.677777777777777	# Types	5	2.744359160468267
100000	35	3	FA	8.936666666666666	# Types	10	2.59090785207471
100000	35	3	FA	9.338888888888889	# Types	15	1.8390063742261593
100000	35	3	FA	8.847777777777777	# Types	20	2.005972948256233
100000	35	3	FA	8.753333333333334	# Types	30	1.8603218337435272
100000	35	4	FA	8.801111111111112	# Trees	4	2.1313853471257582
100000	35	5	FA	8.933333333333334	# Trees	5	1.4723969148626737
100000	35	10	FA	9.454444444444444	# Trees	10	1.7847786055368022
100000	40	3	FA	8.737777777777778	# Markers	40	1.4326907833368776
100000	50	3	FA	8.805555555555555	# Markers	50	1.898515095515765
100000	60	3	FA	9.362222222222222	# Markers	60	1.878964943595079
200000	35	3	FA	8.212222222222222	# Cells	200000	1.429541172181817
400000	35	3	FA	10.003333333333334	# Cells	400000	1.3162075305112357
600000	35	3	FA	10.66	# Cells	600000	1.4227194587958
10000	35	3	GrandPrix	12.444444444444445	# Cells	10000	2.4177839052209937
100000	30	3	GrandPrix	10.634444444444444	# Markers	30	2.4029608151221162
100000	35	2	GrandPrix	11.154444444444444	# Trees	2	2.6475379703654394
100000	35	3	GrandPrix	12.788888888888888	# Types	5	1.4867599829540683
100000	35	3	GrandPrix	12.085555555555556	# Types	10	1.920167897108589
100000	35	3	GrandPrix	10.984444444444444	# Types	15	1.9877466718059724
100000	35	3	GrandPrix	11.038888888888888	# Types	20	2.4974781519247697
100000	35	3	GrandPrix	10.61	# Types	30	1.6612465880589338
100000	35	4	GrandPrix	11.093333333333334	# Trees	4	2.0362247959773705
100000	35	5	GrandPrix	11.277777777777779	# Trees	5	2.2665146100050304
100000	35	10	GrandPrix	12.05888888888889	# Trees	10	2.69361289192093
100000	40	3	GrandPrix	11.387777777777778	# Markers	40	2.2123257644537446
100000	50	3	GrandPrix	11.612222222222222	# Markers	50	2.328457206599031
100000	60	3	GrandPrix	11.627777777777778	# Markers	60	2.346345442205043
200000	35	3	GrandPrix	10.537777777777778	# Cells	200000	2.7363799454317954
400000	35	3	GrandPrix	12.898888888888889	# Cells	400000	1.6485684025170986
600000	35	3	GrandPrix	11.94	# Cells	600000	1.6719376526662983
10000	35	3	ICA	10.404444444444444	# Cells	10000	1.729916355407919
100000	30	3	ICA	10.463333333333333	# Markers	30	1.658520214049718
100000	35	2	ICA	10.57	# Trees	2	1.4263269036984445
100000	35	3	ICA	11.496666666666666	# Types	5	1.5445068932218713
100000	35	3	ICA	11.085555555555556	# Types	10	1.5204986525029789
100000	35	3	ICA	10.824444444444445	# Types	15	1.7738077778952857
100000	35	3	ICA	10.304444444444444	# Types	20	1.7169213523167426
100000	35	3	ICA	10.18	# Types	30	1.2143348193550008
100000	35	4	ICA	10.908888888888889	# Trees	4	1.7127412268898257
100000	35	5	ICA	11.08	# Trees	5	1.4704374226711485
100000	35	10	ICA	11.715555555555556	# Trees	10	1.5151260660040056
100000	40	3	ICA	10.341111111111111	# Markers	40	1.4532433217680283
100000	50	3	ICA	11.45111111111111	# Markers	50	1.5228092609606396
100000	60	3	ICA	10.633333333333333	# Markers	60	1.199145572013948
200000	35	3	ICA	10.384444444444444	# Cells	200000	1.4240611303173256
400000	35	3	ICA	12.2	# Cells	400000	1.2996319516988433
600000	35	3	ICA	12.038888888888888	# Cells	600000	1.2887262429306339
10000	35	3	Isomap	10.435555555555556	# Cells	10000	1.7031636623957633
100000	30	3	Isomap	11.30888888888889	# Markers	30	2.0642072682002004
100000	35	2	Isomap	12.374444444444444	# Trees	2	1.8355086701482235
100000	35	3	Isomap	9.2	# Types	5	1.9770903663900716
100000	35	3	Isomap	11.184444444444445	# Types	10	2.0763754180165037
100000	35	3	Isomap	11.842222222222222	# Types	15	1.911959463945182
100000	35	3	Isomap	12.013333333333334	# Types	20	1.8668740239767594
100000	35	3	Isomap	11.332222222222223	# Types	30	1.9635548985210913
100000	35	4	Isomap	10.095555555555556	# Trees	4	2.163757543676955
100000	35	5	Isomap	8.885555555555555	# Trees	5	1.7526493760564166
100000	35	10	Isomap	7.195555555555556	# Trees	10	1.6929919396792563
100000	40	3	Isomap	11.617777777777778	# Markers	40	2.355116027302607
100000	50	3	Isomap	11.693333333333333	# Markers	50	1.8698571444740748
100000	60	3	Isomap	10.194444444444445	# Markers	60	2.288999570319272
200000	35	3	Isomap	11.357777777777777	# Cells	200000	2.0926538421059178
400000	35	3	Isomap	12.165555555555557	# Cells	400000	1.796137831880146
600000	35	3	Isomap	13.04888888888889	# Cells	600000	1.5422563103287894
10000	35	3	KPCA Poly	11.148888888888889	# Cells	10000	1.3721884836158265
100000	30	3	KPCA Poly	11.522222222222222	# Markers	30	1.2244823379227545
100000	35	2	KPCA Poly	10.795555555555556	# Trees	2	1.3705943260441298
100000	35	3	KPCA Poly	12.841111111111111	# Types	5	1.633731684857399
100000	35	3	KPCA Poly	12.373333333333333	# Types	10	1.5488255539949674
100000	35	3	KPCA Poly	11.262222222222222	# Types	15	1.8319839310039785
100000	35	3	KPCA Poly	10.952222222222222	# Types	20	1.6334167905108092
100000	35	3	KPCA Poly	10.563333333333333	# Types	30	1.184376170640159
100000	35	4	KPCA Poly	11.71111111111111	# Trees	4	1.6059744103142997
100000	35	5	KPCA Poly	11.131111111111112	# Trees	5	1.7850242935027696
100000	35	10	KPCA Poly	12.078888888888889	# Trees	10	1.5303992660675996
100000	40	3	KPCA Poly	11.134444444444444	# Markers	40	1.8316083354937556
100000	50	3	KPCA Poly	11.47888888888889	# Markers	50	1.6555819659837245
100000	60	3	KPCA Poly	12.282222222222222	# Markers	60	1.4062726907177125
200000	35	3	KPCA Poly	11.242222222222223	# Cells	200000	1.5109238718420124
400000	35	3	KPCA Poly	NA	# Cells	400000	NA
600000	35	3	KPCA Poly	NA	# Cells	600000	NA
10000	35	3	KPCA RBF	10.05	# Cells	10000	1.9736236544027608
100000	30	3	KPCA RBF	10.597777777777777	# Markers	30	1.6472269064951195
100000	35	2	KPCA RBF	10.63	# Trees	2	1.4766861047127964
100000	35	3	KPCA RBF	11.455555555555556	# Types	5	2.123486510163824
100000	35	3	KPCA RBF	11.60888888888889	# Types	10	1.6907579813327303
100000	35	3	KPCA RBF	10.935555555555554	# Types	15	1.7982709173484037
100000	35	3	KPCA RBF	9.987777777777778	# Types	20	1.627769087323534
100000	35	3	KPCA RBF	9.985555555555555	# Types	30	1.4542517839180418
100000	35	4	KPCA RBF	10.597777777777777	# Trees	4	1.8099149651489042
100000	35	5	KPCA RBF	11.44111111111111	# Trees	5	1.5488097779892342
100000	35	10	KPCA RBF	11.30111111111111	# Trees	10	1.7797240503722058
100000	40	3	KPCA RBF	10.292222222222222	# Markers	40	1.365900492853927
100000	50	3	KPCA RBF	11.016666666666667	# Markers	50	1.6054338028935522
100000	60	3	KPCA RBF	11.084444444444445	# Markers	60	1.6282706876004265
200000	35	3	KPCA RBF	11.471111111111112	# Cells	200000	1.137546634507356
400000	35	3	KPCA RBF	NA	# Cells	400000	NA
600000	35	3	KPCA RBF	NA	# Cells	600000	NA
10000	35	3	LLE	4.043333333333333	# Cells	10000	1.4740790177657654
100000	30	3	LLE	6.24	# Markers	30	1.816152662588462
100000	35	2	LLE	6.184444444444445	# Trees	2	2.0974809749623997
100000	35	3	LLE	9.077777777777778	# Types	5	2.324152462895215
100000	35	3	LLE	7.05	# Types	10	1.8365747159434593
100000	35	3	LLE	5.797777777777778	# Types	15	1.729887362826217
100000	35	3	LLE	5.428888888888889	# Types	20	2.0117658029926186
100000	35	3	LLE	6.058888888888889	# Types	30	2.5082082328017847
100000	35	4	LLE	5.274444444444445	# Trees	4	1.7101262798413792
100000	35	5	LLE	6.453333333333333	# Trees	5	2.325614437151624
100000	35	10	LLE	5.341111111111111	# Trees	10	1.4940623220676648
100000	40	3	LLE	5.754444444444444	# Markers	40	1.7324717409912729
100000	50	3	LLE	5.3999999999999995	# Markers	50	1.5957521415054845
100000	60	3	LLE	NA	# Markers	60	NA
200000	35	3	LLE	6.768888888888889	# Cells	200000	2.3294544478678603
400000	35	3	LLE	7.489999999999999	# Cells	400000	1.2894714519966708
600000	35	3	LLE	8.133333333333333	# Cells	600000	1.642377016209885
10000	35	3	NMF	8.428888888888888	# Cells	10000	1.7398308299580245
100000	30	3	NMF	9.401111111111112	# Markers	30	1.8181024171308264
100000	35	2	NMF	9.162222222222223	# Trees	2	1.6681259043974497
100000	35	3	NMF	11.497777777777777	# Types	5	2.0398379313093065
100000	35	3	NMF	9.755555555555555	# Types	10	1.7598013297428232
100000	35	3	NMF	9.276666666666667	# Types	15	2.1499306142502683
100000	35	3	NMF	8.816666666666666	# Types	20	1.6193118235512902
100000	35	3	NMF	8.003333333333334	# Types	30	1.7507956744940742
100000	35	4	NMF	9.53888888888889	# Trees	4	1.8963971146521252
100000	35	5	NMF	8.693333333333333	# Trees	5	1.8437115065382557
100000	35	10	NMF	9.913333333333334	# Trees	10	1.818990613458973
100000	40	3	NMF	9.088888888888889	# Markers	40	1.731865178322139
100000	50	3	NMF	8.826666666666666	# Markers	50	1.7309790814007298
100000	60	3	NMF	8.901111111111112	# Markers	60	1.8986857865506293
200000	35	3	NMF	8.905555555555555	# Cells	200000	1.800991382224728
400000	35	3	NMF	10.182222222222222	# Cells	400000	1.7959695674600944
600000	35	3	NMF	10.741111111111111	# Cells	600000	1.7249030807149952
10000	35	3	PCA	11.276666666666667	# Cells	10000	1.2840396084425834
100000	30	3	PCA	11.695555555555556	# Markers	30	1.7103360738745788
100000	35	2	PCA	11.472222222222221	# Trees	2	1.125285743318214
100000	35	3	PCA	12.835555555555555	# Types	5	1.8857872137751543
100000	35	3	PCA	12.665555555555555	# Types	10	1.37018611123594
100000	35	3	PCA	11.572222222222221	# Types	15	1.6802685705374014
100000	35	3	PCA	11.54	# Types	20	1.3179348088937581
100000	35	3	PCA	10.505555555555555	# Types	30	1.339899917950388
100000	35	4	PCA	11.843333333333334	# Trees	4	1.4680426345834554
100000	35	5	PCA	11.902222222222223	# Trees	5	1.302871551548882
100000	35	10	PCA	12.287777777777778	# Trees	10	1.2530025666768465
100000	40	3	PCA	11.30888888888889	# Markers	40	1.20863448780137
100000	50	3	PCA	12.323333333333334	# Markers	50	1.059989469238784
100000	60	3	PCA	11.695555555555556	# Markers	60	1.4586084396598407
200000	35	3	PCA	11.663333333333334	# Cells	200000	1.8169568802056781
400000	35	3	PCA	12.53111111111111	# Cells	400000	1.2427340262833013
600000	35	3	PCA	12.391111111111112	# Cells	600000	1.5491750758509706
10000	35	3	PHATE	10.816666666666666	# Cells	10000	1.4098419489388356
100000	30	3	PHATE	12.302222222222222	# Markers	30	1.879407029329465
100000	35	2	PHATE	11.790000000000001	# Trees	2	1.2852558951622757
100000	35	3	PHATE	11.255555555555555	# Types	5	1.186802643409296
100000	35	3	PHATE	11.397777777777778	# Types	10	1.822864329054666
100000	35	3	PHATE	11.932222222222222	# Types	15	1.6446282117039435
100000	35	3	PHATE	11.816666666666666	# Types	20	1.4226227372971716
100000	35	3	PHATE	12.540000000000001	# Types	30	1.1392862901961058
100000	35	4	PHATE	12.206666666666667	# Trees	4	1.1937196336602693
100000	35	5	PHATE	12.553333333333333	# Trees	5	1.522611635780982
100000	35	10	PHATE	12.081111111111111	# Trees	10	1.515479117220858
100000	40	3	PHATE	11.923333333333334	# Markers	40	1.4047538337136984
100000	50	3	PHATE	11.984444444444444	# Markers	50	1.5961566493871198
100000	60	3	PHATE	12.326666666666666	# Markers	60	1.8578135518441126
200000	35	3	PHATE	12.994444444444445	# Cells	200000	1.477214630933373
400000	35	3	PHATE	13.97888888888889	# Cells	400000	1.3767590693289165
600000	35	3	PHATE	13.786666666666667	# Cells	600000	1.6794593915116336
10000	35	3	SAUCIE	15.547777777777778	# Cells	10000	1.195400134466063
100000	30	3	SAUCIE	15.668888888888889	# Markers	30	1.2742483461777085
100000	35	2	SAUCIE	15.1	# Trees	2	1.5426465021036662
100000	35	3	SAUCIE	14.455555555555556	# Types	5	1.5733726650764837
100000	35	3	SAUCIE	14.494444444444444	# Types	10	1.7421192335395168
100000	35	3	SAUCIE	15.348888888888888	# Types	15	1.3446921642000096
100000	35	3	SAUCIE	15.156666666666666	# Types	20	1.3063403866379228
100000	35	3	SAUCIE	14.606666666666667	# Types	30	1.1620466282620263
100000	35	4	SAUCIE	15.212222222222222	# Trees	4	1.8173206434164704
100000	35	5	SAUCIE	15.344444444444445	# Trees	5	1.3798082782668257
100000	35	10	SAUCIE	15.075555555555555	# Trees	10	1.5459050846879951
100000	40	3	SAUCIE	14.967777777777778	# Markers	40	1.3639822326057616
100000	50	3	SAUCIE	14.716666666666667	# Markers	50	1.324915557523536
100000	60	3	SAUCIE	14.454444444444444	# Markers	60	1.6593954040541044
200000	35	3	SAUCIE	15.416666666666666	# Cells	200000	1.2844281445204373
400000	35	3	SAUCIE	15.61111111111111	# Cells	400000	1.8307185337441252
600000	35	3	SAUCIE	15.462222222222222	# Cells	600000	1.5853804180570819
10000	35	3	scvis	14.387777777777778	# Cells	10000	1.2664168857035438
100000	30	3	scvis	14.703333333333333	# Markers	30	1.413229308424256
100000	35	2	scvis	14.284444444444444	# Trees	2	1.3182567754143826
100000	35	3	scvis	13.186666666666667	# Types	5	1.2236029658786365
100000	35	3	scvis	13.748888888888889	# Types	10	1.492317431672105
100000	35	3	scvis	14.602222222222222	# Types	15	1.3381884982281544
100000	35	3	scvis	14.885555555555555	# Types	20	1.1481197726481671
100000	35	3	scvis	14.963333333333333	# Types	30	1.5279823095414438
100000	35	4	scvis	14.79888888888889	# Trees	4	1.5430274274864038
100000	35	5	scvis	14.487777777777778	# Trees	5	1.2544950043939525
100000	35	10	scvis	14.741111111111111	# Trees	10	1.1965614314606918
100000	40	3	scvis	14.885555555555555	# Markers	40	1.5613590484540387
100000	50	3	scvis	14.20888888888889	# Markers	50	1.4738399567480167
100000	60	3	scvis	14.076666666666666	# Markers	60	1.4865497794939733
200000	35	3	scvis	15.113333333333333	# Cells	200000	1.4336742345106117
400000	35	3	scvis	15.491111111111111	# Cells	400000	0.9002000234972929
600000	35	3	scvis	15.556666666666667	# Cells	600000	1.070480498627783
10000	35	3	scvis (Full)	14.45	# Cells	10000	1.8035244986647536
100000	30	3	scvis (Full)	14.561111111111112	# Markers	30	1.473990028778442
100000	35	2	scvis (Full)	14.586666666666666	# Trees	2	1.0992222746348885
100000	35	3	scvis (Full)	12.78888888888889	# Types	5	1.4712828939090759
100000	35	3	scvis (Full)	13.975555555555555	# Types	10	1.820068453919998
100000	35	3	scvis (Full)	14.544444444444444	# Types	15	1.258535671738007
100000	35	3	scvis (Full)	15.13	# Types	20	1.281288454205632
100000	35	3	scvis (Full)	15.463333333333333	# Types	30	1.2463609580936341
100000	35	4	scvis (Full)	15.012222222222222	# Trees	4	1.356238443655607
100000	35	5	scvis (Full)	14.20111111111111	# Trees	5	1.1262361749698417
100000	35	10	scvis (Full)	15.083333333333334	# Trees	10	1.464690728461525
100000	40	3	scvis (Full)	15.411111111111111	# Markers	40	1.3515822917447629
100000	50	3	scvis (Full)	14.465555555555556	# Markers	50	1.3568593835881726
100000	60	3	scvis (Full)	14.22	# Markers	60	1.5125274204228045
200000	35	3	scvis (Full)	15.301111111111112	# Cells	200000	1.457466232517941
400000	35	3	scvis (Full)	15.632222222222222	# Cells	400000	0.9394023908059057
600000	35	3	scvis (Full)	14.835555555555556	# Cells	600000	0.9214912319360287
10000	35	3	Spectral	9.177777777777777	# Cells	10000	1.8350861430089251
100000	30	3	Spectral	NA	# Markers	30	NA
100000	35	2	Spectral	NA	# Trees	2	NA
100000	35	3	Spectral	NA	# Types	5	NA
100000	35	3	Spectral	NA	# Types	10	NA
100000	35	3	Spectral	NA	# Types	15	NA
100000	35	3	Spectral	NA	# Types	20	NA
100000	35	3	Spectral	NA	# Types	30	NA
100000	35	4	Spectral	NA	# Trees	4	NA
100000	35	5	Spectral	NA	# Trees	5	NA
100000	35	10	Spectral	NA	# Trees	10	NA
100000	40	3	Spectral	NA	# Markers	40	NA
100000	50	3	Spectral	NA	# Markers	50	NA
100000	60	3	Spectral	NA	# Markers	60	NA
200000	35	3	Spectral	NA	# Cells	200000	NA
400000	35	3	Spectral	NA	# Cells	400000	NA
600000	35	3	Spectral	NA	# Cells	600000	NA
10000	35	3	SQuaD-MDS	13.104444444444445	# Cells	10000	1.9003309490847595
100000	30	3	SQuaD-MDS	13.783333333333333	# Markers	30	1.5217262303596557
100000	35	2	SQuaD-MDS	13.7	# Trees	2	1.6961322801993235
100000	35	3	SQuaD-MDS	13.165555555555555	# Types	5	1.4768985827971781
100000	35	3	SQuaD-MDS	13.476666666666667	# Types	10	2.0089287575935635
100000	35	3	SQuaD-MDS	13.586666666666666	# Types	15	1.6967068987929304
100000	35	3	SQuaD-MDS	13.98	# Types	20	1.3149905333806244
100000	35	3	SQuaD-MDS	13.865555555555556	# Types	30	1.1567501837710341
100000	35	4	SQuaD-MDS	13.507777777777779	# Trees	4	1.567487308052397
100000	35	5	SQuaD-MDS	14.065555555555555	# Trees	5	1.4372121289857334
100000	35	10	SQuaD-MDS	13.91	# Trees	10	1.4497605166218166
100000	40	3	SQuaD-MDS	13.688888888888888	# Markers	40	1.0475758318407264
100000	50	3	SQuaD-MDS	13.741111111111111	# Markers	50	1.3802909799387997
100000	60	3	SQuaD-MDS	13.401111111111112	# Markers	60	1.5694255980513796
200000	35	3	SQuaD-MDS	13.585555555555556	# Cells	200000	1.487536526507996
400000	35	3	SQuaD-MDS	14.904444444444445	# Cells	400000	0.9683813018016262
600000	35	3	SQuaD-MDS	14.7	# Cells	600000	1.4100699717045535
10000	35	3	SQuaD-MDS Hybrid	13.797777777777778	# Cells	10000	2.3136504478986724
100000	30	3	SQuaD-MDS Hybrid	14.446666666666667	# Markers	30	1.0725040408760582
100000	35	2	SQuaD-MDS Hybrid	14.86	# Trees	2	1.3299407069304316
100000	35	3	SQuaD-MDS Hybrid	13.78888888888889	# Types	5	1.282273692721358
100000	35	3	SQuaD-MDS Hybrid	13.85	# Types	10	1.5175584137339324
100000	35	3	SQuaD-MDS Hybrid	14.561111111111112	# Types	15	1.3155400321281325
100000	35	3	SQuaD-MDS Hybrid	15.36111111111111	# Types	20	0.9661849587349184
100000	35	3	SQuaD-MDS Hybrid	15.722222222222221	# Types	30	0.8435713688366785
100000	35	4	SQuaD-MDS Hybrid	14.453333333333333	# Trees	4	1.436201551704823
100000	35	5	SQuaD-MDS Hybrid	14.751111111111111	# Trees	5	1.631978526042858
100000	35	10	SQuaD-MDS Hybrid	13.787777777777778	# Trees	10	1.5898962424411205
100000	40	3	SQuaD-MDS Hybrid	14.511111111111111	# Markers	40	1.4906688503484529
100000	50	3	SQuaD-MDS Hybrid	14.56111111111111	# Markers	50	1.1432842015142597
100000	60	3	SQuaD-MDS Hybrid	13.88888888888889	# Markers	60	1.069714972998317
200000	35	3	SQuaD-MDS Hybrid	14.433333333333334	# Cells	200000	1.2471160146151057
400000	35	3	SQuaD-MDS Hybrid	15.248888888888889	# Cells	400000	1.431397630623557
600000	35	3	SQuaD-MDS Hybrid	14.93	# Cells	600000	1.4135113735984515
10000	35	3	tSNE	12.741111111111111	# Cells	10000	1.836639835344334
100000	30	3	tSNE	13.251111111111111	# Markers	30	1.6117990229972778
100000	35	2	tSNE	13.602222222222222	# Trees	2	1.2231351809108812
100000	35	3	tSNE	11.685555555555554	# Types	5	1.496517734348012
100000	35	3	tSNE	12.255555555555556	# Types	10	1.6241886230138332
100000	35	3	tSNE	13.174444444444445	# Types	15	1.5412186536217385
100000	35	3	tSNE	13.94	# Types	20	1.2228186675984136
100000	35	3	tSNE	14.79111111111111	# Types	30	1.0372474158300375
100000	35	4	tSNE	13.332222222222223	# Trees	4	1.7297565184640071
100000	35	5	tSNE	13.18888888888889	# Trees	5	1.7976321874848258
100000	35	10	tSNE	12.328888888888889	# Trees	10	1.3277196640002136
100000	40	3	tSNE	13.242222222222223	# Markers	40	1.1576347924786994
100000	50	3	tSNE	13.377777777777778	# Markers	50	1.2488163119810534
100000	60	3	tSNE	13.448888888888888	# Markers	60	1.616264904895962
200000	35	3	tSNE	13.857777777777779	# Cells	200000	1.2007884926643932
400000	35	3	tSNE	13.938888888888888	# Cells	400000	1.257999097136028
600000	35	3	tSNE	13.463333333333333	# Cells	600000	1.3901318512234757
10000	35	3	tSNE (sklearn)	13.03	# Cells	10000	1.865061451563191
100000	30	3	tSNE (sklearn)	13.655555555555555	# Markers	30	1.521282489060672
100000	35	2	tSNE (sklearn)	14.19	# Trees	2	1.0317640413568583
100000	35	3	tSNE (sklearn)	12.144444444444444	# Types	5	1.6265424778033821
100000	35	3	tSNE (sklearn)	12.71888888888889	# Types	10	1.509578471128224
100000	35	3	tSNE (sklearn)	13.668888888888889	# Types	15	1.1090235018123002
100000	35	3	tSNE (sklearn)	14.172222222222222	# Types	20	1.1616127305614679
100000	35	3	tSNE (sklearn)	15.03888888888889	# Types	30	1.079557760774168
100000	35	4	tSNE (sklearn)	13.671111111111111	# Trees	4	1.7230561003933915
100000	35	5	tSNE (sklearn)	13.652222222222223	# Trees	5	1.733871147570834
100000	35	10	tSNE (sklearn)	12.921111111111111	# Trees	10	1.4799256877128206
100000	40	3	tSNE (sklearn)	13.865555555555556	# Markers	40	1.4148881355831608
100000	50	3	tSNE (sklearn)	13.761111111111111	# Markers	50	1.4319482613018066
100000	60	3	tSNE (sklearn)	13.817777777777778	# Markers	60	1.4139425515538633
200000	35	3	tSNE (sklearn)	14.094444444444445	# Cells	200000	1.0542755396860193
400000	35	3	tSNE (sklearn)	13.914444444444444	# Cells	400000	0.9623814127148832
600000	35	3	tSNE (sklearn)	13.705555555555556	# Cells	600000	1.220458533880529
10000	35	3	UMAP	13.984444444444444	# Cells	10000	1.8445936463526618
100000	30	3	UMAP	13.794444444444444	# Markers	30	1.4441105383292443
100000	35	2	UMAP	14.78111111111111	# Trees	2	1.5691027159919562
100000	35	3	UMAP	13.61111111111111	# Types	5	2.045159521684263
100000	35	3	UMAP	13.593333333333334	# Types	10	1.4157331710186891
100000	35	3	UMAP	14.066666666666666	# Types	15	1.703206700856834
100000	35	3	UMAP	14.173333333333334	# Types	20	1.3409859480088526
100000	35	3	UMAP	14.746666666666666	# Types	30	0.9850450680086826
100000	35	4	UMAP	14.49	# Trees	4	1.192609486307767
100000	35	5	UMAP	14.334444444444445	# Trees	5	1.3365239602402557
100000	35	10	UMAP	15.077777777777778	# Trees	10	1.4218767664937249
100000	40	3	UMAP	14.535555555555556	# Markers	40	1.6626401979934022
100000	50	3	UMAP	14.025555555555556	# Markers	50	1.333717151546466
100000	60	3	UMAP	14.61111111111111	# Markers	60	1.8207515802196708
200000	35	3	UMAP	14.456666666666667	# Cells	200000	1.354601781947123
400000	35	3	UMAP	15	# Cells	400000	1.152191952886452
600000	35	3	UMAP	14.915555555555555	# Cells	600000	1.4569323076145966
10000	35	3	ZIFA	8.292222222222222	# Cells	10000	1.676247922822108
100000	30	3	ZIFA	9.11888888888889	# Markers	30	1.8250993546437375
100000	35	2	ZIFA	8.443333333333333	# Trees	2	2.1960478202458584
100000	35	3	ZIFA	9.82	# Types	5	2.5887676811556273
100000	35	3	ZIFA	9.12111111111111	# Types	10	2.4235597734136127
100000	35	3	ZIFA	9.268888888888888	# Types	15	1.8526222934370398
100000	35	3	ZIFA	8.802222222222222	# Types	20	2.038299061924825
100000	35	3	ZIFA	8.457777777777778	# Types	30	1.855299799406827
100000	35	4	ZIFA	8.632222222222222	# Trees	4	2.142662616097026
100000	35	5	ZIFA	9.084444444444445	# Trees	5	1.393960185945065
100000	35	10	ZIFA	9.412222222222223	# Trees	10	1.5601511151352017
100000	40	3	ZIFA	8.753333333333334	# Markers	40	1.4740624417929273
100000	50	3	ZIFA	8.631111111111112	# Markers	50	1.9012314614372572
100000	60	3	ZIFA	9.412222222222223	# Markers	60	1.9262154785897783
200000	35	3	ZIFA	8.21111111111111	# Cells	200000	1.3188351419670479
400000	35	3	ZIFA	10.05888888888889	# Cells	400000	1.4427144198071011
600000	35	3	ZIFA	10.692222222222222	# Cells	600000	1.3822973214086984
100000	35	3	DiffMap	NA	# Cells	100000	NA
100000	35	3	FA	9.338888888888889	# Cells	100000	1.8390063742261593
100000	35	3	GrandPrix	10.984444444444444	# Cells	100000	1.9877466718059724
100000	35	3	ICA	10.824444444444445	# Cells	100000	1.7738077778952857
100000	35	3	Isomap	11.842222222222222	# Cells	100000	1.911959463945182
100000	35	3	KPCA Poly	11.262222222222222	# Cells	100000	1.8319839310039785
100000	35	3	KPCA RBF	10.935555555555554	# Cells	100000	1.7982709173484037
100000	35	3	LLE	5.797777777777778	# Cells	100000	1.729887362826217
100000	35	3	NMF	9.276666666666667	# Cells	100000	2.1499306142502683
100000	35	3	PCA	11.572222222222221	# Cells	100000	1.6802685705374014
100000	35	3	PHATE	11.932222222222222	# Cells	100000	1.6446282117039435
100000	35	3	SAUCIE	15.348888888888888	# Cells	100000	1.3446921642000096
100000	35	3	scvis	14.602222222222222	# Cells	100000	1.3381884982281544
100000	35	3	scvis (Full)	14.544444444444444	# Cells	100000	1.258535671738007
100000	35	3	Spectral	NA	# Cells	100000	NA
100000	35	3	SQuaD-MDS	13.586666666666666	# Cells	100000	1.6967068987929304
100000	35	3	SQuaD-MDS Hybrid	14.561111111111112	# Cells	100000	1.3155400321281325
100000	35	3	tSNE	13.174444444444445	# Cells	100000	1.5412186536217385
100000	35	3	tSNE (sklearn)	13.668888888888889	# Cells	100000	1.1090235018123002
100000	35	3	UMAP	14.066666666666666	# Cells	100000	1.703206700856834
100000	35	3	ZIFA	9.268888888888888	# Cells	100000	1.8526222934370398
100000	35	3	DiffMap	NA	# Trees	3	NA
100000	35	3	FA	9.338888888888889	# Trees	3	1.8390063742261593
100000	35	3	GrandPrix	10.984444444444444	# Trees	3	1.9877466718059724
100000	35	3	ICA	10.824444444444445	# Trees	3	1.7738077778952857
100000	35	3	Isomap	11.842222222222222	# Trees	3	1.911959463945182
100000	35	3	KPCA Poly	11.262222222222222	# Trees	3	1.8319839310039785
100000	35	3	KPCA RBF	10.935555555555554	# Trees	3	1.7982709173484037
100000	35	3	LLE	5.797777777777778	# Trees	3	1.729887362826217
100000	35	3	NMF	9.276666666666667	# Trees	3	2.1499306142502683
100000	35	3	PCA	11.572222222222221	# Trees	3	1.6802685705374014
100000	35	3	PHATE	11.932222222222222	# Trees	3	1.6446282117039435
100000	35	3	SAUCIE	15.348888888888888	# Trees	3	1.3446921642000096
100000	35	3	scvis	14.602222222222222	# Trees	3	1.3381884982281544
100000	35	3	scvis (Full)	14.544444444444444	# Trees	3	1.258535671738007
100000	35	3	Spectral	NA	# Trees	3	NA
100000	35	3	SQuaD-MDS	13.586666666666666	# Trees	3	1.6967068987929304
100000	35	3	SQuaD-MDS Hybrid	14.561111111111112	# Trees	3	1.3155400321281325
100000	35	3	tSNE	13.174444444444445	# Trees	3	1.5412186536217385
100000	35	3	tSNE (sklearn)	13.668888888888889	# Trees	3	1.1090235018123002
100000	35	3	UMAP	14.066666666666666	# Trees	3	1.703206700856834
100000	35	3	ZIFA	9.268888888888888	# Trees	3	1.8526222934370398
100000	35	3	DiffMap	NA	# Markers	35	NA
100000	35	3	FA	9.338888888888889	# Markers	35	1.8390063742261593
100000	35	3	GrandPrix	10.984444444444444	# Markers	35	1.9877466718059724
100000	35	3	ICA	10.824444444444445	# Markers	35	1.7738077778952857
100000	35	3	Isomap	11.842222222222222	# Markers	35	1.911959463945182
100000	35	3	KPCA Poly	11.262222222222222	# Markers	35	1.8319839310039785
100000	35	3	KPCA RBF	10.935555555555554	# Markers	35	1.7982709173484037
100000	35	3	LLE	5.797777777777778	# Markers	35	1.729887362826217
100000	35	3	NMF	9.276666666666667	# Markers	35	2.1499306142502683
100000	35	3	PCA	11.572222222222221	# Markers	35	1.6802685705374014
100000	35	3	PHATE	11.932222222222222	# Markers	35	1.6446282117039435
100000	35	3	SAUCIE	15.348888888888888	# Markers	35	1.3446921642000096
100000	35	3	scvis	14.602222222222222	# Markers	35	1.3381884982281544
100000	35	3	scvis (Full)	14.544444444444444	# Markers	35	1.258535671738007
100000	35	3	Spectral	NA	# Markers	35	NA
100000	35	3	SQuaD-MDS	13.586666666666666	# Markers	35	1.6967068987929304
100000	35	3	SQuaD-MDS Hybrid	14.561111111111112	# Markers	35	1.3155400321281325
100000	35	3	tSNE	13.174444444444445	# Markers	35	1.5412186536217385
100000	35	3	tSNE (sklearn)	13.668888888888889	# Markers	35	1.1090235018123002
100000	35	3	UMAP	14.066666666666666	# Markers	35	1.703206700856834
100000	35	3	ZIFA	9.268888888888888	# Markers	35	1.8526222934370398
100000	35	3	DiffMap	NA	Baseline	Baseline	NA
100000	35	3	FA	9.338888888888889	Baseline	Baseline	1.8390063742261593
100000	35	3	GrandPrix	10.984444444444444	Baseline	Baseline	1.9877466718059724
100000	35	3	ICA	10.824444444444445	Baseline	Baseline	1.7738077778952857
100000	35	3	Isomap	11.842222222222222	Baseline	Baseline	1.911959463945182
100000	35	3	KPCA Poly	11.262222222222222	Baseline	Baseline	1.8319839310039785
100000	35	3	KPCA RBF	10.935555555555554	Baseline	Baseline	1.7982709173484037
100000	35	3	LLE	5.797777777777778	Baseline	Baseline	1.729887362826217
100000	35	3	NMF	9.276666666666667	Baseline	Baseline	2.1499306142502683
100000	35	3	PCA	11.572222222222221	Baseline	Baseline	1.6802685705374014
100000	35	3	PHATE	11.932222222222222	Baseline	Baseline	1.6446282117039435
100000	35	3	SAUCIE	15.348888888888888	Baseline	Baseline	1.3446921642000096
100000	35	3	scvis	14.602222222222222	Baseline	Baseline	1.3381884982281544
100000	35	3	scvis (Full)	14.544444444444444	Baseline	Baseline	1.258535671738007
100000	35	3	Spectral	NA	Baseline	Baseline	NA
100000	35	3	SQuaD-MDS	13.586666666666666	Baseline	Baseline	1.6967068987929304
100000	35	3	SQuaD-MDS Hybrid	14.561111111111112	Baseline	Baseline	1.3155400321281325
100000	35	3	tSNE	13.174444444444445	Baseline	Baseline	1.5412186536217385
100000	35	3	tSNE (sklearn)	13.668888888888889	Baseline	Baseline	1.1090235018123002
100000	35	3	UMAP	14.066666666666666	Baseline	Baseline	1.703206700856834
100000	35	3	ZIFA	9.268888888888888	Baseline	Baseline	1.8526222934370398
