# Supplementary material for: Comparative analysis of dimension reduction methods for cytometry by time-of-flight data
Source: Nat Commun. 2023 Apr 1;14:1836. doi: 10.1038/s41467-023-37478-w (PMC10067013; doi:10.1038/s41467-023-37478-w)
Supplement: Supplementary file 8 — Source Data [file 41467_2023_37478_MOESM8_ESM.zip › Source Data/fig4_a_open_tsne.csv]

X1	X2	labels
65.55524702801883	-13.63235888417657	Basophils
59.183281926571965	-26.14394423687853	Basophils
66.11809718363534	-7.34270860401411	Basophils
53.02752989392508	-19.592771159535726	Basophils
46.79305028881288	-20.902584170114146	Basophils
57.31322752405326	-18.78179006900042	Basophils
54.958206173383374	-19.259738123189837	Basophils
49.31795087973851	-24.689719046037716	Basophils
51.4618325814966	-20.347109656608197	Basophils
66.58522272465831	-12.737476323549089	Basophils
60.85130835408766	-20.347239074102696	Basophils
53.516416387612765	-21.229460474110866	Basophils
50.68275782000481	-26.227102833923265	Basophils
48.096760473407286	-24.986031567240442	Basophils
53.28925677165103	-21.561503206609267	Basophils
53.458725469659605	-30.262517684735922	Basophils
66.37586421896006	-10.156184644730494	Basophils
52.429566069030386	-30.909507841966892	Basophils
51.694552082693484	-23.52913869196225	Basophils
67.2304561281587	-8.198702873214025	Basophils
60.18940898930435	-16.683139010203966	Basophils
55.67774273277997	-33.28460852659604	Basophils
56.71926949424489	-32.58887386605927	Basophils
48.33384144938483	-25.761289976127426	Basophils
54.86775321473036	-14.7280911584466	Basophils
51.82238837434352	-20.17848551180121	Basophils
46.72035712378038	-17.972471429044766	Basophils
55.07039213340942	-32.46337055082007	Basophils
52.434386724542755	-20.237644092520934	Basophils
48.6575456954493	-12.247115851326834	Basophils
63.79387602575553	-12.006128812230738	Basophils
50.12411819449656	-23.77655880785359	Basophils
55.903476422539555	-17.86252147563586	Basophils
48.89604301465094	-29.37721055528094	Basophils
67.96929947052145	-6.839757573339777	Basophils
55.615526726865326	-30.223319695091654	Basophils
60.49931456517656	-15.178205195824416	Basophils
50.89839116855472	-22.048598342728653	Basophils
68.63763345902404	-5.446202996753743	Basophils
52.955820464202354	-27.239497722615077	Basophils
52.45126400084869	-27.285266296461653	Basophils
54.0598643369344	-24.376951643015644	Basophils
49.367355404187	-21.28205562428077	Basophils
49.381619023617645	-30.118356668786035	Basophils
58.30276970180046	-15.365194171795414	Basophils
48.170926161432895	-27.812960554778204	Basophils
51.8803171690065	-28.327879170728952	Basophils
49.38676444275933	-26.989005958845503	Basophils
55.98581997451289	-26.69835445275131	Basophils
59.3085196928932	-30.900176990764084	Basophils
52.59682855142455	-27.39515925891422	Basophils
53.072179268519086	-28.73151415226513	Basophils
51.04681025647469	-15.78278617828147	Basophils
54.94191361337601	-15.771151543816528	Basophils
52.234470729585645	-29.827730292358925	Basophils
49.68877936159948	-28.029229684660333	Basophils
49.713918807586495	-21.10760381467431	Basophils
52.651070003696695	-14.020793091579021	Basophils
53.92191720626539	-24.742353557619438	Basophils
57.59081804202629	-30.540052636092117	Basophils
54.52364392506663	-22.17874500107786	Basophils
56.77533491509395	-19.165875618775342	Basophils
55.87406840206492	-21.188741961996172	Basophils
55.84301530666168	-15.14551222443479	Basophils
50.64388335585722	-22.323730031801365	Basophils
51.14981138254336	-20.57703803368102	Basophils
57.94452741880671	-23.654622093251056	Basophils
57.985955682147036	-32.22479994335413	Basophils
56.70848105265048	-33.19938011724018	Basophils
57.37451932426726	-14.790327690316147	Basophils
53.29386472862288	-18.90744920134922	Basophils
49.81485047935041	-21.69076643593906	Basophils
52.268798857235254	-33.669277138315536	Basophils
49.49883462762492	-18.03293033933884	Basophils
55.19998649445654	-14.149364187600417	Basophils
51.067644062282625	-21.282429120887585	Basophils
54.17787444314154	-29.590630715813752	Basophils
49.99107899217331	-28.175470229763825	Basophils
52.12310543371604	-17.381595035078057	Basophils
51.34864810956961	-26.56331204265636	Basophils
51.34993593131098	-16.982707164855242	Basophils
54.73833291582275	-18.297230345975972	Basophils
56.353094994997164	-22.950519692029687	Basophils
57.65025472778834	-18.348722089081626	Basophils
55.656957204836694	-18.185040728501157	Basophils
49.21675737771496	-21.43328706509812	Basophils
73.58626478665737	-10.359355020879974	Basophils
47.97081462311636	-23.234800590172377	Basophils
48.293424732381006	-27.302883485031238	Basophils
50.995000642580735	-20.61211675996418	Basophils
48.56305371709555	-20.5609096730743	Basophils
55.609054842725094	-17.999669018451094	Basophils
53.296564052229	-20.62940959120771	Basophils
49.16634514860015	-24.88906778581812	Basophils
54.862663274954905	-22.7059331279628	Basophils
55.03525333026662	-16.136435418413573	Basophils
50.21800395801011	-24.10053689185415	Basophils
57.83841252831037	-31.283265013697573	Basophils
54.448245434271406	-21.837687937063112	Basophils
69.27937615273034	-6.586724416147289	Basophils
61.406626645603	-5.187043327213125	Basophils
45.1336446827828	-18.634835522746528	Basophils
55.78466508358052	-29.940019840571143	Basophils
51.345172817460416	-19.87695918586335	Basophils
52.79716001788977	-27.74349923845406	Basophils
51.060583305413616	-17.491044037071866	Basophils
57.787530234102206	-15.93396293140763	Basophils
58.859196444231806	-31.613639089683417	Basophils
49.87399962849437	-18.376452820534904	Basophils
57.264116464734265	-23.648185573583884	Basophils
54.05918730809554	-19.89375707208459	Basophils
62.9896172733222	-10.650027672167713	Basophils
53.512072890990794	-26.92864856928038	Basophils
55.15899355452802	-30.16489621036874	Basophils
52.79495228651347	-32.11013656505189	Basophils
57.70293646910276	-18.588302297538572	Basophils
60.50458997151715	-15.192136494629535	Basophils
52.73046434405167	-18.08496420017267	Basophils
53.900851462300274	-20.616852164383197	Basophils
48.81931281390134	-13.411108440840746	Basophils
49.82899018324409	-29.977323890523948	Basophils
51.72564679519424	-24.04010675101679	Basophils
54.54415129977357	-18.49749127670248	Basophils
60.43687209445202	-28.93198552656256	Basophils
53.30226891077764	-22.693262811627655	Basophils
57.5961645643035	-33.022418514048475	Basophils
73.09963824594426	-10.807390336129417	Basophils
55.71939163601483	-25.93292822122551	Basophils
56.53650999569575	-14.941613428029124	Basophils
48.31758490865802	-23.698964661673134	Basophils
51.229834841376	-16.695396385987966	Basophils
50.475836143043196	-28.251665914849955	Basophils
59.27716936133261	-29.826138734767905	Basophils
56.6429742651303	-32.890377630688825	Basophils
56.431258675678535	-16.11166846495773	Basophils
59.08081976954242	-18.163059225387958	Basophils
49.12534418603919	-17.35012482430744	Basophils
55.12797288177987	-28.55167705349034	Basophils
58.70926197005128	-33.2270269205464	Basophils
53.46099987945346	-24.737017941541968	Basophils
51.107064288927276	-21.52536189760649	Basophils
54.51532461918007	-23.61002978102855	Basophils
49.73515894373214	-14.419126805603613	Basophils
54.499513798934395	-20.060118949493475	Basophils
56.86892740770863	-21.22550931676183	Basophils
66.29013773749583	-7.606476091970889	Basophils
53.5897966681973	-18.435805633343136	Basophils
53.28050048986523	-17.65941264758749	Basophils
58.20949570663218	-16.933038472029295	Basophils
48.20307699322975	-22.24366702254532	Basophils
55.53670142938423	-17.965042501534267	Basophils
50.05817929318626	-20.84926224086711	Basophils
50.81952758436558	-20.400884740256167	Basophils
56.479972499273266	-31.774079228051104	Basophils
57.390724982906775	-22.60076092742819	Basophils
49.24560615619392	-21.278821258273435	Basophils
51.278029641660616	-19.401583232326775	Basophils
55.33009603888267	-28.47697253434305	Basophils
55.77034393270872	-33.29879927509018	Basophils
66.9014085926167	-7.145683274388277	Basophils
55.823847394405455	-18.473334112191072	Basophils
46.47877260430544	-22.389397865946986	Basophils
56.9583490566079	-30.421408252948897	Basophils
52.24905676960645	-28.023290902446714	Basophils
52.16274372801677	-21.85011300054923	Basophils
57.746736330950604	-20.768104421990675	Basophils
47.70817411367525	-12.745445578527589	Basophils
50.49926428700234	-20.28111635771641	Basophils
87.77506723521203	-19.125798732476046	Basophils
49.899627551645956	-19.76390156547606	Basophils
57.16107879778984	-17.380274864995695	Basophils
50.21366164583727	-20.065664898945624	Basophils
57.02164470242982	-17.056379927137623	Basophils
50.088914907663856	-21.00430280732316	Basophils
48.76560225540495	-23.981689198477877	Basophils
53.886737512826606	-18.91794793769942	Basophils
58.167903114857126	-32.56339330911629	Basophils
59.23745787587437	-32.472267883621996	Basophils
69.77007578299816	-7.598101109318322	Basophils
60.29124589066763	-16.710210721007975	Basophils
55.02208716319607	-15.984297689144906	Basophils
52.91243646836285	-19.446620505592723	Basophils
50.02750930146294	-15.5560216701329	Basophils
48.51859149758328	-28.968300094706017	Basophils
60.90065738154533	-10.248871129087389	Basophils
67.1008947665096	-8.900353624612652	Basophils
55.702026469015145	-18.230063413844054	Basophils
53.78185582440167	-22.28542268608617	Basophils
52.14280974775235	-30.72666631270707	Basophils
53.99612770504529	-15.357247253977086	Basophils
53.421689088252556	-32.28661012247746	Basophils
51.754549372125894	-22.035699192434357	Basophils
50.44726125852138	-28.612509280359223	Basophils
52.84791054847696	-29.2443085639866	Basophils
73.723068479581	-6.616290289783892	Basophils
53.282008969785316	-19.744130233436444	Basophils
56.927223028492065	-29.811688536875693	Basophils
64.10974245989988	-7.72364489484989	Basophils
51.94181586944666	-12.924555450423597	Basophils
59.03099465991483	-5.472809676821607	Basophils
53.694833963986284	-15.206567937613002	Basophils
48.2530519609722	-13.927674452059176	Basophils
57.01030513444528	-31.301343137559968	Basophils
45.97394005239981	-20.141918377770647	Basophils
50.72501179287399	-19.757267883824504	Basophils
56.107954409771665	-33.05086216521659	Basophils
50.36276641240277	-29.965251493572385	Basophils
55.49278605214433	-31.50975612272118	Basophils
56.06875933346561	-19.205782949345807	Basophils
47.20472321371487	-16.049889129026056	Basophils
68.62014153020122	-6.9092017293219135	Basophils
49.86634832825726	-20.051426039334647	Basophils
60.821002254389334	-29.18827075506741	Basophils
46.6632790368502	-26.092196015979873	Basophils
49.771670337988255	-18.192088412110994	Basophils
64.11765317283513	-14.999759156187475	Basophils
47.708272758736705	-20.12643469997344	Basophils
59.06531242946628	-18.783047627340203	Basophils
49.55754452904186	-27.443344290115732	Basophils
54.826371786722454	-17.87246265568314	Basophils
46.12615300177631	-20.41424220991058	Basophils
50.440014031650826	-17.95306945308972	Basophils
51.660913849299696	-24.98198357403741	Basophils
52.215420329348234	-31.126127940237403	Basophils
48.85634581897824	-26.327476377047322	Basophils
62.166166279825205	-19.69609130673858	Basophils
54.0927641536415	-20.46912224860942	Basophils
52.6994424544805	-16.52581100774734	Basophils
47.95728817685729	-15.23895258827798	Basophils
52.799162732851855	-21.135602056900336	Basophils
51.08017138794606	-13.942152356855273	Basophils
47.33267097905181	-25.76332418993781	Basophils
50.72043048444666	-29.288736460656498	Basophils
55.14321820196669	-29.162352422674125	Basophils
69.22746680007687	-7.572841153104302	Basophils
51.39868967341187	-23.06877586248196	Basophils
51.94070648197026	-30.495599472819105	Basophils
47.394936849199745	-25.290828640604477	Basophils
61.35944281099725	-13.451335472813499	Basophils
57.61431943058577	-21.36872036565313	Basophils
65.96528103529963	-12.297823197129741	Basophils
47.42933893552081	-27.752733253697446	Basophils
58.27876579234108	-28.931922703998296	Basophils
54.62430867412657	-19.395455909428428	Basophils
49.15717896780217	-22.590803263927352	Basophils
51.77980393722423	-28.028123830631042	Basophils
53.577573280307405	-22.353089007265687	Basophils
55.52731302449406	-14.765254351329094	Basophils
68.92206611106414	-8.276769412260416	Basophils
61.80635055808266	-21.219820318757108	Basophils
52.69483645312969	-18.090214403560136	Basophils
66.21231640795091	-11.471288195039774	Basophils
56.21730722586551	-16.512371019536197	Basophils
56.31394876311473	-14.923972923442525	Basophils
61.33861237784416	-24.403672912697385	Basophils
46.807946054033636	-19.12219674477996	Basophils
47.15145928095207	-19.495209480657746	Basophils
63.686164249438384	-11.081592541764293	Basophils
53.77208841154671	-31.54786845256205	Basophils
50.63130812635828	-25.953378044343076	Basophils
47.91550574620254	-15.197718895578438	Basophils
58.95447184864896	-9.420753398840313	Basophils
62.814470694674945	-12.910101840560507	Basophils
59.13290469882598	-28.71816872132495	Basophils
57.87829503836671	-15.45383579746529	Basophils
60.582864413745334	-16.233896700838617	Basophils
68.11835661450222	1.4032898469282356	Basophils
52.77273962588278	-25.463230795626483	Basophils
51.708708097722656	-19.03688849975321	Basophils
59.51442395161409	-30.668758462067636	Basophils
64.34582850007783	-8.649380842117667	Basophils
59.133574107305726	-29.443148160690374	Basophils
55.34178090716183	-25.27183103020881	Basophils
66.9637539053301	-7.5158413081878015	Basophils
60.82403804474885	-14.029656547238229	Basophils
52.82350970303627	-19.916566364091917	Basophils
61.36043236602456	-20.1111294871431	Basophils
57.53296782617188	-31.763418681792917	Basophils
54.193025843590476	-26.081657093281773	Basophils
58.774032689977794	-6.332512358850625	Basophils
49.868932126935334	-14.20944445364913	Basophils
55.16016425142444	-18.79101034033099	Basophils
51.490299201942776	-23.538383721176974	Basophils
53.35484791602071	-16.716470660096135	Basophils
61.4582300791169	-4.911897632187134	Basophils
56.53762628475488	-15.355360232785626	Basophils
59.27833489551232	-11.385560132158428	Basophils
59.42533789556367	-10.86447117323864	Basophils
56.236189504644166	-17.72124791992946	Basophils
61.536102558154006	-23.23339696695881	Basophils
55.42619135399689	-20.32828602410125	Basophils
53.859053848777904	-20.031182088460305	Basophils
59.09274233144383	-30.36154956305674	Basophils
52.143981184855356	-21.396349692834676	Basophils
57.232962430565046	-33.36480763074899	Basophils
48.60031065831485	-14.791597232254906	Basophils
68.59675040824455	-6.641163492010035	Basophils
66.94463630282473	-6.709631562995394	Basophils
58.66377483238146	-17.933708077573733	Basophils
47.562059836751914	-13.340643039662837	Basophils
56.860559913787874	-25.187321301960626	Basophils
52.204416742445375	-15.281929729768189	Basophils
58.18887534580687	-27.626086760907462	Basophils
47.731530821768494	-15.012535269254416	Basophils
62.19033595014573	-11.028935644478876	Basophils
62.65111566267319	-15.598753230342636	Basophils
51.82196012743164	-23.100453140550734	Basophils
61.24421009262048	-25.009944901479646	Basophils
60.87017618555822	-19.78342814645477	Basophils
60.5614883357185	-22.87893415415433	Basophils
56.75465433597803	-20.935932549944777	Basophils
52.496802540245575	-22.083697107452625	Basophils
55.33104449064158	-30.4288807522581	Basophils
52.278579246536204	-21.077927705274757	Basophils
57.21498182061474	-17.26052050285763	Basophils
57.59623581440732	-20.658329946020853	Basophils
61.11616855790503	-16.357977910395327	Basophils
56.03224616395811	-30.80617457826873	Basophils
57.00922581218932	-29.72835497932658	Basophils
48.46016206946087	-28.960399144190003	Basophils
52.098716798014564	-20.606522315235033	Basophils
49.29175591895056	-19.724681489831507	Basophils
47.34093053071337	-15.983131584649628	Basophils
61.64276047945594	-22.15119197760661	Basophils
65.14770652792295	-13.451927662029624	Basophils
61.39654682592888	-20.10243506789607	Basophils
53.94639788906849	-25.69147419929012	Basophils
58.73338810490033	-30.50249183563835	Basophils
54.94432596976418	-30.32731661342393	Basophils
59.225469658517646	-26.10457800708853	Basophils
54.80926896228328	-20.370555447378315	Basophils
55.10416155053167	-35.74193345574825	Basophils
58.12130784877916	-27.604524153207574	Basophils
65.56563710460918	-6.957839360423699	Basophils
59.46034756404192	-17.988326505157772	Basophils
57.234598999480795	-18.99988663754082	Basophils
74.36968101728334	-10.275719096330077	Basophils
55.307539576984155	-21.98396320691202	Basophils
46.89215676370862	-25.90200355780226	Basophils
48.49444759471574	-19.620763395887074	Basophils
45.474813628344975	-20.985974858006912	Basophils
57.996770131367654	-19.283291567743902	Basophils
54.261753829130456	-33.53402726085823	Basophils
63.846153682328335	-15.130787079949155	Basophils
51.63844142524599	-17.512055954520466	Basophils
51.95467565578162	-12.960368806573415	Basophils
55.69418163453235	-14.004450192637531	Basophils
54.952375837886045	-28.972395472279214	Basophils
58.413738272712564	-11.593345699690317	Basophils
71.66205917536794	-13.225685789386423	Basophils
56.60629110407408	-15.522167362184122	Basophils
56.160412220415665	-15.071609400882052	Basophils
56.517484275581765	-29.581969955279774	Basophils
50.653373548619065	-15.560627051263626	Basophils
67.85330233613088	-8.723405468621005	Basophils
55.97118551364944	-27.263365509969972	Basophils
51.09390367482413	-17.724450183440617	Basophils
45.86225303315963	-15.931838089356049	Basophils
49.289246511569544	-23.19681347594149	Basophils
49.66904939893128	-14.240669160361941	Basophils
60.809839209673704	-22.285274680088516	Basophils
59.70045874969554	-10.349281236159573	Basophils
57.505785980645754	-19.072994938969085	Basophils
51.81329620796716	-29.107414289537786	Basophils
46.807803832888226	-27.124152912428357	Basophils
49.15002272149818	-21.280991279200922	Basophils
52.56813549678574	-27.301976125302225	Basophils
47.874632517132774	-16.976682477267225	Basophils
54.858604396928456	-22.240859557236725	Basophils
45.00833559577713	-24.028794927806704	Basophils
53.365817453041274	-21.414259842775365	Basophils
55.3027645357168	-21.453606254231687	Basophils
55.955827949252885	-17.88727755560439	Basophils
49.45597216376379	-18.093824416509424	Basophils
49.0376708794989	-27.057872451050837	Basophils
59.39075125898861	-11.509915367031017	Basophils
65.73963868646226	-13.232832194591632	Basophils
55.60994216179485	-27.417277544739147	Basophils
60.01467819859845	-16.114496687278635	Basophils
55.82660472214336	-27.925668027675055	Basophils
61.407970393592116	-24.46490059269327	Basophils
55.39820434857096	-28.063670523874354	Basophils
50.80140907393061	-12.834151277348111	Basophils
48.386832251297164	-22.63033200067221	Basophils
50.43459670206453	-16.947673840793858	Basophils
53.608687649695796	-16.531194337652263	Basophils
58.15329424425014	-17.49323365430936	Basophils
45.99186373637416	-15.885251691848291	Basophils
46.1357534502947	-25.184033787669474	Basophils
55.49887446721479	-23.434200117759914	Basophils
50.45529465064193	-14.825407901970223	Basophils
54.616530375007564	-22.69371740250544	Basophils
69.69761203194324	-7.63032405555234	Basophils
50.37563565624632	-16.656638434718456	Basophils
59.16227217035282	-11.368616782483649	Basophils
54.816566189520486	-32.698836924915355	Basophils
54.48739839203636	-20.023754680184815	Basophils
56.54759876415631	-31.334643264883265	Basophils
54.061691013984166	-21.135007665646782	Basophils
56.89554059621695	-31.870037390133195	Basophils
52.76555624232567	-19.63448829402235	Basophils
53.290864234188426	-31.634713705101394	Basophils
50.0819541210404	-16.872524864875786	Basophils
56.45275887199107	-33.11828868685174	Basophils
57.31079777750618	-17.14007056529143	Basophils
59.3367703068214	-10.120046593943446	Basophils
66.74597444951226	-11.063698252997455	Basophils
60.036942125183025	-28.711540708414567	Basophils
49.519723420309035	-19.44776469747363	Basophils
55.988794106370385	-13.307719727840453	Basophils
51.325874577127735	-13.131617586386362	Basophils
53.165294821467754	-25.119589133581112	Basophils
54.51843057321044	-29.44015609568759	Basophils
70.03251939326724	-1.8481464058068087	Basophils
73.35395616830473	-10.256548112589497	Basophils
48.42599028363111	-20.72347625088003	Basophils
52.09560152137115	-29.854098284972736	Basophils
59.284888296398435	-11.347269057328027	Basophils
56.46039576334474	-22.41461495537194	Basophils
56.96389368151563	-14.582366763272557	Basophils
51.529364146812235	-27.695998916944884	Basophils
50.80980138661458	-19.022160918006048	Basophils
48.71659008989213	-20.800341098924953	Basophils
51.76295944404625	-18.68646663260298	Basophils
63.26461219604562	-12.56492663288735	Basophils
47.97060400724784	-19.72418635171926	Basophils
53.15458054228918	-20.671964084308037	Basophils
61.2406739418166	-4.815408422824582	Basophils
75.39203596636241	-6.505540640030012	Basophils
73.14366055916825	-9.5671185114014	Basophils
51.04716553353406	-25.696968651187284	Basophils
55.7909912166567	-19.617527119880126	Basophils
46.242764838588165	-21.469704846510243	Basophils
57.22216706398946	-26.582917718916374	Basophils
58.66673035026286	-33.14353982288545	Basophils
60.41728913274884	-15.59302573440802	Basophils
67.05027468876136	-8.532543340106887	Basophils
55.10188698895578	-15.288043833697529	Basophils
48.08344301580296	-18.72681477965855	Basophils
55.12911842328556	-31.69250137408551	Basophils
57.25864452409349	-23.10383162839375	Basophils
47.10304308200517	-20.712342599629537	Basophils
53.23881427089698	-26.30142835024985	Basophils
54.98649128404222	-26.383897731834047	Basophils
56.63959688505985	-18.783834763591713	Basophils
67.40904239373292	-4.321744450972781	Basophils
49.613676498260844	-15.37180969234162	Basophils
56.844497113452064	-24.03545560701196	Basophils
64.08070681421937	-7.958159676610546	Basophils
61.83203617992192	-14.344696447056764	Basophils
54.00145434132846	-20.641503996468817	Basophils
52.707431833034356	-27.60033045626355	Basophils
65.55345578170345	-12.442637447247446	Basophils
65.00127236897582	-14.947394488881802	Basophils
55.47564519435145	-17.82589148519146	Basophils
54.12436673944127	-18.821489304698158	Basophils
57.35287745239864	-26.709234670507175	Basophils
58.39238842422904	-20.258970008099933	Basophils
67.17877190442285	-9.235297225563533	Basophils
57.883962690536464	-32.254444334926994	Basophils
55.77846338845549	-22.607848471347804	Basophils
55.61521869665907	-31.182712339228626	Basophils
46.71627006507369	-21.414274247625116	Basophils
56.67360348095597	-21.57261585203683	Basophils
54.9362539844778	-29.18389798216549	Basophils
48.04015157278451	-16.62536290381727	Basophils
58.347309211844674	-10.20833363817905	Basophils
52.36408546657166	-31.479738938365266	Basophils
51.66090789175454	-20.12332352883658	Basophils
69.06390805751866	-4.769712389291681	Basophils
45.89508436356669	-21.17647017029481	Basophils
57.322759266203555	-33.0197751670431	Basophils
51.30459535895225	-20.202072724438395	Basophils
48.84482903414153	-16.6736882295593	Basophils
58.65732104316643	-11.34049725258444	Basophils
57.903922196060584	-24.49666137274737	Basophils
73.65497669017046	-10.455864309778212	Basophils
68.73072044148456	0.83658527679956185	Basophils
47.45382931009727	-23.32757176113938	Basophils
50.7807574766585	-14.968682102964314	Basophils
57.9890524140999	-29.360694695472116	Basophils
52.678072230310974	-19.538582234814733	Basophils
57.33438525194617	-18.661184351972356	Basophils
60.64791116135625	-18.823885911870548	Basophils
56.167130807740115	-31.929835675222414	Basophils
60.873046464212955	-14.57686056341409	Basophils
52.357482111211375	-20.85921576866187	Basophils
52.19538090288088	-20.411856048956746	Basophils
51.00061428083442	-20.9412722517577	Basophils
55.865265475914796	-13.891386329392454	Basophils
58.30243686944311	-30.824619394983674	Basophils
55.918354224779414	-24.040463421022345	Basophils
54.97838041352393	-20.203794424152246	Basophils
54.974010217065484	-20.59312252863951	Basophils
55.166347172084336	-31.200271220080186	Basophils
53.00446050100067	-18.938474822341295	Basophils
61.932538269867905	-22.809979239004328	Basophils
55.63702210063914	-16.52537010990561	Basophils
59.213701173830145	-31.40354388930635	Basophils
56.05430140896167	-14.79980247589159	Basophils
60.305855628941366	-10.388720833548197	Basophils
54.15681988046489	-26.745383614778202	Basophils
55.376233355000196	-28.229414934780866	Basophils
52.17759413030065	-32.59664127589162	Basophils
58.15222149774728	-33.13118800872012	Basophils
61.70561963063583	-21.776784380789476	Basophils
63.6957469646544	-11.963843573642151	Basophils
53.96387566335242	-28.829113885132436	Basophils
59.447637243770956	-11.076158771239156	Basophils
63.39082135134002	-13.244544940204925	Basophils
47.25930109682498	-25.98312278050107	Basophils
44.95021408340933	-21.472885905884205	Basophils
56.984675384816754	-15.168174599254518	Basophils
56.5495970310567	-21.69906749922111	Basophils
50.597068674294924	-25.547446946544355	Basophils
67.32841788564775	-9.345687484336612	Basophils
51.193267308435544	-22.64488857061071	Basophils
52.37850456342507	-26.983345186950466	Basophils
48.47619226255109	-19.431740748664435	Basophils
61.03355539069916	-13.196373776194	Basophils
50.89602503762414	-20.65883964655946	Basophils
52.767605821458226	-15.360312357279671	Basophils
67.66659484940902	-13.5835329357327	Basophils
55.05164775414978	-24.656978159494624	Basophils
62.66008544750872	-11.469545886115755	Basophils
54.87092522091608	-26.740988860712214	Basophils
55.42306875154104	-30.160471223286578	Basophils
74.99801138614883	-8.396160723038433	Basophils
61.404236691787496	-27.904099323030255	Basophils
60.10770719702323	-10.661153304425367	Basophils
57.68862895316805	-16.690421770296457	Basophils
51.15614067912056	-26.687092023237064	Basophils
66.5014300570686	-12.731639918295327	Basophils
55.34197129670161	-28.954636689421196	Basophils
51.809027882544854	-25.9343859363109	Basophils
71.79331771998979	-11.302098261205737	Basophils
62.24968551563659	-19.8255646763411	Basophils
54.25080229652449	-28.317506556441288	Basophils
50.124385303705395	-24.974870405814052	Basophils
53.29772902791711	-30.935852589055628	Basophils
51.05758295252981	-13.839603172249785	Basophils
54.031242457892326	-19.69977767247922	Basophils
55.365986066806	-29.337867367956424	Basophils
59.71988572172791	-20.994117786827726	Basophils
57.536411155736126	-19.60512402215491	Basophils
54.84287752200918	-21.73378013163954	Basophils
69.90692003696167	-8.728217638647592	Basophils
51.75939990047298	-17.280616143768263	Basophils
69.64573314218794	-8.04010038566601	Basophils
45.1036967344253	-22.89841685963395	Basophils
53.15225733032595	-18.23100959140478	Basophils
48.22697949477471	-18.53796224529039	Basophils
53.50711339607495	-26.486467051146303	Basophils
60.27015844184699	-11.78733100657606	Basophils
51.81508593532301	-29.35984307791767	Basophils
47.85105391129315	-28.029792538632762	Basophils
57.56611893374851	-15.553384712453376	Basophils
51.88555860903381	-30.271534659363084	Basophils
54.207039656898	-17.263767247016435	Basophils
51.566324519095254	-17.636465790047787	Basophils
46.61222754893531	-18.718051111415928	Basophils
58.34151367233384	-6.42652744021779	Basophils
58.35676387557525	-16.1812242622267	Basophils
46.74128107225093	-20.153881132851982	Basophils
50.113506560660646	-28.952896048737394	Basophils
53.79805018690538	-30.637262847367335	Basophils
67.80523982013797	-6.464861211134271	Basophils
53.38760133035874	-28.823221888829767	Basophils
69.81025392724588	-4.551726885084934	Basophils
56.03971539270752	-27.063979065196634	Basophils
53.75774948362334	-15.040544837977757	Basophils
48.99349726231017	-28.73146893760162	Basophils
49.085711057804666	-21.07568294345509	Basophils
55.8090842779232	-30.223731492920443	Basophils
68.36037633665057	-12.430806586054793	Basophils
52.66695398480181	-17.023341615235907	Basophils
56.26447647747262	-30.1208160608357	Basophils
45.29542327017888	-19.37960579812217	Basophils
58.5744523521742	-30.02857663853923	Basophils
49.13194493172501	-17.306456719695838	Basophils
53.271218657053204	-19.22623342388087	Basophils
46.78044021080076	-18.04852855856113	Basophils
59.76305252210334	-11.763079810535363	Basophils
58.33558386666765	-23.026461753031406	Basophils
54.58085501007158	-22.63449359372609	Basophils
54.05067239988126	-19.579616387919394	Basophils
51.20869021487006	-16.261569352964976	Basophils
49.36178078048315	-26.731377216575083	Basophils
59.6425856226655	-8.960028777732868	Basophils
61.43311687580046	-20.081016897604655	Basophils
65.04702621942381	-7.287330822262446	Basophils
53.91451955410928	-21.855609263188416	Basophils
56.18002186740961	-29.66364155396443	Basophils
53.58832781024099	-24.01189379155286	Basophils
56.19209120998683	-33.64116889413789	Basophils
54.746100747232425	-25.728145717194273	Basophils
49.83928973404582	-16.079497978934327	Basophils
68.55107342088264	-6.730513549586931	Basophils
52.42962987623307	-21.882586904872582	Basophils
51.192605661496835	-27.56107041172064	Basophils
53.77715470819852	-18.542747755072288	Basophils
57.93059411520087	-23.3292987331146	Basophils
52.89708280830532	-31.586209665479263	Basophils
48.14826545494439	-27.37192878835662	Basophils
52.211129646077424	-19.889928003911425	Basophils
48.86602315936362	-17.19116907446608	Basophils
53.993987830242816	-27.91463391005039	Basophils
50.3905380994508	-16.285081960101266	Basophils
48.00664507977799	-20.258106166007995	Basophils
62.215500106557066	-20.100796679934344	Basophils
53.17882995928413	-29.494018517457995	Basophils
46.61663995301093	-18.257301996375375	Basophils
52.20556737758746	-22.20415164222987	Basophils
54.90199928761814	-30.979301794214695	Basophils
52.66729506838775	-26.58185054814605	Basophils
61.65713364083039	-20.90144392442947	Basophils
54.675503433773464	-14.992204662290877	Basophils
48.886914509926854	-25.367091351168565	Basophils
52.724445700589406	-23.132155414376847	Basophils
54.715568900297406	-24.041863103356867	Basophils
60.685277330945254	-11.840523454735305	Basophils
61.764913722269746	-11.76584346351157	Basophils
56.682598273445024	-19.48154660247547	Basophils
56.326661615458605	-15.099274703387117	Basophils
59.74024581687607	-32.49538593015585	Basophils
49.11499955331785	-29.00841149369634	Basophils
52.31352455611881	-16.12675350676911	Basophils
54.86957254765961	-19.59693896869698	Basophils
55.73127000542824	-31.162755463789377	Basophils
50.10320138270485	-29.477143996253684	Basophils
54.258933913023434	-20.820730545429832	Basophils
57.07169146966432	-32.938044550977004	Basophils
47.20047250513776	-19.929960654493794	Basophils
55.621361870043145	-17.08073522116487	Basophils
62.382560558850166	-15.19146395947419	Basophils
58.994295171483365	-16.889022161092672	Basophils
56.736085613424954	-20.5728093481238	Basophils
73.29355315988532	-9.588580504514441	Basophils
53.852957858694	-20.76834682915198	Basophils
65.69743776628215	-13.475245471961303	Basophils
53.67396994438833	-21.920930507337612	Basophils
74.69124309686511	-8.780406609158604	Basophils
54.924260267746284	-22.8527132471046	Basophils
61.33876621944651	-14.839863665592237	Basophils
55.800477409385124	-27.402430833985093	Basophils
58.78060454546491	-8.09045078138852	Basophils
54.84595301331679	-28.93694944391728	Basophils
52.11106181660119	-23.798141044870018	Basophils
48.47511797281221	-20.49951450721503	Basophils
53.42531696300393	-13.507943408688437	Basophils
48.824081360472455	-26.858505368693557	Basophils
46.11896931572169	-24.010911384554763	Basophils
52.82191371222912	-16.970970832287218	Basophils
66.61181448656383	-12.487138202797729	Basophils
58.335880587686134	-28.780399314508898	Basophils
57.524805637148255	-31.619783834917676	Basophils
51.87703281513038	-20.757809661755154	Basophils
50.62748679145255	-16.38325381730114	Basophils
54.03703190952131	-19.945445784628824	Basophils
60.92687805080961	-9.119936389583199	Basophils
46.32226162196116	-21.5797220246375	Basophils
47.01211561425131	-17.868811902166243	Basophils
54.07700161956254	-33.471822556689965	Basophils
60.90212787091378	-22.846139060950904	Basophils
68.03281946181544	1.6476118709328358	Basophils
50.12157178767579	-24.157636590252064	Basophils
54.078756318245325	-19.05610595928951	Basophils
57.76569175042121	-16.818198993970743	Basophils
47.55244942257715	-20.049859282673523	Basophils
54.816072186698406	-32.72178672009575	Basophils
46.0412606611962	-21.15898332020755	Basophils
56.12410803036254	-18.37824033860275	Basophils
66.95903233701172	-10.210703408149868	Basophils
50.36584844880026	-26.284412804249545	Basophils
57.35235438242362	-32.854658129562004	Basophils
57.15873942823443	-21.729244741590314	Basophils
47.54833624397558	-23.313877575018893	Basophils
73.65648366223789	-11.082383055383103	Basophils
51.41604934774954	-21.706352039270776	Basophils
57.51029736799195	-19.716765072566844	Basophils
67.6123595030794	-12.17834233829455	Basophils
52.19259857971752	-17.11151249952267	Basophils
54.70926950281058	-29.451317005215238	Basophils
55.53303927969762	-17.718683949475764	Basophils
55.005470018158576	-17.259484358901485	Basophils
53.40288979882708	-25.40707392624363	Basophils
52.43432247881704	-32.62421209977978	Basophils
53.61570939073603	-20.444329099975192	Basophils
57.52249347580387	-27.262206988011243	Basophils
50.907495089798175	-14.385930430883265	Basophils
47.48135364474089	-17.213990507707827	Basophils
63.88618682156032	-8.836083556485688	Basophils
58.523605825186294	-12.163465959314891	Basophils
56.51204351361364	-18.28929879284491	Basophils
56.21836517143032	-15.365412639407252	Basophils
60.80187498116027	-15.202862777621897	Basophils
49.01704690163634	-18.865807701854376	Basophils
47.282943820161975	-18.072026225491467	Basophils
61.7977180456019	-19.519811948380788	Basophils
60.1074857095972	-31.435176962160185	Basophils
49.473170252135695	-23.0734188489717	Basophils
67.51647487465878	-6.541553288124039	Basophils
69.79684325326042	-1.2136550686857641	Basophils
52.82295455484221	-30.042641899709217	Basophils
64.48652769572587	-11.784584777549753	Basophils
55.76035681081946	-14.785771416608647	Basophils
51.786304409786545	-20.202905710898563	Basophils
52.57941663036565	-21.684438470189736	Basophils
62.73978743080763	-12.257659592694292	Basophils
57.334350849093326	-18.21387136053029	Basophils
56.36697387298634	-21.394246754022117	Basophils
52.11380257374861	-24.048369152925858	Basophils
53.88669775063357	-26.430668171144216	Basophils
55.43515041274238	-14.690094041811756	Basophils
68.2546124326144	-6.2090763262216155	Basophils
60.923853741576856	-20.026792778899956	Basophils
52.433096687929	-20.46803332982302	Basophils
63.622374494271156	-11.724200990844245	Basophils
51.62078672302687	-17.696216669787987	Basophils
62.33854918505283	-10.498355009748915	Basophils
57.28954884455621	-25.20444493129392	Basophils
59.23261746642652	-25.999884687250823	Basophils
52.134828129676464	-21.527916564776127	Basophils
46.24080448839387	-25.128720658434073	Basophils
57.605937637886086	-31.3225505026877	Basophils
46.390247196667104	-22.131220735854644	Basophils
46.74222948226986	-21.57236429113695	Basophils
59.896471652936015	-16.704862554247285	Basophils
52.85123681779927	-26.785044341776022	Basophils
55.639981561140004	-31.152863255527752	Basophils
55.05187002316433	-26.915473009279445	Basophils
54.243290054667014	-27.562616916142265	Basophils
54.948376819991516	-21.14711391809381	Basophils
49.67820150274121	-20.09501976092215	Basophils
62.02958371636479	-20.153475231734944	Basophils
52.23073996082079	-19.760739600425072	Basophils
52.63212136758672	-15.349582179893885	Basophils
58.252839346340956	-18.599731857819638	Basophils
73.09602377156487	-9.60579375088431	Basophils
73.7577306805551	-10.34539942511417	Basophils
61.36991546511259	-22.877287378358965	Basophils
46.69072702127647	-21.422374449099628	Basophils
51.41018116373789	-25.79705796149262	Basophils
54.8355437955948	-20.70887529057361	Basophils
59.16621818778778	-16.81111183348745	Basophils
58.81023666985387	-30.905856230382298	Basophils
49.134513738538296	-16.149709237946873	Basophils
56.431400398007156	-16.288428313850844	Basophils
61.224184528958375	-22.45222848422463	Basophils
54.795567712216204	-29.192374945138802	Basophils
50.56054683263122	-26.793134558144544	Basophils
53.96907835402219	-30.41017240642379	Basophils
58.2372382026622	-17.903405412394147	Basophils
58.2645923270785	-23.756907411056684	Basophils
58.832077971075165	-23.154548173946544	Basophils
57.63227795946358	-25.010031160277233	Basophils
63.20424044539923	-9.312797798929331	Basophils
49.80022734080416	-16.260017010069795	Basophils
48.83769717757148	-14.439496765758223	Basophils
52.985244561280076	-20.492123662704287	Basophils
61.55084772433589	-5.088322280187094	Basophils
64.60822394819968	-12.656848948203804	Basophils
52.14813638815669	-24.447642787214935	Basophils
49.09149090128864	-16.930807110037858	Basophils
63.87114890823814	-11.623114973622643	Basophils
54.167927398511544	-20.815419492302155	Basophils
69.77880349415568	-7.557983905480523	Basophils
63.295243433807144	-11.975686453870255	Basophils
53.42044145344072	-26.538318074445083	Basophils
54.696651291066594	-24.6041534640456	Basophils
52.23929976408388	-26.52495064882894	Basophils
59.203829127521445	-11.214808823128768	Basophils
55.28539892975372	-19.756473559956067	Basophils
53.254270601078154	-26.491107092025572	Basophils
61.34002704541907	-24.6243540990561	Basophils
47.491246495409705	-20.963606721771257	Basophils
54.923223655123955	-23.14790369965837	Basophils
52.52731864861822	-24.08306642913973	Basophils
45.81210715387546	-19.238259466391384	Basophils
46.72831683336283	-20.415255315459596	Basophils
47.69722627739236	-13.924956378384762	Basophils
62.043104991088995	-22.458950749817042	Basophils
57.44072714836225	-29.895897595338642	Basophils
45.56425688920951	-20.624467990195694	Basophils
46.85827756068957	-17.952597065153572	Basophils
50.15945404135234	-28.78419861899301	Basophils
59.843934260748085	-17.115675810466332	Basophils
61.550331664418856	-21.092386339712093	Basophils
47.115908458601204	-18.618805434450962	Basophils
53.302207326590676	-20.855596607886167	Basophils
56.226978572962466	-29.830064595761662	Basophils
50.945278360854424	-26.137990764813516	Basophils
49.58705244353581	-19.244573021171913	Basophils
53.94125436147768	-22.805240675621032	Basophils
54.94381318983583	-32.92970330665339	Basophils
53.06416393296108	-31.043305067999224	Basophils
61.240579515505424	-12.208934851831867	Basophils
50.44278845595955	-17.29813188480329	Basophils
57.42395285900311	-17.904804214084358	Basophils
57.42082028035874	-17.67309669592713	Basophils
55.44729870024137	-15.165747642737967	Basophils
54.705134443755135	-28.51667500763545	Basophils
56.821792444361215	-31.59911349475494	Basophils
66.19645748519324	-12.177670304458603	Basophils
63.9502666281582	-11.857207591594351	Basophils
48.413130230137504	-20.500993845397357	Basophils
56.81272676619062	-18.15230529638917	Basophils
67.90845151070185	-11.87431921255016	Basophils
55.728342893945616	-13.787782416355174	Basophils
55.409747526704955	-18.182637449602186	Basophils
58.13605640138065	-32.07865047294353	Basophils
61.4091093598175	-24.680351727211402	Basophils
46.6891383892366	-23.420408787313008	Basophils
52.96487706592339	-24.140252120133397	Basophils
56.94238662796208	-18.35712429461413	Basophils
60.57473507486812	-14.596052878425859	Basophils
54.35565283840648	-20.88376903048143	Basophils
54.688771633268026	-20.938454025644955	Basophils
50.514723572128	-26.922533329065082	Basophils
56.03361798916445	-21.967724796357835	Basophils
61.69244233386967	-22.250658627808793	Basophils
45.81970571862058	-27.0250734480356	Basophils
70.01695448805404	-4.310473652136579	Basophils
59.79444751952087	-11.632585604281001	Basophils
50.682185793765015	-25.79138581553399	Basophils
58.55340200813574	-22.06809835747118	Basophils
58.514905198376496	-15.355380328670751	Basophils
74.19574623936886	-10.472181829201197	Basophils
52.52626579105271	-28.475516969826543	Basophils
64.29185521338508	-7.821072107758517	Basophils
52.442892700769065	-19.834240536509164	Basophils
48.26251998606878	-18.3439564753652	Basophils
54.460150222239484	-17.38969620288181	Basophils
61.08402918878485	-22.483490313366584	Basophils
66.8082590620021	-10.112663615444587	Basophils
55.39854532601093	-33.08548154209846	Basophils
51.57922703764536	-24.41503984764575	Basophils
61.256625927785116	-25.477311802401523	Basophils
50.40646772754014	-19.78091005259005	Basophils
57.10435263407544	-28.2007290010284	Basophils
56.17157119990296	-33.327545225199614	Basophils
52.18161808267273	-13.634813436183302	Basophils
61.777391256844545	-21.44068879161746	Basophils
51.60236121582719	-13.15723022047577	Basophils
50.8788327292487	-25.067691793410884	Basophils
50.84610546371914	-16.025108027669607	Basophils
45.81065203332317	-20.353653311797043	Basophils
56.10200729409633	-17.219660503240167	Basophils
61.2269628417744	-12.949500045065617	Basophils
59.76661446219825	-5.238879981507415	Basophils
55.93860325726397	-31.0640835687499	Basophils
61.196533976688976	-12.082137717331493	Basophils
50.386541073605386	-17.14871027200521	Basophils
61.11337807574614	-14.294201095273362	Basophils
45.79154921661311	-22.41916322785758	Basophils
58.95245060374756	-29.662664997889927	Basophils
60.041464596301196	-16.993984720132254	Basophils
48.011648265148246	-19.25625863765623	Basophils
61.409364192298725	-11.508960524860314	Basophils
59.33074492821463	-32.392282449765034	Basophils
56.165960156156586	-16.637916056433504	Basophils
47.233362544183194	-17.814959644349706	Basophils
59.792360956838486	-12.243335892870254	Basophils
54.28175894920408	-20.57287956338376	Basophils
52.745339838730274	-33.51683513433806	Basophils
46.12720331735197	-19.931177673851888	Basophils
46.27842724257066	-20.533173666883645	Basophils
53.467587551995095	-18.12730138834164	Basophils
55.72168176065491	-21.38837867313983	Basophils
47.44955201222645	-18.00654061207027	Basophils
66.32112639622017	-13.551627854927073	Basophils
74.3020908089653	-10.552717046495106	Basophils
59.31989461584307	-31.23345808888693	Basophils
55.764018064338025	-32.953553626295815	Basophils
73.95636375115821	-11.1696275821181	Basophils
61.827012190955216	-22.092153065500018	Basophils
65.64845574687011	-12.494984243346137	Basophils
56.302905704701246	-15.230634983775719	Basophils
50.337718079081824	-26.06032138132741	Basophils
49.67798953503658	-23.590511427294903	Basophils
58.83340360087437	-15.900804968993805	Basophils
58.21965123378972	-31.948624661265505	Basophils
61.76006855386994	-11.161974375316621	Basophils
56.89610591411465	-28.259958544363162	Basophils
51.80639035781129	-25.911412052025536	Basophils
54.876741703807426	-27.18474091617807	Basophils
57.49570615140653	-22.423515641880748	Basophils
53.29856460610978	-30.846141345655717	Basophils
62.95981207148553	-10.405951241123425	Basophils
53.31063407423047	-19.161973095094517	Basophils
59.17410332555316	-11.307835561516358	Basophils
58.28110721997495	-9.102084440234284	Basophils
56.03976478956047	-16.359028982347283	Basophils
61.84630652568069	-21.510363901723807	Basophils
61.84809945851929	-21.388610390036355	Basophils
61.17932080454876	-20.398081630481993	Basophils
52.68320381247472	-25.902407962921238	Basophils
54.80931930619607	-23.767431468475515	Basophils
58.207035264063016	-24.926425744885293	Basophils
48.85771073348433	-16.589568211200653	Basophils
66.18024070063541	-9.25931611194965	Basophils
61.20492776800201	-21.14547050037608	Basophils
56.81964089446691	-18.402579523726835	Basophils
60.94214446770478	-25.140508371056562	Basophils
67.28606652474657	-8.530260065058298	Basophils
61.73089780427575	-21.35833912467169	Basophils
55.358458658831715	-29.78120272517463	Basophils
56.43513755589387	-21.04753697454995	Basophils
65.15659472140473	-12.533248369588721	Basophils
58.95909999360425	-11.374778744442365	Basophils
58.54205792720862	-9.29993384207906	Basophils
45.70406015117322	-21.872821229418182	Basophils
55.68016850025474	-20.34540242916634	Basophils
55.98182996151764	-19.703751964313458	Basophils
58.43288806714547	-17.02313975248977	Basophils
64.38458321763753	-9.83795779246579	Basophils
49.018896652797594	-20.314625201210045	Basophils
55.55970066873548	-25.88807896661186	Basophils
47.64940317441185	-21.288248279443472	Basophils
45.4642531732206	-19.63905595651041	Basophils
58.23210253544241	-21.913945403633267	Basophils
48.19925047763393	-28.085409302947905	Basophils
50.48609223534291	-27.448320590632378	Basophils
53.77805521028032	-26.702802389323377	Basophils
54.9568876472622	-16.329859515475427	Basophils
68.38163852310109	-12.550258289456055	Basophils
51.7250126067289	-18.61879308127438	Basophils
56.68441288460064	-18.152533078860912	Basophils
51.86860469795492	-15.277168926149987	Basophils
51.12019472173941	-16.636318543970912	Basophils
66.38036678958169	-8.85751276824547	Basophils
57.673074896886	-19.065370951565075	Basophils
66.70611512502288	-12.306312702276854	Basophils
47.46425229979736	-19.872374828043505	Basophils
58.62712472464392	-7.989731047588507	Basophils
61.25506053938926	-28.693342590637624	Basophils
47.84546946434203	-19.225318836142748	Basophils
52.86482699407181	-26.767727428971575	Basophils
58.50933572725362	-11.401227090953187	Basophils
58.56352550801961	-10.826342566373453	Basophils
52.626133625825375	-19.299221644546577	Basophils
56.251884603238416	-17.13301273875335	Basophils
45.731705885746884	-20.448176539432666	Basophils
62.05029790917936	-13.43720346700851	Basophils
60.47265305285334	-12.531235226410647	Basophils
46.5072421171969	-20.594801761467178	Basophils
28.681889247987936	-38.80280911105435	CD16-_NK_cells
6.379762992443333	-11.09257891465515	CD16-_NK_cells
22.108567872787443	-30.094188401036288	CD16-_NK_cells
16.405884163511057	-12.066152100181778	CD16-_NK_cells
-60.58014485194486	-0.14294665308353038	CD16-_NK_cells
20.04350391106742	-25.93000917121864	CD16-_NK_cells
29.52941917526876	-36.23960250461236	CD16-_NK_cells
16.890949058749186	-4.086226208164733	CD16-_NK_cells
36.936035298057334	-24.838269152974025	CD16-_NK_cells
21.45486306556617	-12.898021489172626	CD16-_NK_cells
21.16115286596196	-14.132857864843812	CD16-_NK_cells
29.512202594901332	-0.06964064386771986	CD16-_NK_cells
24.881458195304212	-20.719840576707114	CD16-_NK_cells
28.07099675463903	-4.796044333176116	CD16-_NK_cells
30.19167113170142	-38.53665486378574	CD16-_NK_cells
28.465739005045773	0.05878501153060114	CD16-_NK_cells
32.658764618128046	-37.86128735576811	CD16-_NK_cells
33.741093553686426	-0.5487665694339584	CD16-_NK_cells
22.728679761863706	-35.821177985919476	CD16-_NK_cells
21.955407562842744	-9.71481602610568	CD16-_NK_cells
16.873410309641855	-23.228567054061877	CD16-_NK_cells
25.83491813600276	-10.529015934231545	CD16-_NK_cells
29.86303070924908	-0.25912510547102235	CD16-_NK_cells
33.421358994146836	-36.829487965730245	CD16-_NK_cells
23.63514960039039	-28.176835243183294	CD16-_NK_cells
25.877449145823107	-29.741194411494362	CD16-_NK_cells
24.719416609739707	-11.235627794240537	CD16-_NK_cells
31.179889353455692	-14.170020475474429	CD16-_NK_cells
15.10733802273378	-9.768449589680472	CD16-_NK_cells
15.261273997850093	-13.1022480446458	CD16-_NK_cells
20.908971395659808	-6.039368312498339	CD16-_NK_cells
29.294533633461345	-30.808547858898482	CD16-_NK_cells
37.678509715382035	-22.579577132700447	CD16-_NK_cells
33.22888735133151	-1.8075376496690339	CD16-_NK_cells
30.894454283604556	-13.314846230520457	CD16-_NK_cells
34.80127137807565	-30.928749240577606	CD16-_NK_cells
27.51534098546535	-1.205765233527861	CD16-_NK_cells
30.62889054545187	4.870976299981242	CD16-_NK_cells
25.445651484392524	3.3233250366681397	CD16-_NK_cells
15.885957379900537	-15.640484987842976	CD16-_NK_cells
24.335263144294636	-3.7850283114427783	CD16-_NK_cells
18.955145570402617	-27.797679871781988	CD16-_NK_cells
23.52802220839098	-30.656422842607643	CD16-_NK_cells
26.10519112401367	-14.42601238204549	CD16-_NK_cells
26.659457404932024	-13.937099703468842	CD16-_NK_cells
27.62246251557489	-25.873356101508573	CD16-_NK_cells
36.269017328028674	-20.604350305321695	CD16-_NK_cells
19.88769571717128	-14.606084499528919	CD16-_NK_cells
37.177112067247215	-17.48155211514975	CD16-_NK_cells
6.718593317843926	-33.61538442176125	CD16-_NK_cells
29.685438448992166	0.9874834863224738	CD16-_NK_cells
16.574885476777087	-24.790175851791645	CD16-_NK_cells
16.72730922381204	-3.5660652874888386	CD16-_NK_cells
23.328776365665234	-38.158745296884746	CD16-_NK_cells
25.349425933063404	-10.892866589434215	CD16-_NK_cells
24.20073844966979	-3.491446845693587	CD16-_NK_cells
26.73348582324598	0.5834478986183026	CD16-_NK_cells
24.863772233669597	-0.7902160085897216	CD16-_NK_cells
28.18626819700658	-20.7419776240761	CD16-_NK_cells
36.91562354446376	-27.41077172301675	CD16-_NK_cells
34.843245279396825	-29.10170140323212	CD16-_NK_cells
23.503573994363638	-0.4742618755596269	CD16-_NK_cells
37.34059499029994	-24.822969103184885	CD16-_NK_cells
22.916580383563673	0.01714833310925223	CD16-_NK_cells
18.527812157496836	-0.14661685232331173	CD16-_NK_cells
35.71441555382554	-23.331740954748	CD16-_NK_cells
28.61657348185482	-22.96443630564384	CD16-_NK_cells
-59.23016026015314	-30.243881310320788	CD16-_NK_cells
22.942104801887986	-7.149713258057165	CD16-_NK_cells
25.86993439001539	-5.980560920296659	CD16-_NK_cells
19.2603264770798	-26.556031953000154	CD16-_NK_cells
30.667694056905912	-35.53951402885911	CD16-_NK_cells
29.41324841398959	-3.943608714900146	CD16-_NK_cells
30.819903851725215	-7.684995130149847	CD16-_NK_cells
20.5343020105122	-9.521293034290103	CD16-_NK_cells
-97.46193588560601	21.357239545464807	CD16-_NK_cells
26.882992489952734	-14.928788467284729	CD16-_NK_cells
21.17295936530219	4.460347172236006	CD16-_NK_cells
32.763646045192225	-19.29216816428611	CD16-_NK_cells
36.71903995279811	-16.363946946909632	CD16-_NK_cells
19.5037015221567	-3.062387314449366	CD16-_NK_cells
29.63830355097737	-4.053885563275237	CD16-_NK_cells
21.981035521467255	-29.86317978157634	CD16-_NK_cells
26.622850280104203	-22.55452425059081	CD16-_NK_cells
23.235430506419696	-39.200785539338284	CD16-_NK_cells
25.038809998212717	-4.8022580304711635	CD16-_NK_cells
18.93229060664382	-25.902309742338453	CD16-_NK_cells
30.51996058942477	3.796685472943817	CD16-_NK_cells
27.272740896009434	-2.644982251600885	CD16-_NK_cells
20.875690350241296	-32.2978226775593	CD16-_NK_cells
10.720352433431382	2.3538538242537905	CD16-_NK_cells
30.96146744807267	-26.862979162051936	CD16-_NK_cells
23.827428752347068	-27.648266005532108	CD16-_NK_cells
20.994349325472623	-0.13732934316251227	CD16-_NK_cells
16.224402468898475	-2.0882273955503807	CD16-_NK_cells
27.745970584292564	3.4495430042466944	CD16-_NK_cells
31.44118074046208	2.3508203886999075	CD16-_NK_cells
19.254287094722674	-12.086786542186461	CD16-_NK_cells
23.062841299102182	1.1236627175487257	CD16-_NK_cells
20.577571330386533	-26.82363775848893	CD16-_NK_cells
26.023733716829458	-12.725493724404119	CD16-_NK_cells
30.044163163229285	-31.676849390981637	CD16-_NK_cells
26.88708795030643	-10.967991834199042	CD16-_NK_cells
34.86378813827123	-4.506540737742713	CD16-_NK_cells
25.102067715777572	-33.28783984248227	CD16-_NK_cells
25.11060897928911	-21.087137186905746	CD16-_NK_cells
28.711551763885925	-21.981970520849355	CD16-_NK_cells
2.358795489760168	-7.530044469756648	CD16-_NK_cells
22.63068445388881	-10.60913284843615	CD16-_NK_cells
19.926508598657843	2.072945813274609	CD16-_NK_cells
36.15851112591895	-25.20265701272284	CD16-_NK_cells
29.546861454363995	-25.766863968768426	CD16-_NK_cells
26.41437375493998	0.6456510205112288	CD16-_NK_cells
12.096756262603607	-6.188105141170324	CD16-_NK_cells
34.331476558642024	-16.71068492869835	CD16-_NK_cells
17.046122460843804	-33.66834279516612	CD16-_NK_cells
21.028836361263554	-38.83071614486516	CD16-_NK_cells
18.018572222896466	-23.4000836108899	CD16-_NK_cells
25.52776847103163	0.029977010756272442	CD16-_NK_cells
31.05531532493856	-0.5682367269254163	CD16-_NK_cells
29.996134296946117	-21.563418278608275	CD16-_NK_cells
26.60850348559158	-5.235747306738002	CD16-_NK_cells
20.444708605083306	-28.094024686704145	CD16-_NK_cells
24.555313329456094	-19.725603517430184	CD16-_NK_cells
23.053479459423198	-4.6368534317105325	CD16-_NK_cells
32.242687385059725	-15.744505954645424	CD16-_NK_cells
27.688847270825207	3.2139331852932065	CD16-_NK_cells
28.436992998352636	-0.056270108472414516	CD16-_NK_cells
24.393061831125507	-20.317087868767153	CD16-_NK_cells
21.0598070726473	-31.72405182859657	CD16-_NK_cells
29.489409624956007	3.6531899752529733	CD16-_NK_cells
23.55466726829285	-6.337530424581252	CD16-_NK_cells
29.33630110950034	0.5429606342483936	CD16-_NK_cells
29.7938551496499	-26.57548028743896	CD16-_NK_cells
28.129097044681483	-24.086954410754643	CD16-_NK_cells
30.684227109078	-12.686766259758176	CD16-_NK_cells
31.696157542052955	-27.337359905230354	CD16-_NK_cells
28.161711440206467	-38.53705635189018	CD16-_NK_cells
20.756773787222734	2.0377489060274536	CD16-_NK_cells
29.783927400459437	-23.205468607552255	CD16-_NK_cells
28.159145674323636	-28.96870351060061	CD16-_NK_cells
32.85122425543599	-6.958461346105922	CD16-_NK_cells
20.561056212410243	-33.37515371569465	CD16-_NK_cells
24.20059223554441	-34.50157910812816	CD16-_NK_cells
-75.50526208047017	-24.91657768778173	CD16-_NK_cells
31.45711101697085	-7.162760262287427	CD16-_NK_cells
27.753144590874896	-3.5446638564829396	CD16-_NK_cells
21.87377185186511	-7.618726796555638	CD16-_NK_cells
20.601208248458992	-4.046615821653663	CD16-_NK_cells
34.62666854385367	-22.4772857012847	CD16-_NK_cells
24.661626406085432	-36.84789774094007	CD16-_NK_cells
31.89637022137541	-36.84423076808735	CD16-_NK_cells
27.301206740302053	-9.931078981549875	CD16-_NK_cells
35.1517520319243	-21.167032537677336	CD16-_NK_cells
25.8537457022155	0.7309288428237593	CD16-_NK_cells
15.416178520674183	-11.02755016232793	CD16-_NK_cells
33.53875601328312	-16.525523112491577	CD16-_NK_cells
29.3012780503072	-21.147882182385647	CD16-_NK_cells
36.859172339230604	-20.16000531956327	CD16-_NK_cells
12.673561320695164	-18.45622328437983	CD16-_NK_cells
26.69895644892191	0.11259562609199009	CD16-_NK_cells
8.652890782884292	-11.536848704365575	CD16-_NK_cells
31.410455823259532	-17.634890984752296	CD16-_NK_cells
22.078866755233786	-8.136188401316707	CD16-_NK_cells
19.97908672934415	-20.12131417515115	CD16-_NK_cells
31.79085071565298	-36.73589885873891	CD16-_NK_cells
14.873122068587959	-22.642417552437337	CD16-_NK_cells
23.553111708040117	-10.625745779480374	CD16-_NK_cells
27.41029672053107	-3.7045991501778284	CD16-_NK_cells
31.777283769751183	-3.208792122887941	CD16-_NK_cells
39.359644866408175	0.9640706021239537	CD16-_NK_cells
23.64786059457165	-4.5735947740650325	CD16-_NK_cells
22.534915782507397	-2.4755186178671322	CD16-_NK_cells
24.75676471379513	-30.904816279135083	CD16-_NK_cells
36.91301676465627	-16.91536218021062	CD16-_NK_cells
35.146243717388444	-23.924851209021575	CD16-_NK_cells
29.136007567143192	-1.8257351138204025	CD16-_NK_cells
9.943392856178418	2.3848923745370825	CD16-_NK_cells
34.90494801006543	-3.302465586108788	CD16-_NK_cells
32.95917070858834	-10.263875916269361	CD16-_NK_cells
-108.2980265386798	14.090802218882821	CD16-_NK_cells
29.8154165275001	-27.8986540177612	CD16-_NK_cells
29.905384203277183	3.7355515426736896	CD16-_NK_cells
18.39218368895337	-1.9037107940939644	CD16-_NK_cells
30.688982809415666	-0.021958941899483428	CD16-_NK_cells
26.527600075217602	-7.262140085824432	CD16-_NK_cells
27.058786843026763	-14.817545793717606	CD16-_NK_cells
21.725638426814236	-2.2023057595391053	CD16-_NK_cells
34.74154638672993	-14.096031431811586	CD16-_NK_cells
25.863878509849094	-4.8884416329663996	CD16-_NK_cells
38.218144198977804	-1.563085121911143	CD16-_NK_cells
15.870049602485295	-23.5795424237152	CD16-_NK_cells
22.227530997702566	-0.46683371883765723	CD16-_NK_cells
23.817470083579646	-37.59792250333709	CD16-_NK_cells
26.45710524293426	-10.136961558305634	CD16-_NK_cells
34.49714282981628	-2.4446143760377406	CD16-_NK_cells
20.841211530070815	-3.13681178052144	CD16-_NK_cells
33.25868740607992	-7.7268400254884515	CD16-_NK_cells
37.40122953817971	-27.952520981668133	CD16-_NK_cells
29.23523381291418	-18.818087989225855	CD16-_NK_cells
22.26770390012556	-0.2667710054639539	CD16-_NK_cells
30.45806934836338	-29.399421325555835	CD16-_NK_cells
30.301741728275744	-35.37692040230314	CD16-_NK_cells
25.495948402067572	-3.818555481914285	CD16-_NK_cells
19.568477129796506	-1.34430056858397	CD16-_NK_cells
18.443406221626212	-39.60490323400815	CD16-_NK_cells
25.543416884234922	-15.741909246035474	CD16-_NK_cells
16.351868186594924	-20.10793527602542	CD16-_NK_cells
30.181746927339987	-31.653967983761664	CD16-_NK_cells
29.383450248197626	-22.381796534832976	CD16-_NK_cells
31.231977297864667	0.12884401696561787	CD16-_NK_cells
25.1863489398922	4.0089364067830155	CD16-_NK_cells
36.50869710985155	-18.682131766853935	CD16-_NK_cells
22.707174290197024	-7.112293234165571	CD16-_NK_cells
19.458261466174722	-3.0642992428251423	CD16-_NK_cells
15.723086692816583	-9.011713255064356	CD16-_NK_cells
30.55972062431667	-34.753210456286894	CD16-_NK_cells
28.922595066588524	-0.8730842556711391	CD16-_NK_cells
20.655957565383833	-20.328945706118052	CD16-_NK_cells
9.999849446664072	2.014365656349064	CD16-_NK_cells
16.396991013642314	-4.672547518735137	CD16-_NK_cells
29.953553229429243	0.4943468099849395	CD16-_NK_cells
27.22995203289995	-6.71004910778595	CD16-_NK_cells
16.12931830137236	-11.601531356607985	CD16-_NK_cells
29.96275444180103	-0.3377695655951245	CD16-_NK_cells
36.31803191149565	-26.04908223192714	CD16-_NK_cells
24.521464009476457	-19.670442796979945	CD16-_NK_cells
28.026430586496634	1.9696326442115988	CD16-_NK_cells
14.964413372407735	-3.952286212601847	CD16-_NK_cells
32.41214443558527	-5.256796674688719	CD16-_NK_cells
28.96352647753984	-34.9461500010707	CD16-_NK_cells
17.0322043137033	-19.219228423640644	CD16-_NK_cells
32.43486799153307	-29.131734518774962	CD16-_NK_cells
30.001791953078463	-0.7142511810717541	CD16-_NK_cells
20.77600630627558	-15.233192447062278	CD16-_NK_cells
32.2679362347178	-5.998682312188121	CD16-_NK_cells
27.25342137409803	6.207384484126611	CD16-_NK_cells
35.9000766766159	-18.083883423120117	CD16-_NK_cells
26.961207116727465	-25.909211633718307	CD16-_NK_cells
28.089727276538383	-25.471316345277767	CD16-_NK_cells
16.629637770269266	-8.860446227833128	CD16-_NK_cells
24.650445427073606	0.43588400404915634	CD16-_NK_cells
20.631227830670053	-5.532297332670855	CD16-_NK_cells
30.7542716770937	-25.746141731011253	CD16-_NK_cells
21.44591201054464	-14.832276238580828	CD16-_NK_cells
21.534753578989218	-3.7517266596659145	CD16-_NK_cells
26.670074129437275	-18.790143840567783	CD16-_NK_cells
17.021247411642456	-24.474163539353718	CD16-_NK_cells
12.702545551807503	-18.41580445741519	CD16-_NK_cells
28.979903858613003	-36.12160269719872	CD16-_NK_cells
13.434713634513173	2.3763148731278267	CD16-_NK_cells
18.41030931664567	-5.475649383212002	CD16-_NK_cells
35.69547080254902	-23.861021496277978	CD16-_NK_cells
23.532535044699774	1.2469206199501903	CD16-_NK_cells
38.681007210525706	0.8684762408341302	CD16-_NK_cells
25.52427288318467	-23.054701037651913	CD16-_NK_cells
18.603496071721565	-4.441854602643546	CD16-_NK_cells
13.486432698562895	-12.512373371459356	CD16-_NK_cells
21.500595244539763	-4.341823648717562	CD16-_NK_cells
30.234163115640552	-1.7250746030789141	CD16-_NK_cells
10.733606055550377	4.610986362559933	CD16-_NK_cells
28.15299389538832	-17.381356877076712	CD16-_NK_cells
33.57864381712018	-19.300807836346788	CD16-_NK_cells
25.696294041437138	-34.22009144547389	CD16-_NK_cells
35.79116597184302	-27.053569477904652	CD16-_NK_cells
29.828102210543054	-37.35315267432415	CD16-_NK_cells
31.816643345084454	-3.2963190304842613	CD16-_NK_cells
23.689181582519264	0.6367486291725173	CD16-_NK_cells
28.83357399598971	-38.69515251748488	CD16-_NK_cells
35.326363877585074	-16.613283633572085	CD16-_NK_cells
23.872306583648086	-31.538644202768403	CD16-_NK_cells
11.261044808703293	-21.52110524122752	CD16-_NK_cells
20.876588648281277	-12.523835312523499	CD16-_NK_cells
31.197486858196136	-23.07794845114039	CD16-_NK_cells
23.791167565275405	-23.209009020968907	CD16-_NK_cells
30.3231445582333	3.657249550323725	CD16-_NK_cells
22.520083952883564	-10.27962906601302	CD16-_NK_cells
29.02215928141678	4.3406463871233525	CD16-_NK_cells
21.93983669331361	-20.331968497558442	CD16-_NK_cells
30.137869537696748	-7.258979774370862	CD16-_NK_cells
28.764903617107596	-14.744321581934186	CD16-_NK_cells
13.362513496975978	-21.2728490518221	CD16-_NK_cells
17.001209268624695	-7.378274028218178	CD16-_NK_cells
24.17048252313901	-1.3102335466662083	CD16-_NK_cells
26.07075114330972	-4.823518450058876	CD16-_NK_cells
30.116180607877563	-29.372966398808813	CD16-_NK_cells
28.1164520319648	-5.877423540461745	CD16-_NK_cells
21.114506549531253	-2.038563624996775	CD16-_NK_cells
25.4357510906719	-37.145562647907106	CD16-_NK_cells
24.30843530705452	-26.914034321211695	CD16-_NK_cells
30.50728740855326	-25.11992218145189	CD16-_NK_cells
19.234846525603874	-14.583639562274685	CD16-_NK_cells
23.425825293422264	-9.497198334085178	CD16-_NK_cells
24.864294460802874	-2.0715302488777234	CD16-_NK_cells
9.735160860372789	-12.805502967647096	CD16-_NK_cells
31.506985965661215	-36.54190762446802	CD16-_NK_cells
26.177782479187528	-0.06900289729358593	CD16-_NK_cells
19.444040816128915	-31.235556267577074	CD16-_NK_cells
14.583908461396739	-4.9526053270850126	CD16-_NK_cells
26.719721086857934	-1.9495849018121756	CD16-_NK_cells
23.347067265286448	6.259021721524874	CD16-_NK_cells
35.46486503764432	-23.046566939685256	CD16-_NK_cells
14.408703458457058	-9.413905008295217	CD16-_NK_cells
27.880861933746065	-7.349471127862151	CD16-_NK_cells
33.15591376635061	-1.2757895379943027	CD16-_NK_cells
26.11658505821124	-28.557150985477268	CD16-_NK_cells
32.90164876645135	-29.27743481850288	CD16-_NK_cells
30.138481845102387	-29.782953472876564	CD16-_NK_cells
27.531111548053286	-20.385116062145514	CD16-_NK_cells
26.75296569083305	-34.680295473342596	CD16-_NK_cells
21.653831815776257	-7.860899506800152	CD16-_NK_cells
30.625183865682924	-18.71970475533075	CD16-_NK_cells
35.68994171002377	-18.40772705906294	CD16-_NK_cells
18.990057561801866	-27.589393628432834	CD16-_NK_cells
10.200767873034676	-12.509212191938444	CD16-_NK_cells
25.380959455775987	-1.4902985964549935	CD16-_NK_cells
19.893806578934473	-28.152392278459413	CD16-_NK_cells
-25.428211624099735	-72.65564728954362	CD16-_NK_cells
26.63935230169823	-10.503350321074427	CD16-_NK_cells
19.06582735002762	-22.69252144778474	CD16-_NK_cells
11.836421386594207	-6.117965763003867	CD16-_NK_cells
25.25673673268781	-5.081437309068095	CD16-_NK_cells
12.066644459353562	-24.570536675918973	CD16-_NK_cells
24.049809273877113	-7.721526696599996	CD16-_NK_cells
22.505632514673856	-37.209464703209896	CD16-_NK_cells
40.743224114038085	-16.562694872722574	CD16-_NK_cells
31.406451647270828	-2.0367121407911735	CD16-_NK_cells
23.510305962359965	-11.432113360579905	CD16-_NK_cells
31.49683526201061	1.550549955981785	CD16-_NK_cells
21.71012376431371	-10.706646982767595	CD16-_NK_cells
29.949132819843022	2.132270321840203	CD16-_NK_cells
36.17413105394261	-27.42747939562493	CD16-_NK_cells
16.459495626556077	-20.654844350468675	CD16-_NK_cells
26.838951786337667	-35.95269703997054	CD16-_NK_cells
38.93243214812773	-0.15227831343042408	CD16-_NK_cells
22.82129256156541	-4.404472927419803	CD16-_NK_cells
29.25623857735545	-1.4720281596694162	CD16-_NK_cells
29.58278009168833	-33.098193092795135	CD16-_NK_cells
33.627263903216026	-29.3327036218425	CD16-_NK_cells
20.471879710131198	-2.1659546935500704	CD16-_NK_cells
25.6373567905843	-36.22081642164615	CD16-_NK_cells
26.760014860969115	1.7732960309128176	CD16-_NK_cells
29.20243003099891	-4.263555141133528	CD16-_NK_cells
23.499017601735662	0.6753856816974775	CD16-_NK_cells
20.798987353663204	-6.008416354946935	CD16-_NK_cells
35.8529692623232	-26.46653444812983	CD16-_NK_cells
17.059599945028506	-6.859709855773911	CD16-_NK_cells
32.26065258344203	-24.660261806598278	CD16-_NK_cells
30.313693260361696	-21.821800354889504	CD16-_NK_cells
27.00868554010994	-4.941075814315432	CD16-_NK_cells
19.03875445104207	-32.938178683769436	CD16-_NK_cells
27.02189029531377	-21.197582047097622	CD16-_NK_cells
30.277610663901505	-2.9314319747198003	CD16-_NK_cells
24.36097214571598	2.6520268696998315	CD16-_NK_cells
33.5262887711113	-11.305375744223182	CD16-_NK_cells
13.671967127832891	-12.151429045252817	CD16-_NK_cells
32.2578479274857	-3.1666755425114355	CD16-_NK_cells
19.264131934188523	-22.889355894348686	CD16-_NK_cells
22.745535351588945	-35.30793792223152	CD16-_NK_cells
29.535474993604616	-8.816796471357028	CD16-_NK_cells
26.547829803467398	-19.68179826422173	CD16-_NK_cells
18.0550995608619	-0.1967109510194417	CD16-_NK_cells
23.024436131788974	-0.44351310125615306	CD16-_NK_cells
35.938762495511284	-24.534994829726905	CD16-_NK_cells
17.43624655172442	-24.753920527128894	CD16-_NK_cells
29.970658683783462	-4.749789693217286	CD16-_NK_cells
22.863879393813676	0.34388164690440065	CD16-_NK_cells
28.23395867149871	-35.27108647728983	CD16-_NK_cells
32.94911890690696	-20.52612875438083	CD16-_NK_cells
24.657553401582025	-9.631064933765497	CD16-_NK_cells
26.742796752593627	-29.093331213628524	CD16-_NK_cells
34.17937523555987	-24.335115911119303	CD16-_NK_cells
17.72712909961058	-5.116803730163204	CD16-_NK_cells
20.334750923369366	-26.314231603004522	CD16-_NK_cells
33.42931397470584	-0.8107384886098071	CD16-_NK_cells
34.73990902566929	-15.45895799187	CD16-_NK_cells
32.10790022989868	-29.694380889671333	CD16-_NK_cells
40.80558971099666	-17.60602341986067	CD16-_NK_cells
31.410487395357293	-11.108146768393016	CD16-_NK_cells
25.962715533741484	-35.23524851124403	CD16-_NK_cells
23.06995941687291	-22.2384262512324	CD16-_NK_cells
34.33608812478003	-19.968758939226532	CD16-_NK_cells
31.083336171670258	-33.68662769409357	CD16-_NK_cells
33.5796994932695	-3.082226712050044	CD16-_NK_cells
34.82100614803893	-8.289487685042577	CD16-_NK_cells
31.36618204311396	-33.90172396409346	CD16-_NK_cells
26.772338804233033	-33.49364275884172	CD16-_NK_cells
39.342579201712375	-24.43385997618323	CD16-_NK_cells
38.908955497754846	0.6985791664658658	CD16-_NK_cells
22.949535029578474	-8.580261846469575	CD16-_NK_cells
27.38807356782404	-2.6673259775954077	CD16-_NK_cells
12.861601111136707	-18.32239888929518	CD16-_NK_cells
35.98779580681672	-3.488610452677073	CD16-_NK_cells
19.68016994541114	-1.7800644178713978	CD16-_NK_cells
19.80954212388894	-29.029669833098254	CD16-_NK_cells
30.63318309012192	2.469130314082884	CD16-_NK_cells
23.338441701606687	-1.8118875108312096	CD16-_NK_cells
21.173288445513016	-3.105364630654512	CD16-_NK_cells
12.64844316714264	-18.609099993214315	CD16-_NK_cells
27.007140353218404	0.26787744927482077	CD16-_NK_cells
19.31628927538553	-0.6364147033384319	CD16-_NK_cells
22.20134144261417	-4.114406355955538	CD16-_NK_cells
15.525357734024551	-10.112482232444506	CD16-_NK_cells
23.644297484322674	-7.837131599453693	CD16-_NK_cells
23.03317789863324	-38.56229741247857	CD16-_NK_cells
24.18721388818298	1.5449131637715126	CD16-_NK_cells
36.84440554496529	-3.9581696616447015	CD16-_NK_cells
7.997200994727681	3.1150701890478056	CD16-_NK_cells
23.815468966876068	-15.246838940434547	CD16-_NK_cells
31.85349038412578	-23.316523751389408	CD16-_NK_cells
32.58126692222269	-7.994474730508042	CD16-_NK_cells
20.092815254812294	-5.6699499518174665	CD16-_NK_cells
27.278767397518603	-2.667641577815184	CD16-_NK_cells
21.18365327872911	4.0236897530154865	CD16-_NK_cells
20.928888421207898	-12.887925398187347	CD16-_NK_cells
32.564778086236096	-3.9657555223808423	CD16-_NK_cells
18.090265626513553	-5.914538666387334	CD16-_NK_cells
20.055450990056087	-14.202185953017812	CD16-_NK_cells
37.10176605063865	-20.477585745975297	CD16-_NK_cells
25.613279178070357	0.9678134390645483	CD16-_NK_cells
30.960585119982348	-26.55318321188847	CD16-_NK_cells
29.90561284472179	-2.7536878943118532	CD16-_NK_cells
20.180613399707234	-27.83735485500313	CD16-_NK_cells
20.333509315543385	-11.230123344472677	CD16-_NK_cells
24.263170272852335	-36.90765084884599	CD16-_NK_cells
35.874969207997715	-23.89216859323732	CD16-_NK_cells
10.234859893014121	-13.65244455669319	CD16-_NK_cells
29.244978063304046	-23.335735810475352	CD16-_NK_cells
34.25830138513823	-28.47648482803286	CD16-_NK_cells
28.36373041689621	-13.766237667856661	CD16-_NK_cells
32.814837808567454	-28.07839708826998	CD16-_NK_cells
21.177685314989677	-11.487034677140793	CD16-_NK_cells
35.42172091898962	-17.97883088647899	CD16-_NK_cells
27.474587203413734	-19.942331400689174	CD16-_NK_cells
30.903997490483853	-37.148803673307214	CD16-_NK_cells
35.12093745980219	-16.06534484690988	CD16-_NK_cells
33.98258529442051	-16.934141393684612	CD16-_NK_cells
20.711720347455124	-22.179697662535414	CD16-_NK_cells
25.630818441346157	-20.07915790231278	CD16-_NK_cells
30.742981135608026	-11.076160228039704	CD16-_NK_cells
36.20069468410853	-21.162603822146632	CD16-_NK_cells
14.507019491551917	-4.447071060778321	CD16-_NK_cells
13.278701391458016	-15.493555382755462	CD16-_NK_cells
28.090804075021502	-8.123863702717992	CD16-_NK_cells
13.662158603193042	-12.851623333231267	CD16-_NK_cells
33.1711305335994	-32.75416752177796	CD16-_NK_cells
21.03414576016585	-1.0776402609034406	CD16-_NK_cells
25.670813145558895	-38.81454773920837	CD16-_NK_cells
33.586144643040925	-24.503055906997865	CD16-_NK_cells
32.9745311600187	-10.7999490495811	CD16-_NK_cells
29.947277689118053	0.22951164282346928	CD16-_NK_cells
24.967541800547963	-29.723039017218337	CD16-_NK_cells
26.53196861426369	4.064818929508082	CD16-_NK_cells
37.58002816788939	1.3179541068100107	CD16-_NK_cells
33.29647766452137	-30.37269217059712	CD16-_NK_cells
19.386768160361505	2.754804786747622	CD16-_NK_cells
84.70285572839678	-13.453970580925697	CD16-_NK_cells
29.820936846226612	-9.684467544942523	CD16-_NK_cells
39.718714114671144	-25.109487513955543	CD16-_NK_cells
21.91972049067809	-33.53964307299691	CD16-_NK_cells
33.21882130300902	-2.9225506899518905	CD16-_NK_cells
29.145915365833908	-9.097133073635263	CD16-_NK_cells
15.506473622488429	-6.809208036060572	CD16-_NK_cells
29.55213192363033	0.19042703853731335	CD16-_NK_cells
10.961469703182003	0.6728828626900525	CD16-_NK_cells
31.827026532382828	-11.965110837988941	CD16-_NK_cells
35.682313939276945	-23.106026337516337	CD16-_NK_cells
26.508968884620465	-24.35202144597236	CD16-_NK_cells
27.263627689583465	4.1367386674716915	CD16-_NK_cells
36.389682357444975	-6.285788934253883	CD16-_NK_cells
34.348125465279324	-14.451157048030607	CD16-_NK_cells
29.69815897765611	-29.407568390925224	CD16-_NK_cells
36.23781469470082	-21.199190719032234	CD16-_NK_cells
20.843175993719022	-37.96478054218696	CD16-_NK_cells
17.857860735503497	-32.892221620217235	CD16-_NK_cells
36.834653083672414	-12.726586064465543	CD16-_NK_cells
22.382793539556737	-18.001620087628243	CD16-_NK_cells
33.324177542677944	-3.524630293322946	CD16-_NK_cells
38.544180448934206	-25.928182019407338	CD16-_NK_cells
12.744124552063674	-18.3780464875118	CD16-_NK_cells
19.872635861264577	-13.416829349407475	CD16-_NK_cells
26.049280185330833	-1.0145321534366947	CD16-_NK_cells
38.94158068397282	0.7533260523594655	CD16-_NK_cells
35.7526787544755	-22.588421136664614	CD16-_NK_cells
22.836318256516222	-32.62675708815135	CD16-_NK_cells
27.968792237018068	-9.107039908813407	CD16-_NK_cells
26.426202344646715	2.8239806229498967	CD16-_NK_cells
36.73878901586144	-26.86706118148802	CD16-_NK_cells
38.911221204940354	-19.411335458044	CD16-_NK_cells
28.417386741771637	-18.3322836728207	CD16-_NK_cells
25.848947201850255	-9.08021430154999	CD16-_NK_cells
13.296382688634164	-2.9506438260031826	CD16-_NK_cells
33.42893562445421	-7.372132368192874	CD16-_NK_cells
35.00982763427283	-25.850545749329005	CD16-_NK_cells
36.16248251517092	-24.614393431969084	CD16-_NK_cells
38.79523869062304	-27.626615311052916	CD16-_NK_cells
13.458620634788003	2.836262810843934	CD16-_NK_cells
29.61233758327351	-5.516273742785736	CD16-_NK_cells
21.57773018390096	-4.4493121936461515	CD16-_NK_cells
29.591824582703328	5.118446392394156	CD16-_NK_cells
19.300773987866464	-28.49881629882657	CD16-_NK_cells
30.2900282354713	-38.79671768037664	CD16-_NK_cells
38.52591855277694	-25.308528735717307	CD16-_NK_cells
28.099555883366108	-1.8217876534281763	CD16-_NK_cells
11.688470948617999	-10.42772384772206	CD16-_NK_cells
12.465577830139901	-10.178110073119361	CD16-_NK_cells
20.173770024910905	-32.74027118635525	CD16-_NK_cells
31.033266036182482	-2.0280689078055634	CD16-_NK_cells
28.844410089205653	-13.008741580532837	CD16-_NK_cells
21.31612903624435	-0.0486200684910572	CD16-_NK_cells
35.831369825986954	-22.85636489874597	CD16-_NK_cells
22.4518981864616	-11.430075180723495	CD16-_NK_cells
14.372880307566104	-4.480080868353138	CD16-_NK_cells
38.59413068956281	0.5867061283493467	CD16-_NK_cells
34.60315623373786	-31.702895818583116	CD16-_NK_cells
21.2710422116776	-5.947794847772352	CD16-_NK_cells
24.87109771973055	-31.005553015427886	CD16-_NK_cells
20.394466218540327	-35.54949948449293	CD16-_NK_cells
19.68564937257749	-11.582294665676905	CD16-_NK_cells
10.376781978082763	-12.348071607208512	CD16-_NK_cells
24.256649557149426	-34.377447855175646	CD16-_NK_cells
27.027137246074616	-11.23720841940058	CD16-_NK_cells
16.60610914087114	-0.9156634942485584	CD16-_NK_cells
30.896100644235187	4.752044942149391	CD16-_NK_cells
23.478853205154284	-20.213781939373607	CD16-_NK_cells
20.57291334062526	-30.792586422555598	CD16-_NK_cells
15.605942324185943	-9.681984349840207	CD16-_NK_cells
30.538506383588974	-33.69161133297433	CD16-_NK_cells
19.646135005797195	-21.92002264029182	CD16-_NK_cells
24.181931544318378	-7.198772476569359	CD16-_NK_cells
29.11951592023949	-29.490152216757863	CD16-_NK_cells
17.266443345102722	-8.826397014500033	CD16-_NK_cells
34.62718915584037	-28.20403506349843	CD16-_NK_cells
20.14440316498315	-1.6623009818421297	CD16-_NK_cells
32.053554347765875	-13.98837176039887	CD16-_NK_cells
37.94437223110178	0.6173247615399353	CD16-_NK_cells
19.37607528768344	-21.545668672381165	CD16-_NK_cells
29.224261325865594	-24.385112286602784	CD16-_NK_cells
21.341615884326064	-3.7898214689805534	CD16-_NK_cells
22.064689012212188	-15.677762791738925	CD16-_NK_cells
29.483609850896965	-25.07882879741153	CD16-_NK_cells
37.54996496844957	-22.877257178540663	CD16-_NK_cells
21.799062610085254	-21.362480684253498	CD16-_NK_cells
16.166814561896402	-3.334729156759056	CD16-_NK_cells
20.616574193502217	-20.338613322295974	CD16-_NK_cells
10.725811620666677	1.827087303292374	CD16-_NK_cells
24.871537734808193	4.140118123164618	CD16-_NK_cells
22.36827970950976	0.5771336234569474	CD16-_NK_cells
28.72750087117596	-6.713476963691401	CD16-_NK_cells
16.357943249255413	-19.59766943120712	CD16-_NK_cells
29.193853402149095	2.32951466852788	CD16-_NK_cells
25.772448498173627	-35.34929240771531	CD16-_NK_cells
15.85253995767276	-18.941422970490713	CD16-_NK_cells
28.562595700767943	-4.193069056118446	CD16-_NK_cells
24.764175137518208	-17.831441264438126	CD16-_NK_cells
28.727610782343007	-36.063852035147654	CD16-_NK_cells
28.261853234117186	-7.809310255999406	CD16-_NK_cells
26.607230466567426	-7.358949380926178	CD16-_NK_cells
22.82946604261861	-8.704628071055366	CD16-_NK_cells
22.12504339466016	-30.474152617422586	CD16-_NK_cells
19.54261605696369	-27.93232407275449	CD16-_NK_cells
23.89380220130041	-1.9772499782420843	CD16-_NK_cells
39.28768494618782	0.7351492028132862	CD16-_NK_cells
28.151658542036788	-25.325458927054814	CD16-_NK_cells
29.544873510006184	-6.807990328489681	CD16-_NK_cells
21.985062085053073	-8.565523092035528	CD16-_NK_cells
29.536470839577607	-11.707334747503033	CD16-_NK_cells
16.285527849210936	-22.945532674553334	CD16-_NK_cells
25.18692464120375	-26.80460515036538	CD16-_NK_cells
22.822949491962703	-36.077192326942374	CD16-_NK_cells
24.849190716680205	-5.896648987194795	CD16-_NK_cells
18.891968636142398	-2.3599644351056988	CD16-_NK_cells
17.33970840887086	-22.777737788612306	CD16-_NK_cells
15.924143873684764	-9.864262203963905	CD16-_NK_cells
17.880203656921335	-35.13846221077464	CD16-_NK_cells
32.29672272003699	-14.678761064205844	CD16-_NK_cells
27.253948343508853	-22.60172386127582	CD16-_NK_cells
19.925888784449892	-34.13671272183798	CD16-_NK_cells
19.59078648637827	-6.526040983572153	CD16-_NK_cells
31.34520321589225	-1.5279517136838567	CD16-_NK_cells
30.322447754971083	-28.652916429211693	CD16-_NK_cells
29.33676264988434	3.4603617985946964	CD16-_NK_cells
31.152637067563266	0.6596641577876706	CD16-_NK_cells
33.953847395102976	-30.293648825993024	CD16-_NK_cells
34.16654946457712	-34.97374861211278	CD16-_NK_cells
19.65391147218748	-5.254848322873441	CD16-_NK_cells
25.609670884841474	-37.9278533021051	CD16-_NK_cells
37.10980733758688	-26.484030425029907	CD16-_NK_cells
34.34797756424701	-3.645030296096784	CD16-_NK_cells
38.03304656528758	-23.690656884062285	CD16-_NK_cells
28.999933495085752	-31.262522348440672	CD16-_NK_cells
-85.2210790438762	-2.908385857846544	CD16-_NK_cells
14.946408867506095	-0.7425513444270645	CD16-_NK_cells
32.730084199834366	-37.603882907547764	CD16-_NK_cells
13.776559411908451	-5.405968133811866	CD16-_NK_cells
28.65296345187342	-28.910476794614784	CD16-_NK_cells
36.30530373453294	-23.048090689742587	CD16-_NK_cells
27.455104493634927	-0.7650697888995439	CD16-_NK_cells
25.59319258859934	-5.531949539561217	CD16-_NK_cells
30.549147618811627	-6.8935702716785805	CD16-_NK_cells
24.26359565111911	-2.435658872183809	CD16-_NK_cells
27.964454023049534	-4.159834930604264	CD16-_NK_cells
35.08784490012366	-21.702028059084224	CD16-_NK_cells
16.04261460161628	-8.703574934803786	CD16-_NK_cells
28.544935796475464	-16.143292349059305	CD16-_NK_cells
26.923628839088348	0.1849884404244271	CD16-_NK_cells
21.202542282052708	-19.739672760732653	CD16-_NK_cells
24.45534996600966	-31.49879818367927	CD16-_NK_cells
23.90076148987471	-12.235599549810344	CD16-_NK_cells
10.274859858096736	-10.753508717812693	CD16-_NK_cells
12.115642549368816	-7.045578334192941	CD16-_NK_cells
29.136697320031622	-35.39143450507732	CD16-_NK_cells
31.30338709229515	-36.128282964882885	CD16-_NK_cells
28.556597213950596	-0.2655549886673508	CD16-_NK_cells
29.458061592082085	-19.49634588922811	CD16-_NK_cells
23.898293486261707	-4.41496833356999	CD16-_NK_cells
31.555546480672806	-13.303244073822444	CD16-_NK_cells
19.26314747756277	-26.44578974947988	CD16-_NK_cells
28.870029174234034	-36.270946870371056	CD16-_NK_cells
25.199356407322053	-37.56203083645898	CD16-_NK_cells
26.163562776216335	-2.807521549305144	CD16-_NK_cells
34.68310537793214	-31.922967373344108	CD16-_NK_cells
24.534913567973472	-27.49327832432694	CD16-_NK_cells
31.54460492150987	0.9306339620045196	CD16-_NK_cells
22.51411024707241	1.0112781322033793	CD16-_NK_cells
31.451004127034437	-3.9010523644779584	CD16-_NK_cells
29.249277149039187	3.2634022300941665	CD16-_NK_cells
29.578645681798296	-34.40849930004889	CD16-_NK_cells
23.18326107298342	-3.8431833166332936	CD16-_NK_cells
17.44738705064278	-22.010275281087445	CD16-_NK_cells
32.68059591094903	-16.06483181698498	CD16-_NK_cells
24.996061968659784	-13.61300993406662	CD16-_NK_cells
21.207167202890506	0.9919303220894828	CD16-_NK_cells
24.78861214280133	-5.976849596959318	CD16-_NK_cells
28.191012853780865	-1.552786151032117	CD16-_NK_cells
24.17807748457447	-36.504066221498626	CD16-_NK_cells
24.991510426629656	-21.708986117490927	CD16-_NK_cells
15.320857626231009	-20.626108476832574	CD16-_NK_cells
22.315471361615877	-13.489689096310471	CD16-_NK_cells
9.996734210211269	3.2629669949139157	CD16-_NK_cells
33.71486979520096	-1.3884522172984803	CD16-_NK_cells
16.799515111959305	-19.43572237042793	CD16-_NK_cells
27.833009327594958	-19.205072112970672	CD16-_NK_cells
38.56415386356047	-20.560268077656936	CD16-_NK_cells
29.531163492732748	-36.67943178137572	CD16-_NK_cells
10.146412640815528	-8.797317711818065	CD16-_NK_cells
12.734023377661806	-18.35676337891302	CD16-_NK_cells
30.417252378589396	3.602531662194232	CD16-_NK_cells
21.416478525274883	-3.8677444361437554	CD16-_NK_cells
14.271444408647023	-33.103515959521594	CD16-_NK_cells
11.707732551252537	-7.083098232508416	CD16-_NK_cells
12.51645174347293	-25.166309995629323	CD16-_NK_cells
28.946441591956575	-7.967863532843079	CD16-_NK_cells
35.710419884182265	-23.092971736780775	CD16-_NK_cells
27.43821413834434	-3.8664468751489838	CD16-_NK_cells
36.26136535440165	-24.273643632726206	CD16-_NK_cells
34.86784764805559	-23.2332809486494	CD16-_NK_cells
23.53299465388823	-8.99481386128535	CD16-_NK_cells
10.192713390094411	-9.235783200245667	CD16-_NK_cells
8.101618568895768	3.2097795839029644	CD16-_NK_cells
36.83496062757342	-21.472229922086935	CD16-_NK_cells
22.66509005418961	1.753979657931966	CD16-_NK_cells
21.73861952263507	6.899324050755826	CD16-_NK_cells
20.588232272699784	-12.612666907335807	CD16-_NK_cells
22.570680883180106	-25.995638869057895	CD16-_NK_cells
27.57032278030448	-8.430744587078268	CD16-_NK_cells
30.92416054686631	0.4060361541102298	CD16-_NK_cells
29.615006026072525	-27.980575276340282	CD16-_NK_cells
20.88011069693011	-3.7727660721952936	CD16-_NK_cells
19.8563295531055	2.1248210482233354	CD16-_NK_cells
19.50496089566579	-25.906276887154345	CD16-_NK_cells
12.680423026713786	-17.919404824807277	CD16-_NK_cells
30.822259679064455	0.9455930694282463	CD16-_NK_cells
29.12858988057578	3.050015254869881	CD16-_NK_cells
22.739403203355113	-37.58974129068319	CD16-_NK_cells
20.10062739822378	-17.577120581869256	CD16-_NK_cells
36.05145977101631	-26.760269642681028	CD16-_NK_cells
28.505304464074392	-16.08745238908258	CD16-_NK_cells
25.939670036305266	-34.73957618732939	CD16-_NK_cells
20.382253397615663	-3.8486274953798616	CD16-_NK_cells
27.12751651464085	4.862855862881865	CD16-_NK_cells
29.202776374651304	-1.461244462674367	CD16-_NK_cells
26.323000100294838	-30.695867889967705	CD16-_NK_cells
14.918559458689481	-3.663325822599059	CD16-_NK_cells
31.434305227041524	-3.9751640923136935	CD16-_NK_cells
35.442290168651134	-21.04813369132713	CD16-_NK_cells
17.419816840909693	-9.825744535135518	CD16-_NK_cells
30.925105568568046	-29.208007547527096	CD16-_NK_cells
13.21007799334166	-17.884309806777644	CD16-_NK_cells
18.493855361170016	-34.19596240470916	CD16-_NK_cells
9.741207013849847	-9.091066109627265	CD16-_NK_cells
24.624597585943313	-30.907125789993586	CD16-_NK_cells
29.513757834140186	-30.713637997476564	CD16-_NK_cells
21.51820230002209	-15.850909264479936	CD16-_NK_cells
26.64598972456798	-40.83307693792421	CD16-_NK_cells
14.483437876054253	-19.12335710259142	CD16-_NK_cells
21.22863646575117	-5.1470789962551455	CD16-_NK_cells
15.117836660577268	-20.74376637991755	CD16-_NK_cells
21.745935708877266	-22.593085663718686	CD16-_NK_cells
30.66781398011995	1.276521752937361	CD16-_NK_cells
15.823481338595622	-9.355952467929866	CD16-_NK_cells
26.61657717159196	-35.521762812020825	CD16-_NK_cells
31.984265774386305	-4.12796675814791	CD16-_NK_cells
11.457818090765661	-5.410505884866705	CD16-_NK_cells
22.55677891996798	-1.147189931128646	CD16-_NK_cells
11.3807996152843	-15.380057589394326	CD16-_NK_cells
15.363620757323329	-1.818575635458038	CD16-_NK_cells
39.78174688584154	1.1019407815014473	CD16-_NK_cells
25.967478537076975	-27.98259148032967	CD16-_NK_cells
15.255720618274704	-29.320419647554324	CD16-_NK_cells
21.700663959302126	-25.833628797185046	CD16-_NK_cells
26.137612158685243	-11.150685300599392	CD16-_NK_cells
11.563284825510046	-12.508727059935723	CD16-_NK_cells
28.289181740930765	-8.567362276030805	CD16-_NK_cells
18.393033567359367	-7.705855936593001	CD16-_NK_cells
16.777884993773647	-4.654382536550315	CD16-_NK_cells
35.208626501984774	-23.1561595988365	CD16-_NK_cells
22.04433931489736	-0.8351216428334709	CD16-_NK_cells
14.728252628879812	-5.1524288185258715	CD16-_NK_cells
8.209873132999272	-4.101354311125115	CD16-_NK_cells
26.12590772039392	2.091107389594304	CD16-_NK_cells
33.01108660361585	-28.939881389173024	CD16-_NK_cells
23.977070190800376	-37.37107068292504	CD16-_NK_cells
17.03942268100224	1.0473542771467401	CD16-_NK_cells
27.720083692087748	-31.15210776106169	CD16-_NK_cells
24.690788321805723	-4.25558225874711	CD16-_NK_cells
20.554017311624545	-0.40415528000268675	CD16-_NK_cells
30.186903292294264	3.358895154490665	CD16-_NK_cells
30.91315217356649	2.281310036297292	CD16-_NK_cells
18.891523135852946	-20.246502266093525	CD16-_NK_cells
28.93671227014987	0.4877236615536782	CD16-_NK_cells
14.185313283839836	-11.802620977949761	CD16-_NK_cells
27.022726975873738	-6.396067124156617	CD16-_NK_cells
20.15481260063379	-14.572127745218873	CD16-_NK_cells
9.651161905963711	-12.666384097277543	CD16-_NK_cells
30.453974982245473	-14.529452432111693	CD16-_NK_cells
30.571609081403654	2.2579131316776166	CD16-_NK_cells
33.8015654284213	-27.731799570466602	CD16-_NK_cells
22.006496433820917	-3.792362639931369	CD16-_NK_cells
24.887236052386267	-5.4017998452620555	CD16-_NK_cells
36.97189631058398	-13.382027048970887	CD16-_NK_cells
25.13860109691122	-32.58261925981589	CD16-_NK_cells
18.206704951963896	-3.154627902581963	CD16-_NK_cells
24.51990520690857	-2.594524462410314	CD16-_NK_cells
37.32357116063004	-25.17871477789776	CD16-_NK_cells
13.615456838368404	0.36840769068206697	CD16-_NK_cells
20.03592979607226	-1.6319736987090585	CD16-_NK_cells
24.659522486620094	-35.59936384060438	CD16-_NK_cells
30.135639333129593	-18.461533947615134	CD16-_NK_cells
28.27632483496988	-10.897065261706175	CD16-_NK_cells
28.896996412714515	-22.181617356170836	CD16-_NK_cells
32.29506772039324	-26.606219507908236	CD16-_NK_cells
10.309311318396304	0.01574940220330945	CD16-_NK_cells
27.324128599886336	-28.509525368355416	CD16-_NK_cells
10.92731207409864	-10.417798152916237	CD16-_NK_cells
23.10555532305636	-19.589136256340044	CD16-_NK_cells
25.16448066702114	-34.81760228529517	CD16-_NK_cells
19.214202386610427	-22.339052650897216	CD16-_NK_cells
27.466911502159732	-1.616172645499726	CD16-_NK_cells
36.949547670967185	-20.15431567873291	CD16-_NK_cells
16.273677551352804	-2.8158183364503127	CD16-_NK_cells
27.826498492808266	-25.535873424552797	CD16-_NK_cells
21.342088983701096	4.36654403759868	CD16-_NK_cells
23.38877714093774	-11.062137990419972	CD16-_NK_cells
15.474761822139257	-23.908331608980816	CD16-_NK_cells
15.002253046517744	-10.24542463805172	CD16-_NK_cells
10.02624000821786	-12.287540773317186	CD16-_NK_cells
21.993417754748254	-1.1660757892809845	CD16-_NK_cells
32.95051074419942	-23.872578977119293	CD16-_NK_cells
28.811174970262126	-4.00126611415615	CD16-_NK_cells
16.108890990913967	3.9929588892362515	CD16-_NK_cells
31.658717400596593	-36.57196070659457	CD16-_NK_cells
32.57687074973243	-14.340412865727094	CD16-_NK_cells
14.078554880305811	-4.662331348208884	CD16-_NK_cells
29.872307103394828	-28.084914238463938	CD16-_NK_cells
10.350123074508438	-12.438293604202046	CD16-_NK_cells
29.4961014035184	-30.757865400592635	CD16-_NK_cells
22.731685259787774	-30.74212879942409	CD16-_NK_cells
77.67303414213293	-21.091033357581615	CD16-_NK_cells
28.280352734958463	-31.178365270751794	CD16-_NK_cells
15.495725711084988	-20.09465319838345	CD16-_NK_cells
32.476715240871975	-8.077283467406128	CD16-_NK_cells
31.792372023297645	-25.625324840608716	CD16-_NK_cells
15.508113056912752	-19.95910416675871	CD16-_NK_cells
15.664230852625852	-12.97758944769483	CD16-_NK_cells
15.076763536152438	-22.556032577908198	CD16-_NK_cells
25.87017302701332	-34.270871970874104	CD16-_NK_cells
23.187657381627528	-36.198172329496536	CD16-_NK_cells
20.436438671887704	-20.47295022154927	CD16-_NK_cells
25.80433972832776	-30.736617702228212	CD16-_NK_cells
21.923428124161997	-10.367899460051458	CD16-_NK_cells
16.726290416799966	-6.579845800296307	CD16-_NK_cells
14.3188303130895	-21.967599109639067	CD16-_NK_cells
8.256192919703853	-5.670494541629228	CD16-_NK_cells
22.055195836863437	-22.226060531465738	CD16-_NK_cells
33.38017008030247	-1.9424347913569606	CD16-_NK_cells
21.393549383779764	-13.578098090848934	CD16-_NK_cells
24.9472583721017	-23.968723204107658	CD16-_NK_cells
20.71450195960627	3.9421050743773325	CD16-_NK_cells
27.134414860855575	1.1366615110162683	CD16-_NK_cells
25.84207674995423	-5.808464554229278	CD16-_NK_cells
23.770897490337337	-8.271161583539364	CD16-_NK_cells
28.074243003793942	-21.563105436273876	CD16-_NK_cells
26.749129880602133	4.892357030254921	CD16-_NK_cells
24.964322603801286	-33.69504511693785	CD16-_NK_cells
32.107010243193706	-28.03957397535735	CD16-_NK_cells
33.5509571883618	-28.620647365194493	CD16-_NK_cells
31.704489609572235	-9.072770325319414	CD16-_NK_cells
21.402206559750713	-2.0225808713823534	CD16-_NK_cells
19.738326866598328	-27.303726645925934	CD16-_NK_cells
17.611963780787782	-26.410739070688095	CD16-_NK_cells
26.062973170937195	-26.61845007394025	CD16-_NK_cells
32.226334728299946	-29.82586438846862	CD16-_NK_cells
15.011361741526244	-1.981931948675273	CD16-_NK_cells
32.59605568020602	-16.467577355568743	CD16-_NK_cells
22.70808530257145	-14.126556923266003	CD16-_NK_cells
24.16452290409141	-35.60941367523674	CD16-_NK_cells
30.389284825278143	-23.12248154102252	CD16-_NK_cells
16.80580931908798	-1.9652906010930375	CD16-_NK_cells
39.88900322765086	-23.891123083481357	CD16-_NK_cells
31.13692968043779	-34.7199819357986	CD16-_NK_cells
22.637606985872747	-3.1274163891167217	CD16-_NK_cells
36.342231222557025	-25.181749831271674	CD16-_NK_cells
29.636541024125215	-3.3713775211188057	CD16-_NK_cells
24.053412377556484	-37.16559752534292	CD16-_NK_cells
22.422097848784983	-0.28852090051894663	CD16-_NK_cells
31.444585367515455	-26.972086237081765	CD16-_NK_cells
28.62303874301121	-35.12333125396233	CD16-_NK_cells
31.768627123640897	-18.11219278190797	CD16-_NK_cells
20.089645991188746	-16.481487696087697	CD16-_NK_cells
30.567490280036065	-4.7522800985947455	CD16-_NK_cells
11.171859228661685	-8.964174323420425	CD16-_NK_cells
21.98876082691328	-31.352598686967006	CD16-_NK_cells
38.595213043285014	-24.683389692070925	CD16-_NK_cells
24.474697946206433	-2.360715426606193	CD16-_NK_cells
9.478031362792683	-5.741264591688665	CD16-_NK_cells
31.414384635092222	-30.512433046981947	CD16-_NK_cells
33.027789218174355	-19.407348730438503	CD16-_NK_cells
10.711319520460927	4.542299946466073	CD16-_NK_cells
12.453173749218372	-15.973539441499808	CD16-_NK_cells
22.102253837564568	-1.0894000900186198	CD16-_NK_cells
18.969766171347125	-9.371713706057276	CD16-_NK_cells
24.62141072025188	-13.949930030292201	CD16-_NK_cells
38.72800872902205	-25.274547784909156	CD16-_NK_cells
33.52584344359911	-29.853568176172097	CD16-_NK_cells
30.773284669980857	-4.45926856947803	CD16-_NK_cells
23.337808813655403	-6.3078831066415555	CD16-_NK_cells
10.749785668416433	-25.541806505455575	CD16-_NK_cells
19.422167535364366	-6.227208083315648	CD16-_NK_cells
26.641086420279585	-7.681192402163618	CD16-_NK_cells
25.934170905498625	-35.3104878340072	CD16-_NK_cells
18.083425900229802	-19.454606623012257	CD16-_NK_cells
34.187012910873115	-16.30865680013821	CD16-_NK_cells
10.416050886332563	-8.093198332113852	CD16-_NK_cells
22.240415475690572	-13.573943130178145	CD16-_NK_cells
24.16407659296011	-7.454488653213412	CD16-_NK_cells
20.537085420908447	-22.744987411397037	CD16-_NK_cells
33.53913023489854	-19.72855374580409	CD16-_NK_cells
23.318777279033966	-6.448276108600217	CD16-_NK_cells
19.329297245687798	-7.914020234611869	CD16-_NK_cells
14.13035094385675	-6.2288594405531805	CD16-_NK_cells
30.70971159833556	-7.826852851883284	CD16-_NK_cells
32.843565972417174	-22.508194982659525	CD16-_NK_cells
27.982180514726842	-32.21626615821851	CD16-_NK_cells
18.669542277221332	-21.306638375248305	CD16-_NK_cells
15.548857616091734	-4.353802120088827	CD16-_NK_cells
25.395061234281894	-36.72539316332298	CD16-_NK_cells
9.98249836660088	-4.8718902618785975	CD16-_NK_cells
30.976499875962862	-9.331055750072306	CD16-_NK_cells
34.37958037800988	-24.348667069497576	CD16-_NK_cells
16.5203454765308	-7.488116609953189	CD16-_NK_cells
15.269779279513447	1.0148101946778247	CD16-_NK_cells
20.552594997111026	-16.32164478130676	CD16-_NK_cells
38.931821353019	-22.654468542580233	CD16-_NK_cells
29.62506257598343	-6.45517441919081	CD16-_NK_cells
25.57486411763471	-7.822590205427031	CD16-_NK_cells
19.95570505417736	-27.113323629789004	CD16-_NK_cells
26.617929321179513	-25.439202679693256	CD16-_NK_cells
-75.37540150260364	-24.83785273126127	CD16-_NK_cells
20.68448936670416	-32.900888403185526	CD16-_NK_cells
26.179383391782583	-34.114346528292394	CD16-_NK_cells
35.42465748017253	-18.567833067694163	CD16-_NK_cells
26.648229797968554	-5.795620615332813	CD16-_NK_cells
30.85593280736391	-2.357972404889505	CD16-_NK_cells
10.51506703349227	3.1989664462894085	CD16-_NK_cells
32.37979513449873	-35.10223360896207	CD16-_NK_cells
25.681854096457126	-26.16142294100591	CD16-_NK_cells
25.60625850060362	-37.01922679075863	CD16-_NK_cells
27.931036296097272	1.5122813498801004	CD16-_NK_cells
29.089881140278226	4.21949097983021	CD16-_NK_cells
21.695530573681683	-7.068735573001239	CD16-_NK_cells
12.337197009141748	-22.726552467593923	CD16-_NK_cells
29.139119598224685	-16.758176425892604	CD16-_NK_cells
35.26382182563442	-16.90743338160626	CD16-_NK_cells
13.937676407366324	6.706581366694944	CD16-_NK_cells
31.698889138759462	-20.84112833219974	CD16-_NK_cells
-65.87963450732227	4.244201758616569	CD16-_NK_cells
22.708970953202236	-34.900592864801915	CD16-_NK_cells
25.483617462632452	-19.714641455884887	CD16-_NK_cells
35.350884912767604	-23.678884721943493	CD16-_NK_cells
26.99399104292295	-10.087451725549043	CD16-_NK_cells
9.178080368043057	-8.476767532306758	CD16-_NK_cells
17.782143764298578	-7.291335833327532	CD16-_NK_cells
38.08629798307536	-23.998393126831893	CD16-_NK_cells
27.472698161237055	-24.271994629280798	CD16-_NK_cells
19.20557756891697	-13.469381173426097	CD16-_NK_cells
29.76643915182482	-13.662434612140167	CD16-_NK_cells
20.422905869908696	-28.415444139157973	CD16-_NK_cells
29.638280436379947	-30.293754812524494	CD16-_NK_cells
24.936942562844216	1.4623832848961156	CD16-_NK_cells
30.360782025591195	-10.508287485897696	CD16-_NK_cells
21.259690806206816	-25.78451030235624	CD16-_NK_cells
34.71203565122201	-24.22341638007064	CD16-_NK_cells
30.295781674947918	-8.391970789122428	CD16-_NK_cells
9.00232203804378	-13.139794543277734	CD16-_NK_cells
26.75234704070761	-24.767414238972204	CD16-_NK_cells
19.481164925758623	-19.001408709579053	CD16-_NK_cells
31.622123004931918	-15.31094332502735	CD16-_NK_cells
26.380466409216176	-24.687844170369765	CD16-_NK_cells
27.793974976565018	-0.5539144390805738	CD16-_NK_cells
28.177590479296445	-5.477348003008753	CD16-_NK_cells
37.12075532232499	-24.023358756062105	CD16-_NK_cells
25.924862899634178	-4.284365929795591	CD16-_NK_cells
-90.35051250378497	18.940622508260137	CD16-_NK_cells
15.918155417596967	-4.2869107845166194	CD16-_NK_cells
29.1183589556512	-26.36915156197182	CD16-_NK_cells
18.421090986024296	4.356562090697623	CD16-_NK_cells
29.469245820446957	4.231528499430811	CD16-_NK_cells
13.181639283612395	-8.30823417740032	CD16-_NK_cells
18.63545495518637	-8.830180616703755	CD16-_NK_cells
34.76317645547449	-8.467727805931599	CD16-_NK_cells
25.476390012711096	-20.507327919486507	CD16-_NK_cells
28.908701948012222	-9.550509409433484	CD16-_NK_cells
40.750485939851984	-16.728576693679553	CD16-_NK_cells
29.170085530977946	-4.593014239507866	CD16-_NK_cells
28.273743663332716	-24.771365649163393	CD16-_NK_cells
38.04112925066383	-24.56457836615186	CD16-_NK_cells
25.248488113093636	0.08518864253233237	CD16-_NK_cells
39.26033689220941	0.686721000823167	CD16-_NK_cells
28.04464679200023	-8.961095775107987	CD16-_NK_cells
38.14305858813511	0.4926161093518143	CD16-_NK_cells
26.746666705375382	-37.03877602271317	CD16-_NK_cells
38.561221660355265	-26.303218855852123	CD16-_NK_cells
32.04702456986428	-18.515361714753844	CD16-_NK_cells
17.98969799409918	-4.728680259922684	CD16-_NK_cells
21.79311218851335	-0.4760468958370899	CD16-_NK_cells
22.541171899347646	-3.2780401690211995	CD16-_NK_cells
30.826691762310737	-34.212208231031006	CD16-_NK_cells
22.430958739445277	-14.734122841056445	CD16-_NK_cells
24.90564322257324	-23.112375610122022	CD16-_NK_cells
26.769086917571112	-9.970278178783328	CD16-_NK_cells
20.878053998473874	-5.632842266632462	CD16-_NK_cells
12.299347926435445	3.8506093364595597	CD16-_NK_cells
17.648683516896007	-1.4444923409609436	CD16-_NK_cells
16.56345398436252	-24.77122515788884	CD16-_NK_cells
22.8165085442593	-7.84001122005985	CD16-_NK_cells
19.200476077855097	-7.148541192351282	CD16-_NK_cells
15.961761603243481	3.9240577274803417	CD16-_NK_cells
19.53715602069599	-28.992935909888025	CD16-_NK_cells
18.343060779592435	-37.05389039855326	CD16-_NK_cells
35.43155378672676	-24.161519956719346	CD16-_NK_cells
35.28434704258311	-22.554226196259584	CD16-_NK_cells
19.791820951979727	0.7513231214352117	CD16-_NK_cells
33.67222210206846	-21.80902999373696	CD16-_NK_cells
24.324151686757148	-14.151238111043039	CD16-_NK_cells
11.043628007994535	-15.2252348231591	CD16-_NK_cells
34.63438790534837	-30.498973195295864	CD16-_NK_cells
21.28274448306469	-18.019803642572803	CD16-_NK_cells
34.884279151558154	-21.852243405795427	CD16-_NK_cells
27.59769164990614	3.5673022828789267	CD16-_NK_cells
24.92703594946463	-4.417952245732321	CD16-_NK_cells
31.723412847823553	-10.854426809336623	CD16-_NK_cells
19.306621091073424	-2.445262155090486	CD16-_NK_cells
23.45733265853767	-8.201775805333742	CD16-_NK_cells
28.759106380569886	-5.733899281767077	CD16-_NK_cells
29.766822989103822	-4.071557310891199	CD16-_NK_cells
15.932442833241561	4.643780515983655	CD16-_NK_cells
12.501401300831073	-13.493801552281	CD16-_NK_cells
22.237539987530262	-34.36304908258723	CD16-_NK_cells
24.729326446132166	-16.322397841388824	CD16-_NK_cells
15.79726189445677	-22.266176435070506	CD16-_NK_cells
35.497867008773234	-19.878045846672823	CD16-_NK_cells
16.620138058272236	-40.435162951637814	CD16-_NK_cells
25.6078888100432	-21.858886330315013	CD16-_NK_cells
28.2022766283024	-23.495529594638914	CD16-_NK_cells
18.800984752714648	-27.764607740468964	CD16-_NK_cells
21.293490825597573	-11.401969083087472	CD16-_NK_cells
17.746755309504326	-1.0990944243443665	CD16-_NK_cells
31.849014975974043	-10.791732098604665	CD16-_NK_cells
30.426982754407003	4.049852245065042	CD16-_NK_cells
25.71663765039581	-37.94623579780085	CD16-_NK_cells
23.958352457787925	-0.6469232145747857	CD16-_NK_cells
25.05559697724671	-7.837565686447015	CD16-_NK_cells
12.621658447512164	-6.035369130905949	CD16-_NK_cells
34.83522972933713	-27.558944228021826	CD16-_NK_cells
17.025172311748662	-11.592400432206809	CD16-_NK_cells
20.786948875826404	-32.77196221055772	CD16-_NK_cells
22.128110003197538	-14.027197206861311	CD16-_NK_cells
15.487645769169257	-5.095669222357679	CD16-_NK_cells
20.701463312237088	-19.02187896320127	CD16-_NK_cells
11.432929098632723	-21.411718060375698	CD16-_NK_cells
24.590503490228187	-11.952437101467597	CD16-_NK_cells
17.50950847460047	-5.834294386536447	CD16-_NK_cells
13.63322355240725	-3.4782146114915182	CD16-_NK_cells
18.930555466376152	-36.02649582920683	CD16-_NK_cells
30.1411555882984	1.8688612264855735	CD16-_NK_cells
19.83984647040679	-12.02024821682213	CD16-_NK_cells
28.720020064731514	-21.53454422281286	CD16-_NK_cells
21.565435128176805	-7.786657292809111	CD16-_NK_cells
28.127972797600556	-37.670537059245454	CD16-_NK_cells
15.826073641792483	-8.812008408862923	CD16-_NK_cells
19.797965368695632	-13.331033412298282	CD16-_NK_cells
38.362612128276616	2.603588749357814	CD16-_NK_cells
14.220892350811358	-20.80309723020024	CD16-_NK_cells
26.78378201919767	-16.070771064210486	CD16-_NK_cells
26.083707041279883	-11.777460714305558	CD16-_NK_cells
38.573557529382036	-22.984509605254523	CD16-_NK_cells
29.552280283819854	-21.547893776318283	CD16-_NK_cells
26.693115356686786	3.087101531181275	CD16-_NK_cells
39.259488431706565	1.2406414953873213	CD16-_NK_cells
28.387045729451067	-32.51688128952142	CD16-_NK_cells
13.801626382936753	-14.740194589690464	CD16-_NK_cells
20.316072295719547	-10.283153564557198	CD16-_NK_cells
38.48152475879999	0.913193561071152	CD16-_NK_cells
26.487147458459557	-6.214169569727339	CD16-_NK_cells
13.139829017549202	-18.17358899567476	CD16-_NK_cells
32.707531356366175	-15.18807577407015	CD16-_NK_cells
8.204444964478977	-5.462707891269094	CD16-_NK_cells
18.201203855600323	-15.040509561839206	CD16-_NK_cells
18.68093400296321	-19.443892252068405	CD16-_NK_cells
17.018418529660572	-8.292275319811857	CD16-_NK_cells
30.86523116043401	-1.7715029525398258	CD16-_NK_cells
32.811200962251675	-38.000674413951415	CD16-_NK_cells
32.30689641746977	-1.909094094974575	CD16-_NK_cells
20.224022190934026	-9.432556693804262	CD16-_NK_cells
32.316472691529306	-3.205623985836021	CD16-_NK_cells
28.754510835104703	-3.045025031196333	CD16-_NK_cells
26.985818086985066	-12.568011982204837	CD16-_NK_cells
23.896559716430037	-18.76851279600318	CD16-_NK_cells
27.745760121662077	-9.538923142726858	CD16-_NK_cells
18.736361864163495	-11.219252115896468	CD16-_NK_cells
9.048837008141668	-18.868366546942163	CD16-_NK_cells
19.009267016665618	-14.963837842122746	CD16-_NK_cells
28.45796644817856	-37.176665511609585	CD16-_NK_cells
20.038046648189063	-10.676256650018397	CD16-_NK_cells
23.27061579877732	-26.835106045659725	CD16-_NK_cells
30.09567746899214	-27.221509738861524	CD16-_NK_cells
12.433862961059772	4.293981975675923	CD16-_NK_cells
19.266732760540034	-1.3676964825167046	CD16-_NK_cells
16.87235655056171	-11.49974967130073	CD16-_NK_cells
36.15196534766515	-23.664374053969667	CD16-_NK_cells
31.215851171168833	2.405390582097824	CD16-_NK_cells
19.73513157166457	-10.31534125592421	CD16-_NK_cells
[truncated: 263,628 more rows]
