# Supplementary material for: Comparative analysis of dimension reduction methods for cytometry by time-of-flight data
Source: Nat Commun. 2023 Apr 1;14:1836. doi: 10.1038/s41467-023-37478-w (PMC10067013; doi:10.1038/s41467-023-37478-w)
Supplement: Supplementary file 8 — Source Data [file 41467_2023_37478_MOESM8_ESM.zip › Source Data/fig4_a_SAUCIE.csv]

X1	X2	labels
-0.7821854948997498	-3.3013417720794673	Basophils
-0.9167430400848389	-3.65266752243042	Basophils
-0.82669597864151	-3.606384754180908	Basophils
-0.9258396029472351	-3.2044677734375	Basophils
-1.001388669013977	-3.0795550346374507	Basophils
-0.9120985269546509	-2.8107950687408447	Basophils
-0.7578285336494446	-3.4032857418060303	Basophils
-0.8991026878356934	-3.7829768657684326	Basophils
-0.9390643239021301	-3.420619249343872	Basophils
-0.8008357286453247	-2.9948112964630127	Basophils
-0.5343465805053711	-2.681964159011841	Basophils
-0.9896174073219299	-3.6907958984375	Basophils
-1.032820463180542	-3.588821649551391	Basophils
-0.880810022354126	-3.698173284530639	Basophils
-0.9734035134315491	-3.520358324050903	Basophils
-1.1033110618591309	-3.7402677536010738	Basophils
-0.6161605715751648	-2.864549398422241	Basophils
-1.1557031869888306	-3.318481683731079	Basophils
-0.9448484778404236	-3.8033101558685307	Basophils
-0.8662514090538025	-3.3867797851562504	Basophils
-0.891382098197937	-2.0536208152770996	Basophils
-0.9693880677223206	-3.6981034278869633	Basophils
-1.2131561040878296	-3.2810332775115967	Basophils
-0.7338526844978333	-4.287605285644531	Basophils
-0.7967125773429871	-3.610262870788574	Basophils
-0.9258190393447876	-3.65482497215271	Basophils
-0.48253604769706726	-3.4641706943511963	Basophils
-1.1194661855697632	-3.639187097549439	Basophils
-0.9535315632820129	-3.5422303676605225	Basophils
-0.7563394308090211	-3.7170314788818364	Basophils
-0.6252288818359375	-3.283368349075317	Basophils
-0.8251448273658752	-3.7620925903320313	Basophils
-0.9706162214279175	-2.6218395233154297	Basophils
-1.0386629104614258	-3.7670688629150395	Basophils
-0.9425147771835327	-3.3191640377044678	Basophils
-1.0526913404464722	-3.9101598262786865	Basophils
-0.728746235370636	-2.9786860942840576	Basophils
-1.0337539911270142	-3.315737009048462	Basophils
-0.8453869223594664	-3.97109603881836	Basophils
-0.9921697378158569	-3.700706243515014	Basophils
-0.9369467496871949	-3.6249976158142094	Basophils
-0.9534532427787781	-3.703644990921021	Basophils
-0.9573619961738586	-3.7054603099822994	Basophils
-0.8971226215362549	-4.000428199768066	Basophils
-0.642148494720459	-3.3404006958007813	Basophils
-0.9769542217254638	-3.9622719287872314	Basophils
-0.9150530695915222	-3.9775583744049077	Basophils
-0.8586397767066956	-3.7163574695587154	Basophils
-0.88454669713974	-3.953337907791138	Basophils
-1.3290824890136719	-2.062199354171753	Basophils
-0.9221381545066833	-3.7151548862457275	Basophils
-0.9861463308334351	-3.6882872581481934	Basophils
-1.06759774684906	-3.654407739639282	Basophils
-0.7914347052574158	-3.616581916809082	Basophils
-1.1402170658111572	-3.6058685779571533	Basophils
-0.9953308701515198	-4.155707359313965	Basophils
-0.8776834607124329	-3.3608906269073486	Basophils
-0.6109834909439087	-3.9018473625183105	Basophils
-1.0943503379821777	-4.165453910827637	Basophils
-0.9332275390625	-3.226153612136841	Basophils
-0.8963341116905212	-3.4208412170410156	Basophils
-0.8764453530311584	-2.82120680809021	Basophils
-0.9377730488777161	-3.367643117904663	Basophils
-0.6668863892555237	-3.5612454414367676	Basophils
-1.0749784708023071	-3.9903457164764404	Basophils
-0.9028710722923279	-3.574688673019409	Basophils
-0.7291008830070496	-3.4956271648406982	Basophils
-1.0765821933746338	-3.449684381484986	Basophils
-1.5559262037277222	-2.4564385414123535	Basophils
-0.6062831878662109	-3.7180774211883545	Basophils
-0.9030837416648865	-3.203209161758423	Basophils
-0.8868626356124878	-3.6977374553680424	Basophils
-1.0267583131790161	-3.4076426029205327	Basophils
-0.8977605700492859	-3.51112961769104	Basophils
-0.7925236225128174	-4.194381237030029	Basophils
-0.9575051069259645	-3.6059601306915283	Basophils
-0.9719277024269105	-3.8496646881103516	Basophils
-1.0635658502578735	-4.270366668701172	Basophils
-1.0449470281600952	-4.024472713470459	Basophils
-0.9540294408798218	-3.3158700466156006	Basophils
-0.9857872128486633	-3.9344818592071533	Basophils
-0.7907517552375793	-3.277127981185913	Basophils
-0.9254621267318726	-3.402488470077515	Basophils
-0.8652861714363098	-3.5094029903411865	Basophils
-0.8072912693023682	-3.5468616485595708	Basophils
-0.9388774633407593	-4.055030822753906	Basophils
-0.8789153695106506	-3.610580205917358	Basophils
-0.8679730892181396	-4.357541561126709	Basophils
-0.9289073944091797	-3.9115183353424072	Basophils
-0.9748269915580751	-3.830915689468384	Basophils
-0.7952617406845093	-3.2575271129608154	Basophils
-0.7856823205947876	-3.061292886734009	Basophils
-0.8466561436653136	-3.7063269615173335	Basophils
-0.8755757808685303	-3.8320980072021484	Basophils
-0.8075351119041443	-3.1711838245391846	Basophils
-0.7076974511146545	-3.7212748527526855	Basophils
-0.863278329372406	-4.10716438293457	Basophils
-0.926711916923523	-3.5716769695281982	Basophils
-0.940264880657196	-3.275137424468994	Basophils
-0.9971182942390442	-3.784520387649536	Basophils
-1.0448280572891235	-4.027669429779053	Basophils
-0.9028648734092714	-3.5127384662628174	Basophils
-0.9652674794197083	-3.6035683155059814	Basophils
-0.9506434202194214	-3.5131990909576416	Basophils
-1.0811012983322144	-3.5660879611968994	Basophils
-0.8923739790916443	-3.6324598789215083	Basophils
-0.8678991198539734	-2.986251592636108	Basophils
-1.1012709140777588	-2.530517816543579	Basophils
-0.8696240782737732	-3.8045523166656494	Basophils
-0.5766777396202087	-3.4095928668975826	Basophils
-0.9114569425582885	-3.42761492729187	Basophils
-0.7531575560569762	-3.0667812824249268	Basophils
-0.9675655961036682	-3.476218938827515	Basophils
-0.9839537739753723	-3.8257958889007573	Basophils
-1.1288808584213257	-3.692096471786499	Basophils
-0.9716117978096007	-2.8086354732513428	Basophils
-0.5313882231712341	-2.58329176902771	Basophils
-1.0002626180648804	-3.742908000946045	Basophils
-0.9340834617614746	-3.43520975112915	Basophils
-0.48219355940818787	-3.9322993755340576	Basophils
-1.1422799825668335	-3.74078106880188	Basophils
-0.99187469482421875	-3.520780324935913	Basophils
-1.0757145881652832	-3.7442438602447505	Basophils
-1.06755793094635	-2.893011569976806	Basophils
-0.8026893138885498	-3.6959078311920166	Basophils
-1.7764327526092527	-2.0926778316497803	Basophils
-1.0162566900253296	-3.707236766815185	Basophils
-1.0510417222976685	-3.6998236179351807	Basophils
-0.6493207216262817	-3.0972962379455566	Basophils
-0.7437190413475037	-3.694156885147095	Basophils
-0.887309968471527	-3.6918141841888428	Basophils
-1.2047111988067627	-4.339699745178223	Basophils
-1.0310659408569336	-3.303755521774292	Basophils
-0.8587231040000916	-3.0862267017364498	Basophils
-0.6303483843803406	-3.337583541870117	Basophils
-0.9099858403205872	-3.228158235549927	Basophils
-0.9977740645408629	-2.9881186485290527	Basophils
-0.7226240038871766	-3.50005841255188	Basophils
-1.1322685480117798	-3.0605380535125732	Basophils
-0.9054692983627319	-4.089005470275879	Basophils
-0.8929086923599243	-3.4894986152648926	Basophils
-0.7545467019081116	-3.7655680179595947	Basophils
-0.8972507119178772	-4.2116498947143555	Basophils
-0.8084887862205505	-3.2290151119232178	Basophils
-0.7357983589172363	-3.104010581970215	Basophils
-0.9084409475326538	-3.559282541275025	Basophils
-0.7974430918693542	-3.1262934207916264	Basophils
-0.81492680311203	-3.343226432800293	Basophils
-0.691997230052948	-3.094586372375488	Basophils
-0.860758900642395	-4.152190208435059	Basophils
-0.8531972765922546	-3.0922460556030273	Basophils
-0.899552583694458	-3.6840469837188725	Basophils
-0.9892975687980652	-3.501314163208008	Basophils
-1.1123716831207275	-3.141021728515625	Basophils
-0.7298386693000793	-3.410972833633423	Basophils
-0.8744863867759705	-3.2793843746185307	Basophils
-1.1082496643066406	-3.969027280807495	Basophils
-0.9669631123542786	-3.5807478427886963	Basophils
-1.3779990673065186	-2.8275299072265625	Basophils
-0.9270700812339783	-3.703505277633667	Basophils
-0.8513055443763733	-3.3438792228698735	Basophils
-0.9619981646537781	-3.529008626937866	Basophils
-1.0134564638137817	-3.0050756931304936	Basophils
-0.8320038914680481	-3.565708637237549	Basophils
-0.9656948447227478	-3.660178899765014	Basophils
-0.7824493646621704	-3.402031660079956	Basophils
-0.8210139274597167	-4.198543548583984	Basophils
-1.0236347913742065	-3.509257793426514	Basophils
-1.1338841915130615	-3.69451904296875	Basophils
-0.8662794828414917	-3.516656398773194	Basophils
-0.8677491545677185	-3.601231813430786	Basophils
-0.7742035984992981	-3.68399977684021	Basophils
-0.7298751473426819	-3.6278231143951416	Basophils
-0.9616605043411255	-4.132878303527832	Basophils
-0.9796250462532043	-3.8687827587127686	Basophils
-1.0208486318588257	-3.5666372776031494	Basophils
-1.1145992279052734	-2.913872241973877	Basophils
-1.1199554204940796	-3.310572862625122	Basophils
-1.170791506767273	-3.787719964981079	Basophils
-0.9008699655532837	-2.324169635772705	Basophils
-0.8778026700019836	-3.6264071464538574	Basophils
-0.8332143425941467	-3.38784122467041	Basophils
-0.7243239283561707	-3.4925520420074463	Basophils
-0.9395042061805725	-3.782688617706299	Basophils
0.5085048675537109	-2.586982488632202	Basophils
-0.929777204990387	-3.121925115585327	Basophils
-0.851862907409668	-3.1214473247528076	Basophils
-1.00071382522583	-3.5679647922515874	Basophils
-1.0644152164459229	-3.87170147895813	Basophils
-0.765786349773407	-3.5722382068634033	Basophils
-1.1072810888290405	-4.2611894607543945	Basophils
-0.9664459228515625	-3.9719443321228027	Basophils
-0.9376361966133118	-4.008289337158203	Basophils
-1.277437686920166	-3.697284698486328	Basophils
-1.0038233995437622	-4.130815029144287	Basophils
-0.976865291595459	-3.110208749771118	Basophils
-0.8242510557174683	-3.5098128318786626	Basophils
-0.8037267327308656	-3.5724940299987797	Basophils
-0.7912437319755554	-3.226579427719116	Basophils
-0.7802048921585083	-3.678769826889038	Basophils
-0.8018103241920471	-3.805067777633667	Basophils
-0.9669352173805237	-4.146390914916992	Basophils
-0.8949288725852966	-3.1657633781433105	Basophils
-0.4949159622192383	-3.3686845302581787	Basophils
-0.9406328797340393	-3.5215365886688232	Basophils
-1.1869579553604126	-3.3583314418792725	Basophils
-1.139029622077942	-4.298715591430664	Basophils
-1.1711421012878418	-3.593199014663696	Basophils
-0.8349422216415405	-2.9229602813720703	Basophils
-1.0005624294281006	-3.2532665729522705	Basophils
-1.0067049264907837	-3.9183311462402344	Basophils
-0.8010947108268738	-3.475061178207398	Basophils
-0.4917135238647461	-2.362548589706421	Basophils
-1.0259977579116821	-3.9904272556304936	Basophils
-0.9124211072921752	-3.396583318710327	Basophils
-0.6846471428871155	-3.7588772773742676	Basophils
-0.5751238465309143	-3.313709020614624	Basophils
-0.6727814674377441	-2.9537341594696045	Basophils
-0.9842919707298279	-3.9502890110015874	Basophils
-0.8330190777778625	-3.757643461227417	Basophils
-0.8963600993156433	-2.9424748420715336	Basophils
-0.9400919079780579	-3.6151630878448486	Basophils
-0.9272885918617249	-3.470250129699707	Basophils
-1.068243145942688	-4.149410247802734	Basophils
-0.8269057273864746	-3.565908432006836	Basophils
-0.35027876496315	-2.413072347640991	Basophils
-0.9444621205329894	-3.270641565322876	Basophils
-0.8973906636238098	-3.963050127029419	Basophils
-0.9578725695610046	-3.82576060295105	Basophils
-1.0229250192642212	-3.638044595718384	Basophils
-0.9746960997581482	-3.7200591564178462	Basophils
-0.7186834216117859	-3.99157977104187	Basophils
-0.9288392066955566	-4.231197357177734	Basophils
-1.1783477067947388	-4.050435543060303	Basophils
-1.083300232887268	-3.95728325843811	Basophils
-0.8916224837303162	-3.569050073623657	Basophils
-1.1650609970092773	-3.9037818908691406	Basophils
-0.6189795136451721	-3.965423345565796	Basophils
-0.5411099791526794	-2.5614230632781982	Basophils
-0.6041479706764221	-3.2721574306488037	Basophils
-1.013601303100586	-2.8449807167053223	Basophils
-0.9614022374153136	-4.1588640213012695	Basophils
-0.9285672307014465	-3.430263519287109	Basophils
-0.81143718957901	-3.6243684291839595	Basophils
-0.9180904030799866	-4.111031532287598	Basophils
-1.0183789730072021	-3.8271901607513428	Basophils
-0.9959209561347961	-3.684504747390747	Basophils
-0.7157548069953918	-3.555429697036743	Basophils
-0.961596667766571	-3.610282659530639	Basophils
-0.37232521176338196	-2.8749914169311523	Basophils
-1.0230854749679565	-3.9210243225097656	Basophils
-0.6862966418266296	-3.429204702377319	Basophils
-0.6906448602676392	-3.397052049636841	Basophils
-0.613153874874115	-3.386298894882202	Basophils
-0.6726865768432617	-3.4324476718902583	Basophils
-0.5683134198188782	-3.0968995094299316	Basophils
-0.7540619373321533	-3.146298408508301	Basophils
-0.817905068397522	-3.318811178207398	Basophils
-0.9903874397277832	-3.925834655761719	Basophils
-0.931555688381195	-3.3167412281036377	Basophils
-0.981024444103241	-3.669675350189209	Basophils
-0.6878873705863953	-3.0039308071136475	Basophils
-0.7832610011100769	-3.1950175762176514	Basophils
-0.8371512293815612	-3.735515832901001	Basophils
-0.7722716331481934	-3.2097260951995854	Basophils
-0.7723530530929565	-2.0773637294769287	Basophils
-1.0148857831954956	-4.055209159851074	Basophils
-0.9177313446998596	-3.338071584701538	Basophils
-0.9476726055145264	-3.6009809970855713	Basophils
-0.7383283376693726	-2.882612943649292	Basophils
-0.8167758584022522	-3.3286678791046143	Basophils
-1.0542768239974976	-3.177107095718384	Basophils
-0.8165398240089417	-3.6310653686523437	Basophils
-0.8956590890884399	-3.4981977939605717	Basophils
-0.6206085085868835	-2.342188596725464	Basophils
-0.9925112128257751	-3.310387372970581	Basophils
-0.6188344359397888	-2.7097315788269043	Basophils
-0.9712083339691162	-3.7857561111450195	Basophils
-0.8419220447540283	-3.33553147315979	Basophils
-0.8926500678062438	-3.4697487354278564	Basophils
-0.5903671383857727	-3.9384973049163823	Basophils
-0.6810762882232666	-3.1925208568573	Basophils
-0.8094913959503175	-3.6976139545440674	Basophils
-0.8668951988220215	-3.3482067584991455	Basophils
-0.9592384696006775	-4.007489204406738	Basophils
-0.6504760384559631	-3.422600746154785	Basophils
-0.4200802743434906	-2.3408596515655518	Basophils
-0.6753930449485779	-2.4514968395233154	Basophils
-0.6599639058113098	-3.0463659763336177	Basophils
-0.7008623480796814	-3.1709747314453125	Basophils
-0.9203121662139893	-2.9261677265167236	Basophils
-0.9242261052131653	-3.1991856098175044	Basophils
-0.8509768843650817	-2.546746015548706	Basophils
-0.9318639039993286	-3.573628902435303	Basophils
-1.070883870124817	-3.1349780559539795	Basophils
-0.6879246234893799	-3.964669942855835	Basophils
-0.8870694637298584	-4.055832386016846	Basophils
-0.7749849557876588	-3.7130181789398193	Basophils
-0.6821229457855225	-3.9358558654785156	Basophils
-0.8275483846664429	-3.851393938064575	Basophils
-0.8278091549873352	-3.347191333770752	Basophils
-0.9304776787757874	-2.8876044750213627	Basophils
-0.7665714621543884	-3.1351196765899663	Basophils
-0.981098711490631	-3.5812699794769287	Basophils
-0.38412901759147644	-3.0977556705474854	Basophils
-0.7402039766311646	-2.5217654705047607	Basophils
-0.9246091842651367	-3.4211874008178715	Basophils
-0.8692659735679626	-3.0619475841522212	Basophils
-0.8170956373214722	-2.94943356513977	Basophils
-0.8527923226356506	-3.0573499202728267	Basophils
-0.7728548645973206	-3.293226480484009	Basophils
-0.9643682837486267	-3.5881359577178955	Basophils
-1.0908972024917603	-3.931097269058228	Basophils
-0.9524145722389221	-3.160768747329712	Basophils
-0.7521500587463379	-3.3760693073272705	Basophils
-0.7135779261589051	-3.2732014656066895	Basophils
-0.8013390302658081	-2.8918054103851314	Basophils
-0.8932710886001587	-3.027557849884033	Basophils
-0.8395105600357056	-3.088890552520752	Basophils
-1.0481975078582764	-4.21227502822876	Basophils
-1.0374541282653809	-3.386039972305298	Basophils
-0.7599989771842957	-3.7036406993865967	Basophils
-0.9607869386672974	-3.556105375289917	Basophils
-0.5483599305152893	-2.8592913150787354	Basophils
-0.7128205299377441	-3.253124952316284	Basophils
-0.6098111271858215	-2.801739454269409	Basophils
-1.0375943183898926	-3.663013219833374	Basophils
-1.0624585151672363	-2.782304048538208	Basophils
-1.2767256498336792	-4.089766025543213	Basophils
-0.8616238236427307	-3.701555490493775	Basophils
-0.8287996649742126	-3.316238164901733	Basophils
-1.6942758560180666	-1.5367263555526733	Basophils
-0.868553638458252	-3.50229549407959	Basophils
-0.938007652759552	-3.537116765975952	Basophils
-0.5933281779289246	-2.9247939586639404	Basophils
-1.026877760887146	-3.2366721630096436	Basophils
-1.006575107574463	-3.9663331508636475	Basophils
-0.8375148177146912	-3.382160902023315	Basophils
-0.8849036693572998	-3.7540056705474854	Basophils
-0.7356142401695251	-3.2852604389190674	Basophils
-0.665558397769928	-2.9304368495941167	Basophils
-0.9099928140640259	-2.9603149890899663	Basophils
-1.0689808130264282	-3.0018975734710693	Basophils
-0.8893964290618896	-3.600425958633423	Basophils
-0.9955370426177979	-3.6837289333343506	Basophils
-0.8186366558074951	-3.4324309825897217	Basophils
-1.0140430927276611	-3.5201361179351807	Basophils
-1.1920851469039917	-3.978638648986817	Basophils
-0.46621140837669367	-2.4989421367645264	Basophils
-1.0303032398223877	-3.8281795978546143	Basophils
-0.7692750096321106	-3.662119626998901	Basophils
-0.6782658696174622	-3.2388575077056885	Basophils
-0.96935439109802235	-3.8279874324798584	Basophils
-0.8442310690879822	-3.5475990772247314	Basophils
-1.0074557065963745	-3.783782720565796	Basophils
-0.6771499514579773	-3.537365913391113	Basophils
-1.1147822141647339	-3.7632710933685307	Basophils
-0.9202730059623718	-4.414821624755859	Basophils
-0.779072642326355	-4.117927551269531	Basophils
-0.9823210835456848	-4.295131206512451	Basophils
-0.7959943413734436	-2.9824750423431396	Basophils
-0.57586270570755	-3.0442440509796143	Basophils
-0.7136282324790955	-3.0054771900177006	Basophils
-1.0060772895812988	-3.5090320110321045	Basophils
-0.873091995716095	-3.494971752166748	Basophils
-0.9665513038635254	-4.11041259765625	Basophils
-0.9601820707321167	-3.9127895832061768	Basophils
-0.7463893890380859	-3.820893049240112	Basophils
-0.8992945551872253	-3.1456687450408936	Basophils
-0.9895742535591125	-3.879629611968994	Basophils
-0.8383012413978577	-3.517810344696045	Basophils
-0.9516897797584534	-3.337529420852661	Basophils
-0.7648574113845825	-3.038272857666015	Basophils
-0.7951075434684753	-3.387983083724975	Basophils
-0.974152147769928	-3.869825601577759	Basophils
-0.5634086728096008	-2.1682634353637695	Basophils
-0.7042580246925354	-2.932022571563721	Basophils
-1.0678669214248657	-3.688019275665283	Basophils
-0.7921555638313295	-2.4800796508789062	Basophils
-0.7839034199714661	-3.8263232707977295	Basophils
-0.7721728682518005	-3.0060603618621826	Basophils
-1.0219249725341797	-3.833672523498535	Basophils
-0.9060957431793213	-3.1715266704559326	Basophils
-0.7115423083305359	-3.6934773921966553	Basophils
-0.8752253651618959	-4.021012306213379	Basophils
-0.989301323890686	-3.81191086769104	Basophils
-0.8706506490707397	-2.583369493484497	Basophils
-0.8344322443008423	-3.902000188827515	Basophils
-0.7656343579292297	-3.7188448905944824	Basophils
-0.9324363470077515	-3.34088397026062	Basophils
-1.0058308839797974	-3.6824867725372314	Basophils
-0.7554356455802917	-3.4105246067047115	Basophils
-0.9718528389930725	-3.43334698677063	Basophils
-1.1558475494384766	-3.5670864582061768	Basophils
-0.24749043583869934	-1.8282890319824217	Basophils
-0.9738900661468506	-3.8179352283477788	Basophils
-0.8158590197563171	-3.452962636947632	Basophils
-1.0124326944351196	-3.8297469615936284	Basophils
-0.8658312559127808	-3.44051194190979	Basophils
-1.0189619064331055	-2.772688865661621	Basophils
-0.9343132376670837	-3.2193548679351807	Basophils
-1.061396837234497	-3.759098768234253	Basophils
-0.9895262122154236	-4.16605281829834	Basophils
-1.1143704652786255	-2.965099573135376	Basophils
-0.7434083223342896	-3.2873442173004146	Basophils
-0.47999185323715216	-2.811225652694702	Basophils
-0.7470683455467224	-2.9641654491424565	Basophils
-0.6547076106071472	-2.947410345077515	Basophils
-0.8563584089279175	-3.5822532176971436	Basophils
-1.2212233543395996	-3.363475561141968	Basophils
-0.8492002487182617	-3.4847705364227295	Basophils
-1.0535794496536255	-3.506117105484009	Basophils
-0.9772117733955383	-3.946598768234253	Basophils
-0.9913121461868287	-4.0072832107543945	Basophils
-0.9072463512420654	-3.926635503768921	Basophils
-0.8582704067230225	-3.5171303749084473	Basophils
-1.0202690362930298	-3.696847438812256	Basophils
-0.551074206829071	-2.1919987201690674	Basophils
-0.9368595480918884	-2.9657557010650635	Basophils
-0.6316660046577454	-3.267486333847046	Basophils
-0.9453290700912477	-3.4747722148895264	Basophils
-0.9497743248939513	-3.484215497970581	Basophils
-0.9125774502754211	-3.858168601989746	Basophils
-0.9565458297729492	-3.4891965389251713	Basophils
-0.8774388432502747	-3.1889450550079346	Basophils
-0.6826863884925842	-3.3039638996124268	Basophils
-0.8847289085388184	-3.848651170730591	Basophils
-0.8677737712860107	-3.986358880996704	Basophils
-1.2145516872406006	-3.9811511039733887	Basophils
-1.173262596130371	-3.5003654956817627	Basophils
-0.8662415146827698	-3.342292547225952	Basophils
-0.6611704826354979	-3.199057102203369	Basophils
-0.868048369884491	-3.299909830093384	Basophils
-0.7919896841049194	-3.809735059738159	Basophils
-1.1114367246627808	-2.984720468521118	Basophils
-0.6219150424003601	-2.69274640083313	Basophils
-0.8020300269126891	-3.6005604267120357	Basophils
-0.7657110691070557	-3.5460751056671143	Basophils
-0.43086099624633795	-3.765107870101929	Basophils
-1.325675368309021	-2.835090398788452	Basophils
-0.905419111251831	-2.8925669193267822	Basophils
-0.8856520056724548	-3.196669340133667	Basophils
-0.9916203022003175	-3.452716112136841	Basophils
-0.9298451542854309	-3.462221384048462	Basophils
-0.835937201976776	-3.016712427139282	Basophils
-0.9574981331825257	-3.9082260131835937	Basophils
-1.0213583707809448	-4.120661735534668	Basophils
-0.8060116171836853	-3.1255149841308594	Basophils
-0.7166660428047181	-3.385928869247437	Basophils
-0.7314154505729675	-3.079508543014526	Basophils
-0.8229413628578186	-3.421447515487671	Basophils
-1.0361870527267456	-3.5119106769561768	Basophils
-0.7080503702163696	-3.081700563430786	Basophils
-0.6918323636054993	-3.147639513015747	Basophils
-0.7757622599601746	-3.3231213092803955	Basophils
-0.9925880432128906	-3.35324215888977	Basophils
-0.7164036631584167	-3.3953056335449214	Basophils
-0.9260441660881041	-3.4665281772613525	Basophils
-0.8334144353866577	-3.26339840888977	Basophils
-1.0483553409576416	-2.9097383022308354	Basophils
-0.8788467645645142	-3.5995976924896245	Basophils
-1.0386488437652588	-3.8413894176483154	Basophils
-0.884781002998352	-3.2746646404266353	Basophils
-1.0502049922943115	-2.956179141998291	Basophils
-1.1778819561004639	-3.709308385848999	Basophils
-0.9343882203102112	-3.668539047241211	Basophils
-0.4636222720146179	-2.8432626724243164	Basophils
-1.14719820022583	-4.149498462677002	Basophils
-1.0619442462921143	-3.473494529724121	Basophils
-0.7602576613426208	-3.8487763404846187	Basophils
-0.9781361222267151	-2.887736558914184	Basophils
-1.5051697492599487	-1.841675877571106	Basophils
-0.8679100275039673	-3.41708755493164	Basophils
-0.9030407071113586	-3.399684190750122	Basophils
-0.6221131682395935	-2.658414125442505	Basophils
-0.9863817691802979	-3.4982402324676514	Basophils
-1.0189424753189087	-3.4472877979278564	Basophils
-0.39236873388290405	-3.700409889221192	Basophils
-0.9065554141998291	-3.5724904537200928	Basophils
-0.7606671452522279	-3.856770277023315	Basophils
-1.0077863931655884	-3.602041006088257	Basophils
-1.0049160718917847	-3.719209432601929	Basophils
-0.8408713936805725	-2.923799276351929	Basophils
-0.7128638029098512	-3.3811087608337402	Basophils
-0.8781054615974427	-3.7242918014526367	Basophils
-0.6984661221504211	-2.449800729751587	Basophils
-1.1590369939804077	-3.4402835369110107	Basophils
-1.0475633144378662	-3.3042080402374268	Basophils
-0.8665063381195068	-3.4357821941375732	Basophils
-0.9125712513923645	-3.916607618331909	Basophils
-0.91025048494339	-2.9068844318389893	Basophils
-0.5387383103370667	-3.1720480918884277	Basophils
-0.9243211150169373	-2.9697244167327876	Basophils
-0.835826575756073	-3.44765853881836	Basophils
-1.140172004699707	-3.6767041683197026	Basophils
-0.8355748653411865	-3.3464794158935547	Basophils
-0.532980740070343	-3.1675965785980225	Basophils
-0.9301064610481262	-3.1464586257934575	Basophils
-0.9195790886878967	-2.6699633598327637	Basophils
-0.8818057179450989	-3.521093130111694	Basophils
-0.8328924179077148	-2.9522552490234375	Basophils
-1.0835716724395752	-3.6739275455474854	Basophils
-1.0247282981872559	-4.013889312744141	Basophils
-1.004717230796814	-3.600739002227783	Basophils
-0.9928232431411743	-3.1822402477264404	Basophils
-0.4993164837360382	-3.1746690273284917	Basophils
-0.7846254706382751	-2.748248815536499	Basophils
-1.1246987581253052	-4.237271785736084	Basophils
-0.5541109442710876	-2.5023930072784424	Basophils
-0.6429666876792908	-3.0525865554809566	Basophils
-0.6789678931236267	-3.8728768825531006	Basophils
-0.8163864016532899	-2.706141710281372	Basophils
-0.35386890172958374	-2.9404122829437256	Basophils
-1.1037663221359253	-3.420500755310059	Basophils
-1.1730283498764038	-3.8625009059906	Basophils
-0.9662060737609863	-3.439561605453491	Basophils
-0.9369098544120789	-3.870434522628784	Basophils
-0.9880043268203735	-3.745984315872193	Basophils
-0.7288866639137268	-4.191097259521484	Basophils
-0.4450397491455078	-2.0915732383728027	Basophils
-0.8266463875770569	-3.4410693645477295	Basophils
-0.6605058312416077	-3.040947437286377	Basophils
-0.8553913235664368	-3.526664018630981	Basophils
-0.8832576274871826	-3.638796091079712	Basophils
-0.8399838209152222	-2.663404941558838	Basophils
-0.8510963320732117	-3.529226064682007	Basophils
-1.0488628149032593	-3.53157114982605	Basophils
-1.0927146673202515	-3.4976656436920166	Basophils
-0.8107860088348389	-2.8571693897247314	Basophils
-0.3681887090206147	-2.6951353549957275	Basophils
-0.750038206577301	-3.1339604854583736	Basophils
-0.9702211022377014	-3.64868950843811	Basophils
-0.8605156540870667	-3.1433489322662354	Basophils
-1.0987861156463623	-3.972409963607788	Basophils
-1.0763132572174072	-3.3298118114471436	Basophils
-0.9942411780357361	-3.651660680770874	Basophils
-0.26141971349716187	-2.5682756900787354	Basophils
-0.9584948420524598	-3.4369418621063232	Basophils
-1.0493927001953125	-3.421044826507569	Basophils
-0.8940415978431702	-3.9013974666595455	Basophils
-0.574505627155304	-3.6446220874786373	Basophils
-0.8650038242340088	-3.332094669342041	Basophils
-0.7748909592628479	-3.6043667793273926	Basophils
-0.9293832182884216	-3.4884440898895264	Basophils
-0.9342066049575806	-2.406503438949585	Basophils
-0.953959882259369	-3.096463918685913	Basophils
-0.8602417707443237	-3.6252126693725586	Basophils
-0.858024001121521	-3.8450186252594	Basophils
-1.00349760055542	-3.717910051345825	Basophils
-0.8373159766197205	-3.519512891769409	Basophils
-0.8696756958961487	-3.042149782180786	Basophils
-0.6406151652336121	-3.5726234912872314	Basophils
-0.9229848384857178	-3.269789934158325	Basophils
-0.3691580891609192	-1.8981409072875977	Basophils
-0.8751453757286072	-3.3891069889068604	Basophils
-0.920582115650177	-4.051675319671631	Basophils
-0.7412831783294678	-2.8889243602752686	Basophils
-1.0902726650238037	-3.911120653152466	Basophils
-1.0119123458862305	-3.16650128364563	Basophils
-0.9553061723709106	-3.3595783710479736	Basophils
-0.681291937828064	-3.4786694049835205	Basophils
-0.9024883508682251	-3.4280869960784917	Basophils
-1.000315546989441	-3.1042435169219966	Basophils
-0.7907040715217589	-2.946325540542602	Basophils
-1.0643789768218994	-3.8989386558532715	Basophils
-1.060190200805664	-3.788713216781616	Basophils
-0.9261298775672913	-3.831360101699829	Basophils
-0.9256075620651245	-3.3351669311523437	Basophils
-1.0232795476913452	-3.8332340717315674	Basophils
-1.070306420326233	-3.7594568729400635	Basophils
-0.6575322151184082	-3.645726442337036	Basophils
-1.000494360923767	-3.5255041122436523	Basophils
-0.8973339200019836	-3.965459108352661	Basophils
-1.1212890148162842	-3.918370485305786	Basophils
-1.0038187503814697	-3.6039960384368896	Basophils
-1.0292073488235474	-3.2478995323181152	Basophils
-0.9746002554893494	-3.415395498275757	Basophils
-0.7699326872825623	-3.2106540203094482	Basophils
-0.9489043951034546	-3.218017816543579	Basophils
-0.6438757181167601	-3.450809717178345	Basophils
-1.0216951370239258	-3.256953239440918	Basophils
-0.4560541808605194	-3.7911536693573	Basophils
-0.41098490357398987	-1.7404531240463257	Basophils
-0.719454526901245	-3.83184289932251	Basophils
-0.8163825869560242	-3.4880118370056152	Basophils
-0.8799108266830444	-3.3671905994415283	Basophils
-0.9017564654350281	-3.4978568553924565	Basophils
-0.9772080779075623	-3.7638885974884033	Basophils
-0.6343266367912291	-3.1718828678131104	Basophils
-0.7083559036254883	-3.025494337081909	Basophils
-0.7864499092102051	-3.6946563720703125	Basophils
-0.9691691994667053	-4.272983551025391	Basophils
-0.9945736527442932	-3.6219561100006104	Basophils
-0.8201967477798462	-3.608156204223633	Basophils
-1.0202997922897339	-3.6583056449890137	Basophils
-1.0018001794815063	-3.495180368423462	Basophils
-0.8084341883659363	-3.6327531337738037	Basophils
-0.8916559815406799	-3.739027261734009	Basophils
-1.0681390762329102	-3.6150722503662114	Basophils
-1.044183373451233	-3.630985498428345	Basophils
-0.7684237360954285	-3.06672191619873	Basophils
-0.7795811891555786	-3.0477712154388428	Basophils
-1.2012042999267578	-3.1017262935638428	Basophils
-0.9081428050994873	-4.0282135009765625	Basophils
-1.0305360555648804	-3.8088366985321045	Basophils
-0.8352317810058594	-3.3102810382843013	Basophils
-0.8965209722518921	-3.6063690185546875	Basophils
-0.9068229794502258	-3.495879888534546	Basophils
-0.7190349698066711	-3.4355762004852295	Basophils
-0.4041014313697815	-2.381208896636963	Basophils
-1.0919716358184814	-3.6428449153900146	Basophils
-0.4570094347000122	-3.591143369674683	Basophils
-1.0322043895721436	-3.9479897022247314	Basophils
-1.0315483808517456	-3.4030826091766353	Basophils
-0.9585170745849609	-3.7068231105804443	Basophils
-0.6267209053039551	-2.699570655822754	Basophils
-0.9339786767959595	-3.8322303295135502	Basophils
-0.7992233037948608	-3.8967332839965816	Basophils
-0.9346786737442015	-3.6933281421661377	Basophils
-0.7562034726142883	-3.47033429145813	Basophils
-0.608530580997467	-2.4249072074890137	Basophils
-0.6587761640548706	-2.516772508621216	Basophils
-0.9850000143051147	-3.244248867034912	Basophils
-0.7002943754196166	-3.1944022178649902	Basophils
-1.077252745628357	-3.3890402317047115	Basophils
-1.0786086320877075	-4.185931205749512	Basophils
-0.6468740105628967	-3.4215829372406	Basophils
-0.7801894545555115	-3.09046745300293	Basophils
-1.264892816543579	-2.861478567123413	Basophils
-0.9605687260627747	-4.230024337768555	Basophils
-0.8600503206253052	-3.3647449016571045	Basophils
-1.279473066329956	-2.5847108364105225	Basophils
-0.7373316884040833	-3.6498780250549316	Basophils
-0.7783298492431641	-3.0919635295867915	Basophils
-0.5747092962265015	-2.696065664291382	Basophils
-0.5161953568458557	-2.880836248397827	Basophils
-0.8586300611495972	-3.4715917110443115	Basophils
-1.0945029258728027	-3.471866369247437	Basophils
-0.8428409695625305	-3.4667067527770996	Basophils
-0.8826922178268433	-3.1883583068847656	Basophils
-0.9921377897262573	-3.5870532989501953	Basophils
-1.1540677547454834	-3.4166181087493896	Basophils
-0.7675429582595824	-3.542475938796997	Basophils
-0.6736186742782593	-2.801072835922241	Basophils
-1.0184515714645386	-3.8249576091766353	Basophils
-0.8602333664894104	-3.2833468914031982	Basophils
-0.9024367332458496	-3.869099378585816	Basophils
-1.1644798517227173	-3.7111117839813237	Basophils
-0.8857600092887878	-3.289911031723023	Basophils
-0.5581759214401245	-3.026522397994995	Basophils
-0.7644153833389282	-4.118420600891113	Basophils
-0.8603746294975281	-3.6519939899444585	Basophils
-0.7878366708755493	-3.2683751583099365	Basophils
-0.9431639909744263	-3.221730947494507	Basophils
-0.8686179518699645	-3.396360397338867	Basophils
0.9237021803855896	-3.492582321166992	Basophils
-0.9493050575256348	-3.6525704860687256	Basophils
-0.9310299754142761	-3.587279796600342	Basophils
-0.9071810841560364	-3.276860952377319	Basophils
-0.5142317414283752	-3.3043749332427983	Basophils
-0.9599159359931946	-3.1053440570831294	Basophils
-0.5238233804702759	-3.262999773025513	Basophils
-1.0478999614715576	-3.821107864379883	Basophils
-0.772958517074585	-3.215073347091675	Basophils
-1.2641561031341553	-4.284801483154297	Basophils
-0.8613154292106627	-3.9707531929016113	Basophils
-0.8997953534126282	-3.7308924198150635	Basophils
-0.6628302931785583	-3.1183755397796635	Basophils
-0.9673858284950256	-2.905361175537109	Basophils
-0.9809870719909668	-4.020413398742676	Basophils
-0.904005229473114	-3.3336255550384517	Basophils
-0.749921977519989	-3.250583410263062	Basophils
-0.8429644107818604	-3.563685894012451	Basophils
-1.023668885231018	-3.391855478286743	Basophils
-1.1107165813446045	-2.368408441543579	Basophils
-0.9699905514717102	-3.0942125320434575	Basophils
-1.0586482286453247	-3.6040871143341064	Basophils
-0.8934161067008973	-3.557348012924195	Basophils
-1.0298190116882324	-3.4809987545013428	Basophils
-0.8679283261299133	-2.5930964946746826	Basophils
-0.7722200751304626	-3.0229823589324956	Basophils
-0.8111399412155151	-3.629887819290161	Basophils
-1.0560945272445679	-3.9970772266387944	Basophils
-0.8216665387153625	-3.310100555419922	Basophils
-0.8463222980499268	-3.6454098224639893	Basophils
-0.9697715640068054	-3.69726300239563	Basophils
-0.9576625227928162	-3.9959795475006104	Basophils
-1.059378981590271	-3.477618455886841	Basophils
-0.8890414237976074	-3.7967588901519775	Basophils
-0.8692518472671509	-3.424229860305786	Basophils
-0.9156613945960999	-3.727649450302124	Basophils
-0.7596822381019591	-3.510162591934204	Basophils
-0.5931803584098816	-2.8859217166900635	Basophils
-0.8278183937072754	-3.264427900314331	Basophils
-0.7112496495246887	-3.2443487644195557	Basophils
-1.0878591537475586	-1.9767131805419924	Basophils
-0.8309965133666992	-3.3215248584747314	Basophils
-0.7657651901245117	-3.7365348339080815	Basophils
-0.5344758629798889	-2.77400279045105	Basophils
-0.8198779821395874	-2.7735259532928467	Basophils
-0.7221664190292358	-3.9215033054351807	Basophils
-0.9454365372657776	-3.803236722946167	Basophils
-0.9560146927833556	-4.265248775482178	Basophils
-1.1027764081954956	-3.9868466854095455	Basophils
-0.6377414464950562	-3.4822022914886475	Basophils
-0.7895849347114563	-3.6549646854400635	Basophils
-0.856281042098999	-3.391439199447632	Basophils
-0.969377338886261	-3.1932022571563716	Basophils
-0.8042088747024536	-3.0317749977111816	Basophils
-0.6550325155258179	-3.076406955718994	Basophils
-0.9290233254432678	-3.131509304046631	Basophils
-1.068316102027893	-3.622686624526977	Basophils
-1.099515438079834	-3.782299757003784	Basophils
-0.8149880170822144	-3.656869649887085	Basophils
-1.043187141418457	-3.9552667140960693	Basophils
-0.8061090111732483	-3.0265674591064453	Basophils
-0.9887286424636841	-3.4569337368011475	Basophils
-0.6185945272445678	-3.3633620738983154	Basophils
-0.9146969318389893	-3.4970810413360596	Basophils
-0.6244550347328186	-3.0171964168548584	Basophils
-0.7541574835777283	-3.07523512840271	Basophils
-0.8641100525856018	-3.7039873600006104	Basophils
-0.9418640136718749	-3.4650971889495845	Basophils
-0.7726353406906127	-3.742562055587768	Basophils
-1.038373589515686	-3.3988635540008545	Basophils
-1.0760637521743774	-3.307123422622681	Basophils
-1.0969796180725098	-3.1033589839935303	Basophils
-0.7906379103660583	-2.5755159854888916	Basophils
-0.9717918038368225	-3.9231016635894775	Basophils
-1.257717251777649	-4.039621353149414	Basophils
-0.8632240891456604	-3.765141725540161	Basophils
-0.9856430888175964	-3.5752880573272705	Basophils
-0.9505934715270996	-3.487139940261841	Basophils
-0.8796233534812927	-3.3613488674163823	Basophils
-0.4275870621204376	-2.469388484954834	Basophils
-1.0417234897613525	-3.7842810153961186	Basophils
-0.6396176815032959	-3.463790655136108	Basophils
-0.962371289730072	-3.5218217372894283	Basophils
-1.0038048028945923	-3.4475872516632076	Basophils
-0.9549510478973389	-3.689476251602173	Basophils
-0.6432997584342957	-3.164518833160401	Basophils
-0.8843902349472046	-3.228506088256836	Basophils
-0.9792084693908691	-3.31328821182251	Basophils
-0.8694905638694763	-3.1503760814666744	Basophils
-0.6702355742454529	-2.784813642501831	Basophils
-0.8762528300285339	-3.395432233810425	Basophils
-0.784898579120636	-3.6330864429473877	Basophils
-0.46288371086120605	-3.058524847030639	Basophils
-0.8205080628395081	-3.1315107345581055	Basophils
-0.9850826859474182	-3.6952373981475826	Basophils
-0.7609645128250122	-3.648141622543335	Basophils
-1.1295616626739502	-3.648510694503784	Basophils
-0.7972155809402466	-3.665637493133545	Basophils
-0.7587106823921204	-3.7369959354400635	Basophils
-0.6636384725570679	-3.014808893203735	Basophils
-0.752291738986969	-2.8740203380584717	Basophils
-0.8403065800666809	-3.4354205131530766	Basophils
-0.835694134235382	-3.9523241519927983	Basophils
-0.8707369565963745	-3.8826944828033447	Basophils
-0.9978707432746887	-3.47693133354187	Basophils
-0.8806483149528503	-3.8585836887359615	Basophils
-0.9807196855545044	-2.9223468303680424	Basophils
-1.0945968627929687	-3.495298147201538	Basophils
-0.8405547738075256	-3.4002492427825928	Basophils
-0.692230224609375	-2.979328870773315	Basophils
-0.8336514234542847	-3.316757917404175	Basophils
-1.0377323627471924	-3.6667253971099854	Basophils
-0.6355864405632019	-2.9997453689575195	Basophils
-0.9122418165206909	-3.178040742874145	Basophils
-0.8020016551017761	-3.5386528968811035	Basophils
-0.9417786002159118	-3.46603012084961	Basophils
-0.5762209296226501	-2.2305638790130615	Basophils
-0.8287914395332336	-3.1064999103546143	Basophils
-1.1420464515686035	-3.4884665012359615	Basophils
-0.6832329630851746	-3.0966458320617676	Basophils
-0.8004452586174011	-3.6782166957855225	Basophils
-0.9503422379493713	-3.3855655193328857	Basophils
-1.0104589462280273	-3.3631742000579834	Basophils
-0.717850387096405	-3.0844357013702393	Basophils
-0.5651500821113586	-3.146744966506958	Basophils
-0.6865168213844299	-3.6300897598266597	Basophils
-0.5300410389900208	-2.7811663150787354	Basophils
-0.8616511821746826	-3.06519627571106	Basophils
-0.8141694664955138	-2.7625234127044678	Basophils
-0.5503413081169128	-3.503171443939209	Basophils
-1.0201183557510376	-4.245306968688965	Basophils
-0.8825692534446716	-2.0654680728912354	Basophils
-0.6263630986213684	-2.837634801864624	Basophils
-0.49468469619750977	-3.1634321212768555	Basophils
-0.9367250204086304	-3.4481208324432373	Basophils
-1.0122759342193604	-3.716700792312622	Basophils
-1.0442750453948975	-3.2197067737579346	Basophils
-0.9015110731124878	-3.6880147457122803	Basophils
-0.8753576874732971	-3.6166827678680424	Basophils
-1.2836098670959473	-3.1719191074371342	Basophils
-1.0308054685592651	-3.2655911445617676	Basophils
-0.6573103070259094	-2.4228479862213135	Basophils
-0.9499236345291138	-3.5628068447113037	Basophils
-0.7570582032203675	-3.7070810794830322	Basophils
-0.626724123954773	-2.9299185276031494	Basophils
-0.6968066692352295	-3.562088251113892	Basophils
-1.1538026332855225	-3.8619520664215083	Basophils
-0.9575749635696411	-3.67659068107605	Basophils
-0.6892541050910949	-3.2645962238311768	Basophils
-0.7478647828102112	-3.3575437068939205	Basophils
-0.7621524930000305	-3.437956571578979	Basophils
-0.8359503149986267	-3.273940563201904	Basophils
-0.9628272056579591	-3.280658006668091	Basophils
-0.8021088242530823	-3.943701028823853	Basophils
-0.7774333953857422	-3.320140838623047	Basophils
-1.117509126663208	-3.628584146499634	Basophils
-0.6773532032966614	-2.7381885051727295	Basophils
-0.9911734461784363	-3.8749668598175044	Basophils
-0.949736177921295	-3.57056450843811	Basophils
-0.6493045687675476	-3.0502021312713627	Basophils
-0.41543418169021606	-2.8112988471984863	Basophils
-0.8649620413780212	-3.5076050758361816	Basophils
-0.8628042340278625	-3.475576639175415	Basophils
-1.0546764135360718	-3.93752121925354	Basophils
-0.9103336930274963	-3.154961347579956	Basophils
-0.5800009369850158	-2.9665610790252686	Basophils
-0.9932065606117249	-3.513447761535645	Basophils
-1.2020165920257568	-3.9179847240448	Basophils
-0.5970371365547181	-2.108553886413574	Basophils
-0.9470490217208862	-3.5883114337921147	Basophils
-0.73912113904953	-2.8644726276397705	Basophils
-0.6425519585609436	-2.898469209671021	Basophils
-0.9739402532577515	-3.658520460128784	Basophils
-1.0422062873840332	-3.912372589111328	Basophils
-0.6638777852058411	-3.4487361907958984	Basophils
-0.9377337098121643	-3.4025824069976807	Basophils
-0.7549803853034973	-3.478137254714966	Basophils
-0.9218671321868896	-3.126262903213501	Basophils
-0.7217511534690857	-2.964597463607788	Basophils
-0.8837084174156189	-3.2971150875091553	Basophils
-1.0677117109298706	-3.041507720947266	Basophils
-0.9195271134376526	-3.9178936481475826	Basophils
-0.6927737593650817	-2.916984796524048	Basophils
-0.7921791672706604	-3.319711446762085	Basophils
-0.864431619644165	-3.3287312984466553	Basophils
-1.509296417236328	-2.552314519882202	Basophils
-1.021471619606018	-3.5538017749786373	Basophils
-0.519500195980072	-3.131785631179809	Basophils
-0.8308876156806946	-3.2747585773468018	Basophils
-0.8873052000999451	-3.546453952789307	Basophils
-0.8765202164649963	-3.4807775020599365	Basophils
-0.8688942790031433	-2.9778745174407963	Basophils
-0.6901320219039917	-3.325340986251831	Basophils
0.5452103018760681	-1.9241783618927002	Basophils
-1.0651136636734009	-3.79923415184021	Basophils
-0.9488661289215088	-3.9786531925201416	Basophils
-0.6192744374275208	-2.3007986545562744	Basophils
-0.8173869252204895	-3.9361093044281006	Basophils
-0.7333341240882874	-2.7569451332092285	Basophils
-0.7619702219963074	-3.592013359069824	Basophils
-0.9423341751098633	-3.3968653678894043	Basophils
-0.7634419202804565	-2.444657802581787	Basophils
-0.5084322094917297	-3.3721904754638667	Basophils
-0.6065208911895752	-2.567432165145874	Basophils
-1.540248155593872	-2.2550675868988037	Basophils
-0.6542293429374695	-3.3053061962127686	Basophils
-0.5860626101493835	-3.428227186203003	Basophils
-0.5685251951217651	-2.349998950958252	Basophils
-0.8836823105812073	-3.256596088409424	Basophils
-1.01957368850708	-2.8408567905426025	Basophils
-0.6666374802589417	-3.5419571399688725	Basophils
-0.8113731741905212	-2.916916608810425	Basophils
-0.97002410888671875	-3.5732216835021973	Basophils
-0.8629669547080994	-3.0764076709747314	Basophils
-0.6688422560691833	-3.3939387798309326	Basophils
-0.8944143652915956	-2.816610813140869	Basophils
-0.8959919214248656	-3.5928306579589844	Basophils
-1.0138859748840332	-2.655082941055298	Basophils
-1.094298005104065	-3.5373487472534184	Basophils
-0.8476381301879882	-3.200801372528076	Basophils
-0.4171395003795624	-3.2052547931671143	Basophils
-0.6294617056846619	-2.882258176803589	Basophils
-0.6536893248558044	-3.2289235591888428	Basophils
-0.7790281176567078	-3.64013671875	Basophils
-0.9285371899604797	-3.7613542079925537	Basophils
-0.5817513465881348	-3.019835710525513	Basophils
-0.8513203859329224	-3.3682854175567627	Basophils
-0.7418575882911682	-2.8229215145111084	Basophils
-0.7233421206474304	-3.3116953372955322	Basophils
-0.9935430288314819	-3.4260170459747314	Basophils
-0.9678008556365968	-3.4594287872314453	Basophils
-0.8479549288749695	-3.2279250621795654	Basophils
-1.0627788305282593	-3.7596304416656494	Basophils
-0.7380220890045166	-3.093456983566284	Basophils
-0.8765835165977478	-3.273373603820801	Basophils
-0.4082598090171814	-2.4258525371551514	Basophils
-0.6890947222709657	-3.102177858352661	Basophils
-0.6333586573600769	-3.2936732769012447	Basophils
-0.42621392011642456	-2.7386205196380615	Basophils
-0.4084039628505707	-2.877396821975708	Basophils
-0.7211431264877319	-2.880383253097534	Basophils
-1.009000301361084	-3.3405911922454834	Basophils
-0.694171130657196	-3.4083278179168706	Basophils
-0.7536063194274901	-3.923546075820923	Basophils
-0.9386336803436279	-3.3932693004608154	Basophils
-0.7376190423965454	-3.4571645259857178	Basophils
-0.5927252173423767	-2.537673234939575	Basophils
-0.7347398400306702	-3.0284554958343506	Basophils
-0.5409795045852661	-3.797382354736328	Basophils
-0.9639645218849183	-3.489426374435425	Basophils
-0.6201934218406677	-2.6916005611419678	Basophils
-0.9567338228225708	-3.4033827781677246	Basophils
-0.9696997404098512	-3.152886390686035	Basophils
-0.5400586724281311	-2.985044240951538	Basophils
-0.37995484471321106	-2.166875123977661	Basophils
-0.6239714026451111	-2.851228952407837	Basophils
-0.8753238916397095	-3.1569879055023193	Basophils
-1.019594669342041	-3.037644147872925	Basophils
-0.9725285768508911	-3.131679058074951	Basophils
-0.6413350701332092	-2.9871978759765625	Basophils
-0.11578786373138428	-2.76877498626709	Basophils
-0.8930869102478027	-3.177916288375855	Basophils
-0.8446053266525269	-3.354456901550293	Basophils
-0.9572762250900269	-3.708399057388306	Basophils
-0.7784482836723328	-3.0438020229339595	Basophils
-0.7978106141090393	-2.825333833694458	Basophils
-0.896380841732025	-3.572293758392334	Basophils
-1.2528276443481445	-3.2458393573760986	Basophils
-1.0870622396469116	-3.1506521701812744	Basophils
-0.8392131924629211	-3.1934714317321777	Basophils
-0.9036421179771422	-3.493103265762329	Basophils
-0.8807535767555237	-3.0369434356689453	Basophils
-0.7412854433059692	-3.226311683654785	Basophils
-0.843580961227417	-3.3380379676818848	Basophils
-0.8648555874824524	-3.419585943222046	Basophils
-0.8769164681434631	-3.6181571483612056	Basophils
-0.8247287273406982	-2.7393367290496826	Basophils
-0.8147078156471252	-3.5955166816711426	Basophils
-0.748433530330658	-3.3409373760223384	Basophils
-0.75766921043396	-3.4071693420410156	Basophils
-0.6762933731079102	-2.54050350189209	Basophils
-0.790004551410675	-3.241553544998169	Basophils
-0.9609584212303162	-3.523048162460327	Basophils
-0.6176098585128784	-2.4153196811676025	Basophils
-0.6092085838317871	-2.479914903640747	Basophils
-0.9117220044136047	-3.520826816558838	Basophils
-0.680466890335083	-3.442981004714966	Basophils
-0.7944462895393373	-2.935095071792602	Basophils
-0.7563664317131042	-2.467336893081665	Basophils
-0.42276695370674133	-2.161024808883667	Basophils
-0.9225410223007202	-3.0032112598419185	Basophils
1.4334514141082764	-3.2526957988739014	CD16-_NK_cells
1.7931568622589111	-3.7034099102020264	CD16-_NK_cells
1.7254804372787476	-3.651523113250732	CD16-_NK_cells
1.8096072673797607	-3.600567579269409	CD16-_NK_cells
2.72989821434021	-2.889354944229126	CD16-_NK_cells
1.7051138877868652	-3.3025538921356197	CD16-_NK_cells
1.7784883975982666	-4.0351176261901855	CD16-_NK_cells
1.7131633758544922	-3.547883987426758	CD16-_NK_cells
2.2210118770599365	-4.380796432495117	CD16-_NK_cells
2.107009172439575	-3.806188821792602	CD16-_NK_cells
2.0001368522644043	-3.9159862995147705	CD16-_NK_cells
1.929144024848938	-4.177641868591309	CD16-_NK_cells
1.9854940176010132	-4.035645961761475	CD16-_NK_cells
2.1955342292785645	-4.2260613441467285	CD16-_NK_cells
1.930348515510559	-3.9965507984161377	CD16-_NK_cells
2.1859335899353027	-4.1724090576171875	CD16-_NK_cells
1.5007729530334473	-3.1273467540740967	CD16-_NK_cells
1.5670781135559082	-3.756055355072022	CD16-_NK_cells
1.6683435440063474	-3.616459369659424	CD16-_NK_cells
2.1498496532440186	-3.794163465499878	CD16-_NK_cells
1.5768084526062012	-3.4214932918548584	CD16-_NK_cells
2.022158622741699	-3.86210036277771	CD16-_NK_cells
2.048082113265991	-4.167306900024414	CD16-_NK_cells
2.046053886413574	-4.113608360290527	CD16-_NK_cells
2.0080599784851074	-3.9254143238067627	CD16-_NK_cells
2.207821846008301	-4.212157249450684	CD16-_NK_cells
1.9464292526245117	-3.804875135421753	CD16-_NK_cells
2.1683928966522217	-4.230373382568359	CD16-_NK_cells
1.5469703674316406	-3.08083176612854	CD16-_NK_cells
2.027805805206299	-3.1691067218780518	CD16-_NK_cells
1.7675235271453855	-3.519117593765259	CD16-_NK_cells
1.9431464672088623	-4.348136901855469	CD16-_NK_cells
2.034048080444336	-4.343790531158447	CD16-_NK_cells
2.013232707977295	-3.8659341335296635	CD16-_NK_cells
1.9126926660537718	-3.668985605239868	CD16-_NK_cells
2.305446147918701	-4.470919609069824	CD16-_NK_cells
1.9935864210128784	-4.323940753936768	CD16-_NK_cells
2.1147890090942383	-4.479933738708496	CD16-_NK_cells
1.9384801387786863	-4.199425220489502	CD16-_NK_cells
1.7872931957244873	-3.677461862564087	CD16-_NK_cells
1.9819269180297854	-3.9344327449798584	CD16-_NK_cells
1.591740369796753	-3.1892445087432866	CD16-_NK_cells
1.8977298736572266	-4.002685546875	CD16-_NK_cells
1.9266357421875002	-3.7825334072113037	CD16-_NK_cells
1.675224781036377	-3.4858782291412354	CD16-_NK_cells
2.0888943672180176	-4.200697422027588	CD16-_NK_cells
2.3249900341033936	-4.4405198097229	CD16-_NK_cells
2.1073408126831055	-3.906980276107788	CD16-_NK_cells
2.3885345458984375	-4.449065208435059	CD16-_NK_cells
1.381676197052002	-3.0900022983551025	CD16-_NK_cells
2.2674169540405273	-4.371086597442627	CD16-_NK_cells
1.448251008987427	-3.232571363449097	CD16-_NK_cells
1.8233315944671633	-2.9533283710479736	CD16-_NK_cells
1.3917739391326904	-3.4504563808441167	CD16-_NK_cells
1.783940315246582	-3.563940763473511	CD16-_NK_cells
2.2032198905944824	-3.898092269897461	CD16-_NK_cells
2.0741310119628906	-4.198331832885742	CD16-_NK_cells
1.7743520736694336	-4.060532569885254	CD16-_NK_cells
1.9841876029968262	-3.748700380325317	CD16-_NK_cells
2.1097912788391113	-4.085140705108643	CD16-_NK_cells
2.1422178745269775	-4.276745796203613	CD16-_NK_cells
1.8588237762451172	-3.7540512084960933	CD16-_NK_cells
2.1288938522338867	-4.195450782775879	CD16-_NK_cells
1.925001621246338	-4.083601474761963	CD16-_NK_cells
1.9024407863616943	-3.985905408859253	CD16-_NK_cells
2.1805968284606934	-4.284061431884766	CD16-_NK_cells
2.2930679321289062	-4.436112880706787	CD16-_NK_cells
3.8585901260375977	-1.265563726425171	CD16-_NK_cells
1.8401031494140625	-3.57869029045105	CD16-_NK_cells
2.0526442527770996	-3.8085968494415283	CD16-_NK_cells
1.7109297513961792	-3.2106943130493164	CD16-_NK_cells
2.195009469985962	-4.5608930587768555	CD16-_NK_cells
2.281827211380005	-4.201084613800049	CD16-_NK_cells
2.030102491378784	-4.135612964630127	CD16-_NK_cells
2.126058340072632	-4.109936237335205	CD16-_NK_cells
1.585625648498535	-1.8885931968688967	CD16-_NK_cells
1.9577640295028689	-3.7829911708831787	CD16-_NK_cells
2.1314525604248047	-4.559100151062012	CD16-_NK_cells
2.0295138359069824	-3.9943268299102783	CD16-_NK_cells
2.476332664489746	-4.601252555847168	CD16-_NK_cells
2.062880516052246	-3.6261374950408936	CD16-_NK_cells
2.190417766571045	-4.277833938598633	CD16-_NK_cells
1.73627769947052	-3.5912094116210937	CD16-_NK_cells
2.07041597366333	-3.812134742736817	CD16-_NK_cells
1.2679443359375	-2.9861576557159424	CD16-_NK_cells
2.0446958541870117	-3.823069334030152	CD16-_NK_cells
1.8468265533447263	-3.1756839752197266	CD16-_NK_cells
2.2122392654418945	-4.379216194152832	CD16-_NK_cells
2.234437942504883	-4.227370738983154	CD16-_NK_cells
1.7274094820022583	-3.5605733394622803	CD16-_NK_cells
1.5547151565551758	-3.286977529525757	CD16-_NK_cells
2.2285754680633545	-4.708315849304199	CD16-_NK_cells
2.044160842895508	-3.6682269573211665	CD16-_NK_cells
1.846014976501465	-4.002773761749268	CD16-_NK_cells
1.8735129833221438	-3.7797138690948486	CD16-_NK_cells
2.2793922424316406	-4.660809516906738	CD16-_NK_cells
2.2366373538970947	-4.681260108947754	CD16-_NK_cells
1.8949321508407593	-3.548367738723755	CD16-_NK_cells
1.939117908477783	-4.060766220092773	CD16-_NK_cells
1.6914912462234497	-3.0584194660186763	CD16-_NK_cells
2.2558765411376953	-4.201418399810791	CD16-_NK_cells
2.1186554431915283	-4.285748481750488	CD16-_NK_cells
1.771720051765442	-3.901403665542602	CD16-_NK_cells
2.173476457595825	-4.6171064376831055	CD16-_NK_cells
1.9071639776229858	-4.136228561401367	CD16-_NK_cells
1.817868947982788	-3.995259046554565	CD16-_NK_cells
2.0866596698760986	-4.280256748199463	CD16-_NK_cells
1.0973775386810303	-2.844749689102173	CD16-_NK_cells
2.0817785263061523	-4.06376314163208	CD16-_NK_cells
2.241335391998291	-4.260168075561523	CD16-_NK_cells
2.2660956382751465	-4.572728157043457	CD16-_NK_cells
2.1681082248687744	-4.674090385437012	CD16-_NK_cells
2.3775370121002197	-4.173604488372803	CD16-_NK_cells
1.1917790174484253	-2.8100006580352783	CD16-_NK_cells
2.293370008468628	-4.394414901733398	CD16-_NK_cells
2.169728994369507	-4.502134799957275	CD16-_NK_cells
1.026829481124878	-3.2262024879455566	CD16-_NK_cells
1.4310243129730225	-3.3863728046417236	CD16-_NK_cells
2.2178797721862793	-4.348860740661621	CD16-_NK_cells
2.1256799697875977	-4.267443656921387	CD16-_NK_cells
2.2427163124084473	-3.970708131790161	CD16-_NK_cells
2.1183218955993652	-4.094328880310059	CD16-_NK_cells
1.7328221797943117	-3.5933635234832764	CD16-_NK_cells
2.2612180709838867	-4.531919479370117	CD16-_NK_cells
2.032169818878174	-3.8362278938293457	CD16-_NK_cells
2.0308632850646973	-3.9536802768707275	CD16-_NK_cells
2.413093090057373	-4.217198848724365	CD16-_NK_cells
2.203052520751953	-4.260371685028076	CD16-_NK_cells
2.251011848449707	-3.9658582210540776	CD16-_NK_cells
1.7069730758666992	-3.7837870121002197	CD16-_NK_cells
2.5174496173858643	-4.565387725830078	CD16-_NK_cells
1.7861289978027344	-3.811021327972412	CD16-_NK_cells
2.079216718673706	-4.632730484008789	CD16-_NK_cells
2.185055732727051	-4.859471321105957	CD16-_NK_cells
2.031574249267578	-4.373026371002197	CD16-_NK_cells
2.3422138690948486	-4.048202991485596	CD16-_NK_cells
2.1696109771728516	-4.419951915740967	CD16-_NK_cells
1.3553128242492676	-3.430813550949097	CD16-_NK_cells
2.0820229053497314	-4.053192138671875	CD16-_NK_cells
2.1309151649475098	-3.9636695384979252	CD16-_NK_cells
2.0363376140594482	-3.816269159317016	CD16-_NK_cells
2.320934295654297	-4.53778600692749	CD16-_NK_cells
1.9890787601470947	-3.325169324874878	CD16-_NK_cells
1.528991460800171	-3.882206678390503	CD16-_NK_cells
4.379269123077393	-2.013462781906128	CD16-_NK_cells
2.166264057159424	-4.60030460357666	CD16-_NK_cells
2.0324020385742187	-4.136158466339111	CD16-_NK_cells
1.9506797790527344	-3.818702459335327	CD16-_NK_cells
2.027434825897217	-3.9827303886413574	CD16-_NK_cells
2.2959136962890625	-4.387171268463135	CD16-_NK_cells
1.818722486495972	-3.5945186614990234	CD16-_NK_cells
1.963998794555664	-3.8481748104095455	CD16-_NK_cells
2.0683629512786865	-3.9542877674102783	CD16-_NK_cells
2.3023855686187744	-4.365549087524414	CD16-_NK_cells
2.1546125411987305	-4.0718584060668945	CD16-_NK_cells
1.6224186420440676	-3.4111931324005127	CD16-_NK_cells
2.2950806617736816	-4.435146331787109	CD16-_NK_cells
2.08626651763916	-4.198464393615723	CD16-_NK_cells
2.2298331260681152	-4.1590657234191895	CD16-_NK_cells
2.248814821243286	-4.619609355926514	CD16-_NK_cells
2.106487274169922	-4.546032428741455	CD16-_NK_cells
1.9359087944030762	-3.1980504989624023	CD16-_NK_cells
2.0808587074279785	-4.152770519256592	CD16-_NK_cells
2.007528305053711	-3.827303647994995	CD16-_NK_cells
1.7842921018600464	-3.785463571548462	CD16-_NK_cells
2.00934100151062	-4.023078441619873	CD16-_NK_cells
0.915858805179596	-2.6367032527923584	CD16-_NK_cells
1.9120147228240967	-3.7900357246398926	CD16-_NK_cells
2.0698676109313965	-4.026225566864014	CD16-_NK_cells
2.1789934635162354	-4.207804203033447	CD16-_NK_cells
0.809349000453949	-2.0903995037078857	CD16-_NK_cells
2.017585039138794	-3.8497555255889893	CD16-_NK_cells
1.7760019302368164	-3.7471072673797607	CD16-_NK_cells
1.9917101860046387	-4.197709560394287	CD16-_NK_cells
2.2877800464630127	-4.596281051635742	CD16-_NK_cells
2.3771066665649414	-4.650666236877441	CD16-_NK_cells
2.3584303855895996	-4.354886054992676	CD16-_NK_cells
1.3954297304153442	-2.797436237335205	CD16-_NK_cells
2.097236156463623	-4.128107070922852	CD16-_NK_cells
2.2029318809509277	-4.423108100891113	CD16-_NK_cells
3.7028121948242187	-0.40631452202796936	CD16-_NK_cells
2.1277551651000977	-4.286981105804443	CD16-_NK_cells
2.403374671936035	-4.761098861694336	CD16-_NK_cells
1.8543519973754883	-3.936399221420288	CD16-_NK_cells
2.1564722061157227	-4.234854221343994	CD16-_NK_cells
1.6362316608428953	-3.638609170913696	CD16-_NK_cells
1.7502710819244385	-3.7588775157928467	CD16-_NK_cells
1.6575677394866943	-3.717398881912232	CD16-_NK_cells
2.2806742191314697	-4.393263816833496	CD16-_NK_cells
1.8225445747375488	-3.7378590106964107	CD16-_NK_cells
1.9678895473480225	-2.140125274658203	CD16-_NK_cells
1.4867229461669924	-2.5699262619018555	CD16-_NK_cells
1.8398768901824951	-3.822072982788086	CD16-_NK_cells
1.7726387977600095	-2.934082984924316	CD16-_NK_cells
2.1017661094665527	-3.9467208385467525	CD16-_NK_cells
1.8873223066329956	-3.8644635677337646	CD16-_NK_cells
1.8447352647781372	-3.933556318283081	CD16-_NK_cells
2.366565227508545	-4.6113481521606445	CD16-_NK_cells
2.001124620437622	-3.7501611709594727	CD16-_NK_cells
2.144547700881958	-4.343417167663574	CD16-_NK_cells
1.929499864578247	-3.9815204143524174	CD16-_NK_cells
2.2041475772857666	-4.195411205291748	CD16-_NK_cells
2.168459415435791	-4.298688888549805	CD16-_NK_cells
2.394892454147339	-3.911141872406006	CD16-_NK_cells
2.172236442565918	-4.190207481384277	CD16-_NK_cells
1.8395051956176758	-4.307000160217285	CD16-_NK_cells
1.9301780462265015	-3.868486166000366	CD16-_NK_cells
1.5326595306396482	-2.7421343326568604	CD16-_NK_cells
2.0587780475616455	-4.382173538208008	CD16-_NK_cells
2.119415044784546	-4.195062637329102	CD16-_NK_cells
2.3209567070007324	-4.5007476806640625	CD16-_NK_cells
1.9605791568756101	-4.232056617736816	CD16-_NK_cells
2.1966333389282227	-4.145266532897949	CD16-_NK_cells
1.880791187286377	-3.6223816871643066	CD16-_NK_cells
1.9024331569671633	-3.7203853130340576	CD16-_NK_cells
1.6073853969573975	-3.027539730072022	CD16-_NK_cells
1.9267892837524412	-4.1820783615112305	CD16-_NK_cells
2.2193703651428223	-4.134521007537842	CD16-_NK_cells
1.6656905412673948	-3.433342695236206	CD16-_NK_cells
0.9559189677238464	-3.3914940357208248	CD16-_NK_cells
1.7710232734680176	-3.3089525699615483	CD16-_NK_cells
2.1139066219329834	-4.366858959197998	CD16-_NK_cells
1.8133270740509033	-3.733397960662842	CD16-_NK_cells
1.6625568866729739	-3.6165006160736084	CD16-_NK_cells
2.201775312423706	-4.2263312339782715	CD16-_NK_cells
2.1479744911193848	-4.302707195281982	CD16-_NK_cells
2.1850147247314453	-4.3711395263671875	CD16-_NK_cells
2.12432599067688	-4.6155853271484375	CD16-_NK_cells
2.1551785469055176	-3.0507509708404545	CD16-_NK_cells
2.6288902759552	-4.723169326782227	CD16-_NK_cells
1.610603094100952	-4.3702216148376465	CD16-_NK_cells
1.4144034385681152	-2.721205472946167	CD16-_NK_cells
2.382002353668213	-4.342634201049805	CD16-_NK_cells
2.221633195877075	-4.270837783813477	CD16-_NK_cells
2.1060969829559326	-3.8843479156494136	CD16-_NK_cells
2.3598995208740234	-4.7181243896484375	CD16-_NK_cells
1.7675409317016602	-4.000346660614014	CD16-_NK_cells
2.5723867416381836	-4.9109697341918945	CD16-_NK_cells
2.148604393005371	-4.206789016723633	CD16-_NK_cells
2.2018110752105713	-4.737983703613281	CD16-_NK_cells
1.7410013675689695	-3.4872210025787354	CD16-_NK_cells
1.908149003982544	-4.021798133850098	CD16-_NK_cells
1.6894488334655764	-3.5866706371307373	CD16-_NK_cells
2.3792076110839844	-4.710324287414551	CD16-_NK_cells
2.0846831798553467	-4.261533737182617	CD16-_NK_cells
2.084463357925415	-3.924247503280639	CD16-_NK_cells
1.9854960441589358	-3.95108962059021	CD16-_NK_cells
1.2251112461090088	-3.0447657108306885	CD16-_NK_cells
2.281740665435791	-4.42899227142334	CD16-_NK_cells
2.0698375701904297	-4.134327411651611	CD16-_NK_cells
1.6171283721923828	-4.068523406982422	CD16-_NK_cells
1.7949559688568115	-3.4440357685089116	CD16-_NK_cells
2.2820849418640137	-4.366090774536133	CD16-_NK_cells
2.0660252571105957	-4.396336078643799	CD16-_NK_cells
0.3991750478744507	-1.619853973388672	CD16-_NK_cells
2.188037157058716	-4.267908096313477	CD16-_NK_cells
1.825577139854431	-3.4594097137451176	CD16-_NK_cells
1.6752455234527588	-3.5693347454071045	CD16-_NK_cells
2.163254737854004	-4.144135475158691	CD16-_NK_cells
1.959959030151367	-4.3351521492004395	CD16-_NK_cells
2.074723243713379	-3.528503656387329	CD16-_NK_cells
1.9385789632797241	-3.726144313812256	CD16-_NK_cells
2.0240650177001953	-3.8576295375823975	CD16-_NK_cells
1.5578756332397463	-4.015389442443848	CD16-_NK_cells
2.0567212104797363	-4.0423583984375	CD16-_NK_cells
2.097337007522583	-3.9001173973083496	CD16-_NK_cells
2.155907154083252	-4.4893317222595215	CD16-_NK_cells
2.0027284622192383	-4.212613105773926	CD16-_NK_cells
1.64656138420105	-3.6059777736663823	CD16-_NK_cells
2.3460140228271484	-4.53652811050415	CD16-_NK_cells
1.7504240274429321	-4.335512638092041	CD16-_NK_cells
1.5803878307342527	-3.5995929241180424	CD16-_NK_cells
2.34512996673584	-4.300857067108154	CD16-_NK_cells
2.332451820373535	-4.391872406005859	CD16-_NK_cells
2.093778371810913	-4.094542503356934	CD16-_NK_cells
2.426297187805176	-4.659602165222168	CD16-_NK_cells
2.0475268363952637	-4.087747573852539	CD16-_NK_cells
2.452458381652832	-4.83187198638916	CD16-_NK_cells
2.332090139389038	-3.514638185501099	CD16-_NK_cells
1.9411444664001465	-4.42357063293457	CD16-_NK_cells
1.9277117252349854	-3.816528797149658	CD16-_NK_cells
1.5746443271636963	-3.1859238147735596	CD16-_NK_cells
1.732227087020874	-3.3669893741607666	CD16-_NK_cells
1.9130353927612305	-3.940201997756958	CD16-_NK_cells
2.0880653858184814	-3.721914052963257	CD16-_NK_cells
1.949307441711426	-3.9972643852233887	CD16-_NK_cells
1.6867568492889404	-3.655020236968994	CD16-_NK_cells
1.8209784030914307	-3.9529356956481934	CD16-_NK_cells
1.7132067680358887	-3.3182237148284917	CD16-_NK_cells
2.0126466751098633	-3.985323190689087	CD16-_NK_cells
2.2308788299560547	-4.620019912719727	CD16-_NK_cells
2.1033401489257813	-4.313448429107666	CD16-_NK_cells
1.819678544998169	-3.5606796741485596	CD16-_NK_cells
1.9886579513549805	-4.253013610839844	CD16-_NK_cells
1.4015177488327026	-3.512264966964722	CD16-_NK_cells
1.9558935165405273	-4.12900972366333	CD16-_NK_cells
2.151841640472412	-4.010834217071533	CD16-_NK_cells
1.9885330200195312	-3.8782503604888916	CD16-_NK_cells
1.6727137565612793	-3.239945888519287	CD16-_NK_cells
1.9144320487976074	-3.9267330169677734	CD16-_NK_cells
1.8737701177597046	-5.05864143371582	CD16-_NK_cells
2.2634687423706055	-4.648305892944336	CD16-_NK_cells
1.3374948501586914	-2.6723990440368652	CD16-_NK_cells
2.1114091873168945	-4.163386344909668	CD16-_NK_cells
2.204709053039551	-4.074010372161865	CD16-_NK_cells
2.0442047119140625	-3.879387140274048	CD16-_NK_cells
2.174992084503174	-4.171601295471191	CD16-_NK_cells
2.316845417022705	-4.485808372497559	CD16-_NK_cells
2.0395755767822266	-3.792978048324585	CD16-_NK_cells
1.876856565475464	-4.045282363891602	CD16-_NK_cells
1.9410099983215332	-3.588613986968994	CD16-_NK_cells
2.0608749389648437	-3.9088869094848633	CD16-_NK_cells
2.1905112266540527	-4.403654098510742	CD16-_NK_cells
1.4260814189910889	-2.8833439350128174	CD16-_NK_cells
1.417443037033081	-3.5525286197662354	CD16-_NK_cells
1.663355827331543	-3.6632030010223384	CD16-_NK_cells
1.593903064727783	-3.1950974464416504	CD16-_NK_cells
3.347733497619629	-3.0183932781219482	CD16-_NK_cells
1.883846044540405	-3.742884635925293	CD16-_NK_cells
1.4871217012405396	-3.0786936283111572	CD16-_NK_cells
1.5753676891326907	-3.1300399303436284	CD16-_NK_cells
1.9149556159973145	-3.971285581588745	CD16-_NK_cells
1.5490696430206297	-3.507596731185913	CD16-_NK_cells
1.9710874557495117	-3.7142570018768315	CD16-_NK_cells
1.4289820194244385	-3.0154807567596436	CD16-_NK_cells
2.085214614868164	-3.992389440536499	CD16-_NK_cells
2.114429473876953	-4.382009506225586	CD16-_NK_cells
2.018448829650879	-3.9328660964965816	CD16-_NK_cells
2.43021821975708	-4.868419170379639	CD16-_NK_cells
2.029726266860962	-3.9739406108856197	CD16-_NK_cells
2.512662410736084	-4.947228908538818	CD16-_NK_cells
2.208731174468994	-4.282588958740234	CD16-_NK_cells
1.506059169769287	-3.0737664699554443	CD16-_NK_cells
1.9003145694732666	-3.643697500228882	CD16-_NK_cells
1.1930272579193115	-2.5004990100860596	CD16-_NK_cells
2.0742387771606445	-3.9308569431304936	CD16-_NK_cells
2.2376112937927246	-4.144594669342041	CD16-_NK_cells
1.9381418228149414	-3.880967378616333	CD16-_NK_cells
2.1104931831359863	-4.214712619781494	CD16-_NK_cells
2.2297515869140625	-4.101635932922363	CD16-_NK_cells
1.1924715042114258	-3.4091718196868896	CD16-_NK_cells
2.061084270477295	-4.2545976638793945	CD16-_NK_cells
2.003257989883423	-4.212227821350098	CD16-_NK_cells
1.8850131034851074	-4.006234645843506	CD16-_NK_cells
1.626882553100586	-3.7407257556915283	CD16-_NK_cells
2.1459240913391113	-4.256246566772461	CD16-_NK_cells
1.548543930053711	-3.0932724475860596	CD16-_NK_cells
2.1705234050750732	-4.149904251098633	CD16-_NK_cells
1.9694786071777344	-3.661439180374145	CD16-_NK_cells
1.9505618810653687	-4.194618225097656	CD16-_NK_cells
2.093355655670166	-4.160292625427246	CD16-_NK_cells
1.9294476509094236	-3.625222682952881	CD16-_NK_cells
2.250823497772217	-4.491625785827637	CD16-_NK_cells
2.3581902980804443	-3.7380313873291016	CD16-_NK_cells
1.7654060125350954	-3.966055393218994	CD16-_NK_cells
1.475283145904541	-3.3909661769866943	CD16-_NK_cells
2.258615016937256	-4.438533782958984	CD16-_NK_cells
1.698364019393921	-3.59598708152771	CD16-_NK_cells
1.6709511280059814	-3.8829653263092037	CD16-_NK_cells
2.258586883544922	-4.055952548980713	CD16-_NK_cells
2.50048565864563	-3.87929368019104	CD16-_NK_cells
2.0728039741516113	-3.9025237560272217	CD16-_NK_cells
2.1776556968688965	-4.12257719039917	CD16-_NK_cells
2.500430107116699	-4.844112396240234	CD16-_NK_cells
1.5094099044799805	-3.337786912918091	CD16-_NK_cells
2.1969263553619385	-4.187387466430664	CD16-_NK_cells
1.8760168552398682	-3.6990463733673096	CD16-_NK_cells
1.836023807525635	-4.251905918121338	CD16-_NK_cells
2.0925872325897217	-3.5836825370788574	CD16-_NK_cells
1.819755554199219	-3.8945472240448	CD16-_NK_cells
2.080343246459961	-4.031728744506836	CD16-_NK_cells
2.416226387023926	-4.564052581787109	CD16-_NK_cells
1.582993984222412	-3.046409368515014	CD16-_NK_cells
1.589010953903198	-3.0502393245697026	CD16-_NK_cells
2.055767059326172	-4.11978816986084	CD16-_NK_cells
2.3029184341430664	-4.089648246765137	CD16-_NK_cells
2.0520095825195312	-3.9934895038604736	CD16-_NK_cells
1.4159066677093506	-3.7957179546356197	CD16-_NK_cells
1.9546823501586916	-3.9217000007629395	CD16-_NK_cells
1.2509987354278564	-3.596778631210327	CD16-_NK_cells
2.1243536472320557	-4.288000106811523	CD16-_NK_cells
2.242044687271118	-4.539459228515625	CD16-_NK_cells
2.130948305130005	-4.442622184753418	CD16-_NK_cells
2.0858888626098633	-4.4916791915893555	CD16-_NK_cells
2.2708630561828613	-4.4848504066467285	CD16-_NK_cells
2.2172017097473145	-4.630420684814453	CD16-_NK_cells
1.9955024719238281	-4.000388145446777	CD16-_NK_cells
1.883406162261963	-3.716063976287842	CD16-_NK_cells
1.128371238708496	-1.9573166370391846	CD16-_NK_cells
1.8914191722869873	-3.621432542800903	CD16-_NK_cells
2.193629264831543	-4.080697059631348	CD16-_NK_cells
1.9465559720993044	-4.048529624938965	CD16-_NK_cells
2.152475595474243	-3.896636724472046	CD16-_NK_cells
2.2270617485046387	-3.7972652912139893	CD16-_NK_cells
1.5882315635681152	-3.187883853912353	CD16-_NK_cells
2.1069626808166504	-4.075519561767578	CD16-_NK_cells
1.9640464782714844	-3.7849342823028564	CD16-_NK_cells
1.9944825172424316	-3.8621866703033447	CD16-_NK_cells
1.939063310623169	-4.294248580932617	CD16-_NK_cells
2.4049696922302246	-4.885519027709961	CD16-_NK_cells
1.9145087003707886	-3.914190530776977	CD16-_NK_cells
1.925098180770874	-3.7676255702972408	CD16-_NK_cells
1.5700652599334717	-3.0655910968780518	CD16-_NK_cells
1.754807472229004	-3.5177347660064697	CD16-_NK_cells
1.3263185024261475	-3.1017467975616455	CD16-_NK_cells
2.0522513389587402	-4.577563285827637	CD16-_NK_cells
2.6371707916259766	-5.528510093688965	CD16-_NK_cells
1.8814902305603027	-4.311120986938477	CD16-_NK_cells
1.8727493286132813	-3.800360679626465	CD16-_NK_cells
2.3840994834899902	-4.88514518737793	CD16-_NK_cells
2.433743476867676	-4.833682060241699	CD16-_NK_cells
1.921637773513794	-3.6442971229553223	CD16-_NK_cells
2.2079672813415527	-4.343023300170898	CD16-_NK_cells
2.153090238571167	-4.353555679321289	CD16-_NK_cells
2.2344720363616943	-4.360348701477051	CD16-_NK_cells
2.012516975402832	-4.1282830238342285	CD16-_NK_cells
1.6151962280273437	-3.3967752456665035	CD16-_NK_cells
2.0107502937316895	-3.8731629848480225	CD16-_NK_cells
2.191038131713867	-4.242708206176758	CD16-_NK_cells
1.9700316190719602	-4.236861228942871	CD16-_NK_cells
2.3732409477233887	-4.84323787689209	CD16-_NK_cells
2.26422119140625	-4.412997245788574	CD16-_NK_cells
1.8738176822662351	-3.4001147747039795	CD16-_NK_cells
1.833939552307129	-3.7674219608306885	CD16-_NK_cells
1.7751345634460447	-3.4560797214508057	CD16-_NK_cells
2.2955055236816406	-4.762656211853027	CD16-_NK_cells
1.6995162963867187	-3.895203351974487	CD16-_NK_cells
1.9966912269592285	-4.063103675842285	CD16-_NK_cells
2.008476734161377	-4.099663257598877	CD16-_NK_cells
1.8756060600280762	-3.8500545024871826	CD16-_NK_cells
2.1445953845977783	-4.39329195022583	CD16-_NK_cells
2.1316466331481934	-4.075555324554443	CD16-_NK_cells
2.353976249694824	-4.7358012199401855	CD16-_NK_cells
2.1402339935302734	-4.304211139678955	CD16-_NK_cells
2.2507522106170654	-4.060598850250244	CD16-_NK_cells
2.05812406539917	-4.015048503875732	CD16-_NK_cells
2.1507081985473633	-4.000715255737305	CD16-_NK_cells
1.6125292778015137	-3.7134714126586914	CD16-_NK_cells
2.1439480781555176	-4.106749057769775	CD16-_NK_cells
2.0264296531677246	-4.1720075607299805	CD16-_NK_cells
2.3077762126922607	-4.341320991516113	CD16-_NK_cells
1.7403948307037354	-3.356707811355591	CD16-_NK_cells
1.7289085388183594	-4.14348030090332	CD16-_NK_cells
2.209247589111328	-4.177046775817871	CD16-_NK_cells
1.7586190700531006	-3.559692621231079	CD16-_NK_cells
2.1587624549865723	-4.556224822998047	CD16-_NK_cells
2.044452667236328	-4.064025402069092	CD16-_NK_cells
1.5328373908996582	-3.283010959625244	CD16-_NK_cells
2.3347415924072266	-4.338408946990967	CD16-_NK_cells
1.995666742324829	-3.8612725734710693	CD16-_NK_cells
2.5828781127929687	-4.492700576782227	CD16-_NK_cells
1.9567166566848755	-4.1241135597229	CD16-_NK_cells
2.497816562652588	-4.0724334716796875	CD16-_NK_cells
0.8338221907615662	-2.1750805377960205	CD16-_NK_cells
2.0697269439697266	-4.187695503234863	CD16-_NK_cells
1.8225015401840212	-4.010617733001709	CD16-_NK_cells
0.9834082722663879	-3.1246230602264404	CD16-_NK_cells
2.0907788276672363	-4.107265949249268	CD16-_NK_cells
1.9024335145950317	-3.8586575984954834	CD16-_NK_cells
1.763566970825195	-3.6241848468780518	CD16-_NK_cells
2.0666661262512207	-4.314030170440674	CD16-_NK_cells
2.141601085662842	-4.144208908081055	CD16-_NK_cells
1.87044620513916	-2.958608865737915	CD16-_NK_cells
2.059086799621582	-4.40814733505249	CD16-_NK_cells
1.2190070152282715	-3.3100426197052	CD16-_NK_cells
1.9680252075195313	-3.8347108364105225	CD16-_NK_cells
2.2577314376831055	-4.4555182456970215	CD16-_NK_cells
1.8977468013763428	-3.895686864852905	CD16-_NK_cells
2.140434741973877	-4.428218841552734	CD16-_NK_cells
2.0428905487060547	-4.473595142364502	CD16-_NK_cells
2.725360631942749	-4.177043914794922	CD16-_NK_cells
2.2058839797973633	-3.9895761013031006	CD16-_NK_cells
2.3942816257476807	-4.6092848777771	CD16-_NK_cells
1.872387409210205	-3.5997207164764404	CD16-_NK_cells
2.1805906295776367	-4.596956729888916	CD16-_NK_cells
2.1898298263549805	-4.431484222412109	CD16-_NK_cells
2.226943254470825	-4.081729888916016	CD16-_NK_cells
1.99600088596344	-4.072360038757324	CD16-_NK_cells
2.1403756141662598	-4.208991527557373	CD16-_NK_cells
2.0861423015594482	-4.140219688415527	CD16-_NK_cells
1.9577889442443845	-3.823014736175537	CD16-_NK_cells
2.063908815383911	-4.140557289123535	CD16-_NK_cells
1.1396559476852417	-1.9010496139526367	CD16-_NK_cells
2.2733798027038574	-4.54444694519043	CD16-_NK_cells
1.5759286880493164	-3.9968700408935547	CD16-_NK_cells
2.065389633178711	-4.215728759765625	CD16-_NK_cells
2.0549991130828857	-3.9502246379852295	CD16-_NK_cells
1.993863821029663	-3.8902199268341064	CD16-_NK_cells
2.3034591674804687	-4.512842655181885	CD16-_NK_cells
1.9351997375488281	-3.562399864196778	CD16-_NK_cells
1.7235267162322998	-3.4504125118255615	CD16-_NK_cells
1.7246830463409424	-3.327974557876587	CD16-_NK_cells
2.4127631187438965	-4.440197944641113	CD16-_NK_cells
2.07852840423584	-4.208984375	CD16-_NK_cells
2.2895805835723877	-4.457881927490234	CD16-_NK_cells
2.001502752304077	-3.8594732284545903	CD16-_NK_cells
1.7274795770645142	-4.220126152038574	CD16-_NK_cells
1.9318472146987913	-3.9716145992279053	CD16-_NK_cells
2.095123529434204	-3.9114291667938232	CD16-_NK_cells
2.4283242225646973	-4.814047813415527	CD16-_NK_cells
1.391920804977417	-2.8807613849639893	CD16-_NK_cells
1.6926580667495728	-3.9255001544952393	CD16-_NK_cells
2.092595338821411	-4.153845310211182	CD16-_NK_cells
2.2369844913482666	-4.268341064453125	CD16-_NK_cells
1.3513996601104736	-3.123250961303711	CD16-_NK_cells
1.5732820034027102	-3.275341272354126	CD16-_NK_cells
1.6935203075408933	-3.442206621170044	CD16-_NK_cells
2.2720391750335693	-4.515567302703857	CD16-_NK_cells
2.017953395843506	-4.063730239868164	CD16-_NK_cells
1.8176229000091553	-4.02754020690918	CD16-_NK_cells
2.4298062324523926	-4.625699043273926	CD16-_NK_cells
2.1969079971313477	-4.209988594055176	CD16-_NK_cells
1.8199141025543213	-3.671741485595703	CD16-_NK_cells
0.8922330141067505	-2.06398868560791	CD16-_NK_cells
2.1106464862823486	-4.519968032836914	CD16-_NK_cells
1.6834704875946045	-3.5732827186584473	CD16-_NK_cells
1.7816762924194336	-4.0810723304748535	CD16-_NK_cells
1.4925706386566162	-3.46799111366272	CD16-_NK_cells
2.002136707305908	-3.7729012966156006	CD16-_NK_cells
1.5253410339355469	-3.6523642539978027	CD16-_NK_cells
1.8935308456420898	-3.7889201641082764	CD16-_NK_cells
1.747419834136963	-3.632730007171631	CD16-_NK_cells
1.7250236272811892	-3.87668251991272	CD16-_NK_cells
2.524223804473877	-4.813718318939209	CD16-_NK_cells
1.9708514213562012	-4.234585762023926	CD16-_NK_cells
1.9169045686721802	-4.046095848083496	CD16-_NK_cells
1.770813226699829	-3.1368443965911865	CD16-_NK_cells
2.085803747177124	-4.325029373168945	CD16-_NK_cells
1.8189725875854492	-3.8551738262176514	CD16-_NK_cells
1.8151595592498782	-3.831031560897827	CD16-_NK_cells
1.9517636299133299	-4.06176233291626	CD16-_NK_cells
1.8024411201477049	-3.363236665725708	CD16-_NK_cells
2.006653308868408	-3.8634016513824463	CD16-_NK_cells
1.9738645553588867	-3.7141878604888916	CD16-_NK_cells
2.2359237670898437	-4.327654838562012	CD16-_NK_cells
1.1671967506408691	-2.018588066101074	CD16-_NK_cells
1.8142971992492676	-3.7600257396698	CD16-_NK_cells
2.3501038551330566	-4.947329521179199	CD16-_NK_cells
2.129537343978882	-4.142439365386963	CD16-_NK_cells
2.036080837249756	-4.053879261016846	CD16-_NK_cells
2.204094648361206	-4.533380031585693	CD16-_NK_cells
2.2361857891082764	-4.298534393310547	CD16-_NK_cells
1.8810882568359375	-3.9090597629547115	CD16-_NK_cells
1.7781795263290407	-3.4343345165252686	CD16-_NK_cells
1.7120087146759033	-3.708850860595703	CD16-_NK_cells
1.4337337017059326	-3.0205183029174805	CD16-_NK_cells
1.9406123161315916	-4.344945907592773	CD16-_NK_cells
1.9083936214447021	-4.1809186935424805	CD16-_NK_cells
2.0755014419555664	-4.165768146514893	CD16-_NK_cells
1.5034456253051758	-2.872420310974121	CD16-_NK_cells
2.2252111434936523	-4.66770076751709	CD16-_NK_cells
1.5386373996734617	-3.48833966255188	CD16-_NK_cells
1.7079644203186035	-3.3919370174407963	CD16-_NK_cells
2.150080680847168	-3.914246320724487	CD16-_NK_cells
1.8902316093444826	-3.3984816074371342	CD16-_NK_cells
1.9610774517059324	-4.031835556030273	CD16-_NK_cells
1.999931812286377	-3.96267294883728	CD16-_NK_cells
1.630547285079956	-4.07604455947876	CD16-_NK_cells
1.987969160079956	-3.534831285476685	CD16-_NK_cells
1.8536378145217896	-3.7820374965667725	CD16-_NK_cells
1.6861469745635986	-3.4939835071563716	CD16-_NK_cells
2.087318181991577	-4.007957458496094	CD16-_NK_cells
0.9161103367805481	-1.9131450653076172	CD16-_NK_cells
2.24293851852417	-4.573721408843994	CD16-_NK_cells
1.9778854846954346	-4.382699012756348	CD16-_NK_cells
1.8200316429138181	-3.629184484481811	CD16-_NK_cells
2.239593505859375	-4.370588779449463	CD16-_NK_cells
1.4057785272598267	-3.5534126758575435	CD16-_NK_cells
2.127946138381958	-4.223781108856201	CD16-_NK_cells
1.812103271484375	-3.697813510894776	CD16-_NK_cells
1.83565092086792	-3.747570753097534	CD16-_NK_cells
1.6952763795852663	-3.6672594547271733	CD16-_NK_cells
1.4710456132888794	-3.701983213424683	CD16-_NK_cells
1.7646775245666502	-3.184319972991943	CD16-_NK_cells
2.1154229640960693	-4.274362564086914	CD16-_NK_cells
2.1664962768554687	-3.944695234298706	CD16-_NK_cells
2.1353042125701904	-4.385706901550293	CD16-_NK_cells
2.4251534938812256	-3.622499704360962	CD16-_NK_cells
1.9397716522216797	-3.553825616836548	CD16-_NK_cells
2.3121445178985596	-4.645103454589844	CD16-_NK_cells
2.0475411415100098	-4.059784889221191	CD16-_NK_cells
2.361206531524658	-4.741237163543701	CD16-_NK_cells
2.3154869079589844	-4.389523506164551	CD16-_NK_cells
1.9317991733551023	-4.050075054168701	CD16-_NK_cells
2.2633814811706543	-4.30710506439209	CD16-_NK_cells
1.6243605613708496	-3.4074714183807373	CD16-_NK_cells
1.495856761932373	-3.0425026416778564	CD16-_NK_cells
2.039438486099243	-4.164649963378906	CD16-_NK_cells
2.080130100250244	-4.313304901123047	CD16-_NK_cells
2.090528964996338	-4.146544933319092	CD16-_NK_cells
1.9858680963516238	-4.380947113037109	CD16-_NK_cells
2.509186267852783	-2.070138692855835	CD16-_NK_cells
1.9162518978118896	-3.6869423389434814	CD16-_NK_cells
1.9901702404022217	-3.871831178665161	CD16-_NK_cells
1.728393316268921	-3.4032871723175044	CD16-_NK_cells
2.090384006500244	-4.055935859680176	CD16-_NK_cells
2.2329769134521484	-4.466387748718262	CD16-_NK_cells
2.055323839187622	-4.3112897872924805	CD16-_NK_cells
1.937883377075195	-3.8188047409057617	CD16-_NK_cells
2.2097949981689453	-4.460849761962891	CD16-_NK_cells
2.1301779747009277	-4.072941303253174	CD16-_NK_cells
2.1314845085144043	-3.9964382648468018	CD16-_NK_cells
2.4270496368408203	-4.750005722045898	CD16-_NK_cells
1.5073575973510742	-3.325864791870117	CD16-_NK_cells
1.8367373943328857	-3.3878264427185054	CD16-_NK_cells
2.36386775970459	-4.307904243469238	CD16-_NK_cells
1.8861639499664307	-4.153097152709961	CD16-_NK_cells
1.8961502313613892	-4.1100897789001465	CD16-_NK_cells
2.1988797187805176	-4.1460041999816895	CD16-_NK_cells
1.4454567432403564	-2.915477037429809	CD16-_NK_cells
1.2932615280151367	-2.60131573677063	CD16-_NK_cells
1.965918302536011	-4.053593158721924	CD16-_NK_cells
2.1509792804718018	-4.198483943939209	CD16-_NK_cells
2.1154940128326416	-4.376294136047363	CD16-_NK_cells
1.9154016971588135	-3.7169792652130127	CD16-_NK_cells
2.0268936157226562	-3.9974014759063716	CD16-_NK_cells
2.1001062393188477	-4.134578704833984	CD16-_NK_cells
1.5006253719329834	-2.7280993461608887	CD16-_NK_cells
1.6853194236755369	-3.815251588821411	CD16-_NK_cells
1.6823430061340332	-3.4585397243499756	CD16-_NK_cells
2.2693467140197754	-4.317895889282227	CD16-_NK_cells
2.1026012897491455	-4.149440765380859	CD16-_NK_cells
2.032302141189575	-3.9577853679656987	CD16-_NK_cells
2.359513998031616	-4.637701034545898	CD16-_NK_cells
1.9822137355804446	-4.222596168518066	CD16-_NK_cells
2.052677869796753	-3.968865633010864	CD16-_NK_cells
2.335357666015625	-4.7766032218933105	CD16-_NK_cells
2.0145437717437744	-4.3444414138793945	CD16-_NK_cells
1.8484454154968262	-3.9020903110504146	CD16-_NK_cells
1.6938838958740234	-4.015644073486328	CD16-_NK_cells
2.0548317432403564	-4.172001838684082	CD16-_NK_cells
2.1527938842773437	-4.016973495483398	CD16-_NK_cells
1.9200412034988403	-3.8483128547668453	CD16-_NK_cells
1.665609359741211	-3.7295939922332764	CD16-_NK_cells
2.2623772621154785	-4.352264881134033	CD16-_NK_cells
1.0496392250061035	-3.026442766189575	CD16-_NK_cells
1.985490322113037	-4.490316867828369	CD16-_NK_cells
1.4721622467041013	-2.5738325119018555	CD16-_NK_cells
1.9138040542602537	-4.167550563812256	CD16-_NK_cells
1.4699127674102783	-2.9796955585479736	CD16-_NK_cells
1.9871516227722166	-4.187387466430664	CD16-_NK_cells
1.29475998878479	-2.792293071746826	CD16-_NK_cells
1.7803387641906738	-3.86403751373291	CD16-_NK_cells
2.585864782333374	-4.62581729888916	CD16-_NK_cells
1.4436163902282713	-4.038090705871582	CD16-_NK_cells
1.4877413511276247	-3.1378064155578613	CD16-_NK_cells
2.134383201599121	-4.1890788078308105	CD16-_NK_cells
2.3924193382263184	-4.6224260330200195	CD16-_NK_cells
1.9046287536621094	-3.901020765304565	CD16-_NK_cells
1.8547303676605225	-3.8329288959503174	CD16-_NK_cells
1.3511970043182373	-2.9591126441955566	CD16-_NK_cells
1.7785853147506714	-3.6822946071624756	CD16-_NK_cells
1.9451603889465332	-4.1732916831970215	CD16-_NK_cells
2.2961325645446777	-4.590615272521973	CD16-_NK_cells
2.148411512374878	-3.9700355529785156	CD16-_NK_cells
2.2529475688934326	-4.530569076538086	CD16-_NK_cells
2.268400192260742	-4.943774223327637	CD16-_NK_cells
1.8524219989776611	-3.797724485397339	CD16-_NK_cells
1.5837132930755615	-3.4801676273345947	CD16-_NK_cells
1.0792667865753174	-4.275174140930176	CD16-_NK_cells
2.132962942123413	-4.077400207519531	CD16-_NK_cells
1.9744577407836916	-4.019197463989258	CD16-_NK_cells
2.230691432952881	-4.6379475593566895	CD16-_NK_cells
2.1979715824127197	-4.125528335571289	CD16-_NK_cells
1.9893991947174074	-3.949969530105591	CD16-_NK_cells
1.8000979423522951	-3.745966911315918	CD16-_NK_cells
2.240640163421631	-4.505824089050293	CD16-_NK_cells
2.2989540100097656	-4.001306533813477	CD16-_NK_cells
2.032966375350952	-4.001715183258057	CD16-_NK_cells
2.112844705581665	-4.295399188995361	CD16-_NK_cells
1.726137638092041	-3.387834310531616	CD16-_NK_cells
1.0766966342926025	-3.364284038543701	CD16-_NK_cells
2.414292812347412	-4.229858875274658	CD16-_NK_cells
2.1652631759643555	-4.377795219421387	CD16-_NK_cells
1.4738254547119138	-3.378566265106201	CD16-_NK_cells
1.8490498065948486	-3.8092806339263916	CD16-_NK_cells
2.1577696800231934	-4.237171173095703	CD16-_NK_cells
1.7483664751052859	-3.352771520614624	CD16-_NK_cells
1.682122826576233	-3.8628814220428467	CD16-_NK_cells
1.93060302734375	-3.7753884792327876	CD16-_NK_cells
2.2035653591156006	-4.5774641036987305	CD16-_NK_cells
2.1970810890197754	-4.508409023284912	CD16-_NK_cells
2.1799776554107666	-4.164706230163574	CD16-_NK_cells
2.1520309448242187	-3.6308460235595708	CD16-_NK_cells
2.088818073272705	-4.068501949310303	CD16-_NK_cells
2.1203651428222656	-4.2006940841674805	CD16-_NK_cells
1.7010204792022705	-3.2786791324615483	CD16-_NK_cells
2.3601081371307373	-4.689544677734375	CD16-_NK_cells
1.8207645416259766	-3.9344046115875244	CD16-_NK_cells
2.014223337173462	-4.386756896972656	CD16-_NK_cells
1.357802391052246	-3.133003950119018	CD16-_NK_cells
1.8794078826904297	-4.0967559814453125	CD16-_NK_cells
2.0211687088012695	-4.328281402587891	CD16-_NK_cells
2.1449341773986816	-4.042525291442871	CD16-_NK_cells
1.2183356285095215	-2.865997076034546	CD16-_NK_cells
1.4034039974212646	-3.487653970718384	CD16-_NK_cells
2.056995391845703	-3.9579427242279053	CD16-_NK_cells
1.185523271560669	-2.4786880016326904	CD16-_NK_cells
1.803984045982361	-3.7584869861602783	CD16-_NK_cells
2.260091781616211	-4.502956867218018	CD16-_NK_cells
1.594307780265808	-3.2656722068786626	CD16-_NK_cells
1.8513875007629395	-3.884282827377319	CD16-_NK_cells
1.8200238943099973	-3.9066882133483887	CD16-_NK_cells
1.4251914024353027	-2.7976362705230713	CD16-_NK_cells
2.027735471725464	-4.278001308441162	CD16-_NK_cells
1.5297565460205078	-4.1238250732421875	CD16-_NK_cells
1.805525541305542	-3.7390034198760986	CD16-_NK_cells
0.6770728826522827	-1.684551239013672	CD16-_NK_cells
1.921268105506897	-3.6793594360351567	CD16-_NK_cells
1.7799973487854004	-3.901188135147095	CD16-_NK_cells
1.7038917541503906	-3.7711355686187744	CD16-_NK_cells
2.023897171020508	-3.7796294689178462	CD16-_NK_cells
1.5237877368927002	-3.452139139175415	CD16-_NK_cells
2.0821967124938965	-4.12425422668457	CD16-_NK_cells
1.7058069705963137	-3.4840271472930904	CD16-_NK_cells
1.5959300994873047	-3.436386823654175	CD16-_NK_cells
2.3576908111572266	-4.525842666625977	CD16-_NK_cells
2.2252726554870605	-3.4942712783813477	CD16-_NK_cells
1.7627878189086916	-3.4330379962921147	CD16-_NK_cells
1.9858977794647217	-2.3503854274749756	CD16-_NK_cells
1.8272757530212402	-3.9859290122985835	CD16-_NK_cells
2.0947892665863037	-3.9961063861846924	CD16-_NK_cells
0.9992600083351135	-2.6528193950653076	CD16-_NK_cells
1.709322452545166	-4.190498352050781	CD16-_NK_cells
1.8948704004287718	-4.124664306640625	CD16-_NK_cells
1.8941187858581543	-3.754181146621704	CD16-_NK_cells
1.978132247924805	-4.389573097229004	CD16-_NK_cells
2.331249237060547	-4.504083633422852	CD16-_NK_cells
2.3219499588012695	-4.700376033782959	CD16-_NK_cells
1.9655852317810059	-3.740973711013794	CD16-_NK_cells
2.06467866897583	-4.284884452819824	CD16-_NK_cells
1.6638216972351074	-3.3059988021850586	CD16-_NK_cells
1.8307782411575317	-3.586243152618408	CD16-_NK_cells
1.9731107950210574	-3.59582257270813	CD16-_NK_cells
1.2942399978637695	-3.557790517807007	CD16-_NK_cells
2.137645959854126	-4.202908515930176	CD16-_NK_cells
2.27701473236084	-4.340420246124268	CD16-_NK_cells
1.9900221824645996	-4.210729598999023	CD16-_NK_cells
2.1032042503356934	-4.119906425476074	CD16-_NK_cells
1.8456178903579712	-3.800028562545777	CD16-_NK_cells
2.3306984901428223	-4.4473981857299805	CD16-_NK_cells
1.8155541419982908	-4.323444366455078	CD16-_NK_cells
1.7972824573516846	-3.47989559173584	CD16-_NK_cells
1.9903650283813474	-4.060415267944336	CD16-_NK_cells
2.131798028945923	-4.274540901184082	CD16-_NK_cells
1.611866474151611	-3.640247583389282	CD16-_NK_cells
2.1592283248901367	-4.296439170837402	CD16-_NK_cells
1.8717894554138181	-3.6935951709747314	CD16-_NK_cells
2.170983076095581	-4.081524848937988	CD16-_NK_cells
2.211395740509033	-4.163134574890137	CD16-_NK_cells
2.1556129455566406	-4.431013584136963	CD16-_NK_cells
2.275398015975952	-4.570876598358154	CD16-_NK_cells
2.0416905879974365	-3.1536648273468018	CD16-_NK_cells
1.9788076877593994	-3.822119951248169	CD16-_NK_cells
1.2841074466705322	-2.9155480861663823	CD16-_NK_cells
1.9724435806274412	-4.236961364746094	CD16-_NK_cells
2.025352954864502	-3.811061143875122	CD16-_NK_cells
1.6703610420227049	-3.3435471057891846	CD16-_NK_cells
2.314664840698242	-4.25298547744751	CD16-_NK_cells
2.2868685722351074	-4.393002033233643	CD16-_NK_cells
1.6949234008789062	-3.4839742183685307	CD16-_NK_cells
2.1968345642089844	-4.587468147277832	CD16-_NK_cells
2.169611692428589	-4.355663299560547	CD16-_NK_cells
1.979232668876648	-3.9317972660064697	CD16-_NK_cells
1.2791694402694702	-3.2489054203033447	CD16-_NK_cells
1.5724744796752927	-3.207423448562622	CD16-_NK_cells
1.419975996017456	-3.4016473293304443	CD16-_NK_cells
1.8585574626922607	-3.812805414199829	CD16-_NK_cells
2.2964096069335938	-4.391284942626953	CD16-_NK_cells
2.1447792053222656	-4.281354904174805	CD16-_NK_cells
2.1055960655212402	-4.2265472412109375	CD16-_NK_cells
1.9892842769622803	-4.108006000518799	CD16-_NK_cells
2.213834047317505	-4.416679382324219	CD16-_NK_cells
1.8242633342742918	-3.545921564102173	CD16-_NK_cells
2.017463207244873	-4.058961868286133	CD16-_NK_cells
1.4531079530715942	-3.6725175380706783	CD16-_NK_cells
2.232372522354126	-4.514039993286133	CD16-_NK_cells
1.8086867332458496	-3.8598515987396245	CD16-_NK_cells
-2.315455913543701	-0.40257844328880305	CD16-_NK_cells
2.0079269409179687	-4.076706886291504	CD16-_NK_cells
1.1786770820617676	-2.6864917278289795	CD16-_NK_cells
2.5069692134857178	-4.612048625946045	CD16-_NK_cells
2.333773136138916	-4.750302314758301	CD16-_NK_cells
1.336510419845581	-2.8541083335876465	CD16-_NK_cells
1.8291757106781006	-4.035004138946533	CD16-_NK_cells
1.1421170234680176	-2.764374017715454	CD16-_NK_cells
1.575987100601196	-3.8586337566375732	CD16-_NK_cells
1.8288376331329348	-3.6227624416351314	CD16-_NK_cells
2.078667163848877	-3.2705652713775635	CD16-_NK_cells
1.6984877586364746	-3.527709722518921	CD16-_NK_cells
1.8144919872283936	-3.616219282150269	CD16-_NK_cells
1.5701377391815183	-3.2916920185089116	CD16-_NK_cells
1.1888642311096191	-3.0952668190002437	CD16-_NK_cells
1.5352778434753418	-3.4844238758087154	CD16-_NK_cells
1.9622881412506101	-3.976276159286499	CD16-_NK_cells
2.0359795093536377	-4.396611213684082	CD16-_NK_cells
2.006744384765625	-3.883713483810425	CD16-_NK_cells
2.0211191177368164	-4.246058464050293	CD16-_NK_cells
2.0987887382507324	-4.479564666748047	CD16-_NK_cells
1.8632087707519533	-3.8554093837738037	CD16-_NK_cells
2.0253849029541016	-3.9216887950897217	CD16-_NK_cells
1.8462910652160642	-3.481920003890991	CD16-_NK_cells
1.9659137725830076	-3.926042556762695	CD16-_NK_cells
2.272765636444092	-4.764609336853027	CD16-_NK_cells
2.0079073905944824	-4.028773307800293	CD16-_NK_cells
1.9444814920425415	-4.260333061218262	CD16-_NK_cells
2.2110960483551025	-4.354614734649658	CD16-_NK_cells
2.127426862716675	-3.9678747653961186	CD16-_NK_cells
2.03421688079834	-4.058290004730225	CD16-_NK_cells
1.483224630355835	-2.5757687091827393	CD16-_NK_cells
1.679458737373352	-3.3176231384277344	CD16-_NK_cells
1.759270429611206	-3.910746097564697	CD16-_NK_cells
2.1670494079589844	-4.2543206214904785	CD16-_NK_cells
1.5726101398468015	-3.4862401485443115	CD16-_NK_cells
2.003480911254883	-4.082267761230469	CD16-_NK_cells
2.1160364151000977	-3.030957698822022	CD16-_NK_cells
1.958094596862793	-3.5976631641387944	CD16-_NK_cells
2.4558629989624023	-4.769694805145264	CD16-_NK_cells
1.7529888153076172	-3.8006632328033447	CD16-_NK_cells
1.8719205856323242	-3.853182554244995	CD16-_NK_cells
2.1213724613189697	-4.619322776794434	CD16-_NK_cells
1.7826905250549314	-3.558469533920288	CD16-_NK_cells
2.213944911956787	-4.53264045715332	CD16-_NK_cells
2.1418616771698	-4.5097503662109375	CD16-_NK_cells
1.521406888961792	-2.9552063941955566	CD16-_NK_cells
2.402519464492798	-3.826185464859009	CD16-_NK_cells
2.121424674987793	-4.22021484375	CD16-_NK_cells
2.017472267150879	-4.147180557250977	CD16-_NK_cells
2.0715856552124023	-4.115574359893799	CD16-_NK_cells
2.0484917163848877	-4.087450981140137	CD16-_NK_cells
2.006744861602783	-4.1284027099609375	CD16-_NK_cells
1.119686245918274	-2.7152068614959717	CD16-_NK_cells
1.6364426612854004	-3.6456978321075435	CD16-_NK_cells
1.9523634910583494	-3.7612812519073486	CD16-_NK_cells
2.270998001098633	-4.050050258636475	CD16-_NK_cells
1.112163782119751	-2.9481217861175537	CD16-_NK_cells
2.08250093460083	-4.228551864624023	CD16-_NK_cells
2.0017142295837402	-3.9184763431549077	CD16-_NK_cells
1.6032776832580566	-3.665149450302124	CD16-_NK_cells
1.8628988265991209	-4.283142566680908	CD16-_NK_cells
1.9032871723175049	-3.999648809432984	CD16-_NK_cells
2.030630111694336	-3.7743518352508545	CD16-_NK_cells
1.811201572418213	-3.68441104888916	CD16-_NK_cells
2.000701904296875	-4.166055679321289	CD16-_NK_cells
1.8580625057220457	-3.9505400657653813	CD16-_NK_cells
2.074563980102539	-3.9737632274627686	CD16-_NK_cells
1.683988094329834	-3.70703387260437	CD16-_NK_cells
1.727654814720154	-3.596498727798462	CD16-_NK_cells
1.8932178020477295	-3.6452455520629883	CD16-_NK_cells
1.657191514968872	-3.97428560256958	CD16-_NK_cells
1.8046854734420779	-3.5426676273345947	CD16-_NK_cells
1.6457828283309937	-3.355654239654541	CD16-_NK_cells
2.1658029556274414	-4.2764811515808105	CD16-_NK_cells
1.4283509254455566	-2.7944722175598145	CD16-_NK_cells
2.011004686355591	-3.963287591934204	CD16-_NK_cells
1.7690325975418089	-3.594487428665161	CD16-_NK_cells
1.7129839658737185	-3.656327962875366	CD16-_NK_cells
2.1546216011047363	-3.9917924404144287	CD16-_NK_cells
1.6417170763015747	-3.4119064807891846	CD16-_NK_cells
1.8712279796600342	-3.565537691116333	CD16-_NK_cells
1.6276121139526367	-3.2423102855682373	CD16-_NK_cells
2.0925405025482178	-4.3289690017700195	CD16-_NK_cells
1.9667749404907227	-4.158751010894775	CD16-_NK_cells
2.093259811401367	-4.009734153747559	CD16-_NK_cells
1.7107489109039307	-3.515890836715698	CD16-_NK_cells
1.475679874420166	-3.483903646469116	CD16-_NK_cells
1.8826465606689453	-3.5251693725585937	CD16-_NK_cells
1.2939257621765137	-3.051555395126343	CD16-_NK_cells
2.1487503051757812	-4.40269660949707	CD16-_NK_cells
2.4892120361328125	-4.86771297454834	CD16-_NK_cells
1.6722412109375002	-3.452735662460327	CD16-_NK_cells
1.8321282863616943	-3.6581783294677734	CD16-_NK_cells
2.0644326210021973	-3.8976798057556152	CD16-_NK_cells
1.8745524883270261	-3.9245798587799072	CD16-_NK_cells
2.278865337371826	-4.36375617980957	CD16-_NK_cells
2.199860095977783	-3.6985788345336914	CD16-_NK_cells
1.533182621002197	-3.096254587173462	CD16-_NK_cells
2.167930841445923	-4.305016040802002	CD16-_NK_cells
4.71334981918335	-2.2871172428131104	CD16-_NK_cells
1.7090978622436526	-3.3257391452789307	CD16-_NK_cells
1.8924126625061033	-4.079453468322754	CD16-_NK_cells
2.419447660446167	-4.7207512855529785	CD16-_NK_cells
1.8088026046752927	-3.963523626327515	CD16-_NK_cells
2.0444226264953613	-4.0151824951171875	CD16-_NK_cells
1.1767911911010742	-3.232697248458862	CD16-_NK_cells
2.0060245990753174	-4.115883827209473	CD16-_NK_cells
1.9138047695159914	-3.6468660831451416	CD16-_NK_cells
1.924764633178711	-3.6435582637786865	CD16-_NK_cells
1.9785304069519043	-4.2577643394470215	CD16-_NK_cells
2.2300546169281006	-4.553647994995117	CD16-_NK_cells
1.9069435596466064	-3.483959913253784	CD16-_NK_cells
1.7638851404190063	-3.6859123706817627	CD16-_NK_cells
1.9786567687988281	-3.754910707473755	CD16-_NK_cells
2.1786060333251953	-4.279703140258789	CD16-_NK_cells
1.3825795650482178	-4.109638214111328	CD16-_NK_cells
2.020061492919922	-3.819153070449829	CD16-_NK_cells
2.0860116481781006	-2.3025667667388916	CD16-_NK_cells
1.5530403852462769	-3.9754738807678223	CD16-_NK_cells
2.198378562927246	-3.9002816677093506	CD16-_NK_cells
2.2562665939331055	-4.401889801025391	CD16-_NK_cells
1.874630093574524	-3.8466827869415283	CD16-_NK_cells
1.3411897420883179	-3.0924665927886963	CD16-_NK_cells
1.8536399602890017	-3.5408880710601807	CD16-_NK_cells
2.094146966934204	-4.075457572937012	CD16-_NK_cells
2.271040916442871	-4.44349479675293	CD16-_NK_cells
1.931361436843872	-3.6526992321014404	CD16-_NK_cells
2.1662402153015137	-4.314222812652588	CD16-_NK_cells
1.600058913230896	-3.4420337677001953	CD16-_NK_cells
2.3379976749420166	-4.590882778167725	CD16-_NK_cells
2.255762815475464	-4.277533054351807	CD16-_NK_cells
2.150606155395508	-4.253763198852539	CD16-_NK_cells
1.6257610321044922	-3.5976946353912354	CD16-_NK_cells
2.128298044204712	-4.371426582336426	CD16-_NK_cells
2.4229869842529297	-4.391269207000732	CD16-_NK_cells
1.6455821990966797	-4.363555908203125	CD16-_NK_cells
1.9401741027832031	-4.235116004943848	CD16-_NK_cells
1.7849981784820557	-3.6395246982574463	CD16-_NK_cells
1.987147808074951	-3.9511282444000244	CD16-_NK_cells
1.9826624393463137	-3.9943706989288335	CD16-_NK_cells
1.9912607669830322	-4.235067844390869	CD16-_NK_cells
2.1433229446411133	-4.235147476196289	CD16-_NK_cells
2.1337499618530273	-4.4236836433410645	CD16-_NK_cells
1.8413052558898926	-3.7412831783294673	CD16-_NK_cells
1.8323085308074951	-1.7905514240264893	CD16-_NK_cells
1.7880949974060059	-3.47136902809143	CD16-_NK_cells
2.207322597503662	-4.5354814529418945	CD16-_NK_cells
2.459211826324463	-3.2885310649871826	CD16-_NK_cells
2.3779072761535645	-4.7053375244140625	CD16-_NK_cells
1.3944494724273682	-2.4392130374908447	CD16-_NK_cells
2.030646562576294	-3.3916008472442623	CD16-_NK_cells
2.1297225952148437	-4.404658317565918	CD16-_NK_cells
1.980400800704956	-4.080834865570068	CD16-_NK_cells
2.2009377479553223	-4.3437418937683105	CD16-_NK_cells
1.8048110008239746	-3.620577096939087	CD16-_NK_cells
1.8836212158203127	-3.915040016174316	CD16-_NK_cells
2.2397103309631348	-4.648704528808594	CD16-_NK_cells
1.9618219137191772	-4.033209323883057	CD16-_NK_cells
2.1662850379943848	-4.152858734130859	CD16-_NK_cells
0.8672345876693726	-1.7747085094451904	CD16-_NK_cells
1.747323751449585	-3.74906849861145	CD16-_NK_cells
0.7860113382339478	-2.266868829727173	CD16-_NK_cells
1.8022985458374023	-3.6168553829193115	CD16-_NK_cells
2.170621871948242	-4.198732852935791	CD16-_NK_cells
2.0503482818603516	-3.92462706565857	CD16-_NK_cells
1.762536644935608	-3.50419020652771	CD16-_NK_cells
1.9661588668823242	-4.027257919311523	CD16-_NK_cells
1.9867603778839111	-3.9037792682647705	CD16-_NK_cells
2.298811197280884	-4.757302284240723	CD16-_NK_cells
1.913154602050781	-3.799060821533203	CD16-_NK_cells
2.1137518882751465	-4.159944534301758	CD16-_NK_cells
1.9627379179000854	-3.715766191482544	CD16-_NK_cells
1.6749882698059082	-3.5737836360931396	CD16-_NK_cells
1.544048547744751	-3.717902421951294	CD16-_NK_cells
1.7826772928237913	-3.458845376968384	CD16-_NK_cells
1.425209403038025	-3.277882337570191	CD16-_NK_cells
1.7745814323425293	-3.5392279624938965	CD16-_NK_cells
1.8439985513687134	-3.640350580215454	CD16-_NK_cells
2.1527602672576904	-4.283921241760254	CD16-_NK_cells
1.74479079246521	-3.123267412185669	CD16-_NK_cells
1.9710866212844849	-4.1112260818481445	CD16-_NK_cells
2.397876262664795	-4.644721984863281	CD16-_NK_cells
2.3536081314086914	-4.423754692077637	CD16-_NK_cells
2.139878273010254	-4.397455215454102	CD16-_NK_cells
2.1252377033233643	-4.238978385925293	CD16-_NK_cells
1.9049851894378662	-3.610610008239746	CD16-_NK_cells
1.4835155010223389	-4.195269584655762	CD16-_NK_cells
2.2923643589019775	-4.557214736938477	CD16-_NK_cells
1.7330051660537718	-3.7815349102020264	CD16-_NK_cells
2.332374095916748	-4.924881935119629	CD16-_NK_cells
2.2267496585845947	-4.5832929611206055	CD16-_NK_cells
2.2645263671875	-4.037866592407227	CD16-_NK_cells
1.8710484504699705	-3.6602857112884517	CD16-_NK_cells
2.0625205039978027	-3.5416014194488525	CD16-_NK_cells
1.7369974851608274	-3.5550119876861572	CD16-_NK_cells
2.0075442790985107	-4.027151584625244	CD16-_NK_cells
1.945985555648804	-4.120378494262695	CD16-_NK_cells
1.9468724727630615	-4.033828258514404	CD16-_NK_cells
1.7174322605133057	-3.9821486473083496	CD16-_NK_cells
1.6124953031539917	-3.6137661933898926	CD16-_NK_cells
1.7333931922912598	-3.661116123199463	CD16-_NK_cells
1.2360525131225586	-2.975675344467163	CD16-_NK_cells
2.161990165710449	-4.199385166168213	CD16-_NK_cells
2.1366991996765137	-4.48579740524292	CD16-_NK_cells
1.9804265499114988	-3.979140996932984	CD16-_NK_cells
2.031400203704834	-4.305359363555908	CD16-_NK_cells
1.7628660202026367	-3.2555954456329346	CD16-_NK_cells
1.9707684516906738	-3.8086287975311275	CD16-_NK_cells
1.5785558223724365	-3.5973286628723145	CD16-_NK_cells
2.336449384689331	-4.144650936126709	CD16-_NK_cells
2.451673984527588	-4.7397260665893555	CD16-_NK_cells
1.6783955097198486	-3.4413001537322994	CD16-_NK_cells
1.7879440784454346	-4.0690202713012695	CD16-_NK_cells
2.0485916137695313	-3.600339651107788	CD16-_NK_cells
1.334376335144043	-2.805190324783325	CD16-_NK_cells
2.1419219970703125	-4.4418253898620605	CD16-_NK_cells
1.793073654174805	-3.725208520889282	CD16-_NK_cells
1.829108715057373	-3.688298463821411	CD16-_NK_cells
2.0120370388031006	-4.000810623168945	CD16-_NK_cells
1.5753161907196045	-3.2251932621002197	CD16-_NK_cells
2.1058411598205566	-3.941179275512695	CD16-_NK_cells
1.6107949018478394	-3.0982167720794673	CD16-_NK_cells
1.8345785140991209	-3.6034882068634033	CD16-_NK_cells
1.7494895458221438	-3.38299012184143	CD16-_NK_cells
1.794951677322388	-3.2939567565917973	CD16-_NK_cells
1.7031826972961428	-3.914642095565796	CD16-_NK_cells
2.363168239593506	-4.573610782623291	CD16-_NK_cells
1.981121778488159	-3.6926217079162598	CD16-_NK_cells
1.991208553314209	-3.9793312549591064	CD16-_NK_cells
1.9125456809997559	-3.6196124553680424	CD16-_NK_cells
1.8656020164489746	-3.5962002277374268	CD16-_NK_cells
1.8018088340759277	-3.172527551651001	CD16-_NK_cells
1.9275625944137575	-3.784907817840576	CD16-_NK_cells
0.5801445245742798	-2.003679037094116	CD16-_NK_cells
1.1424440145492554	-2.6174869537353516	CD16-_NK_cells
1.818135738372803	-3.520457267761231	CD16-_NK_cells
2.0267419815063477	-3.8323750495910645	CD16-_NK_cells
1.9770342111587522	-3.7669727802276616	CD16-_NK_cells
1.974285840988159	-4.0539937019348145	CD16-_NK_cells
2.1432924270629883	-4.1471266746521	CD16-_NK_cells
0.6049594283103943	-1.2579649686813354	CD16-_NK_cells
2.0359363555908203	-4.2851057052612305	CD16-_NK_cells
1.6303575038909914	-3.831063985824585	CD16-_NK_cells
2.068878650665283	-3.9387776851654053	CD16-_NK_cells
0.9586918354034424	-1.8260400295257568	CD16-_NK_cells
2.0149173736572266	-3.743830680847168	CD16-_NK_cells
1.8467291593551636	-4.112607955932617	CD16-_NK_cells
2.1581015586853027	-4.151301860809326	CD16-_NK_cells
0.7649858593940735	-2.7465288639068604	CD16-_NK_cells
2.083422899246216	-4.092933654785156	CD16-_NK_cells
1.6669611930847168	-3.146388053894043	CD16-_NK_cells
1.6495305299758911	-3.349743127822876	CD16-_NK_cells
2.2120232582092285	-4.103071212768555	CD16-_NK_cells
1.6393346786499023	-3.357216596603393	CD16-_NK_cells
2.2884161472320557	-4.30484676361084	CD16-_NK_cells
1.9704999923706055	-3.788728713989258	CD16-_NK_cells
2.106259346008301	-4.126965522766113	CD16-_NK_cells
2.065429925918579	-4.294771194458008	CD16-_NK_cells
1.8821526765823364	-3.6504890918731685	CD16-_NK_cells
2.1489033699035645	-4.107316970825195	CD16-_NK_cells
1.8550126552581785	-3.9033663272857666	CD16-_NK_cells
1.925567388534546	-3.3838040828704834	CD16-_NK_cells
2.029679536819458	-3.9889919757843013	CD16-_NK_cells
1.9701617956161497	-3.931935787200928	CD16-_NK_cells
1.8035029172897337	-3.6198713779449467	CD16-_NK_cells
2.0892271995544434	-3.9900248050689697	CD16-_NK_cells
1.7090659141540527	-3.566429853439331	CD16-_NK_cells
2.1897473335266113	-4.274386405944824	CD16-_NK_cells
1.8700263500213623	-3.8316633701324463	CD16-_NK_cells
2.0396101474761963	-3.494179964065552	CD16-_NK_cells
1.8045984506607056	-3.8666558265686035	CD16-_NK_cells
2.2522215843200684	-4.379865646362305	CD16-_NK_cells
2.4897751808166504	-4.755869388580322	CD16-_NK_cells
2.046158790588379	-3.796321392059326	CD16-_NK_cells
[truncated: 263,628 more rows]
