# Supplementary material for: Comparative analysis of dimension reduction methods for cytometry by time-of-flight data
Source: Nat Commun. 2023 Apr 1;14:1836. doi: 10.1038/s41467-023-37478-w (PMC10067013; doi:10.1038/s41467-023-37478-w)
Supplement: Supplementary file 8 — Source Data [file 41467_2023_37478_MOESM8_ESM.zip › Source Data/fig4_a_scvis.csv]

X1	X2	labels
6.434648	-1.6845627	Basophils
5.891436	-2.0236793	Basophils
6.6884527	-1.7729859	Basophils
5.8325458	-1.8948157	Basophils
5.7986436	-1.9909348	Basophils
5.8021894	-1.9196901	Basophils
5.8307266	-1.753681	Basophils
5.9211345	-2.0667279	Basophils
5.9061446	-2.0286524	Basophils
5.989469	-1.8472288	Basophils
5.6559806	-1.710175	Basophils
5.997456	-1.9187293	Basophils
5.8537283	-1.9877737	Basophils
5.8458967	-2.0418224	Basophils
5.8527646	-2.029224	Basophils
5.7676983	-1.9150357	Basophils
6.0968957	-1.6693895	Basophils
5.727719	-2.0845456	Basophils
5.7375526	-1.99086	Basophils
6.1723347	-1.8477664	Basophils
5.418712	-2.866751	Basophils
5.621604	-2.0770574	Basophils
5.7846503	-2.2138753	Basophils
5.776122	-1.8157594	Basophils
6.0412946	-1.8199062	Basophils
5.8630114	-2.0088978	Basophils
4.8881454	-1.1051013	Basophils
5.860198	-2.0752802	Basophils
5.9784565	-2.034717	Basophils
5.8368244	-1.9036121	Basophils
5.7773156	-1.6526351	Basophils
5.824796	-1.8578827	Basophils
5.7427683	-1.9569154	Basophils
5.6070704	-1.9125566	Basophils
6.3562007	-1.8558178	Basophils
6.1037054	-2.0343618	Basophils
5.7457952	-1.7836621	Basophils
5.7805185	-1.9936097	Basophils
6.447389	-1.8152568	Basophils
5.9492135	-2.010756	Basophils
5.915576	-1.996171	Basophils
5.9613643	-2.003603	Basophils
5.817717	-1.9264543	Basophils
5.7813606	-2.048965	Basophils
5.542326	-1.7282686	Basophils
5.88641	-1.9863174	Basophils
5.824382	-2.0107908	Basophils
5.740565	-2.0384197	Basophils
5.952914	-2.0007188	Basophils
5.4723487	-2.585649	Basophils
5.870379	-2.061886	Basophils
5.793739	-1.9901066	Basophils
5.890619	-1.92543	Basophils
5.806613	-1.8204246	Basophils
5.786075	-2.0629983	Basophils
5.900013	-1.9638116	Basophils
5.7247305	-1.9342105	Basophils
6.0049515	-1.6390045	Basophils
6.405432	-1.9843476	Basophils
5.7382665	-2.160308	Basophils
5.904591	-1.9367757	Basophils
5.825114	-1.9987109	Basophils
6.004104	-1.9527531	Basophils
5.604337	-1.5503414	Basophils
5.8965983	-2.0009263	Basophils
5.870891	-2.0293798	Basophils
5.752531	-1.7748141	Basophils
5.6874685	-2.7221818	Basophils
5.3286223	-2.7655268	Basophils
5.8268576	-1.5064697	Basophils
5.912747	-1.9307897	Basophils
5.847619	-1.9591193	Basophils
5.7546835	-2.0641341	Basophils
5.8138385	-1.9039683	Basophils
6.0142875	-1.6338713	Basophils
5.9095407	-1.9691808	Basophils
6.015405	-2.0535989	Basophils
6.207486	-1.9706352	Basophils
6.377525	-1.9067988	Basophils
5.6658454	-2.0159452	Basophils
6.0419235	-1.9131446	Basophils
5.798604	-1.944179	Basophils
5.9193797	-1.9426837	Basophils
6.061974	-1.9153137	Basophils
6.1759477	-1.8230567	Basophils
6.0672374	-1.919827	Basophils
6.488239	-1.8602576	Basophils
5.9712024	-1.8413982	Basophils
5.7651258	-1.9241679	Basophils
5.8327537	-1.9884701	Basophils
5.7413898	-1.9211452	Basophils
5.889353	-1.8302624	Basophils
5.9611826	-1.8855743	Basophils
5.777843	-1.9023495	Basophils
5.843774	-1.901175	Basophils
5.7249465	-1.7172742	Basophils
5.8441825	-1.8264086	Basophils
5.9158807	-2.2366643	Basophils
5.874789	-1.8922739	Basophils
6.7868366	-1.8642845	Basophils
6.8650146	-1.809618	Basophils
5.9278507	-2.0156038	Basophils
5.9952006	-1.9843223	Basophils
5.8433332	-1.9580665	Basophils
5.8879952	-2.0477343	Basophils
5.9602885	-1.8729167	Basophils
5.920279	-1.8127337	Basophils
5.634813	-2.2470477	Basophils
5.8706436	-1.939013	Basophils
5.548499	-1.7389507	Basophils
5.900144	-1.9724774	Basophils
6.092608	-1.6464076	Basophils
5.8566713	-1.9984517	Basophils
5.9239955	-2.0448751	Basophils
5.8185334	-2.1588101	Basophils
5.846932	-1.9991457	Basophils
5.3569627	-1.5367057	Basophils
5.997069	-2.028154	Basophils
6.019897	-1.9889047	Basophils
5.5444016	-1.569704	Basophils
5.8668447	-2.059207	Basophils
5.7991385	-2.039021	Basophils
5.99297	-1.9871509	Basophils
6.0001364	-2.0175898	Basophils
5.841182	-1.8430815	Basophils
5.578243	-2.9652276	Basophils
6.7737412	-1.7507825	Basophils
6.429216	-1.9051027	Basophils
5.522738	-1.6052189	Basophils
5.6588182	-1.8239212	Basophils
6.07488	-1.8297701	Basophils
6.0127163	-2.0039823	Basophils
6.0288544	-2.2794044	Basophils
5.548164	-2.3356328	Basophils
5.716665	-1.5920315	Basophils
5.925023	-2.0291142	Basophils
5.698046	-2.0616567	Basophils
5.619725	-1.8352551	Basophils
5.6834455	-2.5001636	Basophils
6.0142255	-1.8906016	Basophils
5.8448677	-2.0025449	Basophils
5.876676	-1.8048806	Basophils
6.1425013999999996	-1.7047415	Basophils
5.894113	-1.8812106	Basophils
5.791729	-1.9141412	Basophils
6.5079293	-1.7621753	Basophils
5.7523427	-1.950402	Basophils
5.9578204	-1.9012597	Basophils
5.4716625	-1.6700761	Basophils
5.766133	-1.9752145	Basophils
5.8310533	-1.8714955	Basophils
5.714901	-1.8786511	Basophils
5.8251834	-1.9596105	Basophils
5.6826634	-2.1854725	Basophils
5.7958255	-1.914957	Basophils
5.611213	-1.8877289	Basophils
6.2954435	-1.9658275	Basophils
6.0145364	-2.0215304	Basophils
5.471294	-2.4119925	Basophils
6.5113297	-1.6508291	Basophils
6.023348	-1.9096093	Basophils
5.734156	-1.9763827	Basophils
5.813582	-2.0419774	Basophils
5.949569	-1.8927064	Basophils
5.9539266	-1.9651966	Basophils
5.8449044	-1.9516582	Basophils
5.8132234	-1.9063642	Basophils
5.696504	-1.9176435	Basophils
6.4191446	-3.4104033	Basophils
5.8165126	-1.8683693	Basophils
6.1166577	-1.8510103	Basophils
5.7272177	-1.7978902	Basophils
6.0128264	-1.7488332	Basophils
5.944899	-1.9173734	Basophils
6.0366583	-1.976404	Basophils
5.8646393	-1.9127128	Basophils
5.5558014	-2.5962226	Basophils
5.9329824	-2.6206744	Basophils
6.645054	-1.9490476	Basophils
5.632037	-2.1498818	Basophils
5.97264	-1.8142843	Basophils
5.7790117	-1.9055555	Basophils
5.753534	-1.8741498	Basophils
5.848255	-1.9928548	Basophils
5.5093	-1.186266	Basophils
6.0063787	-1.7997212	Basophils
5.8278065	-1.914088	Basophils
6.0416675	-1.9564276	Basophils
5.820625	-2.0103405	Basophils
5.826448	-1.8038783	Basophils
6.091526	-2.1422133	Basophils
6.0052333	-1.8947325	Basophils
5.8559885	-2.0024557	Basophils
5.824643	-2.0511997	Basophils
6.651809	-1.9389157	Basophils
5.86601	-1.9264233	Basophils
5.789265	-2.0529613	Basophils
6.6023564	-1.6828418	Basophils
5.8687615	-1.7765288	Basophils
6.660983	-1.65539	Basophils
5.9525332	-1.8352292	Basophils
5.875382	-1.9177988	Basophils
5.6410117	-2.1626205	Basophils
5.3121076	-1.822299	Basophils
6.055407	-1.9202001	Basophils
5.7261944	-2.3662474	Basophils
5.979302	-2.072333	Basophils
5.820684	-2.0871334	Basophils
5.84058	-1.8900733	Basophils
5.6504483	-1.981504	Basophils
6.5289617	-1.7585604	Basophils
5.7677245	-1.8988514	Basophils
5.516938	-1.9560587	Basophils
5.778393	-1.8797228	Basophils
5.80804	-1.9195974	Basophils
6.144217	-1.68749	Basophils
5.4982877	-1.6795468	Basophils
5.5914197	-1.8696907	Basophils
5.786117	-1.9234607	Basophils
5.9575186	-1.9060326	Basophils
5.6254745	-2.065667	Basophils
5.7898307	-1.9401774	Basophils
5.761749	-2.0038543	Basophils
6.086863	-2.1332395	Basophils
5.7284904	-1.9664745	Basophils
5.017322	-1.3738341	Basophils
5.8908463	-1.9324231	Basophils
5.99361	-1.9191785	Basophils
5.8490024	-1.9756057	Basophils
6.0250077	-1.988445	Basophils
5.9818654	-1.9225054	Basophils
5.742915	-1.9124784	Basophils
5.876574	-2.054657	Basophils
6.199098	-2.0735662	Basophils
6.7273583	-1.9370551	Basophils
5.856322	-1.9240754	Basophils
5.9466558	-2.1099167	Basophils
5.238388	-1.4490445	Basophils
5.2161407	-1.777508	Basophils
5.6068707	-1.7414968	Basophils
5.783924	-1.6902597	Basophils
5.898418	-1.9171481	Basophils
5.983117	-2.1054363	Basophils
6.189388	-1.8551204	Basophils
5.826036	-1.9671316	Basophils
5.9381466	-2.1040843	Basophils
5.9394765	-2.0382411	Basophils
5.727973	-1.748395	Basophils
6.5114884	-1.8508465	Basophils
5.284622	-1.4778738	Basophils
6.105451	-1.9854169	Basophils
6.4071727	-1.8393676	Basophils
5.6848917	-1.62342	Basophils
5.6282506	-1.5409257	Basophils
5.553169	-1.6822662	Basophils
5.5008283	-1.7051694	Basophils
5.7014804	-1.9243958	Basophils
6.2892494	-1.7675331	Basophils
5.8490024	-2.0582833	Basophils
5.662067	-2.0717158	Basophils
5.745733	-1.9289415	Basophils
6.2533965	-1.6484082	Basophils
5.939643	-1.9711273	Basophils
6.092133	-1.9045105	Basophils
5.971179	-1.7532806	Basophils
5.5121274	-1.9898839	Basophils
6.9147873	-1.7301157	Basophils
5.7870274	-1.9688754	Basophils
5.836001	-1.9468453	Basophils
5.6176033	-2.2330058	Basophils
6.4118905	-1.6821241	Basophils
5.816479	-2.7676904	Basophils
5.7786245	-1.8933241	Basophils
6.49638	-1.7008481	Basophils
5.6715117	-1.7234807	Basophils
5.784451	-1.9640503	Basophils
5.5995374	-1.6723316	Basophils
6.1360407	-2.1351442	Basophils
5.87361	-2.0155332	Basophils
6.6813617	-1.7861285	Basophils
5.765226	-1.6440969	Basophils
5.71077	-1.8143034	Basophils
5.835353	-1.898835	Basophils
5.7283473	-2.2047365	Basophils
7.001077	-1.7702761	Basophils
5.605874	-1.6690588	Basophils
5.3491297	-1.363178	Basophils
5.9122376	-1.7216206	Basophils
5.6791162	-1.7125087	Basophils
5.5401464	-1.7009571000000001	Basophils
5.858085	-2.0098603	Basophils
5.943268	-2.0025446	Basophils
5.5977116	-2.3866415	Basophils
5.961513	-1.9654846	Basophils
5.3028083	-2.9046445	Basophils
5.732639	-1.8553886	Basophils
6.8303847	-1.766222	Basophils
6.4499288	-1.7500334	Basophils
6.179891	-1.6788142	Basophils
5.740412	-1.7819865	Basophils
5.96288	-1.9266467	Basophils
5.788337	-2.0141304	Basophils
5.8295355	-1.9880068	Basophils
5.810057	-1.891473	Basophils
5.491445	-1.2510369	Basophils
5.51025	-2.1886482	Basophils
5.849716	-2.0258532	Basophils
5.8513894	-1.9986255	Basophils
5.7106023	-1.6968861	Basophils
5.8997564	-1.8850789	Basophils
5.8541303	-1.8986502	Basophils
5.86029	-1.9914765	Basophils
6.2295165	-2.1117415	Basophils
5.747944	-1.9993322	Basophils
6.0782695	-1.8709705	Basophils
5.763748	-1.8336744	Basophils
5.737548	-2.1999648	Basophils
5.733011	-2.0087502	Basophils
5.7124734	-2.0567582	Basophils
6.003007	-2.0481045	Basophils
5.940141	-2.0322943	Basophils
5.6640015	-1.8479166	Basophils
5.7843595	-2.118984	Basophils
5.5277276	-1.6280394	Basophils
6.436993	-1.7025061	Basophils
5.5637593	-1.6906908	Basophils
6.038255	-1.9741845	Basophils
5.74186	-2.151278	Basophils
6.495662	-2.0994952	Basophils
6.1236224	-2.025653	Basophils
5.889581	-1.9129080999999999	Basophils
5.5325856	-2.4837132	Basophils
6.064814	-1.944761	Basophils
6.614136	-1.7278659	Basophils
5.5389514	-1.7770538	Basophils
6.094538	-1.9948583	Basophils
6.8774476	-1.9071827	Basophils
5.864721	-1.9245536	Basophils
5.7511334	-1.9163125	Basophils
5.7493396	-1.9133289	Basophils
5.6103907	-1.930974	Basophils
5.658456	-2.0700727	Basophils
5.4602103	-2.259003	Basophils
6.100061	-1.9207909	Basophils
6.123518	-1.9841733	Basophils
5.934482	-1.863756	Basophils
6.2073636	-2.0763035	Basophils
6.189223	-2.1060252	Basophils
5.312178	-1.4488251	Basophils
6.520542	-1.8788109	Basophils
5.970012	-1.7334833	Basophils
5.6280613	-1.6117496	Basophils
6.1466284	-1.9342725	Basophils
5.807414	-1.912694	Basophils
6.632962	-1.803868	Basophils
5.62912	-1.7924032	Basophils
6.075413	-1.9661698	Basophils
5.958357	-1.885231	Basophils
5.786837	-1.7842097	Basophils
6.0404744	-1.7864957	Basophils
5.789429	-1.9767892	Basophils
5.8662047	-1.4355962	Basophils
5.7542505	-1.8772066	Basophils
5.8706775	-1.9552617	Basophils
5.749876	-1.9872293	Basophils
6.0107875	-1.8891258	Basophils
5.9833593	-1.9928608	Basophils
5.8045135	-1.8797829	Basophils
5.8583937	-1.9514422	Basophils
5.713407	-1.9661973	Basophils
5.8373647	-1.9161673	Basophils
5.9181685	-1.9497371	Basophils
5.821274	-1.7982202	Basophils
5.817306	-1.9652662	Basophils
5.8167725	-1.9944987	Basophils
5.508619	-1.5317104	Basophils
5.8951178	-1.6676078	Basophils
6.175506	-2.0468724	Basophils
5.5858245	-2.070148	Basophils
5.9297757	-1.9126306	Basophils
5.8163652	-1.8613379	Basophils
6.1182613	-2.089236	Basophils
5.6891565	-1.7383878	Basophils
5.6851373	-1.8750911	Basophils
5.9849515	-1.8737006	Basophils
6.0318375	-1.956275	Basophils
5.6533337	-2.0107632	Basophils
5.8598685	-1.9023018	Basophils
5.742001	-1.8588881	Basophils
5.837294	-1.9501553	Basophils
5.895612	-1.8620787	Basophils
5.7604084	-1.722259	Basophils
6.4304633	-1.8872402	Basophils
5.806305	-2.0116658	Basophils
5.1379075	-1.3147569	Basophils
5.679147	-2.0559146	Basophils
5.9856496	-1.8577144	Basophils
5.889748	-2.159891	Basophils
5.9565425	-2.018024	Basophils
5.6246514	-2.2299051	Basophils
5.8116536	-1.9434683	Basophils
5.865297	-2.1144624	Basophils
6.177124	-1.8470438	Basophils
5.426122	-2.6836777	Basophils
5.9188547	-1.8169436	Basophils
6.0358768	-1.4748569	Basophils
5.9134197	-1.7480054	Basophils
5.6078134	-1.9380081	Basophils
5.9643292	-1.8495536	Basophils
6.0583096	-1.8433752	Basophils
5.8200536	-1.8869069	Basophils
5.832132	-1.9835062	Basophils
6.0684643	-2.0424972	Basophils
6.7076516	-1.8379982	Basophils
6.7197366	-1.8038874	Basophils
5.7349114	-1.9822223	Basophils
5.7635903	-2.024797	Basophils
5.31922	-1.4404924	Basophils
5.6656976	-1.9582217	Basophils
5.466066	-1.6696332	Basophils
5.80493	-2.0383573	Basophils
5.782809	-1.888999	Basophils
6.048853	-1.9112558	Basophils
5.8756633	-1.9863896	Basophils
6.1594043	-1.7249506	Basophils
5.644115	-1.8130727	Basophils
6.0323234	-1.8696103	Basophils
6.872538	-1.7823315	Basophils
6.6040587	-1.8757591	Basophils
6.570748	-1.951287	Basophils
5.7934623	-2.0124893	Basophils
5.6368356	-1.7534685	Basophils
5.7434387	-2.0072224	Basophils
5.8846908000000004	-2.16296	Basophils
5.612037	-2.5415885	Basophils
5.5519605	-1.7382181	Basophils
6.3600216	-1.7139552	Basophils
5.6650405	-1.685775	Basophils
5.468623	-1.6166632	Basophils
5.7471633	-2.2291908	Basophils
5.6033773	-2.0794566	Basophils
5.6771293	-2.0300612	Basophils
5.914037	-2.0382705	Basophils
5.8226857	-2.0235085	Basophils
5.84496	-1.9203238	Basophils
6.427978	-1.8085392	Basophils
5.7967687	-1.8599801	Basophils
5.5913568	-1.9816575	Basophils
6.3234477	-1.6997766	Basophils
6.081961	-1.7372112	Basophils
5.827656	-1.9928541	Basophils
5.832888	-2.0950837	Basophils
5.853341	-1.6878619	Basophils
6.177544	-1.8232777	Basophils
5.9041553	-1.8244586	Basophils
5.999913	-2.0204237	Basophils
5.6137657	-2.160415	Basophils
5.8329635	-2.0224035	Basophils
6.2960815	-1.7181106	Basophils
5.659505	-2.435289	Basophils
5.964807	-1.8133173	Basophils
5.9496446	-2.0187569	Basophils
5.7315116	-1.988204	Basophils
5.6949735	-2.0376942	Basophils
6.087727	-2.1146011	Basophils
5.7581935	-1.9432344	Basophils
6.063133	-1.6568153	Basophils
6.036879	-2.0947134	Basophils
5.8094063	-1.9773993	Basophils
6.7335505	-1.6313131	Basophils
5.6407924	-2.0278172	Basophils
5.2915454	-3.0145433	Basophils
5.8226337	-1.955703	Basophils
5.821387	-1.9827852	Basophils
5.7372537	-1.6284642	Basophils
6.0989175	-1.9506063	Basophils
6.461718	-1.8672948	Basophils
6.4637036	-1.5586231	Basophils
5.7826223	-1.9895563	Basophils
5.879252	-1.9072549	Basophils
5.9567876	-2.3880382	Basophils
6.0271535	-1.9348528	Basophils
5.8170204	-1.9220691	Basophils
5.625524	-1.7796955	Basophils
5.627889	-2.1974454	Basophils
5.691981	-1.8258004	Basophils
5.9109674	-1.9825621	Basophils
5.859292	-1.9600914	Basophils
5.8636804	-1.9062362	Basophils
6.4595475	-1.8305957	Basophils
5.6713376	-2.2597408	Basophils
5.433775	-1.765147	Basophils
5.8994284	-1.9087296	Basophils
5.952932	-1.849832	Basophils
6.0243554	-2.1306686	Basophils
5.882095	-1.8836992	Basophils
5.071359	-1.3630886	Basophils
5.965945	-1.9981203	Basophils
5.511704	-2.486398	Basophils
6.1156764	-1.8327293	Basophils
5.8000083	-1.5290134	Basophils
6.0501137	-2.0050862	Basophils
6.026191	-2.11999	Basophils
5.8569465	-2.0823855	Basophils
5.6896467	-2.215755	Basophils
5.339495	-1.4055057	Basophils
5.7423368	-1.8792965	Basophils
6.339551	-1.9743257	Basophils
5.60558	-1.538619	Basophils
5.8630834	-1.4872406	Basophils
5.6692324	-1.7897611	Basophils
5.622005	-2.0729084	Basophils
5.5661073	-1.4609156	Basophils
5.8754296	-2.0186334	Basophils
5.9481263	-1.9839866	Basophils
6.4938006	-1.7751541	Basophils
5.862278	-2.0026026	Basophils
5.7923055	-2.0175457	Basophils
5.8381715	-1.5857401	Basophils
5.0323963	-1.5931625	Basophils
5.840217	-1.940875	Basophils
5.699692	-1.7746787	Basophils
6.314223	-1.8032796	Basophils
5.923933	-1.8787789	Basophils
5.2619877	-1.591037	Basophils
5.8487253	-1.9992733	Basophils
5.9514256	-2.0502229	Basophils
6.302655	-1.9532535	Basophils
5.612023	-1.6900604	Basophils
5.57838	-1.3719485	Basophils
5.733571	-1.7229798	Basophils
5.7848206	-1.9993587	Basophils
6.195079	-1.8381133	Basophils
6.119927	-1.993469	Basophils
5.6526012	-2.0397303	Basophils
6.606589	-1.822557	Basophils
4.6799316	-0.954362	Basophils
5.8764997	-2.0320344	Basophils
5.7333355	-1.9758554	Basophils
6.042724	-2.0326242	Basophils
5.6153693	-1.7537127	Basophils
5.797254	-1.911999	Basophils
5.993472	-2.008597	Basophils
6.0603642	-1.8416791	Basophils
5.787474	-1.9368093	Basophils
5.7880883	-2.0240374	Basophils
6.3941927	-1.8431633	Basophils
6.0092025	-1.9176741	Basophils
6.464918	-1.8502069	Basophils
5.763334	-1.9076993	Basophils
5.6634903	-2.0343902	Basophils
5.5580225	-1.7071676	Basophils
5.8627815	-2.0171885	Basophils
4.770366	-1.1594868	Basophils
5.735578	-1.984045	Basophils
5.9005427	-1.9600902	Basophils
5.6608224	-1.7698228	Basophils
5.9102693	-2.0575106	Basophils
6.03989	-2.6267514	Basophils
5.7737613	-1.9863884	Basophils
5.6019263	-1.653472	Basophils
6.683085	-1.757963	Basophils
5.9888463	-1.8104317	Basophils
5.8196464	-1.873251	Basophils
6.0014043	-2.0259926	Basophils
5.929401	-2.1011126	Basophils
6.5996923	-1.8496468	Basophils
5.7669554	-1.9816718	Basophils
6.6383595	-1.8365839	Basophils
6.211472	-2.0147417	Basophils
5.733298	-1.6817405	Basophils
5.771328	-1.9340448	Basophils
5.899613	-1.874572	Basophils
6.073702	-2.0768032	Basophils
6.400396	-1.895752	Basophils
5.815391	-1.9242706	Basophils
5.84566	-2.1209388	Basophils
5.5575385	-2.0214052	Basophils
5.7820587	-2.1473854	Basophils
5.781073	-1.8678794	Basophils
5.964884	-1.9371729	Basophils
5.240925	-1.2867117	Basophils
4.83852	-1.2171609	Basophils
5.634988	-1.6008503	Basophils
5.7847495	-1.7691386	Basophils
5.7562165	-1.9820304	Basophils
5.914385	-1.8857539	Basophils
5.8073626	-2.0321143	Basophils
6.224444	-1.6543992	Basophils
5.898333	-1.7971053	Basophils
6.3711524	-1.7249548	Basophils
6.678066	-1.8304496	Basophils
5.94422	-2.036549	Basophils
5.742385	-1.8587942	Basophils
5.763128	-2.0750864	Basophils
6.0182056	-2.0432296	Basophils
5.7452583	-1.8558702	Basophils
6.7197614	-1.7536893	Basophils
5.8335996	-2.006222	Basophils
5.766564	-1.9816418	Basophils
5.69817	-2.055157	Basophils
5.7233157	-1.941622	Basophils
5.652931	-2.1996915	Basophils
5.8264136	-1.9039783	Basophils
5.9604697	-1.977541	Basophils
5.733166	-1.9848702	Basophils
6.101032	-1.9878194	Basophils
5.8240857	-1.9720259	Basophils
5.5863085	-1.8406305	Basophils
5.191361	-1.4999771	Basophils
5.8802714	-2.034876	Basophils
4.9737077	-1.2112336	Basophils
6.034501	-2.0056257	Basophils
5.776072	-2.0561347	Basophils
5.9513907	-1.9294429	Basophils
5.6896896	-1.6837745	Basophils
5.964061	-1.951659	Basophils
5.8729744	-1.9414546	Basophils
6.178761	-1.9040744	Basophils
5.8587623	-1.9399223	Basophils
5.4703937	-1.5509372	Basophils
5.452274	-1.6746051	Basophils
5.8456445	-2.0175347	Basophils
5.7380033	-1.6429596	Basophils
6.011937	-3.0105898	Basophils
5.9400883	-1.9292986	Basophils
5.5169883	-1.868479	Basophils
5.763139	-1.8144279	Basophils
5.9360185	-2.2394605	Basophils
6.0840855	-1.9759386	Basophils
5.9139466	-1.9862933	Basophils
5.356132	-2.7906983	Basophils
5.680358	-1.8488514	Basophils
5.7235284	-1.7595577	Basophils
5.624562	-1.8017097	Basophils
5.5453143	-1.857121	Basophils
5.858613	-1.9126599	Basophils
6.6391096	-1.8560774	Basophils
5.828681	-1.9364154	Basophils
6.5552583	-1.7922513	Basophils
5.9842496	-2.0009398	Basophils
6.3594556	-2.0602303	Basophils
5.8020434	-1.9237337	Basophils
5.6929517	-1.816761	Basophils
6.200063	-2.0729632	Basophils
6.317068	-1.6652448	Basophils
6.0140967	-2.036158	Basophils
5.88206	-1.9589503	Basophils
5.826871	-1.959955	Basophils
5.4476705	-1.5831714	Basophils
5.5929446	-1.9305735	Basophils
5.7448034	-1.990778	Basophils
5.8762774	-1.8691919	Basophils
6.1098313	-2.0057244	Basophils
5.859114	-2.0237057	Basophils
5.244224	-2.7151031	Basophils
5.9069777	-1.916662	Basophils
5.875217	-1.9435863	Basophils
5.864891	-1.9606407	Basophils
6.387535	-1.6089556	Basophils
5.567408	-2.0291479	Basophils
5.1404037	-1.3431039	Basophils
5.7412796	-2.1180856	Basophils
5.923185	-1.909873	Basophils
7.200623	-1.8796749	Basophils
5.985763	-1.8617511	Basophils
6.1308074	-1.8509932	Basophils
5.6783614	-1.7452292	Basophils
5.835582	-1.9343905	Basophils
6.091892	-2.0969715	Basophils
5.768783	-2.0368972	Basophils
6.0399485	-1.7659826	Basophils
6.3887515	-1.7175955999999999	Basophils
5.756991	-2.060779	Basophils
5.306773	-2.9937832	Basophils
5.8949833	-2.0261853	Basophils
5.872088	-2.059945	Basophils
6.2844114	-1.8391194	Basophils
5.933666	-1.9957905	Basophils
5.6523986	-1.9779887	Basophils
6.28882	-1.7695556	Basophils
5.975303	-1.8331437	Basophils
6.4040246	-2.0271194	Basophils
5.8619223	-1.9686718	Basophils
5.9398074	-1.9759574	Basophils
5.9025626	-2.0669694	Basophils
5.7615714	-2.084814	Basophils
5.9590297	-2.0148396	Basophils
6.0816965	-1.8845253	Basophils
5.8397512	-1.9532144	Basophils
5.919118	-1.982846	Basophils
6.4495673	-1.6823478	Basophils
5.710297	-1.477397	Basophils
5.91612	-1.8051074	Basophils
5.6477284	-1.80334	Basophils
5.3979053	-2.379549	Basophils
5.7904944	-1.8792393	Basophils
5.7618537	-1.7623305	Basophils
5.742749	-1.7159052	Basophils
5.659456	-2.353849	Basophils
5.808432	-1.7233398	Basophils
6.6999025	-1.8195982	Basophils
6.9949355	-1.6783705	Basophils
6.0705705	-2.0733132	Basophils
6.1253157	-1.5581908	Basophils
6.066644	-1.7231312	Basophils
5.8274703	-1.855237	Basophils
5.8645062	-2.040191	Basophils
5.500383	-1.5753815	Basophils
5.9226956	-1.8333192	Basophils
5.864711	-1.9868422	Basophils
5.8856287	-1.980499	Basophils
6.177427	-1.9618258	Basophils
5.878036	-1.8025513	Basophils
6.7365384	-1.8942881	Basophils
5.922724	-1.8353059	Basophils
6.015761	-1.9473355	Basophils
6.231457	-1.5720696	Basophils
5.857277	-2.005378	Basophils
5.899962	-1.576591	Basophils
5.6521707	-1.9324865	Basophils
6.077756	-2.1098518	Basophils
5.8899484	-2.0484166	Basophils
5.720538	-1.8646998	Basophils
5.800835	-2.3013778	Basophils
5.714828	-2.0265853	Basophils
5.6994534	-1.9702554	Basophils
5.5308843	-2.530004	Basophils
5.9887195	-1.9768782	Basophils
6.5507445	-2.06292	Basophils
5.9906726	-2.0465162	Basophils
5.92912	-2.0740597	Basophils
6.148433	-1.9559069	Basophils
5.924105	-1.8923576	Basophils
5.102055	-1.4240279	Basophils
5.9879317	-1.9594865	Basophils
5.772184	-1.7001545	Basophils
6.1367764	-1.9721558	Basophils
6.5014806	-1.8317447	Basophils
6.5125127	-1.8728302	Basophils
5.6895137	-1.8036017	Basophils
5.7640557	-1.9674511	Basophils
5.7349215	-2.0007617	Basophils
5.7622857	-1.9184666	Basophils
5.650572	-1.9548433	Basophils
5.7729297	-2.1859994	Basophils
5.645416	-1.8054168	Basophils
5.2606783	-1.2962289	Basophils
5.8023515	-1.9616554	Basophils
5.9505525	-2.1226583	Basophils
5.762583	-1.9371407	Basophils
5.9544997	-2.0366228	Basophils
6.1701827	-1.7312064	Basophils
5.8995023	-1.7291124	Basophils
5.6614723	-1.8538711	Basophils
5.632899	-1.9870956	Basophils
6.457223	-1.7447469	Basophils
5.970782	-1.8251874	Basophils
5.755199	-1.8772197	Basophils
5.8384604	-2.0064194	Basophils
6.820661	-1.8687751	Basophils
6.04571	-1.9145005	Basophils
5.8305063	-2.06549	Basophils
5.6559076	-1.7679038	Basophils
5.974873	-1.6329317	Basophils
5.8833694	-1.9871683	Basophils
6.5779824	-1.9113376	Basophils
5.725667	-1.7757401	Basophils
5.7755322	-2.0050893	Basophils
5.778028	-1.8325417	Basophils
5.851373	-2.0071824	Basophils
5.6537223	-1.6002192	Basophils
5.8591876	-1.8452601	Basophils
5.970505	-2.0128207	Basophils
5.695095	-1.8532333	Basophils
5.771998	-1.9519129	Basophils
5.912316	-1.9596505	Basophils
5.7729936	-2.0269399	Basophils
5.626091	-1.8599415	Basophils
5.4869523	-1.8067999	Basophils
5.673836	-1.697504	Basophils
5.380757	-1.5459125	Basophils
5.7026944	-2.1732361	Basophils
5.4222465	-2.1272662	Basophils
5.4849195	-1.6131852	Basophils
5.9828587	-2.0318437	Basophils
5.5525804	-2.1994114	Basophils
5.7138133	-1.7810893	Basophils
5.3431706	-1.526411	Basophils
5.990208	-2.032915	Basophils
6.0249352	-2.2024488	Basophils
5.699824	-1.9824233	Basophils
5.794695	-1.9042416	Basophils
5.8876686	-1.9245932	Basophils
5.61311	-2.1660051	Basophils
5.746831	-2.074924	Basophils
5.4733686	-1.5930309	Basophils
5.8713098	-1.9734225	Basophils
6.0854917	-1.846488	Basophils
5.6628547	-1.7083018	Basophils
5.6102376	-1.5591352	Basophils
6.1434712	-2.0836647	Basophils
5.7884483	-2.1666281	Basophils
6.2658362	-1.7182465	Basophils
6.217001	-1.7204933	Basophils
5.762136	-1.9374378	Basophils
5.948228	-1.9457335	Basophils
6.3539357	-1.866004	Basophils
5.283898	-1.3621819	Basophils
5.9526525	-1.8962755	Basophils
5.7432942	-2.4258943	Basophils
5.5194054	-1.7585979	Basophils
5.7218003	-1.9053006	Basophils
5.8850513	-2.042216	Basophils
5.843554	-1.8448992	Basophils
4.955375	-1.3068774	Basophils
5.8423076	-1.9308109	Basophils
5.9813967	-1.860796	Basophils
6.135464	-1.9897101	Basophils
5.878065	-1.9494789	Basophils
5.8082347	-1.8325152	Basophils
5.834769	-2.0644388	Basophils
6.726739	-1.8350554	Basophils
5.1846275	-1.6152513	Basophils
5.8709254	-1.9794707	Basophils
5.7200484	-1.816421	Basophils
5.4413753	-1.7936769	Basophils
6.38942	-1.8290339	Basophils
5.966377	-2.0624852	Basophils
6.2901015	-1.5998921	Basophils
5.905171	-1.977721	Basophils
5.692982	-1.8429315	Basophils
5.7919993	-2.0537415	Basophils
5.645036	-1.8602965	Basophils
6.1933856	-1.7983742	Basophils
5.683919	-2.1839852	Basophils
5.7690473	-2.0099487	Basophils
5.6057477	-1.8548965	Basophils
5.6760707	-1.9053833	Basophils
5.7945046	-1.9411345	Basophils
5.3249516	-2.6881642	Basophils
5.8402	-1.9718266	Basophils
5.523355	-1.5790648	Basophils
5.8515744	-1.9079797	Basophils
5.7679424	-1.974679	Basophils
5.7389145	-2.0924482	Basophils
5.6417427	-2.0325313	Basophils
5.739968	-1.6711993	Basophils
4.950957	-1.7553136	Basophils
6.9919963	-1.8628378	Basophils
5.8626165	-1.9733677	Basophils
5.411135	-1.6494694	Basophils
5.974291	-1.772953	Basophils
5.842609	-1.8129625	Basophils
5.8404274	-1.9087279	Basophils
5.8377395	-2.3355706	Basophils
5.525283	-2.2496285	Basophils
5.430656	-1.5648468	Basophils
5.5825872	-1.5689332	Basophils
5.7273555	-2.9271832	Basophils
5.5560975	-1.7166796	Basophils
5.646455	-1.7054322	Basophils
5.40308	-1.5449178	Basophils
5.817924	-1.9705708	Basophils
5.632282	-2.1135614	Basophils
5.7253413	-1.836875	Basophils
5.7181606	-1.9746912	Basophils
6.08001	-1.9226496	Basophils
5.734158	-1.9716167	Basophils
5.6125064	-1.6371355	Basophils
6.0315547	-2.01522	Basophils
6.324599	-1.9097428	Basophils
5.5692086	-2.5116165	Basophils
5.601389	-2.5150068	Basophils
6.0639534	-1.8910189	Basophils
5.170856	-1.350507	Basophils
5.9511952	-1.6697974	Basophils
5.6625543	-1.6933305	Basophils
5.611707	-1.9454927	Basophils
5.863993	-2.0526438	Basophils
5.6252313	-1.7875977	Basophils
5.8675623	-2.1217582	Basophils
5.911428	-1.6576302	Basophils
5.914699	-1.9634249	Basophils
5.824214	-2.0157757	Basophils
5.9557405	-2.090102	Basophils
5.7230434	-2.020402	Basophils
5.864082	-2.0118093	Basophils
6.152085	-1.7112293	Basophils
5.7593436	-1.9318745	Basophils
5.59056	-1.4557953	Basophils
6.3704677	-1.6621151	Basophils
5.782553	-1.7249861	Basophils
5.193391	-1.4313772	Basophils
5.220068	-1.47332	Basophils
5.952001	-1.7876167	Basophils
5.7463245	-1.9932187	Basophils
5.6943707	-1.804142	Basophils
5.8817043	-1.8510141	Basophils
5.8061194	-1.9513474	Basophils
6.4344373	-1.6304796	Basophils
5.5881057	-1.7591801	Basophils
5.7808633	-1.9417651	Basophils
6.0611153	-1.8903286	Basophils
6.3498206	-1.7086382	Basophils
5.585176	-1.7067096	Basophils
5.9017825	-2.0880046	Basophils
5.9240756	-2.0069902	Basophils
5.9005666	-1.5823658	Basophils
5.3765736	-1.3802247	Basophils
6.2139935	-1.7512326	Basophils
5.6142	-1.9891977	Basophils
5.779353	-1.9482126	Basophils
5.8553586	-1.9632077000000001	Basophils
5.6649103	-1.8540053	Basophils
6.114335	-1.6070664	Basophils
5.8194966	-1.9338875	Basophils
5.9449015	-1.953481	Basophils
6.0180655	-1.9083853	Basophils
5.6293125	-1.9853892	Basophils
5.7118244	-2.0064507	Basophils
5.7356906	-1.98859	Basophils
5.5472116	-2.17558	Basophils
5.7734833	-2.0306304	Basophils
5.7097573	-1.7945452	Basophils
6.3546247	-1.894752	Basophils
5.7969007	-1.9324899	Basophils
5.8625093	-1.8953686	Basophils
5.842202	-1.9568017	Basophils
5.786474	-1.9939926	Basophils
6.6353927	-1.7496159	Basophils
5.8403325	-1.9011195	Basophils
6.403225	-1.8067966	Basophils
5.6941724	-1.8025737	Basophils
6.471743	-1.6913137	Basophils
5.730991	-2.0659618	Basophils
5.788321	-1.90938	Basophils
5.8799176	-2.0068097	Basophils
5.796862	-1.7212582	Basophils
5.7639947	-1.6612573	Basophils
5.8123627	-1.931752	Basophils
5.7613773	-1.6594362	Basophils
5.595717	-1.9895275	Basophils
5.6417875	-1.8922849	Basophils
5.077107	-1.4292505	Basophils
5.6822095	-2.045775	Basophils
1.3031836	-2.0225024	CD16-_NK_cells
0.009896547	-1.5728247	CD16-_NK_cells
0.97747004	-1.698123	CD16-_NK_cells
0.14288226	-1.4675825	CD16-_NK_cells
-2.7202177	3.0915895	CD16-_NK_cells
0.42420995	-1.5092916	CD16-_NK_cells
1.3332362	-1.8988547	CD16-_NK_cells
-0.17694017	-1.3260434	CD16-_NK_cells
0.8828689	-1.4041872	CD16-_NK_cells
0.07343823	-1.3911023	CD16-_NK_cells
0.060430646	-1.4136443	CD16-_NK_cells
-0.23507574	-1.3933463	CD16-_NK_cells
0.49606627	-1.6229546	CD16-_NK_cells
-0.066724926	-1.2251296	CD16-_NK_cells
1.2137587	-1.752944	CD16-_NK_cells
-0.16470632	-1.1736019	CD16-_NK_cells
1.3566266	-1.8225937	CD16-_NK_cells
0.07512094	-1.3113906	CD16-_NK_cells
1.051478	-1.7365837	CD16-_NK_cells
-0.064596415	-1.4356971	CD16-_NK_cells
0.64813274	-1.7064803	CD16-_NK_cells
0.13062027	-1.4370701	CD16-_NK_cells
-0.1530039	-1.1760299	CD16-_NK_cells
1.2929453	-1.6189947	CD16-_NK_cells
0.8138451	-1.7764682999999999	CD16-_NK_cells
0.91615963	-1.5773046	CD16-_NK_cells
0.11608836	-1.3405898	CD16-_NK_cells
0.08033244	-1.2387705	CD16-_NK_cells
0.079894096	-1.4046388	CD16-_NK_cells
0.10470471	-1.7046626	CD16-_NK_cells
-0.12706283	-1.393616	CD16-_NK_cells
0.955688	-1.5385973	CD16-_NK_cells
0.45510292	-1.327019	CD16-_NK_cells
-0.041451067	-1.2770193	CD16-_NK_cells
0.3136167	-1.4057193	CD16-_NK_cells
1.0916256	-1.4359181	CD16-_NK_cells
-0.19158801	-1.2886219	CD16-_NK_cells
-0.41335645	-1.2510524	CD16-_NK_cells
-0.06678766	-1.3326614	CD16-_NK_cells
0.08725676	-1.8037286	CD16-_NK_cells
-0.19300023	-1.1965961	CD16-_NK_cells
0.88462853	-1.7409768	CD16-_NK_cells
0.7771414	-1.5496178	CD16-_NK_cells
0.059699625	-1.3316493	CD16-_NK_cells
0.14943403	-1.4719496	CD16-_NK_cells
0.6705827	-1.4681087	CD16-_NK_cells
0.39180586	-1.3636303	CD16-_NK_cells
0.1387164	-1.4622128	CD16-_NK_cells
0.44888282	-1.3596175	CD16-_NK_cells
1.2957911	-2.20603	CD16-_NK_cells
-0.30561927	-1.2209203	CD16-_NK_cells
0.5483525	-1.8362503	CD16-_NK_cells
-0.43812767	-1.4685655	CD16-_NK_cells
1.4838927	-2.3792949	CD16-_NK_cells
0.0920434	-1.4289331	CD16-_NK_cells
-0.34665337	-1.3147588	CD16-_NK_cells
-0.166408	-1.2971406	CD16-_NK_cells
-0.24671319	-1.2763274	CD16-_NK_cells
0.46777424	-1.4014907	CD16-_NK_cells
0.9309412	-1.4048567	CD16-_NK_cells
1.2970093	-1.7559178	CD16-_NK_cells
-0.11364463	-1.5121255	CD16-_NK_cells
0.82775736	-1.4618449	CD16-_NK_cells
-0.18905851	-1.337152	CD16-_NK_cells
-0.22039524	-1.3468778	CD16-_NK_cells
0.57328594	-1.3782437	CD16-_NK_cells
0.4748071	-1.7244227	CD16-_NK_cells
-3.8054535	-0.6927939	CD16-_NK_cells
-0.008973628	-1.3722825	CD16-_NK_cells
-0.19274399	-1.3308268	CD16-_NK_cells
0.8337443	-1.5007915	CD16-_NK_cells
1.3545513	-1.6924162	CD16-_NK_cells
-0.13244995	-1.2990303	CD16-_NK_cells
-0.06691393	-1.1371522	CD16-_NK_cells
-0.075948894	-1.1847203	CD16-_NK_cells
0.11131716999999999	-0.743357	CD16-_NK_cells
0.13584265	-1.3336098	CD16-_NK_cells
-0.21308443	-1.2720561	CD16-_NK_cells
0.3722932	-1.3917482	CD16-_NK_cells
0.29502764	-1.3102465	CD16-_NK_cells
-0.16826588	-1.3282497	CD16-_NK_cells
-0.14340577	-1.1943493	CD16-_NK_cells
0.9535092	-1.7235763	CD16-_NK_cells
0.66811025	-1.5687058	CD16-_NK_cells
1.0509318	-2.2603025	CD16-_NK_cells
-0.16677263	-1.4661124	CD16-_NK_cells
0.57898444	-1.4265137	CD16-_NK_cells
-0.3736013	-1.2170289	CD16-_NK_cells
-0.26144198	-1.0976105	CD16-_NK_cells
0.73877025	-1.7206573	CD16-_NK_cells
-0.3398781	-1.890769	CD16-_NK_cells
0.896247	-1.4169843	CD16-_NK_cells
0.8560382	-1.6471808	CD16-_NK_cells
-0.28835693	-1.159029	CD16-_NK_cells
-0.30330655	-1.2334924	CD16-_NK_cells
-0.082082	-1.4816618	CD16-_NK_cells
0.14492041	-1.3464503	CD16-_NK_cells
0.07166165	-1.2578835	CD16-_NK_cells
-0.20060512	-1.4734192	CD16-_NK_cells
0.9843794	-1.5979168	CD16-_NK_cells
0.02731514	-1.186008	CD16-_NK_cells
1.214817	-1.6330786	CD16-_NK_cells
0.3343756	-1.4805431	CD16-_NK_cells
0.13930921	-1.217514	CD16-_NK_cells
1.0118079	-1.6068556	CD16-_NK_cells
0.563481	-1.4769187	CD16-_NK_cells
0.41827977	-1.4177399	CD16-_NK_cells
0.57491887	-1.8957992	CD16-_NK_cells
-0.123702735	-1.3797371	CD16-_NK_cells
-0.33759382	-1.1729655	CD16-_NK_cells
0.96657205	-1.4080198	CD16-_NK_cells
0.59387076	-1.5779042	CD16-_NK_cells
-0.49937263	-1.249872	CD16-_NK_cells
-0.05140844	-1.6167622	CD16-_NK_cells
0.19504634	-1.4096359999999999	CD16-_NK_cells
0.671019	-1.6283798	CD16-_NK_cells
1.6891965	-2.597117	CD16-_NK_cells
0.945758	-1.917337	CD16-_NK_cells
-0.42873695	-1.2237909	CD16-_NK_cells
0.12406638	-1.1896574	CD16-_NK_cells
0.29149887	-1.3794584	CD16-_NK_cells
-0.09313598	-1.3180826	CD16-_NK_cells
0.6161429	-1.5848098	CD16-_NK_cells
0.44667897	-1.4969349	CD16-_NK_cells
-0.21072832	-1.2649376	CD16-_NK_cells
0.035748392	-1.2905588	CD16-_NK_cells
-0.23556367	-1.3098226	CD16-_NK_cells
-0.038099498	-1.2759526	CD16-_NK_cells
0.3284585	-1.5004771	CD16-_NK_cells
0.87910557	-1.7886467	CD16-_NK_cells
-0.3099204	-1.1150064	CD16-_NK_cells
-0.20048228	-1.3626039	CD16-_NK_cells
-0.0693357	-1.2770612	CD16-_NK_cells
0.91320217	-1.4108183	CD16-_NK_cells
0.3373335	-1.4754181	CD16-_NK_cells
0.32003057	-1.4130135	CD16-_NK_cells
0.83813715	-1.3941746	CD16-_NK_cells
1.4465529	-2.1478693	CD16-_NK_cells
-0.20615056	-1.2566943	CD16-_NK_cells
0.5661895	-1.523756	CD16-_NK_cells
0.8215798	-1.5347509	CD16-_NK_cells
0.18895015	-1.1492639	CD16-_NK_cells
0.6648563	-1.5767343	CD16-_NK_cells
1.1001606	-1.8258715	CD16-_NK_cells
-2.932669	-2.1430163	CD16-_NK_cells
0.09092465	-1.2998998	CD16-_NK_cells
-0.16845906	-1.2709525	CD16-_NK_cells
-0.07800719	-1.488982	CD16-_NK_cells
-0.20725283	-1.1907778	CD16-_NK_cells
0.7366439	-1.4566474	CD16-_NK_cells
1.1548588	-1.8014874	CD16-_NK_cells
1.3551793	-1.6892235	CD16-_NK_cells
0.1334146	-1.4498217	CD16-_NK_cells
0.43361402	-1.3309245	CD16-_NK_cells
-0.51282513	-1.4011133	CD16-_NK_cells
0.10608527	-1.5954952	CD16-_NK_cells
0.10529497	-1.2360275	CD16-_NK_cells
0.43530533	-1.3176773	CD16-_NK_cells
0.8312869	-1.3677857	CD16-_NK_cells
0.12880793	-1.0210416	CD16-_NK_cells
-0.44559792	-1.1372759	CD16-_NK_cells
-0.12774912	-1.5922809	CD16-_NK_cells
0.15366793	-1.3016715	CD16-_NK_cells
-0.0018110275	-1.3298991	CD16-_NK_cells
0.54573405	-1.7092357	CD16-_NK_cells
1.3183112	-1.6463444	CD16-_NK_cells
1.2615272	-2.0280104	CD16-_NK_cells
-0.041410565	-1.3455915	CD16-_NK_cells
-0.24763349	-1.6431098	CD16-_NK_cells
-0.121109486	-1.1503925	CD16-_NK_cells
2.48536	-0.8866852	CD16-_NK_cells
-0.21153614	-1.2338381	CD16-_NK_cells
-0.38649836	-1.4195099	CD16-_NK_cells
0.73901165	-1.7555795	CD16-_NK_cells
0.51854855	-1.2966104	CD16-_NK_cells
0.7924975	-1.3724244	CD16-_NK_cells
-0.35872534	-1.3391423	CD16-_NK_cells
0.3080967	-1.622437	CD16-_NK_cells
-0.24194148	-1.0498097	CD16-_NK_cells
0.52291393	-1.2046013	CD16-_NK_cells
-6.387418	0.2689423	CD16-_NK_cells
0.95434403	-1.4921143	CD16-_NK_cells
-0.31350353	-1.2169456	CD16-_NK_cells
-0.32719144	-1.2447052	CD16-_NK_cells
-0.009910494	-1.2348995	CD16-_NK_cells
-0.08357462	-1.4332399	CD16-_NK_cells
0.20124489	-1.4520228	CD16-_NK_cells
-0.24094263	-1.2905352	CD16-_NK_cells
0.5358408	-1.1697767	CD16-_NK_cells
-0.3064851	-1.3684411	CD16-_NK_cells
-0.104783446	-0.92060083	CD16-_NK_cells
1.1126584	-1.999095	CD16-_NK_cells
-0.13696474	-1.3337493	CD16-_NK_cells
1.5079951	-1.898037	CD16-_NK_cells
-2.0700693e-4	-1.3157861	CD16-_NK_cells
-0.0861533	-1.1898932	CD16-_NK_cells
-0.08862227	-1.272399	CD16-_NK_cells
0.33818173	-1.2895916	CD16-_NK_cells
0.789552	-1.4189546	CD16-_NK_cells
0.31940347	-1.2822146	CD16-_NK_cells
-0.27419695	-1.1196158	CD16-_NK_cells
0.9993868	-1.5568919	CD16-_NK_cells
1.2624631	-1.656451	CD16-_NK_cells
-0.55929255	-1.3202567	CD16-_NK_cells
-0.29405347	-1.2873344	CD16-_NK_cells
1.327413	-2.1213634	CD16-_NK_cells
0.25048107	-1.533133	CD16-_NK_cells
0.6438105	-1.4661412	CD16-_NK_cells
1.0604331	-1.6130261	CD16-_NK_cells
0.5892672	-1.5716724	CD16-_NK_cells
-0.013961673	-1.1715932	CD16-_NK_cells
-0.28894117	-1.5503273	CD16-_NK_cells
0.55626947	-1.3774154	CD16-_NK_cells
-0.14115778	-1.3865418	CD16-_NK_cells
-0.14140245	-1.3657875	CD16-_NK_cells
0.07611078	-1.3476505	CD16-_NK_cells
1.2988727	-1.8352442	CD16-_NK_cells
-0.04434663	-1.4245043	CD16-_NK_cells
0.5078819	-1.6764619	CD16-_NK_cells
0.20610252	-1.851538	CD16-_NK_cells
-0.2744833	-1.3817976	CD16-_NK_cells
-0.144588	-1.2822523	CD16-_NK_cells
0.14543796	-1.5457554	CD16-_NK_cells
0.13197353	-1.5467191	CD16-_NK_cells
-0.17745757	-1.1883361	CD16-_NK_cells
1.1631353	-1.5670166	CD16-_NK_cells
0.31076506	-1.4108448	CD16-_NK_cells
-0.4155043	-1.1046808	CD16-_NK_cells
0.05575204	-1.3946996	CD16-_NK_cells
-0.13267067	-1.2647445	CD16-_NK_cells
1.5484712	-2.1210594	CD16-_NK_cells
0.5080405	-1.4431434	CD16-_NK_cells
1.1826259	-1.3850658	CD16-_NK_cells
-0.120313734	-1.2499354	CD16-_NK_cells
0.121065944	-1.4939299	CD16-_NK_cells
-0.19941065	-1.064673	CD16-_NK_cells
-0.611168	-1.3643787	CD16-_NK_cells
0.15877363	-1.1092448	CD16-_NK_cells
0.71122134	-1.4984276	CD16-_NK_cells
0.76991564	-1.4159081	CD16-_NK_cells
-0.018308729	-1.3355591	CD16-_NK_cells
-0.44971082	-1.5176659	CD16-_NK_cells
-0.08043468	-1.2862272	CD16-_NK_cells
0.6726968	-1.3635826	CD16-_NK_cells
0.09701267	-1.4059472	CD16-_NK_cells
-0.10475561	-1.2004304	CD16-_NK_cells
0.47587726	-1.500613	CD16-_NK_cells
1.1820524	-2.3510413	CD16-_NK_cells
-0.24193189	-1.1417189	CD16-_NK_cells
1.3389411	-1.7457151	CD16-_NK_cells
-0.4300842	-1.5993571	CD16-_NK_cells
-0.26325622	-1.2658715	CD16-_NK_cells
0.63207865	-1.3064935	CD16-_NK_cells
-0.24889913	-1.1201982	CD16-_NK_cells
1.5611526	-2.113299	CD16-_NK_cells
0.49274558	-1.4004505	CD16-_NK_cells
-0.08674446	-1.3044457	CD16-_NK_cells
0.03666058	-1.4475086	CD16-_NK_cells
-0.2779161	-1.0087471	CD16-_NK_cells
-0.26952222	-1.322475	CD16-_NK_cells
-0.37784764	-1.384547	CD16-_NK_cells
0.26237676	-1.4130571	CD16-_NK_cells
0.23949051	-1.3492391	CD16-_NK_cells
1.2415534	-1.6547441	CD16-_NK_cells
0.9000515	-1.5818791	CD16-_NK_cells
1.2162628	-1.6370411	CD16-_NK_cells
-0.19719216	-1.0210674	CD16-_NK_cells
-0.123138696	-1.4585226	CD16-_NK_cells
1.3467467	-2.024788	CD16-_NK_cells
0.17528921	-1.1499887	CD16-_NK_cells
0.6867217	-1.5894938	CD16-_NK_cells
0.5626278	-1.8301172000000001	CD16-_NK_cells
-0.069586575	-1.3096147	CD16-_NK_cells
0.6301372	-1.6489937	CD16-_NK_cells
0.59605086	-1.5124362	CD16-_NK_cells
-0.23550376	-1.1023455	CD16-_NK_cells
-0.17475083	-1.0892172	CD16-_NK_cells
-0.099470615	-1.2499652	CD16-_NK_cells
0.0016217232	-1.3322959	CD16-_NK_cells
0.11617023	-1.4187183	CD16-_NK_cells
-0.018126994	-1.1947567	CD16-_NK_cells
0.5017247	-1.7939281	CD16-_NK_cells
0.0024454296	-1.158498	CD16-_NK_cells
-0.30337867	-1.1719704	CD16-_NK_cells
-0.4440556	-1.2626433	CD16-_NK_cells
1.0006979	-1.5117297	CD16-_NK_cells
-0.09110066	-1.6413236	CD16-_NK_cells
-0.07653558	-1.1331942	CD16-_NK_cells
1.4633911	-1.9319081	CD16-_NK_cells
0.7210741	-1.59499	CD16-_NK_cells
0.71859515	-1.2311683	CD16-_NK_cells
-0.029065162	-1.3146031	CD16-_NK_cells
0.12882894	-1.3442795	CD16-_NK_cells
-0.014797837	-1.4264932	CD16-_NK_cells
0.30740458	-1.7267363	CD16-_NK_cells
1.3874991	-1.7226133	CD16-_NK_cells
-0.24222836	-1.2087216	CD16-_NK_cells
0.8260565	-1.6890202	CD16-_NK_cells
-0.10725355	-1.3003681	CD16-_NK_cells
-0.28120062	-1.2928641	CD16-_NK_cells
-0.124019444	-1.1667969	CD16-_NK_cells
0.43331137	-1.3152065	CD16-_NK_cells
0.26362357	-1.3035102	CD16-_NK_cells
-0.012191981	-1.3923304	CD16-_NK_cells
-0.13379726	-1.201911	CD16-_NK_cells
0.8932674	-1.5870223	CD16-_NK_cells
1.0616798	-1.4269564	CD16-_NK_cells
1.0522213	-1.4347858	CD16-_NK_cells
0.35120094	-1.3979526	CD16-_NK_cells
1.3874574	-1.5491753	CD16-_NK_cells
-0.073298365	-1.3250635	CD16-_NK_cells
0.30590355	-1.3303821	CD16-_NK_cells
0.2733391	-1.276655	CD16-_NK_cells
1.0710129	-1.7346301	CD16-_NK_cells
-0.056095004	-1.8799663	CD16-_NK_cells
-0.38981965	-1.3741512	CD16-_NK_cells
0.73362017	-1.6328201	CD16-_NK_cells
-1.1601827	-1.2403164	CD16-_NK_cells
0.13468745	-1.3991601	CD16-_NK_cells
0.50848544	-1.6566372	CD16-_NK_cells
-0.07984498	-1.4019122	CD16-_NK_cells
-0.27766922	-1.4243536	CD16-_NK_cells
0.3422648	-1.7796946	CD16-_NK_cells
-0.11896673	-1.3013325	CD16-_NK_cells
1.2344315	-1.9954722	CD16-_NK_cells
-0.33529922	-1.1618779	CD16-_NK_cells
-0.1261363	-1.1520958	CD16-_NK_cells
-0.14255133	-1.2323191	CD16-_NK_cells
0.056610227	-1.1822457	CD16-_NK_cells
-0.16454986	-1.2291346	CD16-_NK_cells
-0.23048845	-1.0759516	CD16-_NK_cells
0.87285364	-1.2809699	CD16-_NK_cells
0.31159943	-1.5526733	CD16-_NK_cells
1.5060556	-1.8096099	CD16-_NK_cells
1.0297239	-0.8749488	CD16-_NK_cells
-0.17592332	-1.2442961	CD16-_NK_cells
-0.32025906	-1.1949039	CD16-_NK_cells
1.0896554	-1.6726918	CD16-_NK_cells
1.033643	-1.4688401	CD16-_NK_cells
-0.26668873	-1.1486361	CD16-_NK_cells
1.5559232	-2.2093453	CD16-_NK_cells
-0.122899264	-1.2591281	CD16-_NK_cells
-0.086453885	-1.3522296	CD16-_NK_cells
-0.3027334	-1.4312172	CD16-_NK_cells
-0.10385534	-1.325156	CD16-_NK_cells
0.7986003	-1.4817705	CD16-_NK_cells
-0.04744038	-1.3230972	CD16-_NK_cells
0.6109296	-1.3914218	CD16-_NK_cells
0.65603447	-1.6034484	CD16-_NK_cells
-0.24713919	-1.312912	CD16-_NK_cells
0.85888659999999994	-1.6882849	CD16-_NK_cells
0.45511484	-1.4303558	CD16-_NK_cells
-0.028943688	-1.2883356	CD16-_NK_cells
-0.46650657	-1.3353045	CD16-_NK_cells
0.12777321	-1.3890743	CD16-_NK_cells
0.26941127	-1.5766585	CD16-_NK_cells
0.018398613	-1.1743884	CD16-_NK_cells
0.6496655	-1.6331637	CD16-_NK_cells
1.2123195	-1.9790864	CD16-_NK_cells
0.038204193	-1.3549609	CD16-_NK_cells
-0.09638706	-1.1082656	CD16-_NK_cells
-0.08164403	-1.5103998	CD16-_NK_cells
-0.17533553	-1.3108997	CD16-_NK_cells
0.9871956	-1.1476319	CD16-_NK_cells
0.57277715	-1.6863108	CD16-_NK_cells
-0.026968509	-1.3158004	CD16-_NK_cells
-0.3346595	-1.3460863	CD16-_NK_cells
1.0641719	-1.9029851	CD16-_NK_cells
0.33016932	-1.4179304	CD16-_NK_cells
0.21599168	-1.5899758	CD16-_NK_cells
0.94039845	-1.5124173	CD16-_NK_cells
1.0587242	-1.3378627	CD16-_NK_cells
-0.19183967	-1.4111559	CD16-_NK_cells
0.44208694	-1.5349634	CD16-_NK_cells
-0.071670055	-1.190515	CD16-_NK_cells
0.036944747	-1.2855635	CD16-_NK_cells
1.1273466	-1.555392	CD16-_NK_cells
1.1797278	-1.8080435	CD16-_NK_cells
0.06681563	-1.4401855	CD16-_NK_cells
1.2397585	-2.2276027	CD16-_NK_cells
0.25902963	-1.4164591	CD16-_NK_cells
0.34736577	-1.2909124	CD16-_NK_cells
1.0504122	-1.5535722	CD16-_NK_cells
-0.057696193	-1.0490994	CD16-_NK_cells
0.3948987	-1.1721869	CD16-_NK_cells
1.2415015	-1.6206012	CD16-_NK_cells
1.0629859	-1.5646825	CD16-_NK_cells
0.615945	-1.3728259	CD16-_NK_cells
1.8324238	-1.2757444	CD16-_NK_cells
0.025922567	-1.389566	CD16-_NK_cells
-0.13198438	-1.3547688	CD16-_NK_cells
0.05122724	-1.4494872	CD16-_NK_cells
-0.016017646	-1.1884468	CD16-_NK_cells
-0.24442527	-1.2862563	CD16-_NK_cells
1.0572258	-1.7144566	CD16-_NK_cells
-0.24116763	-1.2460873	CD16-_NK_cells
-0.33120456	-1.3197353	CD16-_NK_cells
-0.21713522	-1.2714067	CD16-_NK_cells
-0.10251638	-1.3025799	CD16-_NK_cells
-0.1380966	-0.99760264	CD16-_NK_cells
-0.14288136	-1.3141716	CD16-_NK_cells
-0.22584948	-1.2690146	CD16-_NK_cells
0.27675474	-1.4060771	CD16-_NK_cells
0.0520809	-1.4050992	CD16-_NK_cells
1.3603961	-2.145908	CD16-_NK_cells
-0.41449776	-1.1313181	CD16-_NK_cells
-0.112868756	-0.9375693	CD16-_NK_cells
-0.127089	-1.6363292	CD16-_NK_cells
0.29869425	-1.6266563	CD16-_NK_cells
0.577166	-1.3722162	CD16-_NK_cells
-0.043192774	-1.0970924	CD16-_NK_cells
-0.16486329	-1.2325854	CD16-_NK_cells
-0.19449219	-1.2555025	CD16-_NK_cells
-0.4742867	-1.2902591	CD16-_NK_cells
-0.031227767	-1.47206	CD16-_NK_cells
-0.33824882	-0.92504424	CD16-_NK_cells
0.08429855	-1.4554081	CD16-_NK_cells
-0.023082167	-1.4070485	CD16-_NK_cells
0.5639442	-1.3279378	CD16-_NK_cells
-0.093434155	-1.3869009	CD16-_NK_cells
0.777423	-1.3727612	CD16-_NK_cells
-0.032198697	-1.2596271000000001	CD16-_NK_cells
0.5576077	-1.4882202	CD16-_NK_cells
0.027858704	-1.3035154	CD16-_NK_cells
1.2505972	-1.6729662	CD16-_NK_cells
0.88663816	-1.312635	CD16-_NK_cells
0.083159715	-1.6273625	CD16-_NK_cells
0.49675852	-1.4765434	CD16-_NK_cells
1.009684	-1.5569446	CD16-_NK_cells
0.17512825	-1.5427163	CD16-_NK_cells
0.88291955	-1.353565	CD16-_NK_cells
-0.007855505	-1.2282894	CD16-_NK_cells
0.2725274	-1.1322	CD16-_NK_cells
0.25052464	-1.4295015	CD16-_NK_cells
1.5507232	-1.7541614	CD16-_NK_cells
0.28671762	-1.4006772	CD16-_NK_cells
0.11041093	-1.274529	CD16-_NK_cells
0.31288123	-1.6150289	CD16-_NK_cells
0.56198454	-1.5977778	CD16-_NK_cells
0.20057827	-1.3507869	CD16-_NK_cells
0.45017305	-1.3098669	CD16-_NK_cells
-0.12206417	-1.271615	CD16-_NK_cells
0.08578542	-1.5802624	CD16-_NK_cells
-0.015878588	-1.3108275	CD16-_NK_cells
0.09978208	-1.3826382	CD16-_NK_cells
1.1504502	-1.5437388	CD16-_NK_cells
-0.01067993	-1.5840197	CD16-_NK_cells
1.4678181	-2.0757804	CD16-_NK_cells
0.7796957	-1.4416447	CD16-_NK_cells
-0.14630216	-1.1830916	CD16-_NK_cells
-0.17554781	-0.9862756	CD16-_NK_cells
0.9786414	-1.691504	CD16-_NK_cells
-0.32701603	-1.3607976	CD16-_NK_cells
1.5170705	-1.5273702	CD16-_NK_cells
1.2799807	-1.6109025	CD16-_NK_cells
-0.56373787	-1.2181866	CD16-_NK_cells
3.744839	-2.4718242	CD16-_NK_cells
0.17262545	-1.3580532	CD16-_NK_cells
0.6948441	-1.4464169	CD16-_NK_cells
0.8861649	-1.6774154	CD16-_NK_cells
-0.15578637	-1.1047201	CD16-_NK_cells
0.06637949	-1.3538945	CD16-_NK_cells
-0.3947687	-1.2423987	CD16-_NK_cells
-0.07045755	-1.3656087	CD16-_NK_cells
-0.055451483	-1.908613	CD16-_NK_cells
0.2439709	-1.4303374	CD16-_NK_cells
0.6625619	-1.2956493	CD16-_NK_cells
0.46995944	-1.5550759	CD16-_NK_cells
-0.27557895	-1.3235173	CD16-_NK_cells
0.18147951	-1.3215241	CD16-_NK_cells
-0.15187737	-1.3094404	CD16-_NK_cells
0.893571	-1.4724023	CD16-_NK_cells
0.6374751	-1.2888696	CD16-_NK_cells
1.0547647	-1.9913645	CD16-_NK_cells
0.7373599	-1.7343271	CD16-_NK_cells
0.40527338	-1.1653917	CD16-_NK_cells
0.2380645	-1.4690299	CD16-_NK_cells
-0.18234414	-1.1783264	CD16-_NK_cells
0.8403418	-1.4587784	CD16-_NK_cells
0.01638931	-1.2477727	CD16-_NK_cells
-0.012411684	-1.3664169	CD16-_NK_cells
-0.20024654	-1.1868303	CD16-_NK_cells
1.7011052	-1.3975606	CD16-_NK_cells
0.61485696	-1.343648	CD16-_NK_cells
1.0758495	-1.7600904	CD16-_NK_cells
0.10492192	-1.2282591	CD16-_NK_cells
-0.14876708	-1.3008432	CD16-_NK_cells
0.7380272	-1.5108392	CD16-_NK_cells
0.5660716	-1.2526743	CD16-_NK_cells
0.36678934	-1.3940024	CD16-_NK_cells
0.049987674	-1.4612722	CD16-_NK_cells
-0.15857297	-1.4446955	CD16-_NK_cells
-0.20131329	-1.1518822	CD16-_NK_cells
0.8848283	-1.4704559	CD16-_NK_cells
0.89584315	-1.4032168	CD16-_NK_cells
1.1079679	-1.4633384	CD16-_NK_cells
-0.15884587	-1.0669017	CD16-_NK_cells
-0.11575413	-1.4299636	CD16-_NK_cells
-0.1721054	-1.0832057	CD16-_NK_cells
-0.12245038	-1.3194511	CD16-_NK_cells
1.2333437	-1.7892907	CD16-_NK_cells
1.2255532	-1.8834229	CD16-_NK_cells
0.64587474	-1.30335	CD16-_NK_cells
-0.21517053	-1.1639385	CD16-_NK_cells
8.098781e-4	-1.6329167	CD16-_NK_cells
0.03638813	-1.5281451	CD16-_NK_cells
0.7814946	-1.6166759	CD16-_NK_cells
-0.12744904	-1.2388833	CD16-_NK_cells
0.14171493	-1.2281749	CD16-_NK_cells
-0.07436401	-1.1578765	CD16-_NK_cells
0.29890755	-1.2285445	CD16-_NK_cells
-0.05190578	-1.1206512	CD16-_NK_cells
-0.056459576	-1.2764413	CD16-_NK_cells
1.801589	-1.1164076	CD16-_NK_cells
1.2032825	-1.635737	CD16-_NK_cells
-0.24861184	-1.4208758	CD16-_NK_cells
0.75899065	-1.734221	CD16-_NK_cells
1.1457025	-2.1368074	CD16-_NK_cells
0.05751401	-1.2411785	CD16-_NK_cells
-0.2398822	-1.772471	CD16-_NK_cells
0.93891037	-1.576792	CD16-_NK_cells
0.17420274	-1.5445728	CD16-_NK_cells
-0.243018	-1.4555769	CD16-_NK_cells
-0.26458803	-1.1164503	CD16-_NK_cells
0.52733773	-1.6259336	CD16-_NK_cells
0.9067787	-1.626266	CD16-_NK_cells
0.26258335	-1.3981142	CD16-_NK_cells
1.0118223	-1.6502204	CD16-_NK_cells
0.44755057	-1.496665	CD16-_NK_cells
0.03367701	-1.3268108	CD16-_NK_cells
0.8405236	-1.6383348	CD16-_NK_cells
0.09735736	-1.3489711	CD16-_NK_cells
0.82175195	-1.4572592	CD16-_NK_cells
-0.3084179	-1.226584	CD16-_NK_cells
-0.020027757	-1.2005186	CD16-_NK_cells
1.7574937	-1.1878989	CD16-_NK_cells
0.42125958	-1.6000104	CD16-_NK_cells
0.39946926	-1.4515638	CD16-_NK_cells
-0.12474847	-1.2839861	CD16-_NK_cells
0.19643787	-1.4840622	CD16-_NK_cells
0.40301532	-1.403331	CD16-_NK_cells
0.73628473	-1.3218737	CD16-_NK_cells
0.5894532	-1.7218964	CD16-_NK_cells
-0.10132441	-1.5976572	CD16-_NK_cells
0.4940519	-1.6555572	CD16-_NK_cells
-0.37496826	-1.9223228	CD16-_NK_cells
0.081718326	-1.4735723	CD16-_NK_cells
-0.20130882	-1.2296557	CD16-_NK_cells
0.032911062	-1.3894663	CD16-_NK_cells
0.43582278	-1.3555303	CD16-_NK_cells
-0.2460517	-1.1156163	CD16-_NK_cells
1.378005	-2.051233	CD16-_NK_cells
0.31783563	-1.6082411	CD16-_NK_cells
-0.15314296	-1.3059883	CD16-_NK_cells
0.19314322	-1.5847476	CD16-_NK_cells
1.2583858	-1.7222023	CD16-_NK_cells
-0.014912039	-1.3687482	CD16-_NK_cells
0.16651058	-1.461374	CD16-_NK_cells
-0.0808104	-1.3259761	CD16-_NK_cells
0.9495641	-1.7841272	CD16-_NK_cells
0.7505636	-1.6178045	CD16-_NK_cells
-0.3301607	-1.2032516	CD16-_NK_cells
2.2211235	-0.8838405	CD16-_NK_cells
0.78579164	-1.4176984	CD16-_NK_cells
-0.15192008	-1.4060678	CD16-_NK_cells
-0.08147809	-1.5061998	CD16-_NK_cells
0.21295252	-1.3168914	CD16-_NK_cells
0.890597	-1.8488832	CD16-_NK_cells
0.6946437	-1.5352583	CD16-_NK_cells
1.1335565	-1.7920818	CD16-_NK_cells
-0.17836457	-1.441494	CD16-_NK_cells
-0.36406907	-1.2815623	CD16-_NK_cells
0.5660615	-1.7339256	CD16-_NK_cells
-0.050162464	-1.4120839	CD16-_NK_cells
0.7927201	-1.6777301	CD16-_NK_cells
-0.04609582	-1.267031	CD16-_NK_cells
0.7255783	-1.4286649	CD16-_NK_cells
1.0949552	-1.7341394	CD16-_NK_cells
-0.028077334	-1.2690983	CD16-_NK_cells
-0.115189254	-1.1432338	CD16-_NK_cells
1.0471987	-1.5507493	CD16-_NK_cells
-0.30753365	-1.211977	CD16-_NK_cells
0.03713441	-1.2681882	CD16-_NK_cells
1.2467904	-1.65524	CD16-_NK_cells
1.2482497	-1.6287498	CD16-_NK_cells
-0.35757604	-1.1894767	CD16-_NK_cells
1.5407681	-2.1150353	CD16-_NK_cells
1.0748339	-1.808114	CD16-_NK_cells
-0.14660013	-0.98919696	CD16-_NK_cells
0.83729565	-1.515306	CD16-_NK_cells
0.8947662	-1.4781585	CD16-_NK_cells
-3.004382	-0.702133	CD16-_NK_cells
-0.12111232	-1.4325857	CD16-_NK_cells
1.3238735	-1.6573277	CD16-_NK_cells
-0.012174219	-1.4430349	CD16-_NK_cells
0.86306286	-1.4623907	CD16-_NK_cells
0.54903764	-1.3241124	CD16-_NK_cells
-0.24784616	-1.2391148	CD16-_NK_cells
-0.13876459	-1.2936919	CD16-_NK_cells
0.20624527	-1.4057467	CD16-_NK_cells
-0.41783735	-1.1538737	CD16-_NK_cells
-0.42666617	-1.4358935	CD16-_NK_cells
0.694023	-1.2532766	CD16-_NK_cells
0.26717815	-1.2675047	CD16-_NK_cells
0.15381214000000001	-1.3758485	CD16-_NK_cells
-0.20581111	-1.2254357	CD16-_NK_cells
0.45331684	-1.4689693	CD16-_NK_cells
0.914629	-1.8576753	CD16-_NK_cells
0.05978006	-1.2942209	CD16-_NK_cells
0.095999986	-1.6405163	CD16-_NK_cells
-0.06671736	-1.4537756	CD16-_NK_cells
1.1875787	-1.9197328	CD16-_NK_cells
1.3540922	-1.6109235	CD16-_NK_cells
-0.11615273	-1.2482691	CD16-_NK_cells
0.39155358	-1.434978	CD16-_NK_cells
-0.103394836	-1.335074	CD16-_NK_cells
0.0033423305	-1.2613459	CD16-_NK_cells
0.7857022	-1.4637415	CD16-_NK_cells
1.5785946	-2.0987325	CD16-_NK_cells
1.4325082	-2.0340595	CD16-_NK_cells
-0.13835204	-1.3162329	CD16-_NK_cells
1.264012	-1.5419044	CD16-_NK_cells
0.9198544	-1.6021795	CD16-_NK_cells
-0.0068238676	-1.281246	CD16-_NK_cells
-0.23504022	-1.1989744	CD16-_NK_cells
-0.20764163	-1.1229074000000001	CD16-_NK_cells
-0.29574212	-1.1394556	CD16-_NK_cells
1.1407661	-1.7362475	CD16-_NK_cells
-0.21268955	-1.3383765	CD16-_NK_cells
0.30414104	-1.6735375	CD16-_NK_cells
0.041021407	-1.2435372	CD16-_NK_cells
0.24765998	-1.4095483	CD16-_NK_cells
-0.154935	-1.2856395	CD16-_NK_cells
-0.111169726	-1.51864	CD16-_NK_cells
-0.18616727	-1.1346953	CD16-_NK_cells
1.3280704	-2.0844235	CD16-_NK_cells
0.45733154	-1.3622777	CD16-_NK_cells
0.34730166	-1.5451303	CD16-_NK_cells
0.018411368	-1.3464544	CD16-_NK_cells
-0.5306096	-1.779552	CD16-_NK_cells
-0.09755325	-1.1471279	CD16-_NK_cells
0.9571532	-1.6709616	CD16-_NK_cells
0.56095845	-1.6782002	CD16-_NK_cells
0.5633584	-1.2691927	CD16-_NK_cells
1.6414903	-2.1466994	CD16-_NK_cells
-0.1655142	-1.520946	CD16-_NK_cells
-0.02138725	-1.2506044	CD16-_NK_cells
-0.24259713	-1.1282015	CD16-_NK_cells
-0.1863651	-1.3069546	CD16-_NK_cells
0.70344734	-1.7273862	CD16-_NK_cells
0.067792624	-1.5447707	CD16-_NK_cells
0.26090208	-1.7576344	CD16-_NK_cells
0.065109074	-1.3544226	CD16-_NK_cells
0.43566036	-1.2817085	CD16-_NK_cells
-0.151088	-1.459013	CD16-_NK_cells
0.62387335	-1.290854	CD16-_NK_cells
0.627668	-1.2414434	CD16-_NK_cells
-0.14269832	-1.3848021	CD16-_NK_cells
0.16615114	-1.7470903	CD16-_NK_cells
0.032850504	-1.7273984	CD16-_NK_cells
0.57484055	-1.3413677	CD16-_NK_cells
-0.3134869	-1.304187	CD16-_NK_cells
-0.14549056	-1.554749	CD16-_NK_cells
-0.122223645	-1.2844338	CD16-_NK_cells
0.5182785	-1.5632868	CD16-_NK_cells
0.009016573	-1.4035127	CD16-_NK_cells
0.10630597	-1.282903	CD16-_NK_cells
0.85840976	-1.398	CD16-_NK_cells
-0.2233173	-1.1813407	CD16-_NK_cells
-0.28774664	-1.2828751	CD16-_NK_cells
0.80765796	-1.5306506	CD16-_NK_cells
0.8670826	-2.3537202	CD16-_NK_cells
-0.0743331	-1.315908	CD16-_NK_cells
-0.20238814	-1.3137121	CD16-_NK_cells
1.4698032	-2.037053	CD16-_NK_cells
0.2493369	-1.39083	CD16-_NK_cells
0.8880986	-1.4207795	CD16-_NK_cells
0.1635628	-1.2900293	CD16-_NK_cells
1.1489674	-1.7215576	CD16-_NK_cells
-0.20091489	-1.2589598	CD16-_NK_cells
-0.51657116	-1.2848768	CD16-_NK_cells
-0.04760304	-1.3376021	CD16-_NK_cells
1.0355271	-1.5681701	CD16-_NK_cells
-0.023856014	-1.3712201	CD16-_NK_cells
-0.039063066	-1.307066	CD16-_NK_cells
0.52869356	-1.4059753	CD16-_NK_cells
0.116711706	-1.428936	CD16-_NK_cells
0.9575449	-1.4831455	CD16-_NK_cells
0.19459215	-1.3901896	CD16-_NK_cells
0.9073478	-1.8126931	CD16-_NK_cells
0.017618269	-1.6501005	CD16-_NK_cells
0.8361865	-1.6632316	CD16-_NK_cells
0.9370761	-1.5411758	CD16-_NK_cells
0.21130252	-1.3942738	CD16-_NK_cells
1.5459163	-2.4273396	CD16-_NK_cells
0.82645977	-1.5598724	CD16-_NK_cells
-0.11798933	-1.4110458	CD16-_NK_cells
0.64099836	-1.5883231	CD16-_NK_cells
0.7369261	-1.7712212	CD16-_NK_cells
-0.1395365	-1.102535	CD16-_NK_cells
0.05238965	-1.4667068	CD16-_NK_cells
1.4222203	-1.7312677	CD16-_NK_cells
-0.07790032	-1.1901426	CD16-_NK_cells
-0.18399993	-1.6757698	CD16-_NK_cells
-0.19404933	-1.3100507	CD16-_NK_cells
0.04684499	-1.640739	CD16-_NK_cells
-0.14836457	-1.440356	CD16-_NK_cells
3.2626321	-1.733438	CD16-_NK_cells
0.6827594	-1.5044336	CD16-_NK_cells
0.79027915	-1.8277082	CD16-_NK_cells
0.5892248	-1.6459227	CD16-_NK_cells
0.026994497	-1.3036144	CD16-_NK_cells
-0.019058287	-1.585253	CD16-_NK_cells
0.09643245	-1.2887914	CD16-_NK_cells
-0.08926812	-1.6246774	CD16-_NK_cells
-0.080423325	-1.5241902	CD16-_NK_cells
0.4867724	-1.2535429	CD16-_NK_cells
-0.5516108	-1.4036229	CD16-_NK_cells
-0.18161473	-1.1775322	CD16-_NK_cells
-0.6100575	-1.8056521	CD16-_NK_cells
-0.24299857	-1.3648612	CD16-_NK_cells
1.2699748	-1.6236515	CD16-_NK_cells
1.7239947	-2.4910488	CD16-_NK_cells
-0.31516007	-1.3474672	CD16-_NK_cells
0.8092897	-1.4792917	CD16-_NK_cells
-0.12008247	-1.3851087	CD16-_NK_cells
-0.15914679	-1.3826461	CD16-_NK_cells
-0.28500786	-1.1936688	CD16-_NK_cells
0.026409686	-1.1645546	CD16-_NK_cells
0.4737219	-1.5533857	CD16-_NK_cells
-0.14217117	-1.1320593	CD16-_NK_cells
0.10566762	-1.392972	CD16-_NK_cells
-0.08894783	-1.4557345	CD16-_NK_cells
0.39312172	-1.5632966	CD16-_NK_cells
-0.09050101	-1.8400335	CD16-_NK_cells
0.14657825	-1.3154213	CD16-_NK_cells
-0.071253955	-1.2411909	CD16-_NK_cells
1.1906506	-1.5025177	CD16-_NK_cells
-0.1431292	-1.2174966	CD16-_NK_cells
-0.18849334	-1.2420104	CD16-_NK_cells
0.38789517	-1.2426755	CD16-_NK_cells
1.0793331	-1.892271	CD16-_NK_cells
-0.18760541	-1.3172665	CD16-_NK_cells
-0.21182594	-1.3321059	CD16-_NK_cells
0.98950624	-1.5112143	CD16-_NK_cells
-0.23045531	-1.5165174	CD16-_NK_cells
-0.02443719	-1.321162	CD16-_NK_cells
1.1173664	-1.6144271	CD16-_NK_cells
0.20186993	-1.4353762	CD16-_NK_cells
0.027014196	-1.1974971	CD16-_NK_cells
0.5105562	-1.5445108	CD16-_NK_cells
0.90930355	-1.3023922000000001	CD16-_NK_cells
-0.17361823	-1.4229953	CD16-_NK_cells
0.90670717	-1.5791044	CD16-_NK_cells
0.1922786	-1.6671431	CD16-_NK_cells
0.34746906	-1.6004281	CD16-_NK_cells
1.2024635	-1.8714726	CD16-_NK_cells
0.40015897	-1.526418	CD16-_NK_cells
-0.44205597	-1.1025808	CD16-_NK_cells
0.6911742	-1.5020645	CD16-_NK_cells
-0.14132097	-1.2591176	CD16-_NK_cells
0.6323353	-1.36151	CD16-_NK_cells
-0.38897613	-1.371496	CD16-_NK_cells
0.03169802	-1.4888637	CD16-_NK_cells
0.6676932	-1.8440866	CD16-_NK_cells
0.1196025	-1.530649	CD16-_NK_cells
0.053115427	-1.6900611	CD16-_NK_cells
-0.37898728	-1.3522143	CD16-_NK_cells
0.6957556	-1.333163	CD16-_NK_cells
-0.09556061	-1.2235513	CD16-_NK_cells
-0.14699876	-1.2812338	CD16-_NK_cells
1.4036961	-1.6651311	CD16-_NK_cells
-0.08024454	-1.1466236	CD16-_NK_cells
-0.1621226	-1.2476978	CD16-_NK_cells
0.912804	-1.4797149	CD16-_NK_cells
-0.14751014	-1.7175248	CD16-_NK_cells
0.8625084	-1.5129948	CD16-_NK_cells
0.94757617	-1.6092103	CD16-_NK_cells
4.104693	-4.7308717	CD16-_NK_cells
0.9828092	-1.5533767	CD16-_NK_cells
0.6149591	-1.5836672999999999	CD16-_NK_cells
-0.07998085	-1.2479794	CD16-_NK_cells
0.9395957	-1.2950077	CD16-_NK_cells
0.35190293	-1.5680387	CD16-_NK_cells
-0.0057010353	-1.4469583	CD16-_NK_cells
0.95278895	-2.1059785	CD16-_NK_cells
1.1292015	-1.9137666	CD16-_NK_cells
1.1129578	-1.6905489	CD16-_NK_cells
0.18749338	-1.3604722	CD16-_NK_cells
1.1128889	-1.8362072	CD16-_NK_cells
-0.063028365	-1.3181205	CD16-_NK_cells
-0.15079471	-1.2453649	CD16-_NK_cells
1.0118747	-1.7238474	CD16-_NK_cells
0.049651355	-1.8150477	CD16-_NK_cells
0.64197063	-1.7422445	CD16-_NK_cells
-0.034730613	-1.1896305	CD16-_NK_cells
0.18685421	-1.3949215	CD16-_NK_cells
0.4645399	-1.591109	CD16-_NK_cells
-0.25869396	-1.2248304	CD16-_NK_cells
-0.19000736	-1.2537332	CD16-_NK_cells
-0.098495394	-1.2444384	CD16-_NK_cells
-0.036705494	-1.3970351	CD16-_NK_cells
0.5122186	-1.4283416	CD16-_NK_cells
-0.4399021	-1.4898956	CD16-_NK_cells
0.94044554	-1.5222721	CD16-_NK_cells
0.91910195	-1.4268723	CD16-_NK_cells
1.1086788	-1.6090124	CD16-_NK_cells
-0.03426346	-1.2371922	CD16-_NK_cells
-0.1530163	-1.1101806	CD16-_NK_cells
0.7489457	-1.4637032	CD16-_NK_cells
0.8838903	-1.8480346	CD16-_NK_cells
0.7350512	-1.7059486	CD16-_NK_cells
1.0767937	-1.4813788	CD16-_NK_cells
-0.10716003	-1.3984556	CD16-_NK_cells
0.11912425	-1.28584	CD16-_NK_cells
0.08829114	-1.4918711	CD16-_NK_cells
1.1407502	-1.5923367	CD16-_NK_cells
0.4942842	-1.2391238	CD16-_NK_cells
-0.08193916	-1.2750795	CD16-_NK_cells
0.7159131	-1.6601849	CD16-_NK_cells
1.2237055	-1.6804292	CD16-_NK_cells
-0.2870945	-1.2265952	CD16-_NK_cells
1.1308442	-1.4832349	CD16-_NK_cells
-0.17619139	-1.2220218	CD16-_NK_cells
1.2245784	-1.7924299	CD16-_NK_cells
-0.26903	-1.3939097	CD16-_NK_cells
0.83971703	-1.5660858	CD16-_NK_cells
1.0659714	-1.6788025	CD16-_NK_cells
0.117280275	-1.2756467	CD16-_NK_cells
0.13789138	-1.5791292	CD16-_NK_cells
-0.018097132	-1.2474656	CD16-_NK_cells
0.41504905	-1.7297306	CD16-_NK_cells
0.9492861	-1.8314867	CD16-_NK_cells
0.77040005	-1.502358	CD16-_NK_cells
-0.3359671	-1.1520991	CD16-_NK_cells
-0.09695029	-1.8018887	CD16-_NK_cells
1.1409725	-1.6315708	CD16-_NK_cells
0.28299436	-1.4094434	CD16-_NK_cells
-0.32821992	-1.6758828	CD16-_NK_cells
0.20068529	-1.5053236	CD16-_NK_cells
-0.3133737	-1.1552019	CD16-_NK_cells
-0.13600907	-1.2405832	CD16-_NK_cells
-0.030290037	-1.2986529	CD16-_NK_cells
0.800613	-1.3989673	CD16-_NK_cells
1.3023056	-1.6813111	CD16-_NK_cells
-0.24884793	-1.1679981	CD16-_NK_cells
-0.06623572	-1.4035671	CD16-_NK_cells
0.41193283	-1.7810335	CD16-_NK_cells
-0.08193126	-1.2985067	CD16-_NK_cells
0.194458	-1.317554	CD16-_NK_cells
1.3214136	-2.0384016	CD16-_NK_cells
0.19383949	-1.469615	CD16-_NK_cells
0.08990201	-1.4321268	CD16-_NK_cells
0.28848195	-1.6770988	CD16-_NK_cells
0.030911267	-1.3148086	CD16-_NK_cells
-0.20258722	-1.3568904	CD16-_NK_cells
0.49766985	-1.6608205	CD16-_NK_cells
0.28266087	-1.3558381	CD16-_NK_cells
-0.04242587	-1.4333351	CD16-_NK_cells
-0.060347885	-1.0642886	CD16-_NK_cells
-0.03103587	-1.2562702	CD16-_NK_cells
0.06158039	-1.3260925	CD16-_NK_cells
0.4071109	-1.3497334	CD16-_NK_cells
1.1799881	-1.5445304	CD16-_NK_cells
0.16445997	-1.5000846	CD16-_NK_cells
-0.31128004	-1.4800127	CD16-_NK_cells
1.1001471	-1.6519775	CD16-_NK_cells
0.41527683	-1.8508677	CD16-_NK_cells
0.24927565	-1.4229779	CD16-_NK_cells
0.79695153	-1.2836363	CD16-_NK_cells
-0.06505093	-1.4852927	CD16-_NK_cells
-0.15302163	-1.2775643	CD16-_NK_cells
0.14038783	-1.5234771	CD16-_NK_cells
0.49951077	-1.5098879	CD16-_NK_cells
-0.026684731	-1.3402059	CD16-_NK_cells
0.11227259	-1.2620244	CD16-_NK_cells
0.47231683	-1.5311947	CD16-_NK_cells
0.7705091	-1.4879818	CD16-_NK_cells
-2.5388074	-2.3295944	CD16-_NK_cells
0.770164	-1.738662	CD16-_NK_cells
1.304305	-1.9130354	CD16-_NK_cells
0.20188287	-1.2648783	CD16-_NK_cells
-0.13971439	-1.3806958	CD16-_NK_cells
-0.015391469	-1.3942113	CD16-_NK_cells
0.17982435	-1.7551646	CD16-_NK_cells
1.3164574	-1.7636399	CD16-_NK_cells
0.8959979	-1.5971565	CD16-_NK_cells
1.2013905	-1.7055826	CD16-_NK_cells
-0.32575086	-1.3213034	CD16-_NK_cells
-0.16528189	-1.1874638	CD16-_NK_cells
-0.20913818	-1.4530878	CD16-_NK_cells
0.10708395	-1.5237794	CD16-_NK_cells
0.112198144	-1.2320721	CD16-_NK_cells
0.36753052	-1.2836678	CD16-_NK_cells
0.17707989	-1.7937934	CD16-_NK_cells
0.29871565	-1.4024763	CD16-_NK_cells
-1.3369573	-0.19082838	CD16-_NK_cells
1.1611558	-1.7589998	CD16-_NK_cells
0.34960258	-1.3509655	CD16-_NK_cells
0.6852988	-1.2342072	CD16-_NK_cells
0.062610775	-1.5144801	CD16-_NK_cells
0.14345646	-1.7090049	CD16-_NK_cells
-0.085252820000000007	-1.218446	CD16-_NK_cells
0.68238115	-1.3519785	CD16-_NK_cells
0.33253548	-1.3504581	CD16-_NK_cells
0.19604772	-1.4042091	CD16-_NK_cells
0.37499532	-1.4975142	CD16-_NK_cells
0.5387492	-1.7173538	CD16-_NK_cells
0.8793639	-1.3923247	CD16-_NK_cells
-0.3779494	-1.2078106	CD16-_NK_cells
0.23526546	-1.601881	CD16-_NK_cells
0.6438565	-1.769753	CD16-_NK_cells
0.69662875	-1.3829098	CD16-_NK_cells
0.1886452	-1.2076056	CD16-_NK_cells
0.14848158	-1.6939528	CD16-_NK_cells
0.6972149	-1.5119586	CD16-_NK_cells
0.3415961	-1.6885896	CD16-_NK_cells
-0.02846831	-1.2787418	CD16-_NK_cells
0.84703016	-1.5553191	CD16-_NK_cells
-0.19223616	-1.0862992	CD16-_NK_cells
0.11079672	-1.3704753	CD16-_NK_cells
0.78635347	-1.4202015	CD16-_NK_cells
-0.3038924	-1.2642329	CD16-_NK_cells
-3.1113997	0.6786505	CD16-_NK_cells
-0.112084895	-1.4321482	CD16-_NK_cells
0.7146861	-1.4522674	CD16-_NK_cells
-0.63617146	-1.7310927	CD16-_NK_cells
0.015494019	-1.3166804	CD16-_NK_cells
0.21359386	-1.2028043	CD16-_NK_cells
-0.016590357	-1.2770364	CD16-_NK_cells
0.095756665	-1.0073271	CD16-_NK_cells
0.4712355	-1.4709742	CD16-_NK_cells
0.20689642	-1.3441844	CD16-_NK_cells
-0.037819415	-1.3794577	CD16-_NK_cells
-0.07144624	-1.3499868	CD16-_NK_cells
0.5628607	-1.4719453	CD16-_NK_cells
0.71613884	-1.4480836	CD16-_NK_cells
-0.3461447	-1.4477708	CD16-_NK_cells
2.422278	-0.9922245	CD16-_NK_cells
0.056661993	-1.4399278	CD16-_NK_cells
0.81005466	-1.8188224	CD16-_NK_cells
1.3700831	-1.8354683	CD16-_NK_cells
0.7816571	-1.3815243	CD16-_NK_cells
0.04534781	-1.3812063	CD16-_NK_cells
-0.17544413	-1.3214545	CD16-_NK_cells
-0.22816762	-1.2472057	CD16-_NK_cells
-0.19280687	-1.263412	CD16-_NK_cells
1.1223725	-1.6202688	CD16-_NK_cells
0.19043523	-1.5060306	CD16-_NK_cells
0.4324686	-1.4453905	CD16-_NK_cells
-0.016793162	-1.3745735	CD16-_NK_cells
-0.22599956	-1.2255368	CD16-_NK_cells
0.17551675	-1.3439496	CD16-_NK_cells
-0.18255535	-1.129008	CD16-_NK_cells
0.97882545	-1.9719565	CD16-_NK_cells
0.017394751	-1.3349113	CD16-_NK_cells
-0.056780577	-1.2816734	CD16-_NK_cells
-0.14106077	-1.2463248	CD16-_NK_cells
0.95728767	-1.6687894	CD16-_NK_cells
1.0629522	-1.852021	CD16-_NK_cells
0.80448484	-1.345552	CD16-_NK_cells
0.6132678	-1.2768848	CD16-_NK_cells
-0.28961012	-1.0827019	CD16-_NK_cells
0.6082175	-1.3865991	CD16-_NK_cells
0.15744776	-1.4080043	CD16-_NK_cells
0.8546889	-1.3236837	CD16-_NK_cells
1.1594614	-1.4066181	CD16-_NK_cells
0.5009396	-1.5161471	CD16-_NK_cells
0.59138304	-1.2223549	CD16-_NK_cells
-0.40292636	-1.3751352	CD16-_NK_cells
-0.29092982	-1.2001283	CD16-_NK_cells
-0.14639136	-1.4868474	CD16-_NK_cells
-0.16769058	-1.2907977	CD16-_NK_cells
0.13773969	-1.4642673	CD16-_NK_cells
-0.0763655	-1.4688287	CD16-_NK_cells
-0.21423718	-1.3693337	CD16-_NK_cells
-0.075149745	-1.3667963	CD16-_NK_cells
0.07189216	-1.4320495	CD16-_NK_cells
1.1212901	-1.8659618	CD16-_NK_cells
0.17198965	-1.5419831	CD16-_NK_cells
0.9173362	-1.8573117	CD16-_NK_cells
0.40714556	-1.298728	CD16-_NK_cells
1.0182705	-1.7813253	CD16-_NK_cells
0.5392505	-1.5600398	CD16-_NK_cells
0.7647276	-1.6794634	CD16-_NK_cells
0.7896911	-1.6720483	CD16-_NK_cells
0.03528452	-1.308217	CD16-_NK_cells
-0.07802236	-1.309824	CD16-_NK_cells
0.025493473	-1.2417612	CD16-_NK_cells
-0.35461155	-0.990356	CD16-_NK_cells
1.4055206	-2.1742268	CD16-_NK_cells
-0.45056763	-1.3333902	CD16-_NK_cells
0.015257806	-1.3747542	CD16-_NK_cells
0.108357295	-1.3965161	CD16-_NK_cells
1.0115014	-1.4300005	CD16-_NK_cells
-0.08945319	-1.394001	CD16-_NK_cells
0.6823648	-1.6587274	CD16-_NK_cells
0.0076105	-1.5079527	CD16-_NK_cells
-0.19291136	-1.3927004	CD16-_NK_cells
0.020829648	-1.3774083	CD16-_NK_cells
0.3515902	-1.7032709	CD16-_NK_cells
0.18304774	-1.4198053	CD16-_NK_cells
-0.0955981	-1.4909811	CD16-_NK_cells
-0.15474442	-1.3017378	CD16-_NK_cells
0.8654058	-1.8834512	CD16-_NK_cells
-0.08623871	-1.1575525	CD16-_NK_cells
0.09887037	-1.3152113	CD16-_NK_cells
0.45413548	-1.4334567	CD16-_NK_cells
-0.092087746	-1.288017	CD16-_NK_cells
1.4997284	-2.0171087	CD16-_NK_cells
0.08997977	-1.3452814	CD16-_NK_cells
-0.048658222	-1.427269	CD16-_NK_cells
2.9966776	-2.0640574	CD16-_NK_cells
1.2450787	-2.112434	CD16-_NK_cells
0.06140831	-1.3750639	CD16-_NK_cells
0.14423844	-1.3418877	CD16-_NK_cells
0.477267	-1.4005697	CD16-_NK_cells
0.5002003	-1.4603634	CD16-_NK_cells
-0.19646087	-1.2506795	CD16-_NK_cells
2.7832015	-1.2974269	CD16-_NK_cells
1.0832422	-1.7223034	CD16-_NK_cells
0.030528933	-1.5760288	CD16-_NK_cells
-0.04040715	-1.2715311	CD16-_NK_cells
2.4767635	-1.4016206	CD16-_NK_cells
-0.23381779	-1.3210843	CD16-_NK_cells
0.22893938	-1.3875926	CD16-_NK_cells
-0.08017588	-1.2219872	CD16-_NK_cells
0.39844412	-1.84409	CD16-_NK_cells
0.25990835	-1.5363019	CD16-_NK_cells
0.2231271	-1.5271416	CD16-_NK_cells
0.1166987	-1.3206863	CD16-_NK_cells
-0.22578189	-1.2362425	CD16-_NK_cells
1.2588351	-1.7464685	CD16-_NK_cells
-0.13271624	-1.1592414	CD16-_NK_cells
0.024653286	-1.4197094	CD16-_NK_cells
-0.13174552	-1.1480119	CD16-_NK_cells
-0.27106896	-1.3956106	CD16-_NK_cells
-0.028927177	-1.3226614	CD16-_NK_cells
0.32607785	-1.4823666	CD16-_NK_cells
0.0033911765	-1.4776044	CD16-_NK_cells
0.16126803	-1.4554267	CD16-_NK_cells
0.16140178	-1.5954943	CD16-_NK_cells
-0.10010216	-1.5019422	CD16-_NK_cells
1.35182	-1.9357569	CD16-_NK_cells
-0.011923254	-1.3071027	CD16-_NK_cells
0.8968291	-1.8283305	CD16-_NK_cells
0.7709268	-1.3903465	CD16-_NK_cells
0.018231124	-1.6176555	CD16-_NK_cells
-0.09199157	-1.4811294	CD16-_NK_cells
0.038129985	-1.342108	CD16-_NK_cells
0.73474973	-1.3711817	CD16-_NK_cells
0.017974466	-1.2120354	CD16-_NK_cells
-0.04154387	-1.2469764	CD16-_NK_cells
[truncated: 263,628 more rows]
