# Supplementary material for: Comparative analysis of dimension reduction methods for cytometry by time-of-flight data
Source: Nat Commun. 2023 Apr 1;14:1836. doi: 10.1038/s41467-023-37478-w (PMC10067013; doi:10.1038/s41467-023-37478-w)
Supplement: Supplementary file 8 — Source Data [file 41467_2023_37478_MOESM8_ESM.zip › Source Data/fig4_a_squadMDS_hybrid.csv]

X1	X2	labels
134.60298477292835	-6.313860560729272	Basophils
193.05031617232638	46.87468371866333	Basophils
142.2154987929263	1.045093024498638	Basophils
164.48131370522975	49.63319385315156	Basophils
172.68976831121245	49.21523039446429	Basophils
161.2318294732011	43.63039593173948	Basophils
161.71861252069303	51.11463614878014	Basophils
173.69095155785925	57.13774546384471	Basophils
166.10000352916123	52.804160788222184	Basophils
136.20309865612774	-4.533297654375984	Basophils
161.77967163207333	36.24317023284836	Basophils
165.0674776808914	48.66436992799789	Basophils
175.93144559918753	45.58802841954309	Basophils
180.2799566129969	55.295137573753976	Basophils
163.2329989962833	50.853436442381245	Basophils
181.57676965965695	41.297299774131325	Basophils
133.13901286274867	-2.2001561767592244	Basophils
183.59644940309076	40.46188998690955	Basophils
169.72578038089085	48.1559379737788	Basophils
142.18672531497805	-1.0153892202599124	Basophils
159.6186226934387	40.94321342113484	Basophils
183.1376248133815	34.230849491000875	Basophils
182.1280263347174	32.50372059904512	Basophils
179.5537672414251	56.25060860609442	Basophils
155.6953494638881	52.684678430984604	Basophils
165.4429846411311	51.86942610412881	Basophils
158.77411881599699	56.14979893275138	Basophils
183.8424600258416	36.836703358919365	Basophils
164.63004771468417	51.00804009432337	Basophils
173.2644444293989	63.35418471060061	Basophils
135.20872190228783	-0.8827390592127387	Basophils
161.02829810982237	57.564776170651186	Basophils
159.8815296624341	46.8830314159084	Basophils
186.73713688654033	47.9115675192701	Basophils
146.03172792122038	0.14069440899080926	Basophils
181.86541510673186	37.847200997671	Basophils
127.55250453735182	4.494759562489176	Basophils
170.6439258495783	49.22236796756138	Basophils
149.4382582259883	1.0718640501483125	Basophils
178.4700579118648	42.29558030808557	Basophils
179.3771599049112	43.5731752368005	Basophils
172.17226164826354	43.061385794247435	Basophils
171.18637548876097	52.5054010582214	Basophils
185.07935884027657	47.20569505116366	Basophils
154.42611535992202	45.87555507512153	Basophils
180.13090472880884	49.15081959425711	Basophils
180.98576649502263	43.25007105448268	Basophils
178.82483050718776	51.676824731178826	Basophils
175.24575403000054	38.2463223315145	Basophils
177.79720023402518	29.885848774550766	Basophils
178.80512884979285	42.235130902726894	Basophils
179.46398433107407	41.2916550280223	Basophils
166.03614392868846	60.00555431199345	Basophils
151.61375817160996	49.23060448615333	Basophils
181.72412766519017	42.2599646359502	Basophils
175.63135566882858	61.248144581530006	Basophils
170.17607051556362	51.861076133928606	Basophils
162.90047337074662	63.12415929342783	Basophils
174.7554970271651	40.62781133345591	Basophils
179.1730801180367	32.851587178186584	Basophils
167.45453881964747	45.7723566021026	Basophils
161.4089418867182	41.24239983162544	Basophils
164.76558095131242	43.02333159270272	Basophils
157.11066586072658	51.346134875395656	Basophils
169.78048487282476	49.96047783282883	Basophils
166.00581484250583	52.751847007070644	Basophils
167.30291609874493	39.57319335078751	Basophils
180.59449429610777	30.82663458898462	Basophils
182.83975603714876	31.581868454076396	Basophils
155.72619237240906	48.01433337240018	Basophils
163.1267314754621	47.25377103151513	Basophils
170.07383272552408	51.81775792280822	Basophils
179.9487492361064	48.48527931510021	Basophils
168.2809647975517	56.28315039841246	Basophils
157.24279520355634	54.10816051908539	Basophils
168.72199591472284	50.63401157903572	Basophils
179.91666696937133	38.88983322922662	Basophils
183.6417386961033	47.25699366568613	Basophils
162.8253340330494	54.74437892089398	Basophils
175.98079583780367	44.48323600073802	Basophils
163.66785381492497	54.68326117900477	Basophils
162.99466911347267	48.373177601174504	Basophils
168.44107283883935	40.72749986980012	Basophils
159.74904219577465	44.29012780666234	Basophils
161.00614538125552	47.941320235035754	Basophils
171.9326070500579	52.95634697855032	Basophils
152.8230369413629	-5.910271851366599	Basophils
173.81199618890403	55.13254972071549	Basophils
181.77595560424263	61.338269444626086	Basophils
166.9465268361216	54.240115640780964	Basophils
170.8795008889342	52.39797650126466	Basophils
160.72255346449268	48.001546762285074	Basophils
166.06685366510462	49.31987074630122	Basophils
173.51819236720848	57.207560565665084	Basophils
167.7096784799851	44.57884023374744	Basophils
154.29505290544654	47.53781563723206	Basophils
161.2676446240713	57.115659296201514	Basophils
179.5428243251018	32.68004542103863	Basophils
167.05309945794215	45.86267217586798	Basophils
147.4261361019937	-1.1728898336143132	Basophils
144.9575675365003	3.4254408202566298	Basophils
170.32174426732132	43.7630266904167	Basophils
180.51595468345266	36.69037453395384	Basophils
166.83436299695396	51.58752288434804	Basophils
179.9101762853953	42.575817174519074	Basophils
165.3712776312677	54.07449047574122	Basophils
157.75988929768116	46.07031855968454	Basophils
179.24225091527987	30.242640469984607	Basophils
168.57273352185425	54.36442081987994	Basophils
161.85997693655992	38.47866941474069	Basophils
164.2399586503815	46.62620189178445	Basophils
134.8073098943214	-0.008592648323664798	Basophils
177.5779928497013	41.15744511382407	Basophils
181.1831214083907	37.41811680717199	Basophils
187.11596666929782	45.55867102057581	Basophils
160.8196058428782	42.6752035653072	Basophils
126.94121854451768	4.231103393147341	Basophils
163.4797168543232	53.21705406064647	Basophils
164.41055214998846	48.39252208337666	Basophils
172.42247468630427	62.21680280563938	Basophils
186.66863087332808	46.39805841678588	Basophils
171.45843079299055	46.69227797482775	Basophils
161.55785964960015	51.0630080506725	Basophils
174.30732896778036	28.90566171307607	Basophils
168.53963042439906	48.31764978860529	Basophils
181.67606081725103	30.232521502673038	Basophils
152.30539286560142	-4.682629214088286	Basophils
173.44680564308194	36.10452126786488	Basophils
155.07899781908705	49.639676227051055	Basophils
174.6365148776909	55.613474698940365	Basophils
165.1286087155219	55.3269146259908	Basophils
182.36054307400008	45.426107511052784	Basophils
175.33102861126693	31.11006786619677	Basophils
182.42875215853275	32.279177829007075	Basophils
157.72163243910117	49.6346006220303	Basophils
157.7342147857581	42.83660117127078	Basophils
165.61251497673314	58.139443741965785	Basophils
177.69862991030303	37.86199765245712	Basophils
181.87226767530584	28.69328145041025	Basophils
174.27395673782624	41.65521625083529	Basophils
168.4708931996951	50.12076529278346	Basophils
158.20568264918813	52.365303046752445	Basophils
165.58207564197943	62.45259015799267	Basophils
166.8945002456707	46.24438021239043	Basophils
162.4563926906525	43.39212498130703	Basophils
141.14418272060635	1.1325243048104516	Basophils
163.03013058811618	46.46603087080959	Basophils
162.61137117479666	45.99115897402383	Basophils
155.7413823742002	43.93042750871048	Basophils
173.82258213336337	53.45447814512673	Basophils
160.311684196202	47.61234761599478	Basophils
169.46421809088366	54.217791085103464	Basophils
168.05313956707604	53.667666086292606	Basophils
181.85247237037765	34.221214442562236	Basophils
165.5072988192305	41.01610056782856	Basophils
171.25623372519803	51.95509063971754	Basophils
166.42046168532647	51.807772436373824	Basophils
177.84634142181093	39.462800759963805	Basophils
184.2480554396407	33.120382727266524	Basophils
143.71272566261197	0.9766364346019849	Basophils
161.45041488744036	46.641103422670255	Basophils
176.99087009053954	50.263074980515846	Basophils
177.78947254215967	32.88231895615941	Basophils
181.47043651881017	44.767808059327116	Basophils
166.2920847601605	50.263639544221725	Basophils
155.71155222391758	44.11830031884043	Basophils
175.2099060656762	63.00234838957726	Basophils
168.05920780970877	52.925101544692225	Basophils
194.9880729377553	24.028365666369435	Basophils
167.3672626597729	52.354281243829085	Basophils
158.7066661785506	44.828334104777355	Basophils
167.77553729470324	53.61338851670631	Basophils
157.9930738895298	46.47485649898114	Basophils
169.4632966553556	55.61562400007903	Basophils
169.90528502876091	45.68066812856507	Basophils
163.61326846630826	50.39183097856781	Basophils
179.9819258919905	29.804905922790283	Basophils
180.27488961490215	28.85698781066258	Basophils
150.33438352794164	-0.7596519056407025	Basophils
160.0067624462111	40.47724657106814	Basophils
158.10015531278464	51.92985998445134	Basophils
163.10186996768795	52.05817829049061	Basophils
168.52383782024955	59.5083573263791	Basophils
181.53764319748345	48.88378966403854	Basophils
124.40067750482807	-1.563309638786483	Basophils
134.07757531376222	11.003056414207297	Basophils
161.0882552478138	46.683008907752516	Basophils
158.43183546786636	51.29121701385711	Basophils
183.0554555652588	41.82570946189755	Basophils
156.39520890118098	45.92653997675559	Basophils
185.1976595573569	36.53842076897511	Basophils
163.81639315830085	52.45487036230272	Basophils
182.9409614227487	45.44933966874014	Basophils
180.97062191661755	42.07057705550086	Basophils
151.66749038525637	-4.492278364072575	Basophils
165.69263831595094	48.30455424810111	Basophils
178.7793183747607	35.03763636115829	Basophils
137.74946904160228	2.309612678551928	Basophils
167.25214902422346	63.37261951080487	Basophils
157.93933147203032	17.58708222846504	Basophils
158.72979480500436	53.66975750366136	Basophils
173.35072821421466	60.68417821861518	Basophils
178.9607974915732	31.159272410363002	Basophils
175.13304883800294	52.31626638197413	Basophils
167.5183086813405	51.055854595190986	Basophils
183.45439465689728	32.916046876811855	Basophils
184.7040136559402	44.44686627883207	Basophils
183.35192163594314	35.27530221283705	Basophils
162.12670884422084	46.837492546559275	Basophils
174.3754901080386	58.86286470277285	Basophils
146.87076695679977	-0.20994599961620738	Basophils
162.50422521026826	54.91662179075736	Basophils
173.81125425365693	28.14468739268185	Basophils
176.66274773868057	57.74795316272208	Basophils
167.7728019238059	55.38693790786807	Basophils
168.6273303398758	27.400877857578447	Basophils
171.22827153735966	52.963110100682954	Basophils
160.88453911530218	40.05754165574441	Basophils
180.05096800234693	60.225393271148405	Basophils
160.60754933933393	50.12733898395162	Basophils
173.43841841362138	49.65095607611804	Basophils
167.34436453450843	55.64147976238841	Basophils
173.68688719776054	46.54853413702796	Basophils
184.0461393440654	41.28974801944648	Basophils
175.2212987133672	57.38922896364083	Basophils
125.2228192701575	4.630232296881636	Basophils
164.21018595006586	49.32468032579981	Basophils
162.49506831956657	53.75279093929209	Basophils
172.05174507758275	59.43471666703128	Basophils
166.62273049440373	49.184118938453565	Basophils
170.2354403398442	60.2181649414339	Basophils
178.097894932214	56.47079687241456	Basophils
183.09968991541547	44.970969581790236	Basophils
181.68059885286073	38.646079400195646	Basophils
147.7933163607197	-1.5547009822463271	Basophils
170.0494132350867	47.27423303062516	Basophils
183.19482946346355	42.22904976332866	Basophils
181.8424911167491	57.1402985310701	Basophils
126.64837430244675	2.9306179316353838	Basophils
156.22261249591892	46.52556039363382	Basophils
135.75986783047946	-2.818031941141239	Basophils
180.4385649421316	56.698509899486325	Basophils
175.8000524610187	33.12229278869112	Basophils
161.94376156284503	49.156349675415875	Basophils
172.62505340337617	53.10627606926724	Basophils
180.51434384267486	43.92555957453108	Basophils
168.5606735014219	46.641625428256106	Basophils
155.20413669084905	51.17895065958289	Basophils
144.6303630672245	-2.926870110192841	Basophils
164.49245779037133	34.56903676338027	Basophils
163.22708012073014	53.55479758587846	Basophils
136.96169314200566	-1.9738270071609418	Basophils
158.39864160207642	49.86944396371459	Basophils
154.7023726562352	48.75967033219502	Basophils
168.9730219433278	33.56590393449242	Basophils
161.02349435748718	50.55433517561774	Basophils
173.6816840783113	51.20638471198258	Basophils
136.08414015076534	0.7945961871295307	Basophils
183.66397241139248	37.70342773310442	Basophils
176.71457593021708	46.68991619214353	Basophils
171.58823064159247	59.59224668074468	Basophils
129.62375039723457	-2.62538987556772	Basophils
129.2402391412121	4.580511454138277	Basophils
174.80691822240902	32.142383509712786	Basophils
156.1511249739428	46.96663405924445	Basophils
124.15214974911571	2.09514664895691	Basophils
156.50326498979084	7.143694372455565	Basophils
173.89766007759948	44.47738354883697	Basophils
170.6880928603967	46.723595631359395	Basophils
176.96361855589893	30.15504096894999	Basophils
137.75475504044792	1.2007940417628835	Basophils
173.4434398398435	33.19622486390569	Basophils
170.60569279479097	36.886052094335795	Basophils
142.58912484411712	0.6763019255657179	Basophils
128.72270769765828	3.624674369573109	Basophils
165.30239134149917	49.857533810729784	Basophils
162.63743701625495	34.80810720220441	Basophils
180.82337764485692	32.12643460096019	Basophils
176.0703013710517	41.00149323522085	Basophils
145.09987353165977	1.5797438390392908	Basophils
169.24068769678377	61.181752598048874	Basophils
161.3742685964597	48.62804206396919	Basophils
170.25963742643413	47.45810135464332	Basophils
161.59812603991597	55.93390218310814	Basophils
144.5090514394832	1.969146923055658	Basophils
154.89877901957792	49.45864744172805	Basophils
126.68115472532303	-0.7151290286966947	Basophils
127.50160279787468	-1.3465586967916539	Basophils
160.14356153898203	50.17757880645679	Basophils
167.9656611306972	33.94114915884708	Basophils
167.05568455400564	42.23555634468856	Basophils
163.60443661257835	48.66269124540754	Basophils
178.63163304847996	27.564704690159576	Basophils
167.5749699148423	49.67429410730059	Basophils
182.78815376664025	30.401632757860806	Basophils
172.98913080286624	58.98956568421066	Basophils
148.58731979524953	0.4716641867103811	Basophils
158.78914255280793	-0.24495545893200768	Basophils
155.58233575710653	41.691638729211185	Basophils
173.9191697143554	62.68428741250804	Basophils
172.50731053277448	40.681302156067844	Basophils
161.93238138989386	45.43906111129751	Basophils
174.11954866764185	34.02770780372362	Basophils
172.36375782582056	60.3172911443289	Basophils
131.10585410444492	2.704885557050379	Basophils
124.21330941297192	3.23661307595548	Basophils
170.10016648910405	48.31135105918016	Basophils
170.28405546165152	32.61331251077618	Basophils
161.59280237601547	35.39978481988064	Basophils
167.27402267539168	36.82136591121694	Basophils
164.70996022156024	44.01194840852494	Basophils
168.01812589018792	48.55752571243383	Basophils
181.81760336084224	36.8289934073961	Basophils
167.227832818042	49.963267951691364	Basophils
158.55303713839382	45.41133612788042	Basophils
156.04327445942357	44.645068306506566	Basophils
122.58893170218658	1.2508575600212788	Basophils
182.98978084631122	35.944733160734906	Basophils
176.35248309648352	37.091340427841274	Basophils
182.15870915333787	48.21764047880682	Basophils
167.09585394770644	50.699794190611236	Basophils
169.78953386616328	54.904780062209824	Basophils
174.50135688104396	59.630593824371864	Basophils
165.88711320788357	33.97489402228664	Basophils
132.542049038747	-4.3572440114126385	Basophils
163.2778225427921	36.2077611444459	Basophils
175.80216039648226	41.15814836658268	Basophils
178.70491968545468	29.877444495186367	Basophils
182.45396719463497	37.63333091206354	Basophils
193.09829158885574	47.03670021866702	Basophils
163.6746150880973	46.94553675942971	Basophils
188.81905268700882	32.63946393558656	Basophils
173.94604019732327	34.341525916714225	Basophils
140.5922399493414	2.756466874566024	Basophils
159.92428792737343	41.69524285907445	Basophils
161.86312043748842	43.75994695022911	Basophils
157.73539699390432	-4.978500318777371	Basophils
167.33067011430683	42.31536021233601	Basophils
177.91851968389878	57.081067737399515	Basophils
169.38446421404043	53.18885732474776	Basophils
175.33924272217538	49.01457227717221	Basophils
162.16022189771755	42.371591950791654	Basophils
185.49919936756706	33.94124901367346	Basophils
168.2935939553202	27.534562701121715	Basophils
165.02379474661862	56.293927572913226	Basophils
167.0315665573835	63.76933598805584	Basophils
154.91404231834247	51.91611978863484	Basophils
181.60611581402588	39.427289832211095	Basophils
125.04900954988096	-3.600806436470346	Basophils
145.85820272341894	1.8970119489430777	Basophils
155.09824265749924	49.40741136020188	Basophils
155.39095541696855	50.04526800587865	Basophils
179.7790926680873	36.174822967494705	Basophils
167.32781601057542	59.17413518176136	Basophils
143.3240076426936	-2.2898129272678305	Basophils
170.64269268567952	35.1952603906525	Basophils
166.30345028964894	55.71775012632851	Basophils
180.5511739322097	61.08698987983188	Basophils
171.79480124992355	55.23499875195683	Basophils
169.81959174993713	60.846290674627504	Basophils
165.49149080380457	36.57994947163954	Basophils
128.96050109665725	-0.7496647274392613	Basophils
161.24058877401018	43.123249184031614	Basophils
183.37173622796064	43.80417020970548	Basophils
179.49883793030008	49.46353299289599	Basophils
170.34568671957933	55.21548551587587	Basophils
179.06949927286564	43.09677618601367	Basophils
176.45669668431762	54.55722599164351	Basophils
167.03220103495033	44.94643468460293	Basophils
178.07499754629066	52.05318360246346	Basophils
163.75108710856603	50.91455296515293	Basophils
166.67038507965077	43.75179086775544	Basophils
159.767398919179	47.55441999012117	Basophils
168.52249602575284	56.171109915532064	Basophils
174.91445610891907	59.90363001331825	Basophils
126.69724162761192	-0.5059076566363304	Basophils
134.96506189347247	-4.869229173486294	Basophils
171.90219290701143	36.34668016317732	Basophils
158.3979797713961	41.0450820353912	Basophils
172.06942717848312	35.12423305022062	Basophils
168.51124044975293	32.8491310624346	Basophils
181.43663456401745	39.75092544030038	Basophils
168.50196304298527	63.63413026070888	Basophils
172.045012868264	54.32129228236351	Basophils
164.54734006590496	57.48995208891703	Basophils
161.12407042589228	51.91463346630959	Basophils
159.330186344997	45.717844203877284	Basophils
162.13040202662432	61.37648319899173	Basophils
176.8360238921464	56.955119974260825	Basophils
170.7353114651426	40.917514249466464	Basophils
168.44225921791516	61.30363417468585	Basophils
158.10251704022895	50.96764429764891	Basophils
147.29335946651616	-2.7527346388931035	Basophils
164.9962021798061	58.23680515222739	Basophils
126.38890377549338	-1.0551908980994842	Basophils
185.54838907866198	35.806267006212494	Basophils
162.1382919380489	49.78778836132178	Basophils
180.85922232620675	33.75614535028658	Basophils
165.77137438208047	45.453553039060814	Basophils
182.22363726044898	33.40059901898649	Basophils
164.46438782360497	50.112408771779336	Basophils
183.95424085092225	38.25485407420748	Basophils
165.81872592929182	57.32653692503109	Basophils
183.21555456021218	32.14619681314152	Basophils
157.92104062997518	44.894756994869965	Basophils
128.49267099210834	-1.2787146025471121	Basophils
137.95344603447316	-2.9355243609266264	Basophils
174.66917686366583	30.386037319753548	Basophils
164.22391281703028	53.57276650098743	Basophils
159.7642126324751	20.488960134908762	Basophils
168.58338094697	65.54989993078894	Basophils
175.3045838140144	42.64459209892256	Basophils
179.77990190436964	38.58698225989224	Basophils
155.72427363562903	2.725126327832611	Basophils
152.03772533525523	-4.12111217989891	Basophils
170.90608974213905	54.05682032262327	Basophils
181.85015677463505	42.629081982649154	Basophils
126.8926011013382	-0.7849726970295018	Basophils
166.00533248948426	41.91845967476479	Basophils
156.67390865549862	52.0707581545148	Basophils
180.434443668229	45.37663535026725	Basophils
165.15481234567756	53.64071504063729	Basophils
170.70759039770127	54.25202670928933	Basophils
166.2519285890512	55.03863400633503	Basophils
129.41744263858538	4.782483848363551	Basophils
170.31343934121358	53.41858013507492	Basophils
164.82372043689713	52.77532738067679	Basophils
144.59512246129987	2.8123950127170216	Basophils
157.2826030654459	-7.886346170810012	Basophils
153.16960611236337	-6.883154261808149	Basophils
174.81641504076634	45.656575273628064	Basophils
160.68344510800404	49.78998785130136	Basophils
175.36905102353927	49.979118801892696	Basophils
173.55173100684328	40.30108669939951	Basophils
181.89545414713376	29.034163048964466	Basophils
158.06237759251584	40.75542057273535	Basophils
143.2382820146353	-0.8462499176137407	Basophils
155.81720586980128	52.550091440005794	Basophils
171.75069672903186	56.85682084427491	Basophils
183.9051020393963	36.2504472430022	Basophils
165.85949395161376	40.97812000900823	Basophils
172.4197092218831	49.73050362130257	Basophils
177.09248304681856	42.7646198084612	Basophils
176.69962467799172	38.26947903638191	Basophils
161.83658477660092	44.60616537392629	Basophils
143.70170288767912	12.093396456282111	Basophils
167.84175867889638	57.4857552963797	Basophils
169.21187004244948	40.39981480549774	Basophils
137.06729479656923	2.810758057039918	Basophils
129.7359742021798	2.1833491404660244	Basophils
165.11269996581953	46.91009993134868	Basophils
177.6075445242524	42.3525353883736	Basophils
135.0629169303251	-2.8275351578566363	Basophils
139.08004316041772	11.459729168757846	Basophils
159.9348240149789	48.04790893254821	Basophils
163.07439032278148	47.7017366509652	Basophils
173.34592757554995	39.969620169348474	Basophils
163.13185515556876	44.196704554231246	Basophils
140.65399490325217	-6.836699159914613	Basophils
180.85253465570182	31.076489190924	Basophils
164.742067110386	55.38127285666802	Basophils
181.67212562140818	35.610315098061626	Basophils
173.48460208834362	50.19182090621783	Basophils
164.62409806704443	42.314156938130395	Basophils
180.32653168811808	37.74372233747384	Basophils
170.61588770843844	57.56648868734647	Basophils
127.80182579872972	-1.4219907877810833	Basophils
184.58777699544166	40.513364518392855	Basophils
166.78359770188212	51.228962028050425	Basophils
145.1008048421025	0.7353504571855259	Basophils
175.23921549448255	48.083147001271726	Basophils
182.0691587142784	31.03654789756064	Basophils
165.93936732028772	53.16629162943239	Basophils
164.93828371101137	61.06511523432946	Basophils
126.42389690875045	-2.1730854596151916	Basophils
170.78291226128812	38.88695279976826	Basophils
153.2835269892084	-5.690803149207521	Basophils
140.23096080227853	13.242693478241131	Basophils
174.24983328403977	53.57852696973761	Basophils
167.99164918834975	60.779534313467856	Basophils
177.0657924920031	33.59971016888915	Basophils
165.75459527813007	49.50402164208529	Basophils
160.94755943030313	43.82489540055419	Basophils
19.440968279915584	162.07368976075836	Basophils
181.02853282326186	33.834696797956	Basophils
127.84534072148323	3.708697932319346	Basophils
166.85528668288066	49.37326952871482	Basophils
165.46456934215104	51.16424987165887	Basophils
167.99272473297117	51.243976277719945	Basophils
155.19639725047503	51.528349313971546	Basophils
178.59772848187637	32.44266037917444	Basophils
170.73294191307957	42.962264099474275	Basophils
165.3431825602669	46.427511878585854	Basophils
163.81264106735867	46.1301570040642	Basophils
182.30186306190097	36.353702038190754	Basophils
162.1126855283975	47.965978326533836	Basophils
167.6594264354521	34.4328449930581	Basophils
158.27531883997617	50.11861623471916	Basophils
177.97966720270043	30.664882394144563	Basophils
156.6155509232429	50.92915278725908	Basophils
129.99290168719915	-0.03565581033605057	Basophils
176.0138416543921	39.74303523693176	Basophils
187.8640166775602	42.93325286247775	Basophils
186.38964792646146	39.66849763257273	Basophils
180.95826458160403	29.827625765323642	Basophils
165.40717050425258	34.68922210010168	Basophils
133.90607746966555	-0.6284355968395521	Basophils
179.54741468365694	40.17818678030803	Basophils
127.49446797248726	-0.7695852466477625	Basophils
130.14654364994573	5.977556074675085	Basophils
171.88605673828013	43.45633830119103	Basophils
176.18275254335504	48.674048478122145	Basophils
155.21194251458076	48.408307990857594	Basophils
165.05680465423683	42.25196102176712	Basophils
178.1370139062001	46.977683211059436	Basophils
142.40577325403626	-2.5546204895560507	Basophils
170.96491326475427	47.935557456626796	Basophils
178.06860294157656	44.061043000395536	Basophils
159.24290051195578	57.69772240941902	Basophils
126.59408355162488	2.38413707506708	Basophils
168.37865123587724	52.47573904517796	Basophils
161.56780973865287	59.04235781049344	Basophils
141.45793267424227	-3.7309642311941675	Basophils
169.4311563340109	38.23763747018614	Basophils
52.354496017856825	-18.28023372622881	Basophils
179.3187663589384	45.731838363814774	Basophils
181.32745083928313	37.19027486929039	Basophils
153.38703943211982	-8.549543297149878	Basophils
172.1185795540464	29.8260209628525	Basophils
128.06075976537184	0.02879285595432854	Basophils
157.18690411301168	45.174905970006456	Basophils
177.04699374153668	45.25942000169223	Basophils
135.86256611506593	-4.383507675507087	Basophils
181.27717916026086	38.88895924230573	Basophils
176.0288140644375	43.772797899893	Basophils
148.3579968220078	-10.592611726860511	Basophils
162.82993652649512	33.07478939219895	Basophils
179.09204596421822	39.54749535320596	Basophils
174.09010999434557	47.321071846301116	Basophils
184.268675281093	40.0136821651171	Basophils
166.79557845540464	62.39555800277327	Basophils
162.67220639917613	52.04620725783729	Basophils
180.34792709805893	37.25031551857818	Basophils
163.0436626249782	37.71659078246194	Basophils
162.44611081764953	42.203589598890225	Basophils
166.6697501582727	45.16987046185546	Basophils
146.28024509677755	-4.696911121172997	Basophils
160.65483711733702	54.46929273469936	Basophils
147.03924866484908	-3.8090211276618016	Basophils
177.4990326014437	54.500134132221596	Basophils
163.55363974795185	45.4591251065401	Basophils
170.38902615783064	56.008174010319976	Basophils
176.98538482229304	41.89799486155549	Basophils
126.62371987196933	0.9014616746921731	Basophils
181.5691536298385	43.83820157998595	Basophils
180.89867792208543	47.631822650530935	Basophils
156.3534737498754	48.003548611888846	Basophils
182.40435557788675	42.43265861223358	Basophils
159.17344387113135	52.50368512418174	Basophils
165.12545797343813	55.191317989818806	Basophils
168.0210776523373	37.336852526985005	Basophils
127.33859962416257	-4.2530734056947	Basophils
121.28634457209736	0.8402970813211684	Basophils
167.86335040538336	42.192679018521915	Basophils
184.39592392758092	45.42394296302079	Basophils
183.61263982816874	38.95284097275116	Basophils
145.9022066366381	1.1136882051188892	Basophils
180.84684520405105	41.15421351457773	Basophils
150.080938039736	0.6750638069793752	Basophils
175.36329246284043	38.086705714890236	Basophils
159.26355982994716	54.30417081687068	Basophils
176.80074921238594	60.8320771223707	Basophils
170.71358292379327	55.07164835052433	Basophils
180.40685016799335	36.03336883492233	Basophils
139.18708653014764	-5.59229566414308	Basophils
162.84215359266688	45.39544267480151	Basophils
179.86646260668823	35.17311722809247	Basophils
169.72206006862078	42.8512230542992	Basophils
176.6821566739864	32.261250644722885	Basophils
165.66930920760882	59.024134844121576	Basophils
164.59563347805903	49.365442566485456	Basophils
158.41547959352494	56.09896543986949	Basophils
126.33965537049245	0.03921898656079807	Basophils
156.32387522983254	53.91881134423469	Basophils
160.48315482685038	52.003325349917176	Basophils
162.5476485812841	52.01800795035325	Basophils
167.52301162442018	58.4863561218949	Basophils
175.02223697877895	56.98871308675105	Basophils
130.41508342255082	-0.7731333344771635	Basophils
162.51636483436866	35.36371112663967	Basophils
139.71671030656523	2.679909749489317	Basophils
163.3099580249976	55.681821488814876	Basophils
179.46235649060986	35.947522591928944	Basophils
173.24188638606037	42.16926274838118	Basophils
183.62564276290811	32.314368080523096	Basophils
172.1297769820069	41.97190667514628	Basophils
168.76655087857196	58.945704451314214	Basophils
148.45403555225417	0.3487478556340586	Basophils
167.50395766688393	48.41384115480175	Basophils
177.27638400328442	44.63173093014893	Basophils
164.11230695091305	46.15970813633653	Basophils
167.12302475342196	40.21857978359397	Basophils
183.60098654439255	40.33843020355751	Basophils
179.7433024603149	59.3112634253302	Basophils
163.01444499026823	58.18444449637673	Basophils
165.9283240957158	58.18042158438534	Basophils
179.21966598768924	40.50324134225388	Basophils
166.69302662349773	58.33328524991651	Basophils
171.3864203497899	53.297360460129504	Basophils
163.52665875501256	32.89143547704966	Basophils
179.98404540390155	40.713275211818086	Basophils
159.64030856934411	56.19211627949693	Basophils
168.750618297447	48.96933306176412	Basophils
181.5482869121153	36.26140253120494	Basophils
178.35981832990566	43.41946368487858	Basophils
163.86748730756017	34.70480970265661	Basophils
154.80232462052183	53.56014342580122	Basophils
182.38970878949937	56.197924853081936	Basophils
171.10077141716522	45.00885116743396	Basophils
168.4160418349538	37.737051394487416	Basophils
127.6019783484206	0.7254929984372255	Basophils
129.72235231293578	3.1334867861059372	Basophils
162.9208747423074	44.51450321169714	Basophils
156.4874741050551	49.825578770564555	Basophils
179.46200350588748	26.96465663532624	Basophils
184.08084586990267	45.98111277923306	Basophils
159.8508702902886	58.99078364744242	Basophils
162.69331636969483	49.213190733903616	Basophils
182.55304099597814	35.52248556032954	Basophils
185.68361099829656	45.74886418345332	Basophils
164.26837599207386	47.856374453935786	Basophils
182.68245615791736	31.827217478423833	Basophils
174.25973972795256	51.169358351788574	Basophils
158.74054557725387	47.96421177646892	Basophils
124.64308309394718	2.556594161852985	Basophils
157.13738622317877	42.68838349500515	Basophils
156.42558144450732	51.7850650177502	Basophils
153.85723827826249	-6.360426952233808	Basophils
165.11900897575296	48.66139303973101	Basophils
135.5089957993357	-4.585221992027745	Basophils
163.02628123439928	50.771259974555434	Basophils
144.14557240265523	-2.768535083933102	Basophils
168.21331594620642	43.2912158449436	Basophils
127.29099249022646	4.06715162073599	Basophils
175.37360658322146	37.97362321272965	Basophils
129.90046914548137	-1.013999019752669	Basophils
180.89707242076827	39.78503035815672	Basophils
172.06709919303745	45.3164567742032	Basophils
170.17661528494304	52.77316531278044	Basophils
159.40463309759957	51.617136991434194	Basophils
179.82755936806595	57.71657686276732	Basophils
178.93782958674566	53.98331206791756	Basophils
161.00004237434453	48.585668488730875	Basophils
136.26622716547828	-3.4786995647477412	Basophils
175.47529612850374	32.73152331783721	Basophils
180.6666177667371	32.524358744004104	Basophils
166.1016216128613	50.48279760806106	Basophils
166.71721575241833	57.36935783250997	Basophils
163.78591699159776	48.76625538233235	Basophils
131.66659800743736	0.23505484631423276	Basophils
174.84887239116364	47.59765001800718	Basophils
157.26761539135478	55.44361558585368	Basophils
190.99076479975864	35.0037586337263	Basophils
167.44634174021334	36.43423118661734	Basophils
156.57768068034233	6.608068078630972	Basophils
160.4322599712461	56.9044343788803	Basophils
162.74855064653198	49.61275959488881	Basophils
154.92516400515478	47.07196539033524	Basophils
168.3986096123717	45.452125229401354	Basophils
185.84915726641702	35.318755124137176	Basophils
173.94696607334595	48.77506645247644	Basophils
160.8472726782353	46.98465712596535	Basophils
134.43798264525793	-3.872423317808384	Basophils
174.881947296779	46.1218503596982	Basophils
181.58617384100967	31.434398893712487	Basophils
163.6527583990793	41.28127750362708	Basophils
172.18908941388827	51.01180210556075	Basophils
151.88733039959075	-6.781892234929651	Basophils
169.06978961990964	49.50809365823935	Basophils
162.04135857017056	41.67005665637982	Basophils
134.31431268740178	-3.6466723338863467	Basophils
162.5624307193202	52.94764124389409	Basophils
180.3150658033606	38.27185109741388	Basophils
159.70963151426756	47.1338343957825	Basophils
158.97376171375365	49.20391678022529	Basophils
177.96858232689104	41.35362592289824	Basophils
186.06578874711212	39.00340253016087	Basophils
165.15958659627998	48.20888007673694	Basophils
175.09839294195154	36.807078801836575	Basophils
168.39473971485396	62.49259628980777	Basophils
175.81142218745825	55.50806334913888	Basophils
136.94089428058317	1.55675727309891	Basophils
125.20042731751754	-1.4046661798075928	Basophils
160.44291989341764	46.34303782794934	Basophils
157.20844424842602	50.71720144133543	Basophils
127.15250823768636	3.2737270854997567	Basophils
168.36404337579836	54.90228932892379	Basophils
159.9786480809838	55.270610419030355	Basophils
162.35462716059524	33.93848187354403	Basophils
178.15340204359512	28.7468856928104	Basophils
171.55768662894275	55.196630880705726	Basophils
145.3966412583731	1.9961821357371423	Basophils
155.48620131934885	3.7655599054985873	Basophils
182.4288956520285	40.722912595208705	Basophils
135.589851088489	-0.6373343495806966	Basophils
156.21460204129136	50.77923682888393	Basophils
165.33584143493457	51.08176691890755	Basophils
167.72892795242765	47.562021705485755	Basophils
131.65745135382545	4.235076900077845	Basophils
159.99474420953374	44.63953097778026	Basophils
164.2806645306372	42.32032710769921	Basophils
172.39736347239565	46.378552840189684	Basophils
173.5344140064912	35.54895563174999	Basophils
155.40679607638663	51.39360798636253	Basophils
147.43261704280724	0.11442549960555203	Basophils
162.21577538439615	35.78178633689252	Basophils
165.8408989494787	50.27963528084024	Basophils
131.8031309532919	1.2712735272034783	Basophils
166.53048288860592	56.14836622800809	Basophils
133.13511106201528	2.085923457001458	Basophils
172.7201654343628	39.99168922974253	Basophils
193.22254712612468	47.23858415847415	Basophils
167.9224561442899	49.741099329643134	Basophils
176.95000336368588	56.53230664210811	Basophils
177.28433270756506	36.1491815299703	Basophils
176.1285339492251	47.411941965031986	Basophils
175.439915653147	47.14925367522166	Basophils
159.61182236574604	41.648735567781905	Basophils
177.81884638422207	42.77136060295911	Basophils
181.91829224292357	35.00854948633943	Basophils
175.0422475484602	39.55642901608079	Basophils
180.50656584396384	44.497563781190905	Basophils
165.16032954848387	45.7772500659782	Basophils
167.8523589146604	52.0685681649374	Basophils
163.32710014106846	33.28962439589845	Basophils
165.09778011480748	51.66618916954211	Basophils
162.72098054232063	60.29922054248	Basophils
159.0111527970213	43.08129936918372	Basophils
153.791238199695	-6.851217182715962	Basophils
152.63697167620867	-5.411679934542278	Basophils
167.27934973056628	34.443955479442174	Basophils
174.00133261808162	49.884241166134316	Basophils
176.8330089908981	46.42644189380536	Basophils
165.62720671262028	46.29009110361646	Basophils
158.45770358539423	42.01116622796424	Basophils
177.41714541326203	31.322813096653018	Basophils
169.89032941833565	59.131128828884634	Basophils
158.5237633983066	51.19102365700501	Basophils
166.4891967540826	35.17557508075151	Basophils
180.4103146146342	38.82051711736964	Basophils
175.26028088410504	44.531687124174844	Basophils
182.74561337987345	38.450823190027805	Basophils
158.66516798585894	43.68975116677773	Basophils
167.1031316736128	38.59629445583039	Basophils
166.48867425735807	38.53619584294086	Basophils
171.6084181168479	39.076087901718765	Basophils
135.76793997999008	1.8085952769934746	Basophils
169.03599927958822	58.265636956242034	Basophils
171.12270549403425	61.009463474823704	Basophils
165.638906857343	48.631557681166925	Basophils
143.68676779591556	3.2425902492366694	Basophils
137.01438719612906	-5.41215837497335	Basophils
172.9981884300743	46.17439635513997	Basophils
165.16887978591996	59.30325842792845	Basophils
133.50025009409575	-0.5378291050959304	Basophils
164.52466161039928	47.65429579577499	Basophils
147.2394734501452	-2.360303238173736	Basophils
130.45784967620799	3.59752037517827	Basophils
175.62746133537175	43.15861892777479	Basophils
171.03389785471728	42.318856414027984	Basophils
179.26978576763034	44.87642932174567	Basophils
127.06232093843037	-1.134047552591102	Basophils
162.17192621844083	48.95211893186084	Basophils
176.89138236585106	42.93278949610932	Basophils
169.2777431130019	33.289103997477824	Basophils
177.02942640736188	49.75014664530865	Basophils
169.2465150922722	44.91335016889768	Basophils
172.71222527860576	45.81351778341653	Basophils
169.34018586824556	43.65522111552186	Basophils
174.67681687139387	50.31527441087479	Basophils
172.1732091788669	61.29605748171418	Basophils
166.860592659443	32.79552329607782	Basophils
178.25312329364283	34.42609319268658	Basophils
174.33988720139538	49.07720155088325	Basophils
158.37147517165417	55.83284540909131	Basophils
183.43389936316015	46.48190694163694	Basophils
160.4216999933577	41.26283524816936	Basophils
163.95355419607202	35.70793401709966	Basophils
159.03326867782565	55.72312970279944	Basophils
163.24103305095244	49.874965964959685	Basophils
179.82496840382677	35.912665400094944	Basophils
176.20962758086912	45.73753080357233	Basophils
169.11116172242168	55.083118285903794	Basophils
168.53415207903348	45.44649559955225	Basophils
184.17739183978824	34.2775836094494	Basophils
182.61589845267716	39.58752117353725	Basophils
127.66477871262873	1.5498182477944957	Basophils
164.8307683660961	58.638872652484466	Basophils
160.76616216191098	45.89879020965956	Basophils
159.94902189591963	43.78552996949609	Basophils
153.63394751270474	50.5347277750978	Basophils
178.6145232754674	39.00134560077305	Basophils
180.8963553277771	33.456028479363425	Basophils
135.24159902267803	-2.6134409513081156	Basophils
135.96532432705163	-0.0017585956077461585	Basophils
171.01232923524663	53.66509395818936	Basophils
161.11360729916942	45.31157453245707	Basophils
138.94094932699122	-4.761857427617286	Basophils
154.94631075868594	51.46100763544547	Basophils
161.2707454807738	47.187782862984655	Basophils
180.35409562261682	31.720678766359168	Basophils
168.48614624732656	32.51564482904426	Basophils
176.3748425544247	52.46027002871029	Basophils
170.90505368045623	46.42666077820923	Basophils
160.82208626064164	45.070561691184295	Basophils
126.00087994831664	3.94174423459928	Basophils
165.0075792393384	47.259667127665004	Basophils
164.13171941229592	47.63377257148094	Basophils
175.33581448935576	44.419512072830614	Basophils
165.47330201380205	43.13470679509832	Basophils
166.39847226153677	34.003119267847424	Basophils
178.64970903442776	48.65275911765055	Basophils
150.87422531462178	1.3130330785703048	Basophils
126.52133149717751	0.026077229536114716	Basophils
175.46434542924038	46.26256224580674	Basophils
163.1756996529321	40.83583253080747	Basophils
154.17583056256973	45.2104499287808	Basophils
156.88233775144815	-5.542562360439819	Basophils
180.9391797982315	42.643910447910145	Basophils
137.54197918942882	2.496911997814074	Basophils
166.38061395351295	48.78457288050826	Basophils
169.4099655669551	56.273959724693384	Basophils
159.42486498823453	46.2126028649568	Basophils
166.15101121260318	35.99904197712312	Basophils
140.2163616643581	-2.710735312139708	Basophils
184.27115945577685	33.6144512744226	Basophils
179.25838528487034	44.02001328525484	Basophils
171.00737265334536	32.17059065450216	Basophils
168.10790708921112	53.293719895178114	Basophils
175.53089890160788	34.6502832539089	Basophils
183.9890762846423	32.86004220541574	Basophils
164.48871429167232	53.305234789132285	Basophils
164.8642858788932	34.72727755528568	Basophils
168.4448237027385	64.68005363142042	Basophils
179.2519031589959	45.8580789015284	Basophils
164.2943667243815	60.05412695014332	Basophils
173.4601715829974	48.71165644748881	Basophils
159.1035818034224	48.36802267934014	Basophils
125.50772057330714	2.0248146315005524	Basophils
165.00236227546455	5.0375070392453845	Basophils
181.14920265017426	35.21654248793362	Basophils
127.40903154572393	1.8376766172662375	Basophils
164.57974596540063	56.835560129932134	Basophils
128.77848205026345	3.2351903365498766	Basophils
176.26246120147866	50.19872797704019	Basophils
175.7708378578108	31.84105951870221	Basophils
160.20813199917313	40.81014269346009	Basophils
159.20185725288013	52.67204923140933	Basophils
128.7558449063903	2.0196964728207223	Basophils
179.63364097235254	28.4240877786571	Basophils
157.00837736455233	47.957271773941976	Basophils
156.56897771555256	56.008488007896325	Basophils
126.5224079550239	0.6542919181963861	Basophils
164.5239401144695	47.258111806101375	Basophils
177.7323083421884	46.56193938282706	Basophils
176.01881967625116	54.193064137499626	Basophils
168.19639511117222	44.05616790495639	Basophils
162.66340853241368	46.75047312530308	Basophils
165.55587931359432	43.88453166481428	Basophils
157.95558429088655	55.19509714274133	Basophils
135.39271545866302	-5.525108051548517	Basophils
154.01637985945007	-5.555783197619551	Basophils
178.27803574462578	30.126885515859602	Basophils
184.78898600108937	33.86360577017626	Basophils
147.16022760977694	-0.158673010150062	Basophils
165.84765446306062	34.416713289568754	Basophils
134.30132995952607	-1.9063773635539623	Basophils
156.2349062818379	49.766598270900914	Basophils
178.99849653025706	46.76983773888476	Basophils
172.1984698692828	55.379460990561846	Basophils
155.3595495273072	43.24353287013586	Basophils
179.81346218722572	31.361512508690847	Basophils
129.7142243128268	0.6668981600248147	Basophils
175.7731665942596	35.14459827314022	Basophils
176.4255205166728	45.468007367398066	Basophils
177.21097910289427	39.661484806411515	Basophils
166.4001882559766	40.8795428108034	Basophils
183.1574135559786	39.214829470839	Basophils
131.76522318571014	-0.4402342944722096	Basophils
162.42028283739808	47.80377023859032	Basophils
126.89146962995672	-1.332382227067096	Basophils
128.8502328854292	-1.805375623813848	Basophils
157.84511087993357	49.32928626819945	Basophils
165.0833268676107	33.97982617578773	Basophils
164.78958870384778	34.49377085591895	Basophils
163.42935130542827	35.92112146051122	Basophils
177.0611916219546	44.16908167913152	Basophils
171.1305297402217	43.80415968161563	Basophils
173.06681879212348	38.28872938492517	Basophils
168.99273548288986	57.284072316312326	Basophils
141.2858617613759	-2.156852731159775	Basophils
163.72548045465234	36.19124521787375	Basophils
160.43849646741282	45.20938815800689	Basophils
170.3660816593533	33.969783238110566	Basophils
143.18149207193676	-0.18964892444109063	Basophils
165.0622106277972	33.98466709235513	Basophils
181.43732134028377	37.57490451103853	Basophils
163.64566584331766	42.81325943380327	Basophils
133.30716997147374	-1.8499550901772286	Basophils
125.70707428747681	-1.630158772555786	Basophils
130.96475165486316	-3.9487261660062405	Basophils
176.43439552408316	49.99569177501213	Basophils
164.46181459172413	45.04639224600279	Basophils
163.64931004222447	44.82246481421743	Basophils
156.8992934655308	43.99763316446536	Basophils
134.67194015405514	0.5178635060592129	Basophils
169.43426028288036	52.20221083670408	Basophils
172.98449579627962	36.87480820587358	Basophils
172.4043001630606	49.981807253574814	Basophils
169.57019711526482	42.955953042520726	Basophils
162.3925070798711	40.65144717443094	Basophils
180.1678404771	48.89567915818018	Basophils
174.56345809851706	43.189443032943906	Basophils
176.54815258572228	41.48012703947118	Basophils
157.01085045420044	48.660459430829455	Basophils
139.29494663950598	-6.10752197061263	Basophils
167.109940270095	47.23328881453354	Basophils
160.23913619208906	45.244835564719594	Basophils
166.2576650136127	60.36552179964468	Basophils
167.46717751739862	57.55187519200301	Basophils
142.69354560649612	-1.4822723088509828	Basophils
161.1641154604858	42.6444487570576	Basophils
136.56861278073984	-3.3725994103992094	Basophils
170.5443654680992	44.57978530768524	Basophils
129.52226257260804	-3.4830233647937887	Basophils
172.86330631438221	29.13775795566772	Basophils
168.20174449236566	46.49902405332326	Basophils
179.121932133748	42.5107613663318	Basophils
126.5285160020492	-2.647657403822751	Basophils
127.39097899068673	-2.4369714230516855	Basophils
165.9856775376058	47.3274047028644	Basophils
160.04427255113538	48.652658874506045	Basophils
174.30114035934142	49.568646687837564	Basophils
127.50602459340983	3.4423646611697096	Basophils
125.34628142501737	0.6246011384271264	Basophils
172.91241155791437	49.2850259964954	Basophils
-8.690784321080926	-123.41951341812631	CD16-_NK_cells
-40.67894624103341	-97.10543506565935	CD16-_NK_cells
-18.892571425355136	-110.92815457932586	CD16-_NK_cells
-46.24247284357457	-107.9630372033685	CD16-_NK_cells
-3.187982889650104	19.939698275428167	CD16-_NK_cells
-23.32968786828454	-101.64238566930058	CD16-_NK_cells
-12.517899745626352	-127.07001459298874	CD16-_NK_cells
-53.81628125299414	-93.1915700690576	CD16-_NK_cells
-70.25027496417627	-159.42655084232032	CD16-_NK_cells
-50.711250151284226	-114.56526834322078	CD16-_NK_cells
-51.04945145969028	-113.62390407416073	CD16-_NK_cells
-78.35038334038823	-115.15180842501513	CD16-_NK_cells
-33.27486195938853	-107.45107163459501	CD16-_NK_cells
-73.67789996576181	-123.22664320593987	CD16-_NK_cells
-8.615976940817308	-125.78849706765658	CD16-_NK_cells
-78.1186940445391	-120.82787529939209	CD16-_NK_cells
-8.325973108041477	-128.8756302057675	CD16-_NK_cells
-81.41240801254847	-108.54019384872456	CD16-_NK_cells
-13.712664662589505	-115.88124687732217	CD16-_NK_cells
-59.34996859877893	-109.63838148380913	CD16-_NK_cells
-16.067215744902686	-87.05802415612361	CD16-_NK_cells
-61.44590875197006	-117.11825228451531	CD16-_NK_cells
-76.9364676845859	-113.96644807882154	CD16-_NK_cells
-8.617740167301585	-132.10975155114423	CD16-_NK_cells
-26.555959418852265	-123.50507369184238	CD16-_NK_cells
-22.799228111822437	-126.73937491108646	CD16-_NK_cells
-54.57762965673728	-109.84512795457105	CD16-_NK_cells
-70.28434237114413	-127.36249303833088	CD16-_NK_cells
-38.30186279069145	-95.06098101345745	CD16-_NK_cells
-43.7532754519384	-108.07760774040896	CD16-_NK_cells
-56.62253816539456	-102.25951347602427	CD16-_NK_cells
-21.3246317852417	-121.82991921454622	CD16-_NK_cells
-67.68071182302964	-154.10455965463328	CD16-_NK_cells
-84.68853070763078	-130.64786272879067	CD16-_NK_cells
-25.680500215929797	-106.64649090955764	CD16-_NK_cells
-66.16497682908441	-169.91706113705303	CD16-_NK_cells
-74.57229724445888	-116.05982814745958	CD16-_NK_cells
-76.87245159781975	-120.25163744902675	CD16-_NK_cells
-77.17576211737	-107.38975373614238	CD16-_NK_cells
-40.93426990364114	-111.42093934248008	CD16-_NK_cells
-67.81907755850837	-110.14469859138872	CD16-_NK_cells
-18.483766480189242	-100.79350200722612	CD16-_NK_cells
-22.98070144500027	-112.48684831351673	CD16-_NK_cells
-49.981607761361786	-112.88380194953153	CD16-_NK_cells
-48.46196593064162	-105.32112578630117	CD16-_NK_cells
-28.577345235496594	-121.45477367135913	CD16-_NK_cells
-73.5101716634551	-154.67750876874894	CD16-_NK_cells
-44.724610555413065	-111.68017113666228	CD16-_NK_cells
-74.02921764521788	-146.89881914907357	CD16-_NK_cells
-11.080864230314598	-104.02154854376776	CD16-_NK_cells
-80.13209677771397	-116.12315943394077	CD16-_NK_cells
-17.62397523310104	-90.71255937488448	CD16-_NK_cells
-95.6032546645497	-131.6049463770976	CD16-_NK_cells
-9.804441496094157	-110.86248916062027	CD16-_NK_cells
-52.064642195448364	-107.45857479903007	CD16-_NK_cells
-70.12895412711161	-112.7747374374159	CD16-_NK_cells
-76.07268634982746	-113.80787189316892	CD16-_NK_cells
-73.21724297715139	-110.38569244963328	CD16-_NK_cells
-25.731004494033137	-110.60914730035884	CD16-_NK_cells
-68.2183482543655	-161.38218685182107	CD16-_NK_cells
-15.540800749368627	-114.77085076948833	CD16-_NK_cells
-68.89909064388986	-103.07472293404422	CD16-_NK_cells
-69.68677420410634	-158.77338875411544	CD16-_NK_cells
-70.46935389057629	-105.8188518586002	CD16-_NK_cells
-64.87661468448944	-96.16520910455107	CD16-_NK_cells
-73.56071956528814	-157.35822882844778	CD16-_NK_cells
-39.7873026982445	-124.46602348953874	CD16-_NK_cells
-51.38272886629322	-84.1094573820153	CD16-_NK_cells
-56.581025679383536	-105.76791672410138	CD16-_NK_cells
-59.866969647609636	-96.78740790200209	CD16-_NK_cells
-19.232958970374337	-101.32592809433963	CD16-_NK_cells
-13.366782912689374	-128.06269973557045	CD16-_NK_cells
-66.68201680166435	-118.0715364733086	CD16-_NK_cells
-89.13442655787422	-119.91314242893289	CD16-_NK_cells
-58.116014269239464	-114.30167935620585	CD16-_NK_cells
-18.280650232937955	-34.322085606242844	CD16-_NK_cells
-50.04193031393734	-113.21835163251164	CD16-_NK_cells
-75.66891595533907	-121.9096269050878	CD16-_NK_cells
-65.53727715722741	-152.39744290336236	CD16-_NK_cells
-72.79267906951273	-134.01209698940457	CD16-_NK_cells
-65.0451428676264	-106.37377735644435	CD16-_NK_cells
-66.34270902695097	-118.60950029242544	CD16-_NK_cells
-11.845686767912518	-120.191669949217	CD16-_NK_cells
-21.7086117004092	-111.95418178634328	CD16-_NK_cells
-13.535451947204729	-88.91818905902124	CD16-_NK_cells
-61.15474741320666	-102.67523135842384	CD16-_NK_cells
-16.867836564179772	-99.9789551309307	CD16-_NK_cells
-82.64888632757304	-120.81199963669978	CD16-_NK_cells
-72.46583200430804	-117.26183879759088	CD16-_NK_cells
-20.481568999058904	-107.16989802023922	CD16-_NK_cells
-36.11224983348836	-73.75897312085769	CD16-_NK_cells
-21.672856684386208	-129.21306648020646	CD16-_NK_cells
-23.40993092085756	-111.7369175314647	CD16-_NK_cells
-69.0891783125831	-96.53891456449934	CD16-_NK_cells
-50.888354686001954	-93.31538342975362	CD16-_NK_cells
-75.64602815927802	-121.69313458491935	CD16-_NK_cells
-82.66139569236371	-121.73615537074821	CD16-_NK_cells
-52.71205989149821	-110.58081921529751	CD16-_NK_cells
-71.8537266775382	-105.3460558484623	CD16-_NK_cells
-19.302370634853936	-102.9889768225387	CD16-_NK_cells
-71.21864926401516	-130.94324137906727	CD16-_NK_cells
-17.241403582513602	-124.95319173917501	CD16-_NK_cells
-30.087724674916377	-106.34271752824141	CD16-_NK_cells
-79.28601105948141	-131.301686128174	CD16-_NK_cells
-12.263577138849973	-113.40087722985217	CD16-_NK_cells
-30.619309160151975	-107.76369841692203	CD16-_NK_cells
-29.02619752394366	-121.28939891895548	CD16-_NK_cells
-13.849763092975124	-68.04930123833417	CD16-_NK_cells
-61.726848644579825	-120.28279581000484	CD16-_NK_cells
-72.61794464490104	-108.91732975238274	CD16-_NK_cells
-71.35157366683694	-159.68714027917753	CD16-_NK_cells
-25.556412230961456	-129.40213435708728	CD16-_NK_cells
-76.4022252899414	-112.42214174850457	CD16-_NK_cells
-42.34895904794349	-91.39308235503341	CD16-_NK_cells
-71.89273847311325	-141.99471829226394	CD16-_NK_cells
-24.01180239742156	-136.27120217274185	CD16-_NK_cells
-8.931054734586883	-140.80369433200232	CD16-_NK_cells
-14.186202020314406	-89.26480839308066	CD16-_NK_cells
-77.05655499003797	-111.71797305904985	CD16-_NK_cells
-72.74410771371049	-140.03732566283588	CD16-_NK_cells
-70.04736167466353	-126.38566124813255	CD16-_NK_cells
-68.39241623284296	-117.41101002029481	CD16-_NK_cells
-22.077487086210823	-106.02964816437222	CD16-_NK_cells
-34.75992217099861	-112.66525425911016	CD16-_NK_cells
-64.01031750056211	-114.50933614900002	CD16-_NK_cells
-64.59475072786735	-116.71107394270564	CD16-_NK_cells
-80.13744748844822	-114.01516752365421	CD16-_NK_cells
-72.18032243644738	-115.93737236414538	CD16-_NK_cells
-33.237788048251765	-108.83996425909413	CD16-_NK_cells
-18.960113624677877	-109.09547210119557	CD16-_NK_cells
-82.16321291464014	-118.24807427871212	CD16-_NK_cells
-58.24760364254285	-104.80445188913889	CD16-_NK_cells
-84.92638787693016	-123.284547796621	CD16-_NK_cells
-24.68813488548454	-125.17840917657026	CD16-_NK_cells
-39.49622051666443	-121.72125823184521	CD16-_NK_cells
-32.301669489871855	-107.6239200628359	CD16-_NK_cells
-20.253327215146687	-121.89763075823817	CD16-_NK_cells
-7.999297413557002	-122.1631524161053	CD16-_NK_cells
-68.64202905851583	-111.43733752799027	CD16-_NK_cells
-27.444126621157558	-109.63370384053266	CD16-_NK_cells
-22.82670522678626	-117.54392761690075	CD16-_NK_cells
-73.32577575720863	-135.31377870039316	CD16-_NK_cells
-18.069129916976905	-105.44061086309856	CD16-_NK_cells
-14.778737971801526	-111.0082133405084	CD16-_NK_cells
-109.5461947453013	-100.33863029313456	CD16-_NK_cells
-71.78584417912306	-128.43972647331546	CD16-_NK_cells
-71.15346515836333	-118.47286896631097	CD16-_NK_cells
-55.78869488050158	-107.05442478110005	CD16-_NK_cells
-64.58812936769102	-112.2416706964334	CD16-_NK_cells
-74.59611477839736	-153.35499180033156	CD16-_NK_cells
-11.624131671132426	-116.3056057400749	CD16-_NK_cells
-10.83515739651435	-129.80437225562375	CD16-_NK_cells
-66.08899452328603	-125.5633086099699	CD16-_NK_cells
-71.48483501239244	-155.57850832010632	CD16-_NK_cells
-75.44700549057968	-110.39639479946358	CD16-_NK_cells
-39.78454109586547	-97.9650673591797	CD16-_NK_cells
-69.05960957002164	-138.61222321772934	CD16-_NK_cells
-66.4791687477134	-137.7051703970945	CD16-_NK_cells
-72.27171487984917	-152.61709021211632	CD16-_NK_cells
-94.43483206802156	-133.70329165545263	CD16-_NK_cells
-75.44994034819688	-113.70872484741744	CD16-_NK_cells
-20.65221042114053	-79.241927261181	CD16-_NK_cells
-70.04905424330677	-145.5854653270356	CD16-_NK_cells
-55.45640349603711	-107.75518569551507	CD16-_NK_cells
-8.953190439079933	-98.21455132323064	CD16-_NK_cells
-11.256900109563837	-129.91260893201883	CD16-_NK_cells
-16.432816311463256	-91.91025222023319	CD16-_NK_cells
-54.51327686085085	-110.89549056915082	CD16-_NK_cells
-67.94920492188918	-118.84197058302975	CD16-_NK_cells
-73.61597889975555	-126.83999130000356	CD16-_NK_cells
-14.162022120993184	-56.26121108476186	CD16-_NK_cells
-67.40430360242968	-111.58683453320752	CD16-_NK_cells
-65.09402442501367	-104.22791228720212	CD16-_NK_cells
-30.26766721488775	-110.06030475091165	CD16-_NK_cells
-72.04540237699604	-139.31155365324906	CD16-_NK_cells
-75.94848067410321	-157.7170906476301	CD16-_NK_cells
-78.04578282085927	-118.90540396408267	CD16-_NK_cells
-35.30066048299594	-75.78758431396867	CD16-_NK_cells
-84.41715452884826	-133.98697444185947	CD16-_NK_cells
-75.3941881934795	-132.6740916708591	CD16-_NK_cells
-33.143469666811434	-45.06576923188541	CD16-_NK_cells
-22.247515752449573	-124.47541147574435	CD16-_NK_cells
-81.49380581381625	-119.59809218801216	CD16-_NK_cells
-65.94794897544467	-110.89820118391606	CD16-_NK_cells
-79.84010833370644	-113.28650614904357	CD16-_NK_cells
-59.06517156729815	-97.42066584719069	CD16-_NK_cells
-48.463652597685936	-107.1707138118824	CD16-_NK_cells
-62.30033784670112	-100.84217314598085	CD16-_NK_cells
-71.5340637094177	-134.77405007445995	CD16-_NK_cells
-63.05345575311937	-106.9192814855652	CD16-_NK_cells
-13.682429423329237	-38.84401791986821	CD16-_NK_cells
-15.94499288460285	-90.9587184462207	CD16-_NK_cells
-68.0095709245262	-103.31208988218374	CD16-_NK_cells
-11.070545915088289	-109.00876819157021	CD16-_NK_cells
-60.58359724909472	-107.1405338874126	CD16-_NK_cells
-84.73493594799288	-128.31287366513592	CD16-_NK_cells
-65.46953869546029	-110.61811965920045	CD16-_NK_cells
-73.97379384877608	-134.38521294930632	CD16-_NK_cells
-65.91509209908445	-162.82302746902656	CD16-_NK_cells
-70.3322067446203	-141.8948205764639	CD16-_NK_cells
-67.75862971180071	-108.56556874639452	CD16-_NK_cells
-18.402487676522004	-120.8473899943367	CD16-_NK_cells
-13.337583386816192	-127.34907660829168	CD16-_NK_cells
-69.65989323009937	-115.00754211910778	CD16-_NK_cells
-66.99076449076081	-127.66407753932478	CD16-_NK_cells
-21.327897758355448	-135.66076565624707	CD16-_NK_cells
-49.56902598488219	-108.98790999131644	CD16-_NK_cells
-22.000305570056735	-95.20567085091875	CD16-_NK_cells
-20.82446743710162	-124.0290478414839	CD16-_NK_cells
-40.52626395217709	-125.0010022940888	CD16-_NK_cells
-77.77913718494835	-122.28677390600367	CD16-_NK_cells
-79.71670527892243	-106.36705107631407	CD16-_NK_cells
-73.84060691440271	-150.87182029927502	CD16-_NK_cells
-56.88764377531924	-106.77655644081003	CD16-_NK_cells
-65.47554810652585	-106.7576397269147	CD16-_NK_cells
-50.00778276381652	-101.56828828287836	CD16-_NK_cells
-14.700131504226228	-129.30751044778722	CD16-_NK_cells
-76.52774903383606	-116.88382071050522	CD16-_NK_cells
-28.13836376888213	-99.82035539160428	CD16-_NK_cells
-36.035581891328555	-74.52634588118094	CD16-_NK_cells
-50.80111053150578	-94.8072931876946	CD16-_NK_cells
-78.82068126691475	-113.01916032245235	CD16-_NK_cells
-47.76317169622389	-105.48619302982806	CD16-_NK_cells
-39.79155840181283	-99.23773379817129	CD16-_NK_cells
-77.37543255809803	-117.96768614672514	CD16-_NK_cells
-70.68354953410612	-162.48240395417318	CD16-_NK_cells
-34.73054785979559	-109.93244776436879	CD16-_NK_cells
-77.57240434298133	-118.48440231337102	CD16-_NK_cells
-53.897883470932065	-121.72913693899598	CD16-_NK_cells
-77.50118307096778	-126.92773005006742	CD16-_NK_cells
-13.0174076026454	-124.25050848367036	CD16-_NK_cells
-25.147352335642694	-93.93362145511075	CD16-_NK_cells
-17.729412090770715	-120.28518973209522	CD16-_NK_cells
-76.20561805031375	-119.14593775394164	CD16-_NK_cells
-45.38499564187235	-113.51150773297259	CD16-_NK_cells
-75.1592827723825	-127.45405277371279	CD16-_NK_cells
-82.57146844638159	-113.55258259884333	CD16-_NK_cells
-74.69310729412595	-155.7408317610913	CD16-_NK_cells
-28.684006066098828	-115.12267723588556	CD16-_NK_cells
-31.423574921636288	-119.58370790480234	CD16-_NK_cells
-52.31749996658802	-103.02262505118378	CD16-_NK_cells
-74.11221583905059	-109.84911309360322	CD16-_NK_cells
-54.706315012595525	-100.2688436297839	CD16-_NK_cells
-65.87230874854491	-142.09445759267456	CD16-_NK_cells
-47.04126780932037	-116.06495453193077	CD16-_NK_cells
-64.98815372837741	-112.95034152843272	CD16-_NK_cells
-28.186106284524044	-101.87247463522215	CD16-_NK_cells
-15.440201323029386	-88.13114408154958	CD16-_NK_cells
-94.97483384399717	-133.20912487027218	CD16-_NK_cells
-13.203407941399597	-126.45958432636482	CD16-_NK_cells
-75.40311339853572	-112.93650390109535	CD16-_NK_cells
-56.054620213777945	-99.8222709686284	CD16-_NK_cells
-74.92779417962358	-159.07334530173216	CD16-_NK_cells
-73.17818442816429	-114.45111488860026	CD16-_NK_cells
-15.363901083208166	-57.353358309267655	CD16-_NK_cells
-32.882751405273844	-115.19129358440817	CD16-_NK_cells
-49.77017897964347	-98.3821505475307	CD16-_NK_cells
-42.28933805578215	-101.60663650673364	CD16-_NK_cells
-63.98135578251694	-113.77366914382645	CD16-_NK_cells
-83.07631609337002	-112.85695546312482	CD16-_NK_cells
-40.165089585922885	-73.50369060273292	CD16-_NK_cells
-48.96234002690167	-118.40810976814672	CD16-_NK_cells
-66.85408145523405	-150.61827793428154	CD16-_NK_cells
-10.761127705613745	-112.81542940975677	CD16-_NK_cells
-68.7179973761236	-161.61146762570957	CD16-_NK_cells
-14.168242789873561	-123.44554852840783	CD16-_NK_cells
-73.5946729940736	-125.65752907385938	CD16-_NK_cells
-71.6968307732297	-114.03785186584135	CD16-_NK_cells
-8.533014520561599	-124.01468756588042	CD16-_NK_cells
-72.07049602172506	-143.44023885411994	CD16-_NK_cells
-31.255962739945858	-109.23404199031974	CD16-_NK_cells
-34.98958676144622	-101.90725646971977	CD16-_NK_cells
-55.91940933503882	-117.15841585140305	CD16-_NK_cells
-56.67461062736156	-123.48267578594904	CD16-_NK_cells
-33.056313720876126	-113.33413033913423	CD16-_NK_cells
-81.93382419647978	-120.03827590100245	CD16-_NK_cells
-79.15307738191748	-129.92424843214053	CD16-_NK_cells
-83.83872035821899	-118.4016093952264	CD16-_NK_cells
-63.3208070515057	-85.00467980325834	CD16-_NK_cells
-66.41966361033624	-129.6805811576567	CD16-_NK_cells
-57.76001849268453	-113.91481142076691	CD16-_NK_cells
-19.353022665050784	-88.80881205632208	CD16-_NK_cells
-52.00276866561161	-101.41129913686859	CD16-_NK_cells
-73.7314261623898	-113.26334032690805	CD16-_NK_cells
-63.71956153213445	-106.07176082484483	CD16-_NK_cells
-16.136150270150548	-117.89486464602854	CD16-_NK_cells
-45.600407522216315	-81.71693014195027	CD16-_NK_cells
-66.72586888030773	-108.03993852847974	CD16-_NK_cells
-11.368801026404464	-118.08855498933112	CD16-_NK_cells
-27.67004553237606	-116.1353174154941	CD16-_NK_cells
-29.77534804184195	-116.56689821213163	CD16-_NK_cells
-60.191956562573495	-114.16214859189866	CD16-_NK_cells
-54.09533619693692	-102.0259816189819	CD16-_NK_cells
-68.14180314409053	-131.31841312656695	CD16-_NK_cells
-16.825172585688655	-84.86721705928703	CD16-_NK_cells
-11.509489263924491	-129.5955509672362	CD16-_NK_cells
-69.81923157210383	-106.50014183906633	CD16-_NK_cells
-28.47096721447113	-124.7176614125857	CD16-_NK_cells
-49.470220796432535	-95.7165251881376	CD16-_NK_cells
-72.48914152517368	-115.01584007145703	CD16-_NK_cells
-86.1011843936346	-116.8538847593637	CD16-_NK_cells
-74.4846170779966	-157.68256893141114	CD16-_NK_cells
-37.27847015668132	-94.08697930751757	CD16-_NK_cells
-68.04757548545403	-120.06577520190878	CD16-_NK_cells
-81.85169500102927	-125.13967462355478	CD16-_NK_cells
-24.893674404364187	-118.12944781946429	CD16-_NK_cells
-17.829080052576316	-118.03287127660366	CD16-_NK_cells
-20.803920035096603	-124.04014935324632	CD16-_NK_cells
-46.962600045118755	-115.17811516977602	CD16-_NK_cells
-8.928864714476319	-111.4639152350604	CD16-_NK_cells
-56.026439299434806	-107.76953295004704	CD16-_NK_cells
-66.0265653245452	-153.33655701738098	CD16-_NK_cells
-71.78743289695173	-150.05685524634805	CD16-_NK_cells
-18.81699197931936	-100.81098460558874	CD16-_NK_cells
-33.57727255885419	-76.65141736164227	CD16-_NK_cells
-74.4701660911977	-99.68471333574978	CD16-_NK_cells
-19.286208374681276	-103.83959772504609	CD16-_NK_cells
-71.99104689498587	-92.22278479777397	CD16-_NK_cells
-60.36980372327297	-106.15004369518178	CD16-_NK_cells
-22.379005845419968	-97.90720008701786	CD16-_NK_cells
-43.19656428353574	-92.60426914509033	CD16-_NK_cells
-69.66327184838445	-114.70003057620066	CD16-_NK_cells
-27.944441643164858	-94.65073792449732	CD16-_NK_cells
-57.75418992927251	-102.74660880546678	CD16-_NK_cells
-10.327605936310803	-109.70092294850296	CD16-_NK_cells
-63.14808168748499	-183.7460484995196	CD16-_NK_cells
-76.58567725794632	-120.58943440289718	CD16-_NK_cells
-54.422344172504786	-111.83360137467412	CD16-_NK_cells
-79.77748155022415	-123.4222735096321	CD16-_NK_cells
-63.60308769343223	-111.11296875688684	CD16-_NK_cells
-80.79590613454332	-122.30917740085714	CD16-_NK_cells
-74.0099261601257	-161.89789236641468	CD16-_NK_cells
-23.25363485291952	-96.85016031584773	CD16-_NK_cells
-7.553891994755535	-114.79958602360766	CD16-_NK_cells
-16.03555552140606	-56.94580050106955	CD16-_NK_cells
-64.15066199412071	-115.00817766472788	CD16-_NK_cells
-78.22639979729334	-118.06506709969632	CD16-_NK_cells
-16.66430686265391	-125.85689674041267	CD16-_NK_cells
-71.47179552123616	-165.3127140214568	CD16-_NK_cells
-66.97254363733188	-108.99075014671487	CD16-_NK_cells
-8.516571357562817	-115.31714669407445	CD16-_NK_cells
-80.5892267487384	-114.63486491985321	CD16-_NK_cells
-72.35973686981694	-104.12739206895615	CD16-_NK_cells
-73.90267821245989	-107.35092583059908	CD16-_NK_cells
-55.918003528824656	-101.33083039939459	CD16-_NK_cells
-73.15776634248056	-162.10288574971665	CD16-_NK_cells
-53.474287005063175	-101.06181738624086	CD16-_NK_cells
-25.684518410460978	-117.5855240615683	CD16-_NK_cells
-42.32515190252661	-126.12567652794635	CD16-_NK_cells
-69.92980947163225	-115.82386747204268	CD16-_NK_cells
-23.806745829850485	-120.00307850600707	CD16-_NK_cells
-25.934961532311053	-114.5278310721185	CD16-_NK_cells
-75.14030591315553	-123.70858584520612	CD16-_NK_cells
-64.19925835295874	-93.55577695225227	CD16-_NK_cells
-32.474413670473226	-102.70229034775531	CD16-_NK_cells
-31.002160613828792	-95.95979390861784	CD16-_NK_cells
-75.22290905680379	-126.94492783722056	CD16-_NK_cells
-26.27885019333696	-100.24590960741163	CD16-_NK_cells
-12.9121234804831	-112.30298048476706	CD16-_NK_cells
-74.95574751918583	-98.73945852895048	CD16-_NK_cells
-50.933169681305614	-83.21734399775579	CD16-_NK_cells
-56.82130572389553	-120.2049779439849	CD16-_NK_cells
-69.85441692486754	-104.42298577264229	CD16-_NK_cells
-74.98979856161962	-160.33881145895617	CD16-_NK_cells
-18.292715582880334	-91.73720899650877	CD16-_NK_cells
-67.55284818590397	-121.06074885850309	CD16-_NK_cells
-71.21129524268436	-105.16769135495531	CD16-_NK_cells
-14.668213662562394	-126.29772530736876	CD16-_NK_cells
-64.08787858019947	-145.88688135588	CD16-_NK_cells
-33.135460987851296	-98.47792944215438	CD16-_NK_cells
-23.672295506865453	-118.02925970957149	CD16-_NK_cells
-77.63293274934765	-158.48451844295025	CD16-_NK_cells
-55.92912563426028	-99.18733657608604	CD16-_NK_cells
-20.39760738557984	-101.62839281595045	CD16-_NK_cells
-82.61737782643642	-110.95263594115156	CD16-_NK_cells
-69.92666804010933	-138.86965770216943	CD16-_NK_cells
-16.93985255919352	-118.84343314666309	CD16-_NK_cells
-64.55143326919473	-185.70982852852555	CD16-_NK_cells
-48.60404931516378	-104.84604210176562	CD16-_NK_cells
-9.123924823575681	-113.09785234760878	CD16-_NK_cells
-33.59447016609195	-111.53808484426881	CD16-_NK_cells
-70.52908448788165	-147.28160728613668	CD16-_NK_cells
-16.849207134117474	-128.77850274638888	CD16-_NK_cells
-83.47132840702656	-131.38584098915928	CD16-_NK_cells
-75.98934644857066	-138.0229155377065	CD16-_NK_cells
-15.980416681772583	-130.09656310237733	CD16-_NK_cells
-16.839449536406672	-108.71650128038634	CD16-_NK_cells
-65.25284180782882	-157.66259046628065	CD16-_NK_cells
-14.659887951675959	-56.60680745236315	CD16-_NK_cells
-53.67356756170156	-104.89388281569599	CD16-_NK_cells
-71.56518266007807	-117.91909335289414	CD16-_NK_cells
-93.9082978143643	-133.57430738939743	CD16-_NK_cells
-86.92487807750258	-105.65667340678083	CD16-_NK_cells
-67.20892755292633	-105.63107921961736	CD16-_NK_cells
-12.15680866992028	-121.07078632969801	CD16-_NK_cells
-79.73960504150787	-120.95008403312944	CD16-_NK_cells
-68.12420913128135	-109.99239211574026	CD16-_NK_cells
-65.52886695535184	-108.66180342918827	CD16-_NK_cells
-93.26154482790572	-133.0137117311904	CD16-_NK_cells
-90.75066235872762	-126.00787381260669	CD16-_NK_cells
-68.8118918618464	-105.69280617755058	CD16-_NK_cells
-63.57449046157037	-108.24112844938115	CD16-_NK_cells
-37.781883368888714	-95.53327370125513	CD16-_NK_cells
-54.52744570470283	-103.13431654922293	CD16-_NK_cells
-13.228858297047767	-90.81640678415063	CD16-_NK_cells
-81.9637250868201	-112.90392279944032	CD16-_NK_cells
-88.65638571941479	-130.4818745618544	CD16-_NK_cells
-33.1756929225282	-67.48585970353584	CD16-_NK_cells
-46.78386893553746	-121.80266898201789	CD16-_NK_cells
-70.88709922537811	-140.2917304663262	CD16-_NK_cells
-92.88583874436539	-134.38002586840713	CD16-_NK_cells
-60.39829854427633	-109.00720437842894	CD16-_NK_cells
-72.37417659382614	-116.89725296479216	CD16-_NK_cells
-72.30167392732002	-106.04068859784864	CD16-_NK_cells
-92.06542946104769	-126.38201709031955	CD16-_NK_cells
-82.81208324466792	-134.4451989262677	CD16-_NK_cells
-55.017788681665294	-95.68372504629647	CD16-_NK_cells
-45.281940862511384	-111.09559574287822	CD16-_NK_cells
-68.88922961452894	-154.15233817762925	CD16-_NK_cells
-77.78872420043659	-110.03272953199135	CD16-_NK_cells
-70.37377314243682	-169.08607121824895	CD16-_NK_cells
-76.14401922785186	-124.34190589217135	CD16-_NK_cells
-24.420952159064228	-102.63990255896563	CD16-_NK_cells
-54.774732758577784	-113.61444464753087	CD16-_NK_cells
-12.517903567590958	-114.46353574445266	CD16-_NK_cells
-74.37968466402864	-158.96060443505857	CD16-_NK_cells
-32.15981920363722	-74.43754094280314	CD16-_NK_cells
-28.43329716622132	-111.55499447878513	CD16-_NK_cells
-19.232692424984045	-113.47620215708368	CD16-_NK_cells
-68.68808908426249	-134.75617876665734	CD16-_NK_cells
-18.674215846179624	-117.28472594921193	CD16-_NK_cells
-56.31900083796309	-115.21261228406767	CD16-_NK_cells
-75.29988228132241	-153.6587672184148	CD16-_NK_cells
-71.52859169856902	-125.41663155959142	CD16-_NK_cells
-10.241567324412923	-128.16447615862634	CD16-_NK_cells
-69.02416198123873	-137.19355800392188	CD16-_NK_cells
-72.2427537065409	-144.619906491221	CD16-_NK_cells
-26.717780488708637	-104.43905482973595	CD16-_NK_cells
-29.5439948369378	-112.23032220205187	CD16-_NK_cells
-31.212488543797594	-103.10310194397591	CD16-_NK_cells
-72.00922460191246	-154.60913183008026	CD16-_NK_cells
-59.61860011613907	-111.27422711644498	CD16-_NK_cells
-39.51316380672101	-106.27923631148425	CD16-_NK_cells
-68.00813020093665	-120.64446020142529	CD16-_NK_cells
-43.202395354215	-102.01624668683401	CD16-_NK_cells
-2.6886839725807667	179.0098274502013	CD16-_NK_cells
-61.43530589783261	-125.6659786112261	CD16-_NK_cells
-7.652917451202148	-116.58077986472229	CD16-_NK_cells
-76.7819957497058	-157.30732356325717	CD16-_NK_cells
-58.01045182953	-94.4254097789366	CD16-_NK_cells
-79.28266134564153	-115.53436977745777	CD16-_NK_cells
-24.211153021776504	-118.7639908974808	CD16-_NK_cells
-77.8194663901932	-102.70159789596401	CD16-_NK_cells
-15.894185111679917	-61.59449219198702	CD16-_NK_cells
-16.428828620150103	-119.78032536680497	CD16-_NK_cells
-73.95457086688347	-108.3809620872989	CD16-_NK_cells
41.1132530957664	-4.605618679357581	CD16-_NK_cells
-69.13749928472576	-122.04277299808635	CD16-_NK_cells
-64.55591717158539	-159.00681365022692	CD16-_NK_cells
-20.365849637163706	-110.9538888064564	CD16-_NK_cells
-82.61377308208289	-129.05712438407318	CD16-_NK_cells
-69.97064899112591	-123.15824680724222	CD16-_NK_cells
-54.31360698761673	-87.13397274468315	CD16-_NK_cells
-79.9127190493115	-114.95324929455025	CD16-_NK_cells
-36.4800068363838	-77.02842212437355	CD16-_NK_cells
-32.00648090417162	-104.21390581081593	CD16-_NK_cells
-73.23457981501734	-156.68025772557235	CD16-_NK_cells
-26.117490541949863	-111.60901631868695	CD16-_NK_cells
-83.76896192082754	-115.50247991644606	CD16-_NK_cells
-78.364874094291	-136.5165051791753	CD16-_NK_cells
-59.76177497817851	-87.75925847510844	CD16-_NK_cells
-19.892329514579373	-117.91414565481558	CD16-_NK_cells
-72.7988634928091	-154.71533910008347	CD16-_NK_cells
-10.655058257910587	-114.68652471161897	CD16-_NK_cells
-28.597710369058547	-125.16477056731775	CD16-_NK_cells
-78.45737553957156	-142.7316775791705	CD16-_NK_cells
-35.64903122986298	-109.06350838914747	CD16-_NK_cells
-82.99941079491192	-129.60919252887368	CD16-_NK_cells
-67.50731151419686	-159.8759567287961	CD16-_NK_cells
-94.19411998953721	-133.0188780895626	CD16-_NK_cells
-52.29033021532895	-109.3228185486273	CD16-_NK_cells
-70.73671293333936	-115.45546706520393	CD16-_NK_cells
-14.552676024171268	-56.6774029608149	CD16-_NK_cells
-72.91894019499678	-156.4513733164057	CD16-_NK_cells
-27.620917272705857	-102.34033849860653	CD16-_NK_cells
-69.56119649206353	-125.98052156553948	CD16-_NK_cells
-79.0045446915544	-110.3610917120283	CD16-_NK_cells
-68.05670103061459	-155.16643648419148	CD16-_NK_cells
-80.57739166512768	-155.25078010839457	CD16-_NK_cells
-48.37244201404969	-118.66748055128502	CD16-_NK_cells
-56.91913527804648	-95.09736136990054	CD16-_NK_cells
-46.35624226613283	-90.08567215184503	CD16-_NK_cells
-76.1038457987942	-135.13356613571528	CD16-_NK_cells
-72.10088877719218	-159.09564286265902	CD16-_NK_cells
-72.85415611302066	-160.5979498156569	CD16-_NK_cells
-64.99532730812908	-165.46925321912707	CD16-_NK_cells
-65.345097147622	-86.9702734272145	CD16-_NK_cells
-68.84456309640619	-121.59669129098351	CD16-_NK_cells
-63.55231880425537	-114.16101274583288	CD16-_NK_cells
-85.26925662539617	-119.89779177134317	CD16-_NK_cells
-10.8482604563216	-119.91491132898634	CD16-_NK_cells
-9.467816563127583	-126.26142150185575	CD16-_NK_cells
-67.10561726207405	-157.09146642302522	CD16-_NK_cells
-73.93024586199896	-120.55485340462337	CD16-_NK_cells
-34.71940752651387	-79.25837956623963	CD16-_NK_cells
-41.41956970768817	-95.3680859985499	CD16-_NK_cells
-18.60994948985063	-106.45729060669106	CD16-_NK_cells
-76.73547727043284	-121.63229580944076	CD16-_NK_cells
-74.11658325489624	-129.03131496274477	CD16-_NK_cells
-68.26416521495096	-100.0811107660758	CD16-_NK_cells
-74.7190697607885	-156.8570626793734	CD16-_NK_cells
-81.092248732599	-127.0758692309459	CD16-_NK_cells
-59.47017074577362	-113.45625301957159	CD16-_NK_cells
-15.312534459471788	-57.088556391402314	CD16-_NK_cells
-11.128764617092008	-136.81963089458887	CD16-_NK_cells
-56.048465218975025	-101.1284264457037	CD16-_NK_cells
-26.089313004655473	-112.60550452970307	CD16-_NK_cells
-9.777564414450305	-106.76829128145552	CD16-_NK_cells
-53.55902514507009	-112.3731033478185	CD16-_NK_cells
-33.5127915040672	-75.96050877245914	CD16-_NK_cells
-20.42219526918912	-111.93797347317451	CD16-_NK_cells
-28.410044358748976	-104.58048364583216	CD16-_NK_cells
-57.28148965801531	-93.78502813625	CD16-_NK_cells
-78.08629388314833	-124.74689789092129	CD16-_NK_cells
-32.17934172878377	-111.95895628727045	CD16-_NK_cells
-24.180498644460858	-121.35616155085096	CD16-_NK_cells
-37.99456179214729	-96.08756298125314	CD16-_NK_cells
-16.23017662552224	-128.7271545350447	CD16-_NK_cells
-35.902984822060304	-107.51083427041254	CD16-_NK_cells
-57.38040432084176	-103.20752817357334	CD16-_NK_cells
-21.890598010306228	-119.9105133725024	CD16-_NK_cells
-51.09760694185435	-105.13538048849023	CD16-_NK_cells
-18.975181789565074	-114.0249714292814	CD16-_NK_cells
-69.87995473886146	-102.7949353651202	CD16-_NK_cells
-75.60499006734467	-129.72796609680756	CD16-_NK_cells
-16.442984410301793	-58.11218124864293	CD16-_NK_cells
-35.37443252520737	-103.72225628886765	CD16-_NK_cells
-83.78510598974565	-155.28801736775517	CD16-_NK_cells
-62.798629408066546	-113.94597902824397	CD16-_NK_cells
-44.847623530550045	-110.3586120323835	CD16-_NK_cells
-32.86773162673209	-120.74854107601143	CD16-_NK_cells
-68.90319750165098	-158.6111346725343	CD16-_NK_cells
-28.6030272572373	-108.22509490618592	CD16-_NK_cells
-55.634004290987974	-92.7456570944492	CD16-_NK_cells
-28.083268295597716	-99.83872190237972	CD16-_NK_cells
-35.58456194545015	-72.86699209977596	CD16-_NK_cells
-79.47796390304126	-106.04559342712777	CD16-_NK_cells
-69.75395885900473	-106.79861990054265	CD16-_NK_cells
-64.64897670684199	-123.24115835215987	CD16-_NK_cells
-24.205751734523748	-95.21500782859479	CD16-_NK_cells
-79.43682769781309	-119.1437447258833	CD16-_NK_cells
-9.247454188480415	-113.7339945235586	CD16-_NK_cells
-25.753678306851505	-92.64668046173675	CD16-_NK_cells
-67.17041663744907	-117.82210164908952	CD16-_NK_cells
-35.37405759653248	-99.41050522671017	CD16-_NK_cells
-13.198648541154649	-125.95464464950922	CD16-_NK_cells
-69.87901351626299	-104.81679232322847	CD16-_NK_cells
-58.69699053177286	-97.6808838593251	CD16-_NK_cells
-53.636671406803636	-105.13886559916301	CD16-_NK_cells
-19.750115948754427	-109.57802369194418	CD16-_NK_cells
-20.968406169700074	-105.37122141467762	CD16-_NK_cells
-69.54516479679606	-111.94583545417156	CD16-_NK_cells
-14.82629489846718	-56.133177968926546	CD16-_NK_cells
-30.677310931884005	-122.55739480661752	CD16-_NK_cells
-71.57480660556895	-124.056085152861	CD16-_NK_cells
-54.03636427616505	-106.677028022431	CD16-_NK_cells
-72.7843489279156	-130.18601794410037	CD16-_NK_cells
-17.81360163406893	-88.68102464085372	CD16-_NK_cells
-28.774537211067486	-118.71783578514798	CD16-_NK_cells
-12.978358260375527	-116.02913502344765	CD16-_NK_cells
-57.40401536445995	-104.45562349954884	CD16-_NK_cells
-65.45210791510925	-104.14761058386605	CD16-_NK_cells
-16.559344016613924	-86.50886131802987	CD16-_NK_cells
-48.71124970289041	-103.3781546855726	CD16-_NK_cells
-40.471321598599665	-128.485340159176	CD16-_NK_cells
-70.50152958464267	-122.07112764373706	CD16-_NK_cells
-31.055657109442766	-124.5228373847362	CD16-_NK_cells
-20.389436663378337	-129.86941195433042	CD16-_NK_cells
-58.69414837460534	-111.3493893655843	CD16-_NK_cells
-79.6874860603667	-123.41014004105779	CD16-_NK_cells
-16.04975431590374	-112.35662869127103	CD16-_NK_cells
-81.72996193721649	-118.30937574988872	CD16-_NK_cells
-78.80872696052853	-122.47140584700652	CD16-_NK_cells
-14.278429911956994	-122.31064099277896	CD16-_NK_cells
-13.807731540638372	-133.28173654100365	CD16-_NK_cells
-61.9090946754431	-108.64809496760661	CD16-_NK_cells
-9.670910013701674	-118.31959223932198	CD16-_NK_cells
-69.72669074733302	-164.26880031745515	CD16-_NK_cells
-78.8623219715062	-133.03143250080373	CD16-_NK_cells
-69.64058528396424	-161.25587577602536	CD16-_NK_cells
-20.735012534988137	-120.72234817648021	CD16-_NK_cells
-28.84209734421584	-40.065515337845106	CD16-_NK_cells
-51.050716837735344	-90.2290126253973	CD16-_NK_cells
-8.72992244036286	-130.17816114941905	CD16-_NK_cells
-47.989559887615606	-95.5642042895887	CD16-_NK_cells
-22.51101085937908	-117.98350511990797	CD16-_NK_cells
-70.96661815004255	-158.00832843994317	CD16-_NK_cells
-74.14076537420206	-115.9511726556331	CD16-_NK_cells
-65.65051425067843	-113.98400497827886	CD16-_NK_cells
-66.8550775526324	-129.82301467716343	CD16-_NK_cells
-70.08775279572704	-112.92220403774836	CD16-_NK_cells
-87.66609158278685	-113.53547477504212	CD16-_NK_cells
-71.58508416439301	-155.94415216429044	CD16-_NK_cells
-35.0352572422058	-92.78276905323854	CD16-_NK_cells
-63.65414187456705	-150.33172285749453	CD16-_NK_cells
-77.37192149722439	-114.13037116143734	CD16-_NK_cells
-29.419505379049912	-101.44009751408463	CD16-_NK_cells
-24.195363589539795	-126.44544850894856	CD16-_NK_cells
-68.50610482905928	-132.50779363693064	CD16-_NK_cells
-32.049346382530715	-78.86948496206831	CD16-_NK_cells
-39.95552803561586	-91.1727732746501	CD16-_NK_cells
-14.428381289647417	-125.37459979934854	CD16-_NK_cells
-12.340488760108109	-129.35024314676892	CD16-_NK_cells
-74.84381675367526	-117.53109188522795	CD16-_NK_cells
-23.347779331466597	-106.31300271389786	CD16-_NK_cells
-63.15791767823273	-111.29133612645127	CD16-_NK_cells
-62.76824567559991	-115.43344859330878	CD16-_NK_cells
-20.191910726531763	-100.33898239865883	CD16-_NK_cells
-5.603715791842093	-120.70645660002562	CD16-_NK_cells
-10.655933897553766	-117.50248595787203	CD16-_NK_cells
-73.68718533004731	-124.82995092177468	CD16-_NK_cells
-9.58859655102435	-131.2634334852808	CD16-_NK_cells
-27.289228839038195	-117.91756502032189	CD16-_NK_cells
-78.74525939658095	-124.5399237377756	CD16-_NK_cells
-67.56879604575938	-110.90717812828338	CD16-_NK_cells
-70.44165779887467	-120.65166400603889	CD16-_NK_cells
-81.253297782007	-118.205034278051	CD16-_NK_cells
-14.457905680956625	-127.0702276726786	CD16-_NK_cells
-63.11226842873787	-110.03727483217367	CD16-_NK_cells
-17.160238699905683	-85.91124563694041	CD16-_NK_cells
-68.74341185793627	-147.86644158113356	CD16-_NK_cells
-44.454921351530466	-109.18172576689636	CD16-_NK_cells
-63.30318288464703	-105.3009615677324	CD16-_NK_cells
-60.35128063479811	-96.98468840168371	CD16-_NK_cells
-75.28215865556304	-118.21860782163712	CD16-_NK_cells
-11.872254276477692	-109.88397527949667	CD16-_NK_cells
-31.114534523123563	-114.2417115082867	CD16-_NK_cells
-20.411528725903548	-92.82498480588771	CD16-_NK_cells
-52.16181403440862	-118.1880454171924	CD16-_NK_cells
-36.70700781582134	-73.0771062684667	CD16-_NK_cells
-85.11862571524732	-126.58900123914755	CD16-_NK_cells
-23.518891366148043	-94.53056231896204	CD16-_NK_cells
-24.715722742040175	-106.42847269827762	CD16-_NK_cells
-79.91958386703924	-157.62846191733894	CD16-_NK_cells
-11.42212137641752	-126.55833260232752	CD16-_NK_cells
-38.901039939319304	-82.80507051667588	CD16-_NK_cells
-94.39528527134247	-133.01181780517783	CD16-_NK_cells
-81.88235604201886	-119.98826628133118	CD16-_NK_cells
-63.34839336211206	-112.02229592330595	CD16-_NK_cells
-29.723348791679943	-131.35591970032817	CD16-_NK_cells
-32.82159038137738	-93.17820485025369	CD16-_NK_cells
-30.022300238222495	-94.50149100218351	CD16-_NK_cells
-66.4205276358095	-102.06729905731179	CD16-_NK_cells
-74.21198189079449	-157.02010298110326	CD16-_NK_cells
-64.82009845092757	-123.50260776720064	CD16-_NK_cells
-73.02265481810889	-159.839588334019	CD16-_NK_cells
-76.22364110806355	-158.34038610973175	CD16-_NK_cells
-58.82249601519145	-107.70430663697329	CD16-_NK_cells
-31.33597352452489	-96.76783421192033	CD16-_NK_cells
-32.92494774973703	-67.40547733002184	CD16-_NK_cells
-69.63064816528335	-153.67013523812585	CD16-_NK_cells
-73.90279141868501	-102.64552398686726	CD16-_NK_cells
-86.0138904753636	-120.93225742898613	CD16-_NK_cells
-55.650211972423236	-108.25910230698103	CD16-_NK_cells
-30.587621256527463	-116.30674768420819	CD16-_NK_cells
-65.32670010531085	-95.40872515541409	CD16-_NK_cells
-76.9469554180089	-123.03052164201675	CD16-_NK_cells
-23.76596381721328	-113.28661809220158	CD16-_NK_cells
-63.563561113122866	-111.92329205835328	CD16-_NK_cells
-73.61124921147555	-109.00446935915421	CD16-_NK_cells
-19.443339279104652	-104.65661723213223	CD16-_NK_cells
-95.30096066455255	-135.83684973471577	CD16-_NK_cells
-79.61536047044143	-117.09268257944922	CD16-_NK_cells
-81.0632157187991	-118.6412458922387	CD16-_NK_cells
-12.715906984565878	-110.20913870877004	CD16-_NK_cells
-35.64557567154851	-105.84739700024787	CD16-_NK_cells
-73.10194277673283	-162.7812633148742	CD16-_NK_cells
-63.0023605246808	-150.3343773108901	CD16-_NK_cells
-10.902184861496352	-115.32943145770685	CD16-_NK_cells
-64.71241144032535	-110.7881949754822	CD16-_NK_cells
-86.8093167890614	-114.53004033133563	CD16-_NK_cells
-75.4128359522647	-118.98531025426884	CD16-_NK_cells
-22.252623102432217	-126.38543342036968	CD16-_NK_cells
-61.05103817580941	-112.91652614989877	CD16-_NK_cells
-69.74657088558375	-121.10134326187291	CD16-_NK_cells
-70.13845066163942	-154.9017469888251	CD16-_NK_cells
-49.48815487759731	-103.8546515082058	CD16-_NK_cells
-18.335615986632167	-125.68088953740349	CD16-_NK_cells
-34.27870371321641	-98.62063196586284	CD16-_NK_cells
-25.39788189857123	-141.19223116918923	CD16-_NK_cells
-37.53977274453792	-84.7452929981251	CD16-_NK_cells
-25.321306191890713	-112.6729720808892	CD16-_NK_cells
-20.924802505741255	-122.37555519836616	CD16-_NK_cells
-36.75611396580441	-109.96480120001608	CD16-_NK_cells
-5.914189850899492	-117.37946642365158	CD16-_NK_cells
-24.395366126578622	-91.12880902323651	CD16-_NK_cells
-58.521493613674046	-93.15271779606279	CD16-_NK_cells
-19.424206133873216	-94.34127405864781	CD16-_NK_cells
-25.289799743255536	-106.02905207179772	CD16-_NK_cells
-77.79445313117063	-122.11262787972568	CD16-_NK_cells
-51.72718085330876	-102.69884246321436	CD16-_NK_cells
-8.107328640220869	-112.54413623413747	CD16-_NK_cells
-60.314822573235944	-108.15719537486991	CD16-_NK_cells
-44.20911613903329	-91.34695515513644	CD16-_NK_cells
-68.53544688491834	-101.15594078712698	CD16-_NK_cells
-39.98090118871582	-103.32374693256814	CD16-_NK_cells
-49.710904004403815	-93.00518674624183	CD16-_NK_cells
-13.414505288029972	-55.75961187059336	CD16-_NK_cells
-25.882325836971745	-116.94650355724742	CD16-_NK_cells
-26.43978866269977	-107.98524444886341	CD16-_NK_cells
-23.166201088352572	-109.53321661786671	CD16-_NK_cells
-52.32573042708961	-105.64371401457986	CD16-_NK_cells
-32.97087191220181	-80.91629701472534	CD16-_NK_cells
-69.15658150289661	-124.62491033691522	CD16-_NK_cells
-46.16539359270305	-103.0504992279935	CD16-_NK_cells
-53.55276482578127	-96.65279025738262	CD16-_NK_cells
-75.2105005529387	-157.251325753699	CD16-_NK_cells
-66.63448048495667	-99.20666322983459	CD16-_NK_cells
-47.804818205523496	-96.6213068948309	CD16-_NK_cells
-28.131471190646664	-60.58496131185464	CD16-_NK_cells
-72.56594314070156	-114.30976067499432	CD16-_NK_cells
-17.15007805109517	-116.78722182177741	CD16-_NK_cells
-11.13979585643701	-109.87066266643754	CD16-_NK_cells
-69.92412094086164	-94.72118229629822	CD16-_NK_cells
-21.6556445580364	-116.99129402570125	CD16-_NK_cells
-69.42631175974057	-110.77397304998986	CD16-_NK_cells
-68.39403179509834	-128.85061098430958	CD16-_NK_cells
-81.2416489941823	-119.65140629602244	CD16-_NK_cells
-80.73757889011603	-122.052734501018	CD16-_NK_cells
-26.30246755533132	-106.23281612058688	CD16-_NK_cells
-78.67698267904082	-115.50105404403578	CD16-_NK_cells
-43.395443537278034	-96.79342265563619	CD16-_NK_cells
-82.6135720485608	-103.08690591338531	CD16-_NK_cells
-44.126733644378994	-110.9365869104492	CD16-_NK_cells
-31.344387270679086	-77.57849930610381	CD16-_NK_cells
-68.5466504944327	-138.27338090097263	CD16-_NK_cells
-80.19525052552167	-120.78455014194977	CD16-_NK_cells
-61.381123828747356	-161.0017356149288	CD16-_NK_cells
-63.96379967761091	-113.31641710553905	CD16-_NK_cells
-61.970020560351706	-105.386716884337	CD16-_NK_cells
-77.85015736547105	-142.75925253864108	CD16-_NK_cells
-23.10334017820722	-125.97772812987067	CD16-_NK_cells
-63.97296103639273	-97.79218291829827	CD16-_NK_cells
-70.91721895315567	-113.9027655744118	CD16-_NK_cells
-69.14679618073473	-159.8900537115679	CD16-_NK_cells
-41.269026429677695	-78.34296932981239	CD16-_NK_cells
-67.78397196040785	-106.31217177554794	CD16-_NK_cells
-14.429088175298464	-117.84623770130396	CD16-_NK_cells
-46.348699671407	-119.0739654539219	CD16-_NK_cells
-73.5901946114358	-127.70233755214646	CD16-_NK_cells
-31.062312210089082	-121.63429274489718	CD16-_NK_cells
-79.4499650119077	-160.9229778376912	CD16-_NK_cells
-31.578352266539564	-64.70655036295118	CD16-_NK_cells
-23.132957740403786	-116.40542082275613	CD16-_NK_cells
-32.375706618341354	-80.15693425338388	CD16-_NK_cells
-32.93154860660616	-111.3636335585948	CD16-_NK_cells
-7.109584565720194	-111.51736997562885	CD16-_NK_cells
-23.182182875703067	-97.74752875686085	CD16-_NK_cells
-74.49277563124511	-119.65268292928812	CD16-_NK_cells
-72.64923874332345	-152.3590405979088	CD16-_NK_cells
-52.87022074463211	-95.22669606637794	CD16-_NK_cells
-30.08990540040602	-118.44570561488933	CD16-_NK_cells
-73.90993498767575	-102.55777218534188	CD16-_NK_cells
-55.462150976593605	-119.12764436945461	CD16-_NK_cells
-17.033107497207016	-88.39521247743241	CD16-_NK_cells
-38.69338533187023	-96.47002022277238	CD16-_NK_cells
-32.51403940723647	-78.33459391214278	CD16-_NK_cells
-66.93546222642486	-101.06975698219291	CD16-_NK_cells
-73.25995036348398	-149.9788623946461	CD16-_NK_cells
-74.0451198011204	-121.47372698434177	CD16-_NK_cells
-59.33745156100569	-117.65505345557163	CD16-_NK_cells
-11.586526535475967	-129.7104615600782	CD16-_NK_cells
-77.6100458504807	-126.09303256273256	CD16-_NK_cells
-47.89592375495758	-93.96113624550674	CD16-_NK_cells
-24.667635714955534	-122.01812153871877	CD16-_NK_cells
-33.78386500480847	-76.20995006315823	CD16-_NK_cells
-21.7819526134388	-123.41168346937593	CD16-_NK_cells
-19.77981441220082	-112.19857916200502	CD16-_NK_cells
188.85336916757782	-61.16587597909418	CD16-_NK_cells
-20.41416375911844	-118.42277246864205	CD16-_NK_cells
-22.23959351110661	-92.9759476788356	CD16-_NK_cells
-72.70385123497732	-131.78077481706816	CD16-_NK_cells
-24.04485620698025	-124.00690246339407	CD16-_NK_cells
-23.010600993774396	-93.17498069591255	CD16-_NK_cells
-43.521014346790984	-107.72668583673703	CD16-_NK_cells
-13.608579324898052	-66.63593704649912	CD16-_NK_cells
-10.780354031346885	-113.34401594222304	CD16-_NK_cells
-12.709086197520039	-116.7446077247692	CD16-_NK_cells
-34.58207371863614	-86.08721443035485	CD16-_NK_cells
-20.817968858815572	-125.43488658606655	CD16-_NK_cells
-54.550885974914195	-107.61198503225474	CD16-_NK_cells
-52.89769334840211	-100.36624532781866	CD16-_NK_cells
-20.978494862079064	-89.88969622238038	CD16-_NK_cells
-25.46658930388941	-74.67230788822809	CD16-_NK_cells
-31.634349399161607	-105.37084403570265	CD16-_NK_cells
-81.57757495526309	-127.75302408686676	CD16-_NK_cells
-51.49986244695002	-112.81975635143864	CD16-_NK_cells
-32.54666556747977	-116.35363433101323	CD16-_NK_cells
-76.01973681406515	-126.23221483605663	CD16-_NK_cells
-76.80595922826183	-112.79085845135299	CD16-_NK_cells
-66.25473020136302	-114.37354851231576	CD16-_NK_cells
-54.00376453266783	-104.26821996482536	CD16-_NK_cells
-26.215663766090884	-115.80145249414602	CD16-_NK_cells
-85.51497355987357	-114.98669486864394	CD16-_NK_cells
-17.131028076197396	-109.03760742346938	CD16-_NK_cells
-19.45897633783508	-116.80605286391298	CD16-_NK_cells
-13.154219973080005	-137.1754674970641	CD16-_NK_cells
-72.60476607742564	-120.38956392383507	CD16-_NK_cells
-67.63157607664647	-109.60063240341735	CD16-_NK_cells
-20.504388466442595	-102.22292115312541	CD16-_NK_cells
-19.252882920727323	-97.67230195168884	CD16-_NK_cells
-28.18241662560428	-118.04803422868713	CD16-_NK_cells
-17.109802959973912	-120.29924494226468	CD16-_NK_cells
-50.48378450553677	-92.17956439526048	CD16-_NK_cells
-69.63458197667352	-146.50476823392057	CD16-_NK_cells
-49.508559796911136	-121.06074710498991	CD16-_NK_cells
-15.217630595922534	-114.59051526312044	CD16-_NK_cells
-71.45989393006388	-135.92177838366092	CD16-_NK_cells
-55.1703006140825	-95.25051492862453	CD16-_NK_cells
-63.5661185259045	-158.29370003787935	CD16-_NK_cells
-14.176825048882634	-128.69251764406275	CD16-_NK_cells
-64.02326881665938	-108.06355619028008	CD16-_NK_cells
-71.38599438777838	-159.97664677845998	CD16-_NK_cells
-74.3824874110693	-122.22909422602228	CD16-_NK_cells
-12.591189958130375	-109.08673423131819	CD16-_NK_cells
-69.03934997438651	-102.52643723828356	CD16-_NK_cells
-27.110502647686317	-114.67611767469714	CD16-_NK_cells
-13.982486577108554	-125.73156723744368	CD16-_NK_cells
-67.67389740224647	-143.30044991319846	CD16-_NK_cells
-35.97009640287704	-109.01627132875775	CD16-_NK_cells
-73.01170639335291	-121.91422822069566	CD16-_NK_cells
-29.30387737833707	-89.13980833854517	CD16-_NK_cells
-15.620791821986925	-107.6397211397874	CD16-_NK_cells
-66.31857400458969	-160.34584767940882	CD16-_NK_cells
-69.28513691226905	-112.39728091239098	CD16-_NK_cells
-25.418485178145193	-61.0686433372448	CD16-_NK_cells
-16.474566771124884	-120.7182534678732	CD16-_NK_cells
-66.19461624644919	-151.14849416481107	CD16-_NK_cells
-40.22384140391236	-73.35992795174128	CD16-_NK_cells
-41.04639443957316	-102.68067310263267	CD16-_NK_cells
-67.59431959387354	-103.25261772269039	CD16-_NK_cells
-57.8468119592587	-116.71665840879928	CD16-_NK_cells
-49.589400080766566	-107.88129296104853	CD16-_NK_cells
-66.56223328199269	-157.93140311912728	CD16-_NK_cells
-16.673975371127135	-117.66573201305967	CD16-_NK_cells
-65.32347318361175	-112.16808100211584	CD16-_NK_cells
-57.50718684676162	-103.72582087766835	CD16-_NK_cells
-25.145846299046806	-98.22553998785243	CD16-_NK_cells
-60.52882398252194	-111.04621038884723	CD16-_NK_cells
-59.52586386956172	-100.36532971038116	CD16-_NK_cells
-8.86880530590685	-112.10309060436312	CD16-_NK_cells
-21.720989797395717	-103.78250579344045	CD16-_NK_cells
-67.77697596366335	-121.08820360833137	CD16-_NK_cells
-31.93910442955354	-91.91214298989561	CD16-_NK_cells
-51.47008479400422	-118.83049104542388	CD16-_NK_cells
-59.71268225374263	-102.73004407022887	CD16-_NK_cells
-26.18259854837035	-104.64577120464126	CD16-_NK_cells
-69.47515942572392	-150.2888637239327	CD16-_NK_cells
-56.87811081132388	-103.79884575554978	CD16-_NK_cells
-59.34605912239383	-114.37188341379301	CD16-_NK_cells
-48.24970366312857	-97.02843881323071	CD16-_NK_cells
-70.92413157201204	-128.16197135878835	CD16-_NK_cells
-69.05965783093393	-137.1418646580628	CD16-_NK_cells
-19.94314763751503	-119.03814102355085	CD16-_NK_cells
-38.05113867954706	-98.46207558149592	CD16-_NK_cells
-45.21391180424387	-96.34162646127697	CD16-_NK_cells
-12.96922640444418	-118.67881132052824	CD16-_NK_cells
-34.49251589622508	-83.11661865596183	CD16-_NK_cells
-76.62297922503103	-133.3993055593381	CD16-_NK_cells
-77.01495966423525	-158.90780527042665	CD16-_NK_cells
-51.73056280522444	-96.25670654347417	CD16-_NK_cells
-61.42255628296393	-115.78970432335966	CD16-_NK_cells
-36.99490346472548	-109.49868057871049	CD16-_NK_cells
-67.79146672902692	-155.9683421410749	CD16-_NK_cells
-68.76980798305095	-129.9653812657608	CD16-_NK_cells
-51.348926080768905	-85.47908289004496	CD16-_NK_cells
-22.464986133024755	-102.84895559430038	CD16-_NK_cells
-26.526270463441325	-113.64080675388325	CD16-_NK_cells
-34.66217747551784	166.33867403709868	CD16-_NK_cells
-18.90435323866754	-105.65094610296447	CD16-_NK_cells
-11.161601372099543	-113.77627510929625	CD16-_NK_cells
-74.60517295801499	-155.35558913481955	CD16-_NK_cells
-63.058568264135644	-109.82048507163768	CD16-_NK_cells
-65.48641251586018	-116.00731980051756	CD16-_NK_cells
-36.99436143495009	-73.51318085957587	CD16-_NK_cells
-13.417105532188621	-130.66132164327374	CD16-_NK_cells
-22.773711218486138	-112.02464849372154	CD16-_NK_cells
-12.011724031237183	-118.678847342078	CD16-_NK_cells
-75.12362077244994	-116.39513961369357	CD16-_NK_cells
-83.19316678419838	-118.281132162542	CD16-_NK_cells
-43.57421707894549	-95.03464311935409	CD16-_NK_cells
-36.20507666872932	-95.68168377818832	CD16-_NK_cells
-73.1809432900791	-141.3248198120694	CD16-_NK_cells
-72.74141127249808	-145.0649908095408	CD16-_NK_cells
-96.93838907311549	-131.07020442633112	CD16-_NK_cells
-66.46533203901795	-143.9265452856705	CD16-_NK_cells
-17.923009755236965	-38.49565796644769	CD16-_NK_cells
-13.059650337270813	-110.6041039203575	CD16-_NK_cells
-32.70972486091427	-109.6321394415395	CD16-_NK_cells
-73.74556343506299	-157.74335142061017	CD16-_NK_cells
-64.56748788767572	-101.41806299594325	CD16-_NK_cells
-34.62624203225037	-89.10906395417058	CD16-_NK_cells
-55.95934461960742	-109.99795145883286	CD16-_NK_cells
-68.04022327789225	-156.42811291457352	CD16-_NK_cells
-31.755965061040897	-119.65711520724726	CD16-_NK_cells
-43.63593872766369	-109.72741304117763	CD16-_NK_cells
-67.263548038155193	-136.91099077920083	CD16-_NK_cells
-23.420966964358403	-105.18689955591832	CD16-_NK_cells
-23.42283910430117	-121.69197329200132	CD16-_NK_cells
-88.60960713008467	-119.00248175271645	CD16-_NK_cells
-65.01166703541257	-124.61335029362039	CD16-_NK_cells
-22.691381826433563	-109.76833405885091	CD16-_NK_cells
-72.16700729335673	-157.40214795626025	CD16-_NK_cells
-71.14471401835209	-127.10310529164505	CD16-_NK_cells
-31.088134789674548	-76.70468101002923	CD16-_NK_cells
-27.113213101536296	-113.53936404259461	CD16-_NK_cells
-34.1413997148979	-103.8268830835859	CD16-_NK_cells
-64.23817909678642	-115.77277957098971	CD16-_NK_cells
-25.01459206768529	-111.51291061513369	CD16-_NK_cells
-75.06303535662799	-115.15085143013431	CD16-_NK_cells
-72.3533906964388	-123.71780737863884	CD16-_NK_cells
-69.21043429410669	-158.37973124898437	CD16-_NK_cells
-62.97647014941067	-108.30914210017538	CD16-_NK_cells
-18.962116340701005	-35.09158825170114	CD16-_NK_cells
-49.76712289767725	-94.70271760288517	CD16-_NK_cells
-21.686878494046283	-126.91412170942844	CD16-_NK_cells
-74.13755276937015	-100.10365233043498	CD16-_NK_cells
-84.59109761241724	-119.09105606432742	CD16-_NK_cells
-38.70363309216685	-92.43882042629515	CD16-_NK_cells
-58.2687340132726	-112.13486041035254	CD16-_NK_cells
-76.49366780534504	-140.15233911726335	CD16-_NK_cells
-27.10254278536533	-111.26189290620964	CD16-_NK_cells
-70.20347329115745	-124.82706632671052	CD16-_NK_cells
-63.30437254610243	-184.18415893864153	CD16-_NK_cells
-65.54215014005932	-119.29567319280012	CD16-_NK_cells
-30.907285554290002	-123.17982131140415	CD16-_NK_cells
-67.4944652751105	-158.92716130860163	CD16-_NK_cells
-74.51922567997721	-111.02519422615791	CD16-_NK_cells
-14.883639917926368	-56.144287838173874	CD16-_NK_cells
-59.88763403356774	-101.32538602893358	CD16-_NK_cells
-15.242854316742617	-58.44679407107505	CD16-_NK_cells
-11.085428187308155	-118.70747190625892	CD16-_NK_cells
-71.51553747143295	-162.0710127409641	CD16-_NK_cells
-65.58841453674438	-141.15387178831273	CD16-_NK_cells
-56.055721618624034	-97.7773291545942	CD16-_NK_cells
-68.31422316408782	-102.91301693981032	CD16-_NK_cells
-65.13649046261686	-107.94969137322157	CD16-_NK_cells
-16.35780415457284	-128.84113690735	CD16-_NK_cells
-47.3604707140967	-116.47375826715414	CD16-_NK_cells
-35.00418967137097	-114.64322241217674	CD16-_NK_cells
-63.51210694298665	-104.18271233557833	CD16-_NK_cells
-55.63304968908544	-100.90051903580469	CD16-_NK_cells
-38.49047250427995	-76.4734435388596	CD16-_NK_cells
-68.62454400477709	-95.9901071660976	CD16-_NK_cells
-15.253747322767149	-89.49706121687997	CD16-_NK_cells
-55.58120740469959	-105.55769382988888	CD16-_NK_cells
-59.627196612031	-112.0522350824879	CD16-_NK_cells
-59.37738209022533	-118.09662555539491	CD16-_NK_cells
-18.204052559274555	-102.01994983327012	CD16-_NK_cells
-11.71848914362565	-147.92521777145078	CD16-_NK_cells
-73.06836528019093	-158.23991355287126	CD16-_NK_cells
-74.15309556929427	-153.75222652291424	CD16-_NK_cells
-75.62778155672264	-125.89520866509083	CD16-_NK_cells
-69.21130105787546	-152.7871052704648	CD16-_NK_cells
-50.195793774048234	-118.5474602506265	CD16-_NK_cells
-32.067697054655376	-74.50452715061512	CD16-_NK_cells
-6.622332660268875	-135.601289421667	CD16-_NK_cells
-32.75869041444922	-104.60689831923185	CD16-_NK_cells
-74.79191274098663	-154.96019630191506	CD16-_NK_cells
-81.36732377785731	-115.84419556858617	CD16-_NK_cells
-68.69370483051961	-113.58716725591967	CD16-_NK_cells
-44.977642333641434	-97.02257751579862	CD16-_NK_cells
-66.2991952197152	-105.54019703595553	CD16-_NK_cells
-54.933949861823045	-105.52697257431971	CD16-_NK_cells
-68.54646659740504	-119.0800934719933	CD16-_NK_cells
-70.24320770963142	-118.46876995642315	CD16-_NK_cells
-58.12338736127256	-118.58576460871599	CD16-_NK_cells
-42.05945938813123	-102.29196916379331	CD16-_NK_cells
-17.817833098125664	-111.76322225963987	CD16-_NK_cells
-34.71161408751513	-97.83390347653902	CD16-_NK_cells
-18.408226283986718	-86.30087610684961	CD16-_NK_cells
-70.48278660476257	-150.63912761206498	CD16-_NK_cells
-10.676282891796955	-148.11956158318796	CD16-_NK_cells
-28.46611788127724	-113.98507530095411	CD16-_NK_cells
-24.280774861323593	-113.60730590446708	CD16-_NK_cells
-18.222424971472396	-100.45723274416528	CD16-_NK_cells
-51.80731577462064	-114.0348039233099	CD16-_NK_cells
-62.703515267519656	-103.4113745192729	CD16-_NK_cells
-73.85508055379022	-130.7326160646168	CD16-_NK_cells
-82.67621512550875	-119.45550024829723	CD16-_NK_cells
-9.417207816378092	-117.81146049849993	CD16-_NK_cells
-72.72629254536876	-113.36780072285453	CD16-_NK_cells
-52.59294810866425	-104.72937764021354	CD16-_NK_cells
-41.766941741339586	-92.26022329549154	CD16-_NK_cells
-74.7933667570128	-163.3921139542237	CD16-_NK_cells
-46.27377460114359	-97.80773080014475	CD16-_NK_cells
-19.83999249687162	-107.71298590672987	CD16-_NK_cells
-51.386198284685754	-117.2397764781135	CD16-_NK_cells
-50.291252818832646	-95.54307201749765	CD16-_NK_cells
-31.090835509650024	-100.62955130338982	CD16-_NK_cells
-35.65850711426148	-100.15349635392886	CD16-_NK_cells
-53.00702950628929	-106.37866116998156	CD16-_NK_cells
-55.36122207571736	-97.78332534275833	CD16-_NK_cells
-46.91219173233519	-91.39113474908007	CD16-_NK_cells
-21.445457549527838	-138.28388503312775	CD16-_NK_cells
-79.62723150118937	-121.93067531843572	CD16-_NK_cells
-52.01571365792048	-110.14688612478504	CD16-_NK_cells
-64.2870595944442	-145.59395119632646	CD16-_NK_cells
-56.482739715755514	-107.73261095960562	CD16-_NK_cells
-8.764770650383662	-121.36598924150925	CD16-_NK_cells
-49.88420680914736	-101.24274791733282	CD16-_NK_cells
-53.54843673387766	-108.44028413203365	CD16-_NK_cells
-12.164465779167138	-56.457004622699216	CD16-_NK_cells
-17.19841077713655	-95.20634671879102	CD16-_NK_cells
-49.9082555442439	-107.75511443270278	CD16-_NK_cells
-50.95274068895643	-110.94235307571427	CD16-_NK_cells
-67.21402593322286	-154.78874654781055	CD16-_NK_cells
-23.601832567106882	-110.1309937593262	CD16-_NK_cells
-79.6679044723623	-110.16274244785971	CD16-_NK_cells
-13.500896093469304	-56.582740483665084	CD16-_NK_cells
-15.022035316756947	-124.3720002969243	CD16-_NK_cells
-37.9214141465855	-99.47606561644096	CD16-_NK_cells
-55.73130144363565	-114.23094809534498	CD16-_NK_cells
-14.41367768806618	-58.45352837078256	CD16-_NK_cells
-61.10533350858692	-99.7234872452913	CD16-_NK_cells
-31.043932343513454	-100.88650700836129	CD16-_NK_cells
-62.79843977016526	-117.97177307977172	CD16-_NK_cells
-21.546312941232916	-61.75329162994035	CD16-_NK_cells
-42.423900588242695	-112.36337589615333	CD16-_NK_cells
-29.24585594681311	-94.69118076801121	CD16-_NK_cells
-52.17636878034383	-102.4180637736244	CD16-_NK_cells
-69.53511965086965	-116.3142150840487	CD16-_NK_cells
-7.31887871193003	-129.23619512728934	CD16-_NK_cells
-79.45845455679165	-126.7467507897738	CD16-_NK_cells
-56.51958722564304	-112.54227788957759	CD16-_NK_cells
-81.81374131827046	-129.86929000244322	CD16-_NK_cells
-72.73545304288763	-120.5068645595015	CD16-_NK_cells
-64.55590063217821	-116.08256724179545	CD16-_NK_cells
-36.061390508033156	-113.53057073486443	CD16-_NK_cells
-49.16592073337047	-105.83149725941526	CD16-_NK_cells
-52.179635610084254	-115.57869497929839	CD16-_NK_cells
-51.996361428261395	-122.45591712613516	CD16-_NK_cells
-45.00678965925994	-110.62814480969033	CD16-_NK_cells
-10.338273086447915	-123.03389511470513	CD16-_NK_cells
-55.35813147677852	-114.65562614932576	CD16-_NK_cells
-25.0672480541527	-115.09363513554227	CD16-_NK_cells
-22.356561636069213	-119.53736938609785	CD16-_NK_cells
-42.46563007019201	-78.72582197801088	CD16-_NK_cells
-66.31408497781335	-103.4555199761306	CD16-_NK_cells
-46.50981681279631	-102.58893929732332	CD16-_NK_cells
-73.58469964651144	-158.7978237460831	CD16-_NK_cells
-82.15303890937541	-121.90726074118196	CD16-_NK_cells
-55.62007284629283	-114.30263774428857	CD16-_NK_cells
[truncated: 263,628 more rows]
