# Supplementary material for: Comparative analysis of dimension reduction methods for cytometry by time-of-flight data
Source: Nat Commun. 2023 Apr 1;14:1836. doi: 10.1038/s41467-023-37478-w (PMC10067013; doi:10.1038/s41467-023-37478-w)
Supplement: Supplementary file 8 — Source Data [file 41467_2023_37478_MOESM8_ESM.zip › Source Data/fig4_a_UMAP.csv]

X1	X2	labels
16.820056915283203	9.308487892150879	Basophils
8.941193580627441	3.853588342666626	Basophils
16.804906845092773	9.404624938964844	Basophils
12.012133598327637	6.956199169158935	Basophils
11.968273162841797	6.808598041534425	Basophils
12.376468658447266	6.973445892333984	Basophils
12.047447204589844	6.833197593688965	Basophils
11.969823837280273	6.7336578369140625	Basophils
12.08116626739502	6.966994285583496	Basophils
16.720504760742188	9.073813438415527	Basophils
12.609031677246094	7.257250785827637	Basophils
12.121546745300293	6.979771614074707	Basophils
12.059762954711914	6.613940715789795	Basophils
11.927114486694336	6.701651096343993	Basophils
12.104540824890137	6.899943828582764	Basophils
12.248929977416992	6.365387439727784	Basophils
16.661575317382812	9.269513130187988	Basophils
12.197854042053223	6.2929086685180655	Basophils
12.085847854614258	6.754367351531982	Basophils
16.715213775634766	9.441824913024902	Basophils
12.534863471984863	6.964768886566162	Basophils
12.392288208007813	6.193061351776123	Basophils
12.491713523864746	6.22114133834839	Basophils
11.949844360351563	6.6662139892578125	Basophils
12.16544246673584	7.020267009735107	Basophils
12.044767379760742	6.883443355560304	Basophils
12.029056549072266	6.767718315124512	Basophils
12.474327087402344	6.207106590270996	Basophils
12.071990013122559	7.00327491760254	Basophils
11.701255798339844	6.437086582183837	Basophils
16.726619720458984	9.187725067138672	Basophils
11.972471237182617	6.734631061553954	Basophils
12.26215934753418	7.016173362731934	Basophils
11.800023078918457	6.445882797241211	Basophils
16.587594985961914	9.408906936645508	Basophils
12.446696281433105	6.216110706329346	Basophils
12.648537635803223	7.082396030426025	Basophils
12.027348518371582	6.714766979217529	Basophils
16.420656204223633	9.478015899658203	Basophils
12.235655784606934	6.405376911163331	Basophils
12.199972152709961	6.455212593078614	Basophils
12.164740562438965	6.806185722351074	Basophils
11.934433937072754	6.7722554206848145	Basophils
12.068885803222656	6.2836503982543945	Basophils
12.340250015258789	7.010763645172119	Basophils
11.90575122833252	6.5575361251831055	Basophils
12.235831260681152	6.488246440887451	Basophils
11.916357040405273	6.497950553894043	Basophils
12.33941650390625	6.360548496246337	Basophils
12.537065505981445	6.366899013519287	Basophils
12.260290145874023	6.410349369049072	Basophils
12.280104637145996	6.270544052124023	Basophils
11.852155685424805	6.844276428222656	Basophils
12.18470287322998	6.7687835693359375	Basophils
12.117208480834961	6.258987903594971	Basophils
11.919532775878906	6.4600629806518555	Basophils
11.950681686401367	6.7828288078308105	Basophils
11.840324401855469	6.703342437744141	Basophils
12.151453971862793	6.595255374908446	Basophils
12.519646644592285	6.311232566833496	Basophils
12.185104370117188	6.768542289733887	Basophils
12.269678115844727	7.009040832519531	Basophils
12.293904304504395	6.759103775024413	Basophils
12.289897918701172	7.0650553703308105	Basophils
12.029555320739746	6.7945966720581055	Basophils
12.09848690032959	6.9473605155944815	Basophils
12.31338119506836	6.702826023101806	Basophils
12.552974700927734	6.276212692260742	Basophils
12.495261192321777	6.216201305389404	Basophils
12.412117958068848	7.122681617736816	Basophils
12.091628074645996	6.940525531768799	Basophils
12.012584686279297	6.811246395111083	Basophils
12.32951831817627	6.309735298156738	Basophils
11.88977336883545	6.784160137176514	Basophils
12.301101684570313	7.09793758392334	Basophils
12.052617073059082	6.929347515106201	Basophils
12.243945121765137	6.190619945526124	Basophils
12.108834266662598	6.605119705200196	Basophils
11.933237075805664	6.867956638336182	Basophils
12.260197639465332	6.452876567840576	Basophils
11.903017044067383	6.851973056793214	Basophils
12.121858596801758	7.005249977111817	Basophils
12.23176383972168	6.933490276336669	Basophils
12.237184524536133	6.989206314086915	Basophils
12.194867134094238	6.963251113891602	Basophils
11.924895286560059	6.789403915405273	Basophils
16.476102828979492	9.35123062133789	Basophils
11.921821594238281	6.628696441650391	Basophils
11.901935577392578	6.649829864501953	Basophils
11.911057472229004	6.7397775650024405	Basophils
11.9176025390625	6.7538886070251465	Basophils
12.287217140197754	7.058331489562989	Basophils
12.199577331542969	6.89983081817627	Basophils
12.043704986572266	6.685037612915039	Basophils
12.149435997009277	6.7381768226623535	Basophils
12.223871231079102	6.687340259552003	Basophils
12.31220531463623	7.11296033859253	Basophils
12.54435920715332	6.2458109855651855	Basophils
12.161589622497559	6.8045172691345215	Basophils
16.574970245361328	9.496581077575684	Basophils
16.95983123779297	9.47850227355957	Basophils
11.95893669128418	6.8258585929870605	Basophils
12.468563079833984	6.2594633102417	Basophils
11.929671287536621	6.834249019622804	Basophils
12.221731185913086	6.441076755523682	Basophils
11.97130298614502	6.820385456085204	Basophils
12.246776580810547	7.019392013549805	Basophils
12.593188285827637	6.298419952392578	Basophils
12.022021293640137	6.82037353515625	Basophils
12.337343215942383	6.600926876068115	Basophils
12.158496856689453	6.975966930389404	Basophils
16.890296936035156	9.07614517211914	Basophils
12.278491020202637	6.447309970855713	Basophils
12.383142471313477	6.231431007385255	Basophils
12.234471321105957	6.181082725524902	Basophils
12.36471939086914	6.977263450622559	Basophils
12.64047908782959	7.056542873382569	Basophils
11.976544380187988	6.916333198547364	Basophils
12.140443801879883	6.97593355178833	Basophils
11.665935516357422	6.534496307373047	Basophils
12.051597595214844	6.223684787750244	Basophils
12.139359474182129	6.613265037536621	Basophils
12.237210273742676	7.0057291984558105	Basophils
12.637380599975586	6.498484134674072	Basophils
12.110742568969727	6.708482265472412	Basophils
12.518446922302246	6.259180545806885	Basophils
16.845544815063477	9.463642120361328	Basophils
12.38656234741211	6.785409450531006	Basophils
12.336922645568848	7.153735160827637	Basophils
11.948434829711914	6.705670356750488	Basophils
11.87897777557373	6.756605625152588	Basophils
12.053473472595215	6.427853107452393	Basophils
12.56660270690918	6.4326157569885245	Basophils
12.53738021850586	6.205766201019287	Basophils
12.274761199951172	7.025732994079591	Basophils
12.438596725463867	6.680404186248779	Basophils
12.019416809082031	6.863283634185791	Basophils
12.29080867767334	6.2320294380188	Basophils
12.626469612121582	6.210597038269043	Basophils
12.172879219055176	6.536876678466797	Basophils
12.07655143737793	6.79608678817749	Basophils
12.281750679016113	7.070278644561768	Basophils
11.77692699432373	6.650796413421631	Basophils
12.16433334350586	6.96662473678589	Basophils
12.267251014709473	6.719904422760011	Basophils
16.714221954345703	9.41450309753418	Basophils
12.065845489501953	6.9136390686035165	Basophils
12.157891273498535	6.937046527862549	Basophils
12.259190559387207	6.9151201248168945	Basophils
11.905489921569824	6.707859039306641	Basophils
12.23023509979248	7.039380073547364	Basophils
11.934222221374512	6.760451793670654	Basophils
12.078944206237793	6.918691635131836	Basophils
12.46699047088623	6.263506412506103	Basophils
12.36626148223877	6.629658222198485	Basophils
12.00373649597168	6.742985248565674	Basophils
11.895623207092285	6.940708637237549	Basophils
12.362787246704102	6.282351970672608	Basophils
12.532151222229004	6.1616034507751465	Basophils
16.965728759765625	9.526847839355469	Basophils
12.24422836303711	6.975693702697754	Basophils
11.906214714050293	6.59521198272705	Basophils
12.535865783691406	6.284807682037353	Basophils
12.21880054473877	6.432147502899169	Basophils
12.170382499694824	6.917108535766601	Basophils
12.241938591003418	6.7497944831848145	Basophils
11.788179397583008	6.478586196899414	Basophils
11.97596263885498	6.8868656158447275	Basophils
13.491559982299805	6.8221564292907715	Basophils
12.061971664428711	6.915782928466797	Basophils
12.299030303955078	6.9932332038879395	Basophils
12.027880668640137	6.915567874908446	Basophils
12.282896995544434	6.995682239532471	Basophils
11.924827575683594	6.749634265899658	Basophils
12.0028076171875	6.899309158325195	Basophils
12.217633247375488	7.0590572357177725	Basophils
12.58340835571289	6.277551174163818	Basophils
12.69117259979248	6.3038506507873535	Basophils
16.422494888305664	9.49554443359375	Basophils
12.544962882995605	6.948702812194823	Basophils
12.223429679870605	6.835014820098878	Basophils
12.173309326171875	6.986138820648193	Basophils
11.777865409851074	6.650994300842285	Basophils
11.868687629699707	6.421306610107422	Basophils
16.954343795776367	9.034104347229004	Basophils
16.67342185974121	9.387360572814941	Basophils
12.198967933654785	7.000755310058593	Basophils
12.172553062438965	6.959020137786864	Basophils
12.159388542175293	6.301080226898194	Basophils
12.013812065124512	6.829730033874512	Basophils
12.308916091918945	6.081265449523926	Basophils
12.143547058105469	6.914774417877196	Basophils
12.065770149230957	6.412801742553711	Basophils
12.169967651367188	6.309866905212402	Basophils
16.400421142578125	9.516953468322754	Basophils
12.137638092041016	6.938697814941407	Basophils
12.41932487487793	6.348388671875	Basophils
16.870615005493164	9.322956085205078	Basophils
11.845382690429688	6.746469497680664	Basophils
17.035640716552734	9.326476097106934	Basophils
12.052048683166504	6.851943492889404	Basophils
11.776290893554688	6.543007373809815	Basophils
12.525853157043457	6.260806560516357	Basophils
11.87045669555664	6.680037975311279	Basophils
12.14042854309082	6.960098743438722	Basophils
12.494046211242676	6.194132804870606	Basophils
12.149039268493652	6.246147155761719	Basophils
12.449447631835937	6.193128108978272	Basophils
12.25693130493164	7.024155616760253	Basophils
11.74505615234375	6.7131500244140625	Basophils
16.628490447998047	9.43484878540039	Basophils
12.000067710876465	6.871665954589843	Basophils
12.612783432006836	6.539251804351807	Basophils
11.890657424926758	6.440760612487793	Basophils
11.882033348083496	6.780263423919678	Basophils
12.571979522705078	6.647305488586426	Basophils
11.9434814453125	6.779751777648926	Basophils
12.232470512390137	6.9871511459350595	Basophils
11.918115615844727	6.484355449676514	Basophils
12.238044738769531	7.024616718292237	Basophils
11.971736907958984	6.801513195037842	Basophils
11.924121856689453	6.800760746002198	Basophils
12.109771728515625	6.82785987854004	Basophils
12.223260879516602	6.223339557647706	Basophils
12.000055313110352	6.605900287628174	Basophils
12.646868705749512	7.3785810470581055	Basophils
12.17827320098877	6.907612800598144	Basophils
11.968798637390137	6.822256565093994	Basophils
11.828535079956055	6.538630962371826	Basophils
12.138423919677734	6.803569793701173	Basophils
11.861741065979004	6.682785511016846	Basophils
11.89290714263916	6.556123733520508	Basophils
12.103235244750977	6.242915630340576	Basophils
12.352104187011719	6.185479640960693	Basophils
16.465547561645508	9.462176322937012	Basophils
12.065972328186035	6.770121574401856	Basophils
12.114048957824707	6.212054252624512	Basophils
11.976073265075684	6.729517936706543	Basophils
16.7393798828125	8.962624549865723	Basophils
12.243069648742676	6.675336837768554	Basophils
16.689586639404297	9.192643165588379	Basophils
12.003254890441895	6.517820358276367	Basophils
12.546086311340332	6.363944053649902	Basophils
12.228249549865723	7.005451679229737	Basophils
11.96743392944336	6.726156234741211	Basophils
12.146201133728027	6.494250774383544	Basophils
12.149985313415527	6.775788307189941	Basophils
12.214805603027344	7.099629402160645	Basophils
16.503511428833008	9.374550819396973	Basophils
12.569255828857422	7.26801347732544	Basophils
11.966423988342285	6.921166419982911	Basophils
16.663372039794922	9.254958152770996	Basophils
12.261015892028809	7.006984710693359	Basophils
12.30131721496582	7.041214466094971	Basophils
12.674919128417969	6.8024511337280265	Basophils
12.049904823303223	6.848002910614014	Basophils
11.983732223510742	6.688683986663818	Basophils
16.87213134765625	9.22006607055664	Basophils
12.359333038330078	6.189429759979249	Basophils
12.081527709960938	6.593706130981445	Basophils
11.793950080871582	6.5779852867126465	Basophils
16.936613082885742	9.102228164672852	Basophils
16.85625457763672	9.15414810180664	Basophils
12.548542022705078	6.487339496612549	Basophils
12.458057403564453	7.137932777404784	Basophils
12.696791648864746	7.005134105682373	Basophils
16.931079864501953	9.9828462600708	Basophils
12.169151306152344	6.689462184906006	Basophils
12.004050254821777	6.805103302001953	Basophils
12.556465148925781	6.392190456390381	Basophils
16.89948844909668	9.264680862426758	Basophils
12.417938232421875	6.763373374938965	Basophils
12.234147071838379	6.76701831817627	Basophils
16.723527908325195	9.421741485595703	Basophils
12.763129234313965	7.124765872955323	Basophils
12.063554763793945	6.9272871017456055	Basophils
12.585433959960937	7.2491655349731445	Basophils
12.523331642150879	6.240496635437011	Basophils
12.324064254760742	6.39868974685669	Basophils
16.99998664855957	9.320719718933105	Basophils
11.773154258728027	6.639454841613769	Basophils
12.175697326660156	6.966063976287841	Basophils
12.119609832763672	6.800097942352294	Basophils
12.22725772857666	6.763817310333252	Basophils
16.937801361083984	9.525891304016113	Basophils
12.385207176208496	7.035877704620361	Basophils
16.9578914642334	8.880571365356445	Basophils
16.952741622924805	9.002479553222656	Basophils
12.174742698669434	6.96284818649292	Basophils
12.572136878967285	7.1795310974121085	Basophils
12.040162086486816	6.848115921020508	Basophils
12.039253234863281	6.904400348663331	Basophils
12.594717979431152	6.3438873291015625	Basophils
12.072614669799805	6.889306545257568	Basophils
12.52007007598877	6.202836990356445	Basophils
11.75504207611084	6.621201515197754	Basophils
16.701126098632813	9.480729103088379	Basophils
12.513681411743164	7.1765899658203125	Basophils
12.256085395812988	6.87449598312378	Basophils
11.736976623535156	6.459359645843506	Basophils
12.087138175964355	6.544937610626221	Basophils
11.97689437866211	6.887060165405273	Basophils
12.510639190673828	6.550369739532471	Basophils
11.768019676208496	6.656504154205322	Basophils
16.84625816345215	8.993597030639648	Basophils
12.681167602539063	6.7256975173950195	Basophils
12.0985746383667	6.931071281433106	Basophils
12.65958309173584	6.65733528137207	Basophils
12.36188793182373	7.033073902130127	Basophils
12.43043041229248	7.0218305587768555	Basophils
12.24112319946289	6.934369087219238	Basophils
12.112674713134766	6.757810115814209	Basophils
12.475213050842285	6.245776176452636	Basophils
11.995322227478027	6.840940475463867	Basophils
12.301304817199707	6.9970879554748535	Basophils
12.218446731567383	6.721585273742675	Basophils
16.49906349182129	9.276963233947754	Basophils
12.454690933227539	6.265209197998047	Basophils
12.303693771362305	6.434877395629883	Basophils
11.876093864440918	6.387871265411377	Basophils
12.170278549194336	6.904477596282959	Basophils
12.039788246154785	6.887779235839844	Basophils
11.923362731933594	6.502484798431396	Basophils
12.64418888092041	7.231705665588379	Basophils
16.97825813293457	9.27112102508545	Basophils
12.668846130371094	7.261394977569579	Basophils
12.323535919189453	6.394126892089843	Basophils
12.414591789245605	6.470519065856933	Basophils
12.384822845458984	6.1884260177612305	Basophils
8.902276039123535	3.840465784072876	Basophils
12.20474624633789	6.890318870544434	Basophils
12.60684585571289	6.1157636642456055	Basophils
12.468423843383789	6.639739990234374	Basophils
16.815460205078125	9.397817611694336	Basophils
12.361053466796875	6.95772647857666	Basophils
12.357709884643555	6.9275946617126465	Basophils
16.374774932861328	9.608221054077148	Basophils
12.259479522705078	6.986030578613281	Basophils
11.853666305541992	6.580634593963622	Basophils
12.009720802307129	6.86753511428833	Basophils
11.990092277526855	6.701014995574952	Basophils
12.106670379638672	6.9240641593933105	Basophils
12.319148063659668	6.185187816619873	Basophils
12.547751426696777	6.6045522689819345	Basophils
11.992368698120117	6.8198180198669425	Basophils
11.72966194152832	6.673282623291016	Basophils
12.264201164245605	7.114408016204835	Basophils
12.315502166748047	6.253267765045166	Basophils
16.960512161254883	8.859813690185547	Basophils
12.29207706451416	6.91175413131714	Basophils
12.275073051452637	6.951552391052246	Basophils
12.289024353027344	7.092651844024658	Basophils
12.394920349121094	6.27328634262085	Basophils
11.856085777282715	6.6706743240356445	Basophils
16.60663604736328	9.439218521118164	Basophils
12.436989784240723	6.418424606323242	Basophils
12.077858924865723	6.8260183334350595	Basophils
11.822032928466797	6.722797393798827	Basophils
11.957143783569336	6.697625637054443	Basophils
11.822283744812012	6.671657085418701	Basophils
12.481325149536133	7.137344837188721	Basophils
16.97051239013672	9.118163108825684	Basophils
12.308609962463379	6.9330835342407235	Basophils
12.044302940368652	6.336429595947266	Basophils
11.967741966247559	6.697130680084229	Basophils
11.923274993896484	6.76511526107788	Basophils
12.131339073181152	6.51577615737915	Basophils
11.89831256866455	6.660754680633545	Basophils
12.182663917541504	6.865729808807373	Basophils
11.887899398803711	6.575322151184082	Basophils
12.110118865966797	6.836190223693847	Basophils
12.22503662109375	6.777368545532227	Basophils
12.219388008117676	6.99265193939209	Basophils
11.879386901855469	6.771760940551758	Basophils
11.908965110778809	6.499910831451416	Basophils
16.94974136352539	8.877054214477539	Basophils
16.756864547729492	9.212139129638672	Basophils
12.27928352355957	6.426270008087158	Basophils
12.590991020202637	6.961206912994385	Basophils
12.407269477844238	6.381268501281738	Basophils
12.667530059814453	6.711073875427246	Basophils
12.321512222290039	6.3172545433044425	Basophils
11.746809959411621	6.658832550048828	Basophils
11.952178955078125	6.744744777679443	Basophils
11.82564926147461	6.847141265869141	Basophils
11.992752075195313	6.800227165222168	Basophils
12.222613334655762	6.927994251251221	Basophils
11.79660701751709	6.727100372314452	Basophils
11.874967575073242	6.55638837814331	Basophils
12.210345268249512	6.6232476234436035	Basophils
11.844802856445312	6.724969387054443	Basophils
12.163166999816895	6.743782043457031	Basophils
16.516643524169922	9.406333923339844	Basophils
11.845099449157715	6.8571138381958	Basophils
16.964649200439453	8.880236625671387	Basophils
12.425332069396973	6.112330436706543	Basophils
12.174700736999512	6.940855026245117	Basophils
12.471904754638672	6.2077579498291025	Basophils
12.1910400390625	6.927627563476562	Basophils
12.487006187438965	6.329477310180664	Basophils
12.024667739868164	6.907151699066162	Basophils
12.331621170043945	6.154301643371581	Basophils
11.931450843811035	6.793321132659912	Basophils
12.522045135498047	6.197863578796387	Basophils
12.323714256286621	6.991926193237305	Basophils
16.9920597076416	8.995420455932617	Basophils
16.507665634155273	9.327128410339355	Basophils
12.505228042602539	6.561445236206055	Basophils
12.151372909545898	6.873892784118652	Basophils
12.228829383850098	7.1766767501831055	Basophils
11.779356956481934	6.664944648742675	Basophils
12.282889366149902	6.665619850158691	Basophils
12.256135940551758	6.198473453521728	Basophils
16.60932159423828	9.638016700744629	Basophils
16.48793601989746	9.3734130859375	Basophils
11.926301002502441	6.757795333862306	Basophils
12.156999588012695	6.305478572845459	Basophils
16.9630126953125	8.89785099029541	Basophils
12.209104537963867	6.753559589385986	Basophils
12.385424613952637	7.127194881439209	Basophils
12.240875244140625	6.247734546661377	Basophils
12.087174415588379	6.7593231201171875	Basophils
11.92109203338623	6.769575119018555	Basophils
11.992749214172363	6.827149391174316	Basophils
16.90790557861328	9.240753173828125	Basophils
11.960834503173828	6.776310443878174	Basophils
12.156122207641602	6.860405445098878	Basophils
16.97222137451172	9.514486312866211	Basophils
16.252521514892578	9.578498840332031	Basophils
16.455368041992187	9.3434419631958	Basophils
12.165899276733398	6.631290912628174	Basophils
12.372673034667969	7.012532711029052	Basophils
11.915014266967773	6.637479305267334	Basophils
12.337708473205566	6.3862714767456055	Basophils
12.625338554382324	6.207188129425048	Basophils
12.695508003234863	7.062332630157471	Basophils
16.720293045043945	9.430716514587402	Basophils
12.208125114440918	7.027608394622804	Basophils
11.957289695739746	6.787340641021728	Basophils
12.410656929016113	6.257906913757325	Basophils
12.354903221130371	6.587939739227295	Basophils
11.96936321258545	6.873076438903808	Basophils
12.200592041015625	6.6926259994506845	Basophils
12.154719352722168	6.644484043121338	Basophils
12.2506742477417	6.976130008697511	Basophils
12.320383071899414	7.048875331878662	Basophils
11.835465431213379	6.671076297760011	Basophils
12.296087265014648	6.5559892654418945	Basophils
16.88859748840332	9.270402908325195	Basophils
12.786246299743652	7.1726226806640625	Basophils
12.186498641967773	6.933067798614503	Basophils
12.156099319458008	6.370924949645995	Basophils
16.699735641479492	9.129865646362305	Basophils
16.950708389282227	9.79897403717041	Basophils
12.220335960388184	7.020691871643067	Basophils
12.11579418182373	6.95061492919922	Basophils
12.34732723236084	6.372577667236327	Basophils
12.127175331115723	6.9529008865356445	Basophils
16.589393615722656	9.479707717895508	Basophils
12.56284236907959	6.240334510803223	Basophils
11.933112144470215	6.682124137878418	Basophils
12.458523750305176	6.247819423675536	Basophils
11.973207473754883	6.724454402923584	Basophils
12.298394203186035	6.789571285247803	Basophils
12.33939266204834	6.300950050354005	Basophils
11.913434028625488	6.674798488616943	Basophils
17.00200653076172	8.9619293212890625	Basophils
12.239206314086914	6.186786651611328	Basophils
11.983146667480469	6.843932628631592	Basophils
16.61678123474121	9.576019287109375	Basophils
12.022980690002441	6.7045836448669425	Basophils
12.504524230957031	6.213156223297119	Basophils
12.076139450073242	6.783205509185791	Basophils
11.82296085357666	6.662011623382569	Basophils
16.977750778198242	8.90381908416748	Basophils
11.999168395996094	6.591822624206543	Basophils
16.471675872802734	9.345948219299316	Basophils
16.93091583251953	9.631327629089355	Basophils
11.931222915649414	6.586696624755859	Basophils
11.889695167541504	6.742785453796387	Basophils
12.531335830688477	6.339991092681884	Basophils
12.020727157592773	6.844722747802734	Basophils
12.309267044067383	6.969048023223877	Basophils
12.324495315551758	7.078623294830322	Basophils
12.32667350769043	6.278449535369873	Basophils
12.727864265441895	7.102944374084473	Basophils
12.097070693969727	6.840023517608643	Basophils
12.088879585266113	6.91789436340332	Basophils
12.151586532592773	6.883212566375732	Basophils
12.265800476074219	7.118152618408203	Basophils
12.56777286529541	6.341365814208984	Basophils
12.145607948303223	6.651708602905273	Basophils
12.201906204223633	6.9279327392578125	Basophils
12.16872787475586	6.80928659439087	Basophils
12.4657621383667	6.221997261047364	Basophils
12.016722679138184	6.909472942352294	Basophils
12.588134765625	7.2520480155944815	Basophils
12.169767379760742	6.982624053955078	Basophils
12.576361656188965	6.325186729431152	Basophils
12.278311729431152	7.067481994628906	Basophils
16.95121955871582	9.057360649108887	Basophils
12.346417427062988	6.432713031768799	Basophils
12.23962116241455	6.213295459747314	Basophils
12.264908790588379	6.221299171447754	Basophils
12.554758071899414	6.218012809753418	Basophils
12.602648735046387	7.266693592071533	Basophils
16.804683685302734	9.101905822753906	Basophils
12.28178596496582	6.32795524597168	Basophils
16.985078811645508	8.953536033630371	Basophils
16.864343643188477	9.166446685791016	Basophils
12.130318641662598	6.798625946044922	Basophils
12.097299575805664	6.640765190124512	Basophils
12.353035926818848	7.113061904907227	Basophils
12.327556610107422	6.728301048278809	Basophils
12.039543151855469	6.608576774597167	Basophils
16.60931968688965	9.41423225402832	Basophils
12.082255363464355	6.806524753570556	Basophils
12.270624160766602	6.418098449707031	Basophils
11.929814338684082	6.778995513916016	Basophils
16.733226776123047	8.92430591583252	Basophils
12.060455322265625	6.9044671058654785	Basophils
12.048126220703125	6.910614013671875	Basophils
16.586931228637695	9.356668472290039	Basophils
12.055164337158203	6.788801670074463	Basophils
16.902790069580078	9.079136848449707	Basophils
12.15996265411377	6.448549270629883	Basophils
12.480146408081055	6.2522830963134775	Basophils
16.46068572998047	9.373246192932129	Basophils
12.655678749084473	6.5387797355651855	Basophils
16.958251953125	9.024497985839844	Basophils
12.271589279174805	7.002716541290283	Basophils
11.995227813720703	6.506447315216064	Basophils
16.74132537841797	9.080738067626953	Basophils
12.342940330505371	6.18378448486328	Basophils
12.254067420959473	6.623094081878662	Basophils
16.927825927734375	9.121909141540527	Basophils
12.636164665222168	7.371342658996582	Basophils
12.340997695922852	6.345308780670166	Basophils
11.859344482421875	6.603977680206299	Basophils
12.268256187438965	6.181388854980469	Basophils
11.770049095153809	6.665657997131347	Basophils
12.120650291442871	6.999383926391602	Basophils
12.373046875	6.215944766998291	Basophils
12.343015670776367	7.071503162384033	Basophils
12.304394721984863	6.985963344573975	Basophils
12.2695951461792	6.908617019653319	Basophils
16.53360939025879	9.426032066345215	Basophils
12.057181358337402	6.9005441665649405	Basophils
16.537796020507813	9.467574119567871	Basophils
11.92568588256836	6.6304779052734375	Basophils
12.006805419921875	6.874206066131592	Basophils
11.93287467956543	6.761140823364257	Basophils
12.267989158630371	6.522959232330322	Basophils
16.900562286376953	8.909547805786133	Basophils
12.122602462768555	6.372119903564453	Basophils
11.971109390258789	6.4734320640563965	Basophils
12.40420150756836	7.104059696197509	Basophils
12.137385368347168	6.289524555206299	Basophils
12.072832107543945	6.919726371765137	Basophils
12.079943656921387	6.951905727386475	Basophils
12.007827758789063	6.732766628265381	Basophils
17.17719841003418	9.634135246276855	Basophils
12.281062126159668	7.0360379219055185	Basophils
12.466333389282227	7.1910948753356925	Basophils
12.005291938781738	6.3665409088134775	Basophils
12.26771068572998	6.1850552558898935	Basophils
16.81144905090332	9.494812965393066	Basophils
12.194181442260742	6.471388816833496	Basophils
16.600797653198242	9.474090576171875	Basophils
12.354844093322754	6.3987627029418945	Basophils
12.03254508972168	6.827979564666748	Basophils
11.781639099121094	6.42067289352417	Basophils
11.908307075500488	6.749135494232178	Basophils
12.474063873291016	6.221120357513427	Basophils
16.593610763549805	9.279369354248047	Basophils
12.078564643859863	6.921892166137694	Basophils
12.452332496643066	6.249024391174316	Basophils
12.022424697875977	6.744846820831299	Basophils
12.483635902404785	6.44288682937622	Basophils
11.944462776184082	6.636067867279053	Basophils
12.093157768249512	6.9489312171936035	Basophils
12.009549140930176	6.7901525497436515	Basophils
16.919782638549805	8.88240909576416	Basophils
11.994821548461914	6.726205348968506	Basophils
11.975781440734863	6.777565002441407	Basophils
12.117142677307129	7.004324436187744	Basophils
11.94676399230957	6.812448501586915	Basophils
11.932613372802734	6.523148536682129	Basophils
17.012603759765625	9.07030200958252	Basophils
12.53354549407959	7.244783878326417	Basophils
16.84931182861328	9.440265655517578	Basophils
12.063851356506348	6.841244697570801	Basophils
12.433436393737793	6.240655422210693	Basophils
11.999044418334961	6.61888837814331	Basophils
12.51240062713623	6.127114295959473	Basophils
12.22726821899414	6.610130310058593	Basophils
11.903481483459473	6.747696399688721	Basophils
16.704025268554688	9.486337661743164	Basophils
12.138272285461426	6.786537647247314	Basophils
12.05456829071045	6.376142024993897	Basophils
12.040069580078125	6.848603725433349	Basophils
12.295355796813965	6.6567320823669425	Basophils
12.222679138183594	6.269446372985839	Basophils
11.898200988769531	6.6412715911865225	Basophils
12.012476921081543	6.788661956787109	Basophils
11.924173355102539	6.865374565124512	Basophils
12.28898811340332	6.304481029510499	Basophils
11.900341987609863	6.896404266357422	Basophils
11.95566177368164	6.750229358673096	Basophils
12.599231719970703	7.313811302185059	Basophils
12.297381401062012	6.2489728927612305	Basophils
12.039101600646973	6.79917335510254	Basophils
12.126956939697266	6.671847820281982	Basophils
12.513727188110352	6.253889083862306	Basophils
12.213302612304687	6.470524787902833	Basophils
12.607462882995605	7.298602104187012	Basophils
12.216228485107422	7.020056247711182	Basophils
11.9489107131958	6.662117004394532	Basophils
12.136285781860352	6.749937534332275	Basophils
12.252866744995117	6.955893516540527	Basophils
16.84062385559082	8.9236421585083	Basophils
16.897201538085938	9.009157180786133	Basophils
12.156434059143066	6.965274333953857	Basophils
12.266297340393066	7.071295261383057	Basophils
12.644091606140137	6.2260680198669425	Basophils
11.799242973327637	6.416749954223633	Basophils
12.118450164794922	6.802206993103027	Basophils
12.12823486328125	6.923090934753418	Basophils
12.543439865112305	6.229392051696777	Basophils
12.134997367858887	6.277957916259766	Basophils
12.178972244262695	6.91070556640625	Basophils
12.541727066040039	6.197070598602295	Basophils
11.960494995117187	6.719869136810303	Basophils
12.223974227905273	6.929847240447997	Basophils
12.6928129196167	6.780463218688965	Basophils
12.436487197875977	6.968298912048341	Basophils
12.260270118713379	7.015657424926759	Basophils
16.506250381469727	9.38155746459961	Basophils
12.115893363952637	6.829189300537109	Basophils
16.810094833374023	9.284234046936035	Basophils
12.172295570373535	6.964476108551026	Basophils
16.428255081176758	9.412822723388672	Basophils
12.202407836914063	6.866465091705322	Basophils
12.67992115020752	7.056775093078614	Basophils
12.398422241210937	6.37421417236328	Basophils
17.072553634643555	9.222439765930176	Basophils
12.303166389465332	6.210706233978272	Basophils
12.1796875	6.544816017150879	Basophils
11.938356399536133	6.7877583503723145	Basophils
11.993581771850586	6.821828842163086	Basophils
11.911696434020994	6.488631725311279	Basophils
11.952977180480957	6.58990478515625	Basophils
12.034252166748047	6.92870569229126	Basophils
16.626094818115234	9.175902366638184	Basophils
12.534441947937012	6.4523162841796875	Basophils
12.528854370117187	6.247082710266113	Basophils
12.181772232055664	6.91127872467041	Basophils
11.882378578186035	6.783700466156007	Basophils
12.121191024780273	6.980980396270752	Basophils
16.86333656311035	9.173646926879883	Basophils
11.857892990112305	6.573305606842042	Basophils
11.955787658691406	6.826416969299316	Basophils
12.466979026794434	6.25938892364502	Basophils
12.43978214263916	7.015466213226318	Basophils
16.898229598999023	9.981207847595215	Basophils
12.067774772644043	6.700825214385986	Basophils
12.115437507629395	6.9385857582092285	Basophils
12.307552337646484	6.9147706031799325	Basophils
12.22450065612793	6.995351791381836	Basophils
12.497000694274902	6.136033058166504	Basophils
11.9382905960083	6.671645164489746	Basophils
12.33878231048584	7.049376964569092	Basophils
16.93707275390625	9.144922256469727	Basophils
12.04721450805664	6.590800285339355	Basophils
12.568429946899414	6.233814239501953	Basophils
12.391867637634277	6.834277629852294	Basophils
12.115586280822754	6.806134223937988	Basophils
16.545101165771484	9.358386993408203	Basophils
12.050118446350098	6.898576259613037	Basophils
12.268092155456543	6.946764469146729	Basophils
16.59520149230957	9.319110870361328	Basophils
12.026439666748047	6.911859035491943	Basophils
12.282821655273438	6.238145351409912	Basophils
12.196276664733887	6.999793529510499	Basophils
12.21496868133545	7.019765853881836	Basophils
12.285442352294922	6.405755996704102	Basophils
12.290739059448242	6.200284957885742	Basophils
12.171720504760742	6.871447563171387	Basophils
12.201415061950684	6.647415637969972	Basophils
11.768165588378906	6.658074378967286	Basophils
11.888341903686523	6.588535785675049	Basophils
16.87803840637207	9.211634635925293	Basophils
12.60405445098877	7.29518461227417	Basophils
12.237563133239746	7.016229629516602	Basophils
12.292936325073242	7.071188926696777	Basophils
12.684720039367676	7.017518520355225	Basophils
11.921468734741211	6.7903337478637695	Basophils
11.982888221740723	6.754941463470459	Basophils
12.625378608703613	7.354539394378662	Basophils
12.64539909362793	6.328758716583253	Basophils
11.998859405517578	6.74097728729248	Basophils
16.83290672302246	9.502402305603027	Basophils
16.80040168762207	9.792351722717285	Basophils
12.282255172729492	6.274653911590577	Basophils
16.768516540527344	9.146357536315918	Basophils
12.200450897216797	7.040994644165039	Basophils
12.183747291564941	6.890261650085449	Basophils
12.154546737670898	6.744330406188965	Basophils
16.92519187927246	9.221014022827148	Basophils
12.359243392944336	6.958446502685546	Basophils
12.281245231628418	6.776357173919678	Basophils
12.105096817016602	6.740572452545166	Basophils
12.352255821228027	6.719611644744873	Basophils
12.221063613891602	7.0633745193481445	Basophils
16.68332862854004	9.4930572509765625	Basophils
12.38256549835205	7.093225002288818	Basophils
12.105850219726563	6.924945354461671	Basophils
16.777816772460938	9.177927017211914	Basophils
12.064062118530273	6.845947742462158	Basophils
16.859737396240234	9.078743934631348	Basophils
12.310721397399902	6.536010265350343	Basophils
8.903910636901855	3.848782300949097	Basophils
12.090822219848633	6.892791271209717	Basophils
11.892672538757324	6.621697902679443	Basophils
12.365108489990234	6.352696418762207	Basophils
11.981844902038574	6.6284074783325195	Basophils
12.020709037780762	6.698064804077148	Basophils
12.436955451965332	6.962945461273193	Basophils
12.168731689453125	6.504132270812988	Basophils
12.476067543029785	6.205513000488281	Basophils
12.197028160095215	6.4356279373168945	Basophils
12.205812454223633	6.396696567535401	Basophils
12.273052215576172	6.892129421234131	Basophils
11.99925708770752	6.862673759460449	Basophils
12.587546348571777	7.300033092498779	Basophils
12.059685707092285	6.838447093963622	Basophils
12.04092025756836	6.917680263519287	Basophils
12.35422134399414	7.080844402313232	Basophils
16.493227005004883	9.37768268585205	Basophils
16.453805923461914	9.32590103149414	Basophils
12.58372688293457	7.137641429901122	Basophils
11.929908752441406	6.744068145751952	Basophils
12.136812210083008	6.634923934936523	Basophils
12.163795471191406	6.870137214660645	Basophils
12.439345359802246	6.958095073699951	Basophils
12.473523139953613	6.343935489654541	Basophils
11.90419864654541	6.716470718383789	Basophils
12.27229118347168	7.030954837799072	Basophils
12.564781188964844	7.218769073486328	Basophils
12.29245376586914	6.158514022827148	Basophils
12.024055480957031	6.5196332931518555	Basophils
12.265246391296387	6.2460479736328125	Basophils
12.24551773071289	6.900249958038329	Basophils
12.15063190460205	6.67340850830078	Basophils
12.138120651245117	6.669986724853516	Basophils
12.33531665802002	6.4545488357543945	Basophils
16.88815689086914	9.255138397216797	Basophils
11.903216361999512	6.732584476470948	Basophils
11.73019790649414	6.615998268127442	Basophils
12.178768157958984	6.945478916168213	Basophils
16.96153450012207	9.462067604064941	Basophils
16.771961212158203	9.108931541442871	Basophils
12.108046531677246	6.764143466949463	Basophils
11.984139442443848	6.810140609741211	Basophils
16.8233585357666	9.08462905883789	Basophils
12.192262649536133	7.004628658294678	Basophils
16.53002166748047	9.382226943969727	Basophils
16.81239128112793	9.14101505279541	Basophils
12.376585960388184	6.432788372039795	Basophils
12.13300895690918	6.75935459136963	Basophils
12.128679275512695	6.5493903160095215	Basophils
16.972837448120117	8.901881217956543	Basophils
12.189399719238281	6.970321178436279	Basophils
12.267746925354004	6.605719566345215	Basophils
12.655821800231934	6.714762210845947	Basophils
11.962505340576172	6.755773067474365	Basophils
12.22110652923584	6.643139839172363	Basophils
12.074578285217285	6.716036796569824	Basophils
12.111024856567383	6.72034502029419	Basophils
11.926182746887207	6.7160868644714355	Basophils
11.731698036193848	6.533043384552003	Basophils
12.6329984664917	7.236935138702393	Basophils
12.442241668701172	6.362600803375243	Basophils
11.888009071350098	6.96773624420166	Basophils
11.995416641235352	6.747095108032227	Basophils
12.040892601013184	6.424210071563721	Basophils
12.453516006469727	6.956417083740234	Basophils
12.59912395477295	7.283702373504639	Basophils
11.99828815460205	6.756555080413819	Basophils
12.156862258911133	6.973719596862793	Basophils
12.454048156738281	6.241087436676025	Basophils
12.01347827911377	6.584906101226807	Basophils
11.935525894165039	6.770932197570801	Basophils
12.208763122558594	6.769751071929932	Basophils
12.43908977508545	6.255216598510742	Basophils
12.248213768005371	6.249812602996825	Basophils
16.804000854492188	8.940563201904297	Basophils
11.957155227661133	6.8147554397583	Basophils
12.21645736694336	6.910015583038329	Basophils
12.337396621704102	6.970393180847168	Basophils
12.315217971801758	7.057687759399414	Basophils
12.348031997680664	6.306585311889648	Basophils
12.50792121887207	6.23971700668335	Basophils
16.655569076538086	9.232094764709473	Basophils
16.759185791015625	9.181295394897461	Basophils
11.911994934082031	6.774066925048828	Basophils
12.176972389221191	6.955536842346191	Basophils
16.576513290405273	9.309366226196289	Basophils
12.208364486694336	7.037507057189941	Basophils
12.138760566711426	6.982699394226073	Basophils
12.517655372619629	6.245380401611328	Basophils
12.666539192199707	6.6683783531188965	Basophils
11.912989616394043	6.639501094818116	Basophils
12.18200969696045	6.595885276794434	Basophils
12.19983959197998	7.022268772125244	Basophils
12.78523063659668	7.10654354095459	Basophils
12.178609848022461	6.908569812774658	Basophils
12.162498474121094	6.893936634063721	Basophils
12.155306816101074	6.485724449157715	Basophils
12.283432960510254	6.920067310333252	Basophils
12.620004653930664	7.261297702789307	Basophils
11.999037742614746	6.680433750152588	Basophils
16.58909034729004	9.509611129760742	Basophils
16.911212921142578	8.880789756774902	Basophils
12.069747924804688	6.610363960266113	Basophils
12.34665584564209	6.955511569976807	Basophils
12.361138343811035	7.046357154846191	Basophils
16.417051315307617	9.453370094299316	Basophils
12.31499195098877	6.316226482391357	Basophils
16.85767936706543	9.2881011962890625	Basophils
12.074822425842285	6.861689567565917	Basophils
11.925402641296387	6.779932975769043	Basophils
12.147134780883789	6.96739959716797	Basophils
12.495688438415527	7.145455360412598	Basophils
16.442516326904297	9.371950149536133	Basophils
12.415207862854004	6.243143558502198	Basophils
12.146737098693848	6.564669132232666	Basophils
12.66514778137207	6.545043945312501	Basophils
11.987685203552246	6.895221710205078	Basophils
12.556411743164062	6.391810417175294	Basophils
12.518901824951172	6.1774067878723145	Basophils
12.049919128417969	6.8789801597595215	Basophils
12.594504356384277	7.2829346656799325	Basophils
11.890695571899414	6.804576396942139	Basophils
12.073431968688965	6.577181816101074	Basophils
11.842384338378906	6.8263020515441895	Basophils
12.003240585327148	6.8661017417907715	Basophils
12.289826393127441	7.003070354461671	Basophils
16.78258514404297	8.959013938903809	Basophils
16.98531723022461	9.489084243774414	Basophils
12.437379837036133	6.216564655303955	Basophils
16.814220428466797	8.92267894744873	Basophils
11.936275482177734	6.8007941246032715	Basophils
12.747743606567383	7.130340576171875	Basophils
11.98269271850586	6.604624271392821	Basophils
12.482476234436035	6.531655788421631	Basophils
12.50343132019043	6.9410719871521	Basophils
12.055541038513184	6.857506275177002	Basophils
16.875051498413086	8.997840881347656	Basophils
12.639737129211426	6.226457118988037	Basophils
12.236136436462402	6.9755706787109375	Basophils
12.06654167175293	6.810162544250488	Basophils
16.83133888244629	8.901262283325195	Basophils
12.225140571594238	6.968061923980713	Basophils
12.302781105041504	6.322228908538818	Basophils
11.886714935302734	6.783647060394287	Basophils
11.99317741394043	6.7900824546813965	Basophils
12.105461120605469	6.940523147583008	Basophils
12.24297046661377	6.748777866363525	Basophils
11.940631866455078	6.83245849609375	Basophils
12.744388580322266	7.050340175628662	Basophils
16.442169189453125	9.417208671569824	Basophils
12.571554183959961	6.364793300628662	Basophils
12.592726707458496	6.185963153839111	Basophils
16.534130096435547	9.452340126037598	Basophils
12.586932182312012	7.25738286972046	Basophils
16.73067855834961	9.094646453857422	Basophils
12.297321319580078	7.093339920043945	Basophils
12.068431854248047	6.538323402404784	Basophils
12.063520431518555	6.779059886932372	Basophils
12.500123977661133	7.103880882263184	Basophils
12.505977630615234	6.263632774353028	Basophils
16.901098251342773	9.057944297790527	Basophils
12.372790336608887	6.29857063293457	Basophils
11.995991706848145	6.578730583190918	Basophils
12.32370376586914	6.488184452056885	Basophils
12.465965270996094	6.694592475891113	Basophils
12.267961502075195	6.231395721435547	Basophils
16.94805908203125	9.16832447052002	Basophils
12.151373863220215	6.9799771308898935	Basophils
16.972152709960938	8.893320083618164	Basophils
17.04448890686035	9.108991622924805	Basophils
12.261381149291992	6.998778820037842	Basophils
12.612212181091309	7.29841136932373	Basophils
12.578409194946289	7.267511844635009	Basophils
12.58368968963623	7.262885570526124	Basophils
12.245528221130371	6.5758843421936035	Basophils
12.096877098083496	6.664063453674316	Basophils
12.232571601867676	6.529603004455566	Basophils
11.813724517822266	6.6947150230407715	Basophils
16.791372299194336	9.426827430725098	Basophils
12.621405601501465	7.262636661529541	Basophils
12.239655494689941	7.0033769607543945	Basophils
12.518088340759277	6.46010684967041	Basophils
16.716278076171875	9.468951225280762	Basophils
12.60364055633545	7.283982276916504	Basophils
12.344791412353516	6.347660541534425	Basophils
12.38800048828125	6.814758300781251	Basophils
16.79106903076172	9.060397148132324	Basophils
16.97792625427246	8.875425338745117	Basophils
16.979455947875977	9.075623512268066	Basophils
11.914122581481934	6.596627712249756	Basophils
12.128725051879883	6.87945556640625	Basophils
12.229522705078125	6.99017333984375	Basophils
12.354615211486816	6.9143853187561035	Basophils
16.936182022094727	9.208939552307129	Basophils
11.959151268005371	6.780881404876709	Basophils
12.279404640197754	6.820040702819824	Basophils
11.988421440124512	6.722111701965333	Basophils
11.972370147705078	6.710025787353516	Basophils
12.533479690551758	6.729743003845215	Basophils
11.877424240112305	6.52713680267334	Basophils
12.063122749328613	6.433681011199951	Basophils
12.306414604187012	6.608152389526366	Basophils
12.216347694396973	6.920351028442384	Basophils
16.597129821777344	9.273368835449219	Basophils
12.034528732299805	6.872591018676758	Basophils
12.19777774810791	6.994962692260742	Basophils
11.963920593261719	6.898538589477538	Basophils
11.962274551391602	6.831418037414551	Basophils
16.757991790771484	9.491758346557617	Basophils
12.290678977966309	6.908352375030518	Basophils
16.669160842895508	9.221070289611816	Basophils
12.022404670715332	6.625330448150634	Basophils
17.00342559814453	9.271509170532227	Basophils
12.63902473449707	6.418441772460937	Basophils
12.030726432800293	6.728516101837158	Basophils
12.182686805725098	6.624229907989501	Basophils
12.724616050720215	7.286925792694092	Basophils
17.008668899536133	8.995866775512695	Basophils
12.095962524414063	6.858795642852783	Basophils
12.218330383300781	6.930895328521728	Basophils
11.940813064575195	6.881547927856445	Basophils
16.725204467773438	9.014501571655273	Basophils
16.83026123046875	8.930513381958008	Basophils
11.9818696975708	6.839514255523682	Basophils
7.572035312652588	7.079470634460449	CD16-_NK_cells
5.532874584197998	6.584299087524413	CD16-_NK_cells
7.186864852905273	6.95768117904663	CD16-_NK_cells
6.114658355712891	6.2736430168151855	CD16-_NK_cells
-2.5396809577941895	5.90192413330078	CD16-_NK_cells
6.792123317718506	6.5462141036987305	CD16-_NK_cells
7.5538153648376465	6.995302200317383	CD16-_NK_cells
5.899631023406982	5.994197845458985	CD16-_NK_cells
7.780400276184082	6.345500946044922	CD16-_NK_cells
6.279231548309326	5.986956596374512	CD16-_NK_cells
6.345091819763184	6.04295539855957	CD16-_NK_cells
6.2014150619506845	5.405128479003906	CD16-_NK_cells
6.728579521179198	6.49984884262085	CD16-_NK_cells
6.4628753662109375	5.528015613555908	CD16-_NK_cells
7.570425033569336	6.979808807373047	CD16-_NK_cells
6.218870162963867	5.331423282623291	CD16-_NK_cells
7.680902481079102	6.973795413970948	CD16-_NK_cells
6.432229042053223	5.279833793640137	CD16-_NK_cells
7.425764083862306	7.120518684387206	CD16-_NK_cells
5.9611735343933105	6.1937518119812	CD16-_NK_cells
6.329868316650391	6.819146156311035	CD16-_NK_cells
6.592405796051026	5.883227348327637	CD16-_NK_cells
6.123599052429199	5.284314155578613	CD16-_NK_cells
7.694980144500732	6.890081882476807	CD16-_NK_cells
7.046357154846191	6.929067134857178	CD16-_NK_cells
7.226839542388917	6.768263816833496	CD16-_NK_cells
6.411797523498536	5.833312034606934	CD16-_NK_cells
6.271088123321533	5.868251323699951	CD16-_NK_cells
5.870882987976074	6.305436611175536	CD16-_NK_cells
6.0538530349731445	6.463147163391113	CD16-_NK_cells
6.121552467346191	5.94346809387207	CD16-_NK_cells
7.39594316482544	6.638399124145508	CD16-_NK_cells
7.479995727539063	6.109429359436034	CD16-_NK_cells
6.405717372894287	5.321652889251709	CD16-_NK_cells
6.68280792236328	6.2533864974975595	CD16-_NK_cells
7.579815864562989	6.639935493469237	CD16-_NK_cells
6.156084060668946	5.539755821228027	CD16-_NK_cells
6.200414657592773	5.360347270965576	CD16-_NK_cells
6.378730773925782	5.808653354644775	CD16-_NK_cells
6.061901092529297	6.517437458038329	CD16-_NK_cells
6.295590877532959	5.458745956420898	CD16-_NK_cells
7.092704772949219	6.917090892791748	CD16-_NK_cells
6.92890167236328	6.619528293609619	CD16-_NK_cells
6.417170524597167	6.024090290069579	CD16-_NK_cells
6.445400238037109	6.132681846618652	CD16-_NK_cells
7.1906304359436035	6.428025245666504	CD16-_NK_cells
7.419895648956298	6.24288034439087	CD16-_NK_cells
6.40751838684082	6.261223793029785	CD16-_NK_cells
6.7666239738464355	5.960273742675781	CD16-_NK_cells
6.556477546691895	7.66929292678833	CD16-_NK_cells
6.301651954650879	5.323575019836426	CD16-_NK_cells
6.483697414398194	6.972617149353028	CD16-_NK_cells
5.412540912628174	5.903506755828857	CD16-_NK_cells
7.166984558105468	7.363423824310303	CD16-_NK_cells
6.148227691650391	5.835617065429687	CD16-_NK_cells
5.926254272460937	5.598041534423828	CD16-_NK_cells
5.470431804656982	5.835449218750001	CD16-_NK_cells
5.890780925750732	5.642965793609619	CD16-_NK_cells
7.069964408874512	6.512349605560304	CD16-_NK_cells
7.682164192199707	6.490170478820802	CD16-_NK_cells
7.62369441986084	6.480177879333496	CD16-_NK_cells
5.927526473999023	5.930569648742675	CD16-_NK_cells
7.57966136932373	6.289167404174805	CD16-_NK_cells
5.984999179840088	5.593387603759766	CD16-_NK_cells
5.936488151550292	5.758674144744873	CD16-_NK_cells
7.54261589050293	6.172812461853028	CD16-_NK_cells
6.703753471374512	6.624749183654785	CD16-_NK_cells
-1.8097851276397705	2.974183797836304	CD16-_NK_cells
6.074291706085204	5.833357334136963	CD16-_NK_cells
6.2767372131347665	5.741373062133789	CD16-_NK_cells
6.934097290039063	6.803933143615723	CD16-_NK_cells
7.655063152313232	6.826999187469482	CD16-_NK_cells
6.076694011688233	5.5698018074035645	CD16-_NK_cells
6.490963459014893	5.8782572746276855	CD16-_NK_cells
6.146650791168213	5.64669132232666	CD16-_NK_cells
0.163901224732399	6.556554794311523	CD16-_NK_cells
6.574307918548584	6.1790189743042	CD16-_NK_cells
5.730532646179199	5.756011962890625	CD16-_NK_cells
7.288786888122559	6.0459394454956055	CD16-_NK_cells
6.7395148277282715	5.926169395446777	CD16-_NK_cells
5.768833637237549	5.8030614852905265	CD16-_NK_cells
6.058604240417481	5.599653244018555	CD16-_NK_cells
7.413649559020996	6.964744567871094	CD16-_NK_cells
6.957606315612792	6.707345485687257	CD16-_NK_cells
6.831472873687744	7.031612873077393	CD16-_NK_cells
6.232114791870117	5.581794738769531	CD16-_NK_cells
6.716453552246094	6.789032936096192	CD16-_NK_cells
6.177132606506348	5.3636603355407715	CD16-_NK_cells
6.047755718231201	5.508449077606201	CD16-_NK_cells
6.789926052093505	6.764118671417236	CD16-_NK_cells
5.557370185852051	6.309751033782959	CD16-_NK_cells
7.6046013832092285	6.5887556076049805	CD16-_NK_cells
6.816417217254638	6.720964431762695	CD16-_NK_cells
5.900986194610596	5.8202428817749015	CD16-_NK_cells
5.794122219085693	5.767988204956055	CD16-_NK_cells
6.374460697174072	5.548591613769531	CD16-_NK_cells
6.501033782958985	5.580665111541748	CD16-_NK_cells
6.051740646362306	6.185111045837403	CD16-_NK_cells
5.952770233154296	5.512396335601807	CD16-_NK_cells
7.206083774566651	6.344213962554932	CD16-_NK_cells
6.517019748687744	5.772113800048828	CD16-_NK_cells
7.463942050933838	6.7051191329956055	CD16-_NK_cells
6.373066425323486	6.063194274902344	CD16-_NK_cells
6.516562461853028	5.747396945953369	CD16-_NK_cells
7.062257289886475	6.901633262634277	CD16-_NK_cells
6.807047843933106	6.606841087341309	CD16-_NK_cells
7.198637008666993	6.295757293701173	CD16-_NK_cells
5.695866107940674	6.944404602050781	CD16-_NK_cells
6.332344055175781	5.82582426071167	CD16-_NK_cells
5.833104610443115	5.456808090209961	CD16-_NK_cells
7.578597068786621	6.292665004730225	CD16-_NK_cells
7.151154041290283	6.510136127471923	CD16-_NK_cells
5.992162227630615	5.50938081741333	CD16-_NK_cells
5.586997985839844	6.409682750701904	CD16-_NK_cells
6.477956771850586	5.868275165557861	CD16-_NK_cells
6.95158052444458	7.220869541168213	CD16-_NK_cells
6.860942840576172	7.565879821777344	CD16-_NK_cells
6.707218170166016	6.859289169311523	CD16-_NK_cells
6.174089908599854	5.37606954574585	CD16-_NK_cells
6.371907711029052	5.5910773277282715	CD16-_NK_cells
6.879275798797607	6.459872245788575	CD16-_NK_cells
6.302008152008057	5.69272518157959	CD16-_NK_cells
6.9703521728515625	6.6616129875183105	CD16-_NK_cells
6.748749256134032	6.16179084777832	CD16-_NK_cells
5.992394924163818	5.594743251800537	CD16-_NK_cells
6.436944484710693	5.653500080108643	CD16-_NK_cells
6.211103916168213	5.4948272705078125	CD16-_NK_cells
6.211075782775878	5.371572494506836	CD16-_NK_cells
6.706845760345459	6.2189788818359375	CD16-_NK_cells
6.845524311065674	6.709655284881593	CD16-_NK_cells
6.221934795379639	5.206171989440918	CD16-_NK_cells
6.107989311218262	5.643231391906738	CD16-_NK_cells
6.254505157470703	5.418969631195068	CD16-_NK_cells
7.256778717041015	6.579399108886719	CD16-_NK_cells
7.177332878112794	6.182685852050781	CD16-_NK_cells
6.738553524017334	5.948513984680176	CD16-_NK_cells
7.415722370147706	6.514264106750488	CD16-_NK_cells
7.502793788909912	7.068620204925537	CD16-_NK_cells
6.073083877563477	5.572417736053467	CD16-_NK_cells
7.132019996643067	6.447099208831787	CD16-_NK_cells
7.360808849334716	6.6759796142578125	CD16-_NK_cells
6.620141506195068	5.759586811065674	CD16-_NK_cells
7.036792278289795	6.827413082122804	CD16-_NK_cells
6.895808219909668	6.8964619636535645	CD16-_NK_cells
-0.5075767636299133	2.4116334915161133	CD16-_NK_cells
6.416005134582519	5.839414596557616	CD16-_NK_cells
6.0485310554504395	5.615296363830566	CD16-_NK_cells
6.217247962951659	5.854483604431152	CD16-_NK_cells
5.936429977416992	5.573395729064941	CD16-_NK_cells
7.398681640625	6.255476474761964	CD16-_NK_cells
7.4163289070129395	7.064093589782715	CD16-_NK_cells
7.752866744995117	6.932236671447754	CD16-_NK_cells
6.190072059631347	6.111027717590332	CD16-_NK_cells
7.314651966094971	6.078811645507813	CD16-_NK_cells
6.080461502075195	5.410916328430176	CD16-_NK_cells
5.9759783744812	6.8475823402404785	CD16-_NK_cells
6.948604583740234	5.981672286987305	CD16-_NK_cells
6.635521411895752	5.983855724334716	CD16-_NK_cells
7.45372486114502	6.180710315704346	CD16-_NK_cells
5.410152912139893	5.885004043579102	CD16-_NK_cells
6.213861465454102	5.283463478088379	CD16-_NK_cells
5.661172866821289	6.764212131500244	CD16-_NK_cells
6.9561357498168945	5.99642276763916	CD16-_NK_cells
6.23024320602417	5.76624631881714	CD16-_NK_cells
6.4620513916015625	5.994409561157227	CD16-_NK_cells
7.746363162994385	6.90891456604004	CD16-_NK_cells
6.359642028808594	7.008699417114258	CD16-_NK_cells
6.111718654632568	5.7372355461120605	CD16-_NK_cells
5.950555324554443	5.628760814666748	CD16-_NK_cells
6.325139045715332	5.376599311828613	CD16-_NK_cells
6.571160316467286	7.148492336273193	CD16-_NK_cells
6.146538257598878	5.449148654937744	CD16-_NK_cells
5.910586833953857	5.58394193649292	CD16-_NK_cells
6.86820125579834	6.633100986480713	CD16-_NK_cells
7.08625841140747	6.212650775909423	CD16-_NK_cells
7.550814628601074	6.266445636749268	CD16-_NK_cells
6.192023277282715	5.413870811462402	CD16-_NK_cells
5.69151496887207	6.504003524780274	CD16-_NK_cells
6.632995128631592	5.493447303771973	CD16-_NK_cells
6.768137454986573	5.870256423950195	CD16-_NK_cells
1.3397387266159058	2.96953535079956	CD16-_NK_cells
7.431836128234863	6.654966354370117	CD16-_NK_cells
6.147431850433349	5.351350784301758	CD16-_NK_cells
5.935029983520508	5.83156442642212	CD16-_NK_cells
6.117763519287109	5.560544967651367	CD16-_NK_cells
5.981341838836669	5.937538623809815	CD16-_NK_cells
6.509395122528077	6.179821014404297	CD16-_NK_cells
5.935388565063477	5.747669219970703	CD16-_NK_cells
6.70542335510254	5.891218185424805	CD16-_NK_cells
6.074872970581055	5.598150730133057	CD16-_NK_cells
-0.14466501772403717	6.349140167236327	CD16-_NK_cells
6.344809532165527	6.988987922668457	CD16-_NK_cells
5.938794612884521	5.771929264068603	CD16-_NK_cells
7.323944568634032	7.128894805908203	CD16-_NK_cells
6.3619771003723145	6.0423846244812	CD16-_NK_cells
6.519218444824219	5.524491310119629	CD16-_NK_cells
5.949041843414307	5.726771354675293	CD16-_NK_cells
6.771978855133056	5.828850269317627	CD16-_NK_cells
7.733400344848632	6.528890609741211	CD16-_NK_cells
7.092088222503662	6.285634994506837	CD16-_NK_cells
5.9485578536987305	5.5947418212890625	CD16-_NK_cells
7.332810401916504	6.605494499206543	CD16-_NK_cells
7.613901615142822	6.882458686828613	CD16-_NK_cells
6.108664512634277	5.572164535522461	CD16-_NK_cells
6.005045890808105	5.820531845092773	CD16-_NK_cells
7.096750259399414	7.480803966522217	CD16-_NK_cells
6.3803253173828125	6.18614959716797	CD16-_NK_cells
6.579574584960937	6.7872562408447275	CD16-_NK_cells
7.622117042541504	6.657385826110841	CD16-_NK_cells
6.810619354248048	6.554063320159912	CD16-_NK_cells
6.3461995124816895	5.426703929901123	CD16-_NK_cells
6.276499271392821	5.747474670410156	CD16-_NK_cells
7.18425989151001	6.191024303436279	CD16-_NK_cells
6.086865425109863	5.898214817047119	CD16-_NK_cells
5.834862232208252	5.808946132659912	CD16-_NK_cells
6.013146400451659	6.2210054397583	CD16-_NK_cells
7.678421974182129	6.934526443481445	CD16-_NK_cells
6.245466232299804	5.65532112121582	CD16-_NK_cells
6.329191207885742	6.662020683288575	CD16-_NK_cells
5.707235336303711	6.542890548706055	CD16-_NK_cells
5.829533100128174	5.995150089263915	CD16-_NK_cells
6.1047940254211435	5.3779168128967285	CD16-_NK_cells
6.241966247558593	6.0522212982177725	CD16-_NK_cells
5.966171741485597	6.155806541442871	CD16-_NK_cells
6.279259204864502	5.333969593048096	CD16-_NK_cells
7.6781978607177725	6.474656581878662	CD16-_NK_cells
6.744890213012695	6.2309980392456055	CD16-_NK_cells
6.137307643890381	5.356910705566406	CD16-_NK_cells
6.019566535949708	5.697713375091553	CD16-_NK_cells
6.543026924133301	5.5807294845581055	CD16-_NK_cells
7.52991819381714	6.880087852478027	CD16-_NK_cells
6.447263240814209	6.671517372131347	CD16-_NK_cells
7.385913372039795	6.532012939453125	CD16-_NK_cells
6.10103178024292	5.272871971130371	CD16-_NK_cells
6.4130163192749015	6.26601505279541	CD16-_NK_cells
6.2810959815979	5.433891773223877	CD16-_NK_cells
5.986851215362549	5.44384241104126	CD16-_NK_cells
7.186964511871338	5.944430351257325	CD16-_NK_cells
7.093685626983643	6.482569694519043	CD16-_NK_cells
7.165717124938965	6.490496635437011	CD16-_NK_cells
6.115624904632568	6.128888130187988	CD16-_NK_cells
5.803357124328613	5.490909576416016	CD16-_NK_cells
6.093042850494385	5.730626583099365	CD16-_NK_cells
7.446933746337891	6.6003098487854	CD16-_NK_cells
6.184792995452881	6.0447678565979	CD16-_NK_cells
5.961793899536133	5.676456451416016	CD16-_NK_cells
6.669340133666993	6.149020671844482	CD16-_NK_cells
6.611351013183595	6.962348937988281	CD16-_NK_cells
5.330183982849121	5.883974075317383	CD16-_NK_cells
7.547527790069579	6.927402019500732	CD16-_NK_cells
5.4631500244140625	5.89697551727295	CD16-_NK_cells
5.981934547424316	5.888277530670166	CD16-_NK_cells
7.412234783172608	6.140192985534667	CD16-_NK_cells
6.149450778961182	5.382966041564941	CD16-_NK_cells
6.401757717132568	7.040725231170654	CD16-_NK_cells
6.847030162811279	6.366973876953125	CD16-_NK_cells
5.814958095550537	5.6761698722839355	CD16-_NK_cells
5.967536449432372	6.393279075622559	CD16-_NK_cells
5.953072547912598	5.530640125274658	CD16-_NK_cells
6.287145137786864	5.627689838409424	CD16-_NK_cells
5.461211204528809	6.234667778015138	CD16-_NK_cells
6.8817362785339355	6.243151664733887	CD16-_NK_cells
7.191354274749756	6.104743003845215	CD16-_NK_cells
7.257105827331543	6.94669008255005	CD16-_NK_cells
7.587302207946777	6.3958353996276855	CD16-_NK_cells
7.5018649101257315	6.986883640289307	CD16-_NK_cells
6.2419376373291025	5.377968788146973	CD16-_NK_cells
5.943239212036133	5.561671733856201	CD16-_NK_cells
7.52554178237915	7.056746006011963	CD16-_NK_cells
6.578461170196534	5.6099162101745605	CD16-_NK_cells
6.852252960205078	6.713318824768066	CD16-_NK_cells
6.33869504928589	6.86112117767334	CD16-_NK_cells
6.315431594848632	5.796829700469972	CD16-_NK_cells
6.936364173889159	6.625545978546143	CD16-_NK_cells
6.8250274658203125	6.398387908935547	CD16-_NK_cells
6.2655839920043945	5.293838024139404	CD16-_NK_cells
6.2937164306640625	5.689920902252197	CD16-_NK_cells
6.099643230438232	5.299691200256348	CD16-_NK_cells
6.756875038146972	6.4206695556640625	CD16-_NK_cells
6.248713970184326	6.001452922821045	CD16-_NK_cells
6.578583717346191	5.8432836532592765	CD16-_NK_cells
6.279152870178222	7.180697917938232	CD16-_NK_cells
5.991017341613769	5.769258975982666	CD16-_NK_cells
6.127988338470459	5.536348819732666	CD16-_NK_cells
6.084434509277344	5.608238220214844	CD16-_NK_cells
7.299193382263184	6.673305988311767	CD16-_NK_cells
5.985077381134032	5.720938205718994	CD16-_NK_cells
6.049761772155762	5.518429279327393	CD16-_NK_cells
7.486364841461182	6.9908742904663095	CD16-_NK_cells
6.8699631690979	6.641253471374512	CD16-_NK_cells
7.025525569915771	6.268671035766601	CD16-_NK_cells
6.314148426055908	5.540638446807861	CD16-_NK_cells
6.263564109802246	6.1390228271484375	CD16-_NK_cells
5.995458126068115	5.654238224029541	CD16-_NK_cells
5.922800540924071	6.649999618530273	CD16-_NK_cells
7.748198986053467	6.864901542663573	CD16-_NK_cells
5.975684642791748	5.358143329620361	CD16-_NK_cells
7.058176517486573	6.759246349334716	CD16-_NK_cells
5.702963829040527	6.127643585205078	CD16-_NK_cells
6.119426727294922	5.6053619384765625	CD16-_NK_cells
5.826225757598878	5.464637279510498	CD16-_NK_cells
7.486201763153076	6.300431728363037	CD16-_NK_cells
5.769709587097167	6.408997058868408	CD16-_NK_cells
6.203741073608398	5.760118007659912	CD16-_NK_cells
6.410995006561278	5.3138203620910645	CD16-_NK_cells
7.284280300140382	6.683223247528077	CD16-_NK_cells
7.454700946807861	6.580004692077637	CD16-_NK_cells
7.337327957153319	6.615460395812988	CD16-_NK_cells
6.7354912757873535	6.264280796051026	CD16-_NK_cells
7.465377330780029	6.856603145599365	CD16-_NK_cells
6.084391117095947	5.701103687286377	CD16-_NK_cells
7.089874744415283	6.18475341796875	CD16-_NK_cells
6.874972343444824	5.935026168823242	CD16-_NK_cells
6.998974800109863	6.929937839508057	CD16-_NK_cells
5.806399822235107	6.621580123901367	CD16-_NK_cells
5.949470043182373	5.613658428192139	CD16-_NK_cells
6.811002254486084	6.690125942230225	CD16-_NK_cells
-3.237725019454956	2.1225900650024414	CD16-_NK_cells
6.318513870239258	6.00557565689087	CD16-_NK_cells
6.7285380363464355	6.588751792907715	CD16-_NK_cells
5.644755840301514	6.3322715759277335	CD16-_NK_cells
6.228583812713623	5.554192543029785	CD16-_NK_cells
6.4026875495910645	7.084277153015138	CD16-_NK_cells
6.141075134277344	5.873974323272705	CD16-_NK_cells
7.298303604125977	7.1897382736206055	CD16-_NK_cells
8.058857917785645	3.7235124111175537	CD16-_NK_cells
6.365963459014893	5.41514778137207	CD16-_NK_cells
6.354736804962158	5.890267372131347	CD16-_NK_cells
6.446645736694336	5.489139080047607	CD16-_NK_cells
6.278990745544434	5.746856212615967	CD16-_NK_cells
6.178415298461913	5.343818664550781	CD16-_NK_cells
7.55602788925171	6.416488647460937	CD16-_NK_cells
6.31488275527954	6.661034107208252	CD16-_NK_cells
7.347846508026124	7.047936439514161	CD16-_NK_cells
6.3031768798828125	6.581152439117431	CD16-_NK_cells
5.939129352569579	5.649074554443359	CD16-_NK_cells
6.22706651687622	5.267374515533447	CD16-_NK_cells
7.398260116577148	6.967635154724122	CD16-_NK_cells
7.519223690032959	6.551766395568848	CD16-_NK_cells
5.874085426330566	5.6401824951171875	CD16-_NK_cells
7.28864049911499	7.0371599197387695	CD16-_NK_cells
6.196849822998047	5.5015339851379395	CD16-_NK_cells
6.020985126495361	5.595881462097168	CD16-_NK_cells
5.888306140899658	5.511824607849121	CD16-_NK_cells
6.043911457061768	6.05322551727295	CD16-_NK_cells
7.609570026397705	6.297286510467529	CD16-_NK_cells
6.0092549324035645	5.81813383102417	CD16-_NK_cells
7.212679386138916	6.396193504333496	CD16-_NK_cells
6.366110324859618	6.300034046173096	CD16-_NK_cells
6.101261615753174	5.523573875427246	CD16-_NK_cells
6.648993968963622	7.183584213256836	CD16-_NK_cells
6.946510791778564	6.40837526321411	CD16-_NK_cells
6.251250267028809	5.848818302154541	CD16-_NK_cells
6.0923638343811035	5.76525354385376	CD16-_NK_cells
6.3709402084350595	5.909621715545653	CD16-_NK_cells
6.015181064605713	6.428289890289307	CD16-_NK_cells
6.5351057052612305	5.722771644592285	CD16-_NK_cells
6.612156391143799	6.652250289916992	CD16-_NK_cells
7.2594990730285645	7.2492289543151855	CD16-_NK_cells
6.623563766479492	6.052362442016602	CD16-_NK_cells
7.135071277618407	6.754507541656494	CD16-_NK_cells
5.811757564544677	6.068690299987793	CD16-_NK_cells
5.952885150909423	5.594387054443359	CD16-_NK_cells
7.458514690399171	6.1358819007873535	CD16-_NK_cells
6.570567607879639	6.918473243713379	CD16-_NK_cells
6.430766582489014	5.8041486740112305	CD16-_NK_cells
5.841618061065674	5.565794944763184	CD16-_NK_cells
7.263005256652832	7.110510826110841	CD16-_NK_cells
6.9284958839416495	6.354317665100098	CD16-_NK_cells
6.213917255401611	6.30216884613037	CD16-_NK_cells
7.412139892578125	6.676855564117431	CD16-_NK_cells
7.5034637451171875	6.326550483703613	CD16-_NK_cells
5.8712921142578125	6.06130313873291	CD16-_NK_cells
6.836790561676025	6.042842388153076	CD16-_NK_cells
6.458429336547852	5.310123443603516	CD16-_NK_cells
6.838299751281738	5.945433616638184	CD16-_NK_cells
7.4778547286987305	6.649576187133789	CD16-_NK_cells
8.057969093322754	3.726438045501709	CD16-_NK_cells
6.4063029289245605	6.031864643096924	CD16-_NK_cells
7.138559818267822	6.973085403442384	CD16-_NK_cells
6.707814693450928	6.469668388366699	CD16-_NK_cells
7.151683807373047	6.032185077667235	CD16-_NK_cells
7.610753536224365	6.901460647583008	CD16-_NK_cells
6.533104419708252	5.523691654205322	CD16-_NK_cells
6.78658676147461	5.8259220123291025	CD16-_NK_cells
7.505402088165284	6.898302555084229	CD16-_NK_cells
7.162864685058593	6.682077884674072	CD16-_NK_cells
7.562724590301515	6.094479560852051	CD16-_NK_cells
6.403373718261719	6.9746360778808585	CD16-_NK_cells
6.158607959747314	6.057560443878174	CD16-_NK_cells
6.066357135772705	5.7105255126953125	CD16-_NK_cells
5.545132160186768	5.884609699249268	CD16-_NK_cells
6.59756326675415	5.528077602386475	CD16-_NK_cells
5.7370781898498535	5.848362445831299	CD16-_NK_cells
7.5833210945129395	6.964157104492187	CD16-_NK_cells
6.3849263191223145	5.412580490112305	CD16-_NK_cells
5.8109421730041495	5.695606708526611	CD16-_NK_cells
5.919407844543457	5.621659755706787	CD16-_NK_cells
5.569782733917236	5.997685432434083	CD16-_NK_cells
6.20505952835083	5.3087615966796875	CD16-_NK_cells
6.021009922027588	6.035019397735596	CD16-_NK_cells
5.953983306884766	5.63252592086792	CD16-_NK_cells
6.033428192138671	6.429536819458009	CD16-_NK_cells
6.173288822174072	6.066773414611817	CD16-_NK_cells
7.083166122436523	7.071402072906495	CD16-_NK_cells
6.063136577606201	5.417055606842041	CD16-_NK_cells
6.817189693450928	5.640285968780518	CD16-_NK_cells
5.487044811248779	6.229500770568848	CD16-_NK_cells
6.501831531524658	6.719430446624757	CD16-_NK_cells
6.875357627868653	6.42983341217041	CD16-_NK_cells
6.268908977508545	5.675142288208008	CD16-_NK_cells
6.013372898101806	5.713343620300293	CD16-_NK_cells
6.054556369781494	5.582514762878418	CD16-_NK_cells
5.717954635620117	5.7759528160095215	CD16-_NK_cells
6.2638254165649405	5.756120681762695	CD16-_NK_cells
6.463054656982422	5.523527145385742	CD16-_NK_cells
6.250779628753663	5.993359565734863	CD16-_NK_cells
6.227801322937011	6.010843276977538	CD16-_NK_cells
7.551592350006103	6.151789665222168	CD16-_NK_cells
5.97590446472168	5.455743789672852	CD16-_NK_cells
7.639707088470459	6.601630210876465	CD16-_NK_cells
6.49193525314331	5.550349712371826	CD16-_NK_cells
6.9214091300964355	6.716836929321289	CD16-_NK_cells
6.236707687377931	5.923740863800049	CD16-_NK_cells
7.385161876678467	7.073424816131592	CD16-_NK_cells
7.589710235595703	6.255556583404541	CD16-_NK_cells
6.234131336212159	6.509251117706299	CD16-_NK_cells
6.925029754638671	6.416131496429444	CD16-_NK_cells
7.485742568969727	6.4925127029418945	CD16-_NK_cells
6.299932479858398	6.000177383422852	CD16-_NK_cells
7.184701442718506	6.512502193450928	CD16-_NK_cells
6.223200798034667	5.91055727005005	CD16-_NK_cells
7.113475322723388	6.0028862953186035	CD16-_NK_cells
6.663823127746582	5.911046504974365	CD16-_NK_cells
7.578936100006103	6.974811553955078	CD16-_NK_cells
6.691540241241455	5.967495918273927	CD16-_NK_cells
6.643989562988281	6.137447357177734	CD16-_NK_cells
6.4529709815979	6.5884528160095215	CD16-_NK_cells
6.754607200622559	6.277316570281982	CD16-_NK_cells
6.721764564514161	6.083828449249268	CD16-_NK_cells
7.353315830230712	6.115783214569092	CD16-_NK_cells
5.648567199707031	5.866924285888672	CD16-_NK_cells
5.895336151123046	6.453625202178955	CD16-_NK_cells
5.908315658569336	5.600348949432373	CD16-_NK_cells
6.03701114654541	6.418774604797363	CD16-_NK_cells
7.3899312019348145	6.600668430328368	CD16-_NK_cells
6.109628677368164	6.0761308670043945	CD16-_NK_cells
7.452048301696777	7.0255913734436035	CD16-_NK_cells
7.423314571380616	6.299767017364502	CD16-_NK_cells
6.568259239196777	5.8145413398742685	CD16-_NK_cells
6.333754539489746	5.360503196716309	CD16-_NK_cells
7.264471054077148	6.634899616241455	CD16-_NK_cells
6.301641464233399	5.648105621337891	CD16-_NK_cells
6.029389381408691	6.8935699462890625	CD16-_NK_cells
7.507416725158691	6.711507797241211	CD16-_NK_cells
5.293225288391113	5.991523265838623	CD16-_NK_cells
11.5559663772583	8.097349166870117	CD16-_NK_cells
6.613577365875243	5.855007171630859	CD16-_NK_cells
7.647224426269531	6.117757797241211	CD16-_NK_cells
7.0047430992126465	6.836957931518555	CD16-_NK_cells
6.50492000579834	5.498033046722412	CD16-_NK_cells
6.646842956542969	5.784172534942627	CD16-_NK_cells
6.062843322753906	6.166633129119873	CD16-_NK_cells
6.070701122283936	5.625600337982178	CD16-_NK_cells
5.864021301269531	6.581847667694092	CD16-_NK_cells
6.673428535461426	6.211440086364746	CD16-_NK_cells
7.495148181915283	6.149501323699951	CD16-_NK_cells
6.88005495071411	6.616486549377441	CD16-_NK_cells
5.561034202575684	5.75951623916626	CD16-_NK_cells
6.559064865112305	5.660995960235596	CD16-_NK_cells
6.685669422149657	6.308070659637451	CD16-_NK_cells
7.387051105499268	6.634729862213136	CD16-_NK_cells
7.519663333892821	6.297730922698975	CD16-_NK_cells
6.987952709197998	7.112189292907715	CD16-_NK_cells
7.115363597869873	6.85167932510376	CD16-_NK_cells
6.993792533874512	5.799635887145995	CD16-_NK_cells
6.642982959747314	6.345956802368164	CD16-_NK_cells
6.504693984985352	5.5584259033203125	CD16-_NK_cells
7.5259013175964355	6.1989755630493155	CD16-_NK_cells
5.39122200012207	5.884210109710693	CD16-_NK_cells
6.28583288192749	5.932933330535889	CD16-_NK_cells
6.104567050933838	5.464968681335449	CD16-_NK_cells
6.4213457107543945	7.032947540283202	CD16-_NK_cells
7.483381271362306	6.215857982635498	CD16-_NK_cells
6.881677627563477	6.734646320343017	CD16-_NK_cells
6.339425086975098	5.89283561706543	CD16-_NK_cells
6.172378063201904	5.64108419418335	CD16-_NK_cells
7.4613518714904785	6.265194416046143	CD16-_NK_cells
6.846024990081787	5.853774547576903	CD16-_NK_cells
6.972684383392334	6.28862190246582	CD16-_NK_cells
6.185115337371826	6.256695747375488	CD16-_NK_cells
5.623866558074951	6.159139156341553	CD16-_NK_cells
6.3955912590026855	5.58047342300415	CD16-_NK_cells
7.5595173835754395	6.4641690254211435	CD16-_NK_cells
7.478986740112305	6.238011360168457	CD16-_NK_cells
7.698764324188233	6.425049304962158	CD16-_NK_cells
5.294743537902832	6.0821709632873535	CD16-_NK_cells
6.1946516036987305	5.969645023345947	CD16-_NK_cells
5.946892261505126	5.5630879402160645	CD16-_NK_cells
6.087298393249512	5.29569149017334	CD16-_NK_cells
7.133615016937256	6.962944030761719	CD16-_NK_cells
7.378601551055908	6.944831371307373	CD16-_NK_cells
7.372131824493408	6.1679086685180655	CD16-_NK_cells
6.188605308532714	5.5107245445251465	CD16-_NK_cells
5.868323326110841	6.489606857299804	CD16-_NK_cells
5.825965404510499	6.344321250915527	CD16-_NK_cells
6.851500034332275	6.584622859954834	CD16-_NK_cells
6.26982307434082	5.434703826904297	CD16-_NK_cells
6.549694538116456	5.81854248046875	CD16-_NK_cells
5.989801406860352	5.870049476623535	CD16-_NK_cells
7.531243324279785	6.110061168670654	CD16-_NK_cells
6.292224884033203	5.740421295166016	CD16-_NK_cells
5.660263538360596	5.8081817626953125	CD16-_NK_cells
6.372969627380371	6.933438777923584	CD16-_NK_cells
7.398019790649414	6.943350791931152	CD16-_NK_cells
6.04349708557129	5.891665935516357	CD16-_NK_cells
6.980284690856933	6.683465957641602	CD16-_NK_cells
7.409366607666016	7.185680389404297	CD16-_NK_cells
6.164055824279785	6.040197849273682	CD16-_NK_cells
5.776711940765381	6.556438446044922	CD16-_NK_cells
7.06623649597168	6.821137428283691	CD16-_NK_cells
6.472920894622804	5.955841064453125	CD16-_NK_cells
5.795891284942627	5.806279182434083	CD16-_NK_cells
6.299798011779785	5.4188995361328125	CD16-_NK_cells
6.793538093566894	6.332831382751465	CD16-_NK_cells
7.35799741744995	6.6203227043151855	CD16-_NK_cells
6.085686206817627	6.333236217498779	CD16-_NK_cells
7.398310661315918	6.802264213562012	CD16-_NK_cells
6.776230812072754	6.559547424316405	CD16-_NK_cells
6.1031317710876465	5.833684921264649	CD16-_NK_cells
7.181396007537842	6.766837120056152	CD16-_NK_cells
6.061810016632081	6.14372444152832	CD16-_NK_cells
7.532332897186279	6.5331807136535645	CD16-_NK_cells
5.953868389129639	5.979174137115479	CD16-_NK_cells
6.326642990112305	5.5416460037231445	CD16-_NK_cells
6.232050895690918	6.856041431427002	CD16-_NK_cells
6.603880882263184	6.488083839416504	CD16-_NK_cells
6.750696182250976	6.04352569580078	CD16-_NK_cells
5.949067115783691	5.569878101348877	CD16-_NK_cells
6.787129402160645	6.337815284729004	CD16-_NK_cells
7.141273021697998	6.565208911895752	CD16-_NK_cells
7.636436462402344	6.274680137634277	CD16-_NK_cells
6.6893134117126465	6.68792200088501	CD16-_NK_cells
6.203461170196534	5.99875020980835	CD16-_NK_cells
6.4840922355651855	6.5993547439575195	CD16-_NK_cells
5.551973819732666	6.396459102630615	CD16-_NK_cells
6.242189884185791	5.605950355529785	CD16-_NK_cells
5.947047710418701	5.560622692108154	CD16-_NK_cells
6.017145633697511	5.845292568206786	CD16-_NK_cells
6.303871154785156	6.571001052856445	CD16-_NK_cells
6.1776299476623535	5.347235202789307	CD16-_NK_cells
7.189065456390381	7.078366756439209	CD16-_NK_cells
6.07328462600708	6.812452793121338	CD16-_NK_cells
5.991490840911865	5.612297058105469	CD16-_NK_cells
6.620841979980469	6.589272975921631	CD16-_NK_cells
7.436061382293701	6.9794225692749015	CD16-_NK_cells
6.16658353805542	5.836591720581055	CD16-_NK_cells
5.9045400619506845	5.918535232543945	CD16-_NK_cells
6.0689568519592285	5.875196933746337	CD16-_NK_cells
7.116534233093262	6.896470069885255	CD16-_NK_cells
6.962589263916016	6.653022766113281	CD16-_NK_cells
6.060857772827148	5.561407566070557	CD16-_NK_cells
6.570677757263184	7.115677833557129	CD16-_NK_cells
7.230018138885497	6.471506118774414	CD16-_NK_cells
6.45750379562378	5.648548126220703	CD16-_NK_cells
6.144028663635254	5.982588768005371	CD16-_NK_cells
6.590754508972168	5.856910705566406	CD16-_NK_cells
6.8865652084350595	6.8479061126708975	CD16-_NK_cells
7.015025615692139	6.66787052154541	CD16-_NK_cells
7.39822816848755	7.12431287765503	CD16-_NK_cells
6.164888381958009	5.970882415771484	CD16-_NK_cells
5.813880920410157	5.692982196807861	CD16-_NK_cells
6.499361038208008	6.758336067199707	CD16-_NK_cells
5.999668121337891	6.25655221939087	CD16-_NK_cells
6.997636795043945	6.8050127029418945	CD16-_NK_cells
6.313113689422607	5.481168270111084	CD16-_NK_cells
6.9599480628967285	6.500763893127442	CD16-_NK_cells
7.3901686668396	6.8657121658325195	CD16-_NK_cells
6.035763263702393	5.88405990600586	CD16-_NK_cells
6.248638153076172	5.394998550415039	CD16-_NK_cells
7.255643844604493	6.631148338317871	CD16-_NK_cells
6.183141708374023	5.293522834777832	CD16-_NK_cells
6.399928092956543	5.466951847076416	CD16-_NK_cells
7.504639148712159	6.7314581871032715	CD16-_NK_cells
7.633920669555665	6.938586711883544	CD16-_NK_cells
6.072720527648926	5.575385093688965	CD16-_NK_cells
7.449645519256592	7.146905422210693	CD16-_NK_cells
7.560200214385986	6.662367820739747	CD16-_NK_cells
6.581265926361084	5.5492706298828125	CD16-_NK_cells
7.5085129737854	6.162708759307861	CD16-_NK_cells
7.343410015106201	6.613421440124512	CD16-_NK_cells
5.4538092613220215	6.3746843338012695	CD16-_NK_cells
5.676124572753906	5.9627437591552725	CD16-_NK_cells
7.756714344024658	6.989570617675781	CD16-_NK_cells
5.827013492584229	6.095402717590332	CD16-_NK_cells
7.39180326461792	6.744473934173583	CD16-_NK_cells
7.436181068420409	6.122265815734863	CD16-_NK_cells
6.224246025085449	5.469668388366699	CD16-_NK_cells
6.202561855316163	5.805408477783202	CD16-_NK_cells
6.44983148574829	6.1321702003479	CD16-_NK_cells
5.911815643310547	5.388839244842529	CD16-_NK_cells
6.119272232055665	5.70469331741333	CD16-_NK_cells
7.359045505523682	6.4550766944885245	CD16-_NK_cells
6.046779155731201	6.271836757659912	CD16-_NK_cells
6.778103828430176	6.071619510650634	CD16-_NK_cells
5.987433433532714	5.342771053314209	CD16-_NK_cells
6.495769023895264	6.4002604484558105	CD16-_NK_cells
6.917098045349121	7.164546489715576	CD16-_NK_cells
6.8346662521362305	6.204184532165527	CD16-_NK_cells
5.841509819030763	6.522267818450928	CD16-_NK_cells
5.535768985748291	6.412554740905762	CD16-_NK_cells
7.527953624725342	6.967322826385497	CD16-_NK_cells
7.6695942878723145	6.725740432739258	CD16-_NK_cells
6.4327640533447275	5.633285045623779	CD16-_NK_cells
7.017894268035889	6.292858123779297	CD16-_NK_cells
5.992734909057616	5.64107608795166	CD16-_NK_cells
6.164257526397705	5.576584339141846	CD16-_NK_cells
6.873579025268554	6.741771697998047	CD16-_NK_cells
7.552362442016602	6.933146953582764	CD16-_NK_cells
7.489283561706543	7.127449989318848	CD16-_NK_cells
5.9631338119506845	5.872929573059082	CD16-_NK_cells
7.593605518341065	6.828020095825195	CD16-_NK_cells
7.3415374755859375	6.838292598724365	CD16-_NK_cells
6.431888580322266	5.505404949188232	CD16-_NK_cells
6.042069435119629	5.4485602378845215	CD16-_NK_cells
6.120779991149902	5.32234001159668	CD16-_NK_cells
6.190944194793701	5.308055400848389	CD16-_NK_cells
7.521340847015381	6.9748778343200675	CD16-_NK_cells
5.9668850898742685	5.677030563354492	CD16-_NK_cells
6.216852188110352	6.520872116088866	CD16-_NK_cells
6.4192476272583	5.436671733856201	CD16-_NK_cells
6.449253082275391	5.996077537536621	CD16-_NK_cells
6.047189712524413	5.689598560333252	CD16-_NK_cells
5.869373321533203	5.911872863769531	CD16-_NK_cells
6.11936855316162	5.363879680633545	CD16-_NK_cells
7.2553648948669425	7.1798410415649405	CD16-_NK_cells
6.780419826507568	6.508790969848632	CD16-_NK_cells
6.152121067047119	6.833996295928955	CD16-_NK_cells
6.262888908386231	6.125953674316405	CD16-_NK_cells
5.629491329193115	6.468241214752197	CD16-_NK_cells
6.436841487884521	5.253427028656006	CD16-_NK_cells
6.510807991027832	6.73836088180542	CD16-_NK_cells
6.959051609039307	6.8431968688964835	CD16-_NK_cells
7.497820854187012	6.220718860626221	CD16-_NK_cells
7.492239952087402	6.970789909362793	CD16-_NK_cells
5.653601169586182	6.529611110687257	CD16-_NK_cells
5.376312255859375	5.89472198486328	CD16-_NK_cells
6.225576877593994	5.307528972625732	CD16-_NK_cells
5.929538249969482	5.679290294647217	CD16-_NK_cells
6.841464996337891	7.3332762718200675	CD16-_NK_cells
5.9081711769104	6.657276630401611	CD16-_NK_cells
6.60180139541626	6.6808037757873535	CD16-_NK_cells
6.322590351104736	6.00037670135498	CD16-_NK_cells
7.44441032409668	6.135441303253174	CD16-_NK_cells
6.030534744262695	5.830926895141602	CD16-_NK_cells
7.634554862976074	6.277672290802002	CD16-_NK_cells
7.460977554321289	6.300841808319091	CD16-_NK_cells
6.101165294647217	5.675584316253662	CD16-_NK_cells
5.856379508972168	6.456317901611328	CD16-_NK_cells
5.517777442932129	6.184765815734863	CD16-_NK_cells
7.349768638610841	6.085659980773927	CD16-_NK_cells
5.84156894683838	5.457796096801758	CD16-_NK_cells
5.896632194519043	5.810768604278564	CD16-_NK_cells
6.224202156066894	5.895071983337403	CD16-_NK_cells
7.270942211151123	6.774810314178467	CD16-_NK_cells
6.500259876251221	5.613225936889648	CD16-_NK_cells
6.542537689208984	5.852621555328368	CD16-_NK_cells
7.377560615539551	6.440319538116456	CD16-_NK_cells
5.953271389007568	5.694642066955566	CD16-_NK_cells
5.823980331420898	5.425152778625488	CD16-_NK_cells
7.0160346031188965	6.620512962341309	CD16-_NK_cells
5.377264976501465	5.921020507812501	CD16-_NK_cells
6.355911731719971	5.4329352378845215	CD16-_NK_cells
6.108879089355469	5.355883598327637	CD16-_NK_cells
7.362240314483643	7.116003513336182	CD16-_NK_cells
6.5802388191223145	6.123226642608643	CD16-_NK_cells
7.542908191680909	6.30919647216797	CD16-_NK_cells
6.757297039031982	6.012007236480713	CD16-_NK_cells
7.340635776519776	6.980163574218749	CD16-_NK_cells
6.042928218841553	5.699592113494873	CD16-_NK_cells
6.006586551666259	5.381097316741943	CD16-_NK_cells
6.016708850860595	5.424992561340332	CD16-_NK_cells
7.518065929412842	6.8785791397094735	CD16-_NK_cells
6.0680437088012695	5.637467861175537	CD16-_NK_cells
6.133327960968018	5.3567399978637695	CD16-_NK_cells
7.322803020477295	6.138230800628662	CD16-_NK_cells
5.918609619140625	6.196321487426759	CD16-_NK_cells
7.382353782653809	6.579879283905029	CD16-_NK_cells
5.503818511962891	5.89505958557129	CD16-_NK_cells
7.041079521179198	7.438422679901122	CD16-_NK_cells
5.665221214294434	6.5752806663513175	CD16-_NK_cells
6.970168113708497	6.777276515960693	CD16-_NK_cells
7.384820461273193	6.60401964187622	CD16-_NK_cells
6.52705430984497	6.145505428314209	CD16-_NK_cells
7.333960056304932	7.041909694671632	CD16-_NK_cells
6.41930913925171	6.825649738311767	CD16-_NK_cells
5.940540313720703	6.133877754211425	CD16-_NK_cells
6.5218000411987305	7.07164430618286	CD16-_NK_cells
6.741103172302246	6.425661087036133	CD16-_NK_cells
6.240330219268799	5.407360076904297	CD16-_NK_cells
6.046839714050292	6.5125837326049805	CD16-_NK_cells
7.358755111694336	7.170514106750488	CD16-_NK_cells
6.325355052947997	5.625524044036865	CD16-_NK_cells
5.497147560119629	6.368648529052734	CD16-_NK_cells
6.131120204925537	5.7598347663879395	CD16-_NK_cells
5.969945907592773	6.478393077850343	CD16-_NK_cells
5.776854991912842	6.138458728790283	CD16-_NK_cells
6.469941139221191	7.052608966827392	CD16-_NK_cells
7.227653503417969	6.70140552520752	CD16-_NK_cells
6.431399822235107	7.193817615509033	CD16-_NK_cells
7.167597770690918	6.840898990631104	CD16-_NK_cells
6.276856422424316	6.011549472808839	CD16-_NK_cells
5.895997524261475	6.4880571365356445	CD16-_NK_cells
6.240765571594238	5.784871578216553	CD16-_NK_cells
5.907150268554688	6.3878488540649405	CD16-_NK_cells
5.88348913192749	5.976193904876709	CD16-_NK_cells
7.588189125061035	6.141780376434326	CD16-_NK_cells
5.943995952606201	5.7951507568359375	CD16-_NK_cells
5.973971366882324	6.029733657836914	CD16-_NK_cells
5.393639087677002	6.771644115447997	CD16-_NK_cells
6.156202793121338	5.606581211090088	CD16-_NK_cells
7.33363914489746	6.821465492248535	CD16-_NK_cells
7.325334072113037	7.119410514831543	CD16-_NK_cells
5.648154258728027	5.838477611541748	CD16-_NK_cells
7.24349069595337	6.70423698425293	CD16-_NK_cells
6.281249046325684	5.654520511627197	CD16-_NK_cells
6.036086559295654	6.181103229522705	CD16-_NK_cells
6.2692766189575195	5.328721523284912	CD16-_NK_cells
6.376067638397218	5.436528205871582	CD16-_NK_cells
6.753963470458985	6.598546028137207	CD16-_NK_cells
6.146685600280762	5.375333786010742	CD16-_NK_cells
6.219099521636963	6.339699745178222	CD16-_NK_cells
6.206861972808839	5.517140865325928	CD16-_NK_cells
6.277194023132324	5.947776794433594	CD16-_NK_cells
5.7461748123168945	6.620617866516114	CD16-_NK_cells
6.705044746398926	5.944974899291992	CD16-_NK_cells
6.369640827178955	5.4415788650512695	CD16-_NK_cells
7.470449447631836	6.641132831573486	CD16-_NK_cells
6.037333011627197	5.5084228515625	CD16-_NK_cells
6.279162883758545	5.594921588897705	CD16-_NK_cells
6.999935626983643	5.83634853363037	CD16-_NK_cells
7.134436130523682	7.105612754821778	CD16-_NK_cells
6.136945724487305	6.094858646392821	CD16-_NK_cells
5.904385566711425	5.717622756958008	CD16-_NK_cells
7.618468761444092	6.333035469055176	CD16-_NK_cells
5.500062465667725	6.063198566436768	CD16-_NK_cells
5.755348205566406	5.909348011016846	CD16-_NK_cells
7.21830415725708	6.949875831604004	CD16-_NK_cells
7.001628398895264	6.221996307373047	CD16-_NK_cells
6.380428791046143	5.90485382080078	CD16-_NK_cells
6.892775058746337	6.591736316680909	CD16-_NK_cells
7.4607014656066895	6.502327919006348	CD16-_NK_cells
5.504980087280273	6.631355285644531	CD16-_NK_cells
7.114952087402344	6.671607494354248	CD16-_NK_cells
5.884024620056152	6.474840164184571	CD16-_NK_cells
6.734518051147461	6.272045135498047	CD16-_NK_cells
7.177330493927002	7.090292930603027	CD16-_NK_cells
6.672677993774414	6.488688945770263	CD16-_NK_cells
6.0408339500427255	5.511036396026611	CD16-_NK_cells
7.4506521224975595	6.158710956573486	CD16-_NK_cells
5.9014410972595215	5.852132320404053	CD16-_NK_cells
7.091773509979249	6.554949283599854	CD16-_NK_cells
5.7292351722717285	5.838021755218506	CD16-_NK_cells
6.251729965209961	5.8998284339904785	CD16-_NK_cells
6.5927042961120605	6.802778244018555	CD16-_NK_cells
6.0829572677612305	6.2765488624572745	CD16-_NK_cells
5.651003360748291	6.452179431915283	CD16-_NK_cells
5.984584808349609	5.740082263946533	CD16-_NK_cells
7.261347770690918	6.320952892303466	CD16-_NK_cells
6.3738627433776855	5.6773881912231445	CD16-_NK_cells
5.580497741699219	5.6155290603637695	CD16-_NK_cells
7.760009288787841	6.866384029388428	CD16-_NK_cells
6.338316917419433	5.402853488922119	CD16-_NK_cells
5.641049861907959	5.808836460113525	CD16-_NK_cells
7.380423069000244	6.548492908477783	CD16-_NK_cells
5.811398506164551	6.527141571044922	CD16-_NK_cells
7.337669372558593	6.603090763092041	CD16-_NK_cells
7.359568119049072	6.746402740478516	CD16-_NK_cells
11.796215057373047	3.7942137718200684	CD16-_NK_cells
7.318089962005615	6.690476417541504	CD16-_NK_cells
6.299499988555908	6.630615234375	CD16-_NK_cells
6.4317541122436515	5.497951030731201	CD16-_NK_cells
7.364892005920409	6.315300464630127	CD16-_NK_cells
6.310427665710448	6.6577067375183105	CD16-_NK_cells
6.099397659301758	6.409924983978272	CD16-_NK_cells
6.032900333404541	6.984549522399902	CD16-_NK_cells
7.390392780303955	7.0276265144348145	CD16-_NK_cells
7.428697109222411	7.088776111602782	CD16-_NK_cells
6.47645378112793	6.415719509124757	CD16-_NK_cells
7.352287769317627	6.8973474502563485	CD16-_NK_cells
6.059112548828125	5.9166622161865225	CD16-_NK_cells
6.007386684417724	5.874565601348877	CD16-_NK_cells
6.234341621398926	6.803088665008545	CD16-_NK_cells
5.743160724639893	7.005208492279053	CD16-_NK_cells
6.75866174697876	6.3839025497436515	CD16-_NK_cells
6.4846248626708975	5.371892929077148	CD16-_NK_cells
6.1443257331848145	5.843307018280029	CD16-_NK_cells
6.8669443130493155	6.50100040435791	CD16-_NK_cells
5.995926856994629	5.650504112243652	CD16-_NK_cells
6.138306617736816	5.336478233337402	CD16-_NK_cells
6.3062705993652335	5.741316795349121	CD16-_NK_cells
6.22199010848999	5.910633087158203	CD16-_NK_cells
7.110198497772216	6.3836073875427255	CD16-_NK_cells
6.069525241851807	5.406804084777832	CD16-_NK_cells
7.094905376434326	6.863401412963867	CD16-_NK_cells
7.160283088684082	6.453550338745117	CD16-_NK_cells
7.312749385833741	6.942859649658203	CD16-_NK_cells
6.252410411834716	5.662410259246826	CD16-_NK_cells
6.309455871582031	5.451816082000732	CD16-_NK_cells
6.967018127441407	6.830085277557373	CD16-_NK_cells
6.58984375	7.2309603691101065	CD16-_NK_cells
7.284276485443115	6.760933876037598	CD16-_NK_cells
7.498099327087402	6.608296871185303	CD16-_NK_cells
5.696462154388428	6.042917728424071	CD16-_NK_cells
6.493091106414796	5.561773777008057	CD16-_NK_cells
6.340524673461913	6.1995134353637695	CD16-_NK_cells
7.338467121124268	6.969104290008545	CD16-_NK_cells
6.820273399353028	6.071165084838867	CD16-_NK_cells
5.869022369384766	5.605170249938965	CD16-_NK_cells
7.510671615600586	6.237753868103027	CD16-_NK_cells
7.522570610046388	6.872782230377196	CD16-_NK_cells
5.952623844146729	5.5125226974487305	CD16-_NK_cells
7.652878284454347	6.39331579208374	CD16-_NK_cells
6.264486312866211	5.6312079429626465	CD16-_NK_cells
7.324317455291748	7.131871223449708	CD16-_NK_cells
6.023421287536621	5.685878753662109	CD16-_NK_cells
7.230954647064209	6.514038562774658	CD16-_NK_cells
7.328197479248048	6.91433572769165	CD16-_NK_cells
7.03405237197876	5.992494583129883	CD16-_NK_cells
6.425538539886475	6.260656356811523	CD16-_NK_cells
6.349873065948486	5.702059745788574	CD16-_NK_cells
5.741883754730225	6.732672691345215	CD16-_NK_cells
6.954827308654785	6.854597091674805	CD16-_NK_cells
7.690662384033203	6.176569938659669	CD16-_NK_cells
6.0235748291015625	5.413962364196777	CD16-_NK_cells
6.009209156036376	6.579541206359863	CD16-_NK_cells
7.501602649688721	6.661343097686768	CD16-_NK_cells
7.157336235046388	6.144773006439209	CD16-_NK_cells
5.494999408721924	6.215719223022462	CD16-_NK_cells
6.187089920043945	6.4630045890808105	CD16-_NK_cells
6.09130334854126	5.6565260887146	CD16-_NK_cells
5.767145156860352	5.64623498916626	CD16-_NK_cells
6.392457962036133	6.054818630218506	CD16-_NK_cells
7.461789608001709	6.260964393615723	CD16-_NK_cells
7.471636772155762	6.679643630981445	CD16-_NK_cells
6.31593942642212	5.679823875427246	CD16-_NK_cells
6.015155315399171	5.697916030883789	CD16-_NK_cells
6.476907253265381	7.062323570251465	CD16-_NK_cells
5.84109115600586	5.832983016967773	CD16-_NK_cells
6.153124809265137	5.989655494689941	CD16-_NK_cells
7.19557762145996	6.953428268432617	CD16-_NK_cells
6.601067066192627	6.316858768463135	CD16-_NK_cells
6.45369815826416	5.8503708839416495	CD16-_NK_cells
5.7455973625183105	6.452932834625244	CD16-_NK_cells
6.234290599822998	6.176259517669678	CD16-_NK_cells
6.12199068069458	5.892359733581542	CD16-_NK_cells
6.617337226867676	6.53975534439087	CD16-_NK_cells
7.136324882507324	5.991635799407959	CD16-_NK_cells
6.065250873565674	5.732504844665527	CD16-_NK_cells
6.105792522430421	5.646823883056641	CD16-_NK_cells
5.932435035705566	6.108182430267334	CD16-_NK_cells
6.525240898132324	5.957417964935303	CD16-_NK_cells
6.649507999420166	6.104342937469482	CD16-_NK_cells
7.328131675720215	6.720457077026366	CD16-_NK_cells
6.326234340667725	6.339695930480957	CD16-_NK_cells
6.075181007385255	6.085454940795898	CD16-_NK_cells
7.4858083724975595	6.920808792114258	CD16-_NK_cells
6.169872760772705	6.572547912597656	CD16-_NK_cells
6.651820182800293	5.848839282989501	CD16-_NK_cells
7.53761339187622	6.289268970489501	CD16-_NK_cells
6.024417877197266	6.1051411628723145	CD16-_NK_cells
5.830174922943115	5.717404842376709	CD16-_NK_cells
6.569753646850586	6.2848801612854	CD16-_NK_cells
7.697168350219726	6.169259548187257	CD16-_NK_cells
6.1167378425598145	5.965024948120118	CD16-_NK_cells
6.37257432937622	6.052911758422852	CD16-_NK_cells
6.543086528778076	6.388411998748779	CD16-_NK_cells
6.978710651397705	6.479655265808105	CD16-_NK_cells
-0.5016940832138062	2.3574941158294678	CD16-_NK_cells
7.053900718688965	6.788408279418945	CD16-_NK_cells
7.306042671203613	7.084257125854492	CD16-_NK_cells
7.196921348571777	5.942678451538087	CD16-_NK_cells
6.049956321716309	5.701067924499512	CD16-_NK_cells
6.125967025756836	5.607021331787109	CD16-_NK_cells
5.637802600860596	6.413866996765137	CD16-_NK_cells
7.6116156578063965	6.963090419769288	CD16-_NK_cells
7.073084831237793	6.743880271911621	CD16-_NK_cells
7.468894004821778	6.941688060760498	CD16-_NK_cells
6.107227802276612	5.397068977355957	CD16-_NK_cells
6.215195655822753	5.52585506439209	CD16-_NK_cells
6.015807151794434	5.898330211639405	CD16-_NK_cells
6.224754333496094	6.531489372253418	CD16-_NK_cells
6.80741548538208	6.060687541961671	CD16-_NK_cells
6.841482639312743	6.030293941497802	CD16-_NK_cells
5.5526251792907715	5.613402366638184	CD16-_NK_cells
6.733685493469237	6.213782787322998	CD16-_NK_cells
-0.5593173503875732	6.223334312438965	CD16-_NK_cells
7.43716287612915	7.056352138519287	CD16-_NK_cells
6.4227142333984375	5.87066411972046	CD16-_NK_cells
7.537391662597656	6.213476181030273	CD16-_NK_cells
6.269029140472412	6.191879272460937	CD16-_NK_cells
5.777899265289307	6.899569511413574	CD16-_NK_cells
5.985838890075684	5.965166091918945	CD16-_NK_cells
7.5147809982299805	6.22182559967041	CD16-_NK_cells
7.1148881912231445	6.406295299530028	CD16-_NK_cells
6.274994850158691	6.036577224731446	CD16-_NK_cells
6.897932529449463	6.227388858795165	CD16-_NK_cells
6.73264741897583	6.67550802230835	CD16-_NK_cells
7.310510158538818	6.516546249389648	CD16-_NK_cells
5.8640875816345215	5.5263519287109375	CD16-_NK_cells
6.702520847320557	6.022920608520508	CD16-_NK_cells
6.825716495513916	6.89954948425293	CD16-_NK_cells
7.5182037353515625	6.289834499359131	CD16-_NK_cells
6.304579257965088	5.862798690795898	CD16-_NK_cells
5.6530890464782715	6.583434104919433	CD16-_NK_cells
7.284644603729248	6.62748384475708	CD16-_NK_cells
6.540410995483398	6.531880855560304	CD16-_NK_cells
6.125358581542969	5.590636730194092	CD16-_NK_cells
6.916135311126708	6.641694068908691	CD16-_NK_cells
6.068517208099365	5.351252555847168	CD16-_NK_cells
6.342849254608155	5.589003086090088	CD16-_NK_cells
7.629666805267334	6.199756622314452	CD16-_NK_cells
6.030954360961913	5.594015121459961	CD16-_NK_cells
-0.2831871509552002	6.216132640838623	CD16-_NK_cells
5.720388889312744	6.132324218750001	CD16-_NK_cells
7.243402481079102	6.583903789520264	CD16-_NK_cells
5.465202808380127	5.7543182373046875	CD16-_NK_cells
6.201509475708008	5.337298393249512	CD16-_NK_cells
5.831907749176025	6.526135444641113	CD16-_NK_cells
5.675205707550049	5.843774795532227	CD16-_NK_cells
6.679975986480713	5.608698844909668	CD16-_NK_cells
7.250402927398682	6.658874034881593	CD16-_NK_cells
6.736954212188721	5.893991470336914	CD16-_NK_cells
8.05178165435791	3.733832359313965	CD16-_NK_cells
6.066603183746337	5.662451267242432	CD16-_NK_cells
7.224030017852783	6.598169803619384	CD16-_NK_cells
7.659082889556885	6.2188310623168945	CD16-_NK_cells
5.886943340301515	5.506932735443115	CD16-_NK_cells
6.538270950317383	7.106158733367919	CD16-_NK_cells
6.131606101989746	5.882141113281251	CD16-_NK_cells
6.274071693420409	6.901440620422363	CD16-_NK_cells
7.5459699630737305	6.9383816719055185	CD16-_NK_cells
7.565638542175294	6.215996742248535	CD16-_NK_cells
7.040118217468261	5.93127679824829	CD16-_NK_cells
5.948981285095216	5.9611806869506845	CD16-_NK_cells
5.945663928985597	5.761702537536621	CD16-_NK_cells
5.960212230682373	5.638558387756348	CD16-_NK_cells
7.629903793334961	6.847221851348877	CD16-_NK_cells
6.358009338378907	6.232277870178222	CD16-_NK_cells
6.894934177398682	6.401270866394043	CD16-_NK_cells
6.2472853660583505	5.953385829925537	CD16-_NK_cells
6.064905643463135	5.717247009277344	CD16-_NK_cells
6.012420654296876	6.04487943649292	CD16-_NK_cells
6.013463497161865	5.6628828048706055	CD16-_NK_cells
6.4936838150024405	6.962155342102051	CD16-_NK_cells
6.263931751251221	5.733661651611328	CD16-_NK_cells
5.70454216003418	5.823009014129639	CD16-_NK_cells
5.735866069793701	5.614664077758789	CD16-_NK_cells
6.928066730499268	6.904200077056885	CD16-_NK_cells
7.539905548095703	6.707386016845704	CD16-_NK_cells
7.516303062438965	6.280837535858154	CD16-_NK_cells
7.465486526489258	6.190245151519776	CD16-_NK_cells
6.257382392883301	5.550082206726074	CD16-_NK_cells
7.223420143127442	6.158174514770508	CD16-_NK_cells
6.3640522956848145	6.108279705047607	CD16-_NK_cells
6.11176633834839	6.564875602722168	CD16-_NK_cells
7.580556869506837	6.627735137939453	CD16-_NK_cells
6.511862754821778	6.20356035232544	CD16-_NK_cells
7.270195484161377	6.115058422088623	CD16-_NK_cells
6.354089736938477	5.554515838623047	CD16-_NK_cells
6.226443290710448	5.536373138427734	CD16-_NK_cells
6.4909281730651855	5.983299255371094	CD16-_NK_cells
5.877544403076172	5.759838104248047	CD16-_NK_cells
6.2593278884887695	5.787964820861816	CD16-_NK_cells
6.465631484985352	5.845747947692872	CD16-_NK_cells
6.208015918731689	5.595125198364258	CD16-_NK_cells
5.731635570526123	5.689365863800049	CD16-_NK_cells
6.054851531982422	6.461907386779785	CD16-_NK_cells
7.40388822555542	6.800163269042969	CD16-_NK_cells
6.3902325630188	6.3059563636779785	CD16-_NK_cells
6.1320858001708975	6.821527481079102	CD16-_NK_cells
6.869631290435791	5.865626335144044	CD16-_NK_cells
7.263551235198975	7.000324249267577	CD16-_NK_cells
6.84589147567749	6.361713409423828	CD16-_NK_cells
6.626936435699462	7.19221067428589	CD16-_NK_cells
7.083307266235351	6.933483123779297	CD16-_NK_cells
6.1765899658203125	6.045923233032227	CD16-_NK_cells
5.945528030395507	5.680311679840088	CD16-_NK_cells
6.6070294380188	5.9068002700805655	CD16-_NK_cells
6.229925632476807	5.295709609985352	CD16-_NK_cells
7.419821739196777	7.15424108505249	CD16-_NK_cells
6.032044410705566	5.466823577880859	CD16-_NK_cells
6.411116600036621	6.0063509941101065	CD16-_NK_cells
5.560831069946289	6.353357791900635	CD16-_NK_cells
7.490021228790283	6.454910755157471	CD16-_NK_cells
5.946856498718262	6.0533647537231445	CD16-_NK_cells
7.053721904754638	6.724247455596924	CD16-_NK_cells
6.305616378784179	6.1058220863342285	CD16-_NK_cells
5.6194562911987305	6.153712272644044	CD16-_NK_cells
6.382663726806641	6.265887260437011	CD16-_NK_cells
6.271870613098144	6.518124580383301	CD16-_NK_cells
6.604361057281494	5.9888014793396	CD16-_NK_cells
5.939404010772705	5.972608566284179	CD16-_NK_cells
5.549732208251953	5.936261653900146	CD16-_NK_cells
6.911538600921631	7.428123474121093	CD16-_NK_cells
6.207300662994385	5.351361274719238	CD16-_NK_cells
6.292470455169678	6.040650844573975	CD16-_NK_cells
6.911154747009277	6.251433849334716	CD16-_NK_cells
6.0604472160339355	5.709063529968262	CD16-_NK_cells
7.582215785980224	7.025534152984619	CD16-_NK_cells
6.051650047302246	6.237541675567628	CD16-_NK_cells
6.264890670776367	5.924771785736085	CD16-_NK_cells
6.5433053970336905	7.153240203857422	CD16-_NK_cells
6.430723667144775	7.170021057128906	CD16-_NK_cells
6.366081237792969	6.33622932434082	CD16-_NK_cells
6.260673522949219	5.970160007476807	CD16-_NK_cells
7.372059345245362	6.096827507019043	CD16-_NK_cells
6.864128112792969	6.444504737854005	CD16-_NK_cells
6.148260116577148	5.60597038269043	CD16-_NK_cells
6.49046230316162	7.118215560913085	CD16-_NK_cells
7.414398670196534	6.827458381652832	CD16-_NK_cells
6.116291046142578	6.477182865142822	CD16-_NK_cells
5.9462666511535645	5.6230926513671875	CD16-_NK_cells
6.359319686889648	7.100228786468506	CD16-_NK_cells
6.141989231109619	5.866472721099854	CD16-_NK_cells
5.833016872406006	5.858392715454102	CD16-_NK_cells
6.3949294090271005	5.5170135498046875	CD16-_NK_cells
5.389616966247559	6.85334348678589	CD16-_NK_cells
6.6637468338012695	6.39110803604126	CD16-_NK_cells
6.196649074554443	6.25340223312378	CD16-_NK_cells
6.099003791809082	6.059236526489258	CD16-_NK_cells
6.348874568939209	5.452644348144531	CD16-_NK_cells
7.568255424499513	6.99094581604004	CD16-_NK_cells
6.456989288330079	5.387661457061768	CD16-_NK_cells
5.7688307762146	5.97812557220459	CD16-_NK_cells
6.395529270172119	5.487664222717285	CD16-_NK_cells
6.198166847229004	5.6653218269348145	CD16-_NK_cells
6.303314208984375	5.737425804138184	CD16-_NK_cells
6.727883815765381	6.329527378082276	CD16-_NK_cells
6.407219886779785	5.987452507019043	CD16-_NK_cells
5.762282848358154	6.309199810028077	CD16-_NK_cells
6.311813831329346	6.3541841506958	CD16-_NK_cells
6.194159984588623	6.022907733917236	CD16-_NK_cells
7.567706108093262	7.051773548126221	CD16-_NK_cells
5.972493648529052	5.699637413024902	CD16-_NK_cells
6.855704307556152	6.709589958190918	CD16-_NK_cells
7.3982906341552725	6.536036014556885	CD16-_NK_cells
6.196520328521728	6.431841850280762	CD16-_NK_cells
5.926048755645752	5.933768272399902	CD16-_NK_cells
5.984837532043457	5.923323631286621	CD16-_NK_cells
7.5507144927978525	6.170777320861816	CD16-_NK_cells
6.487889289855956	5.552608489990234	CD16-_NK_cells
5.925384998321533	5.711857318878174	CD16-_NK_cells
[truncated: 263,628 more rows]
