# Supplementary material for: Comparative analysis of dimension reduction methods for cytometry by time-of-flight data
Source: Nat Commun. 2023 Apr 1;14:1836. doi: 10.1038/s41467-023-37478-w (PMC10067013; doi:10.1038/s41467-023-37478-w)
Supplement: Supplementary file 8 — Source Data [file 41467_2023_37478_MOESM8_ESM.zip › Source Data/fig4_b.csv]

HLA-DR	umap1	umap2	saucie1	saucie2
1.9243471217028	7.907767295837403	-1.4807498455047607	-3.0315604209899902	-2.956448793411255
3.57523351461717	10.3719482421875	-1.758430004119873	-3.754180431365967	-3.143992424011231
3.27453773473131	9.40794563293457	-2.334291458129883	-3.542412519454956	-3.054299116134644
3.56585501542532	10.227418899536133	-1.6662662029266357	-3.7366394996643066	-3.0799803733825684
4.18321039276739	7.698400497436523	-3.98313307762146	-3.254655361175537	-3.7796709537506104
4.01791855716238	8.670269966125488	-1.1347696781158447	-3.554839849472046	-3.5110104084014893
3.4887542287938	9.47712230682373	-1.995695948600769	-3.3441824913024902	-3.643275260925293
1.32674478125409	7.042427062988281	-2.9112062454223637	-2.025676727294922	-2.450471878051758
4.29341200283088	8.8839569091796875	-5.248671531677246	-3.405621528625488	-4.092085838317871
2.81310533656736	9.203989028930664	-1.970051884651184	-3.289737701416015	-3.1523916721343994
4.5557827344219	10.013402938842773	-2.8069238662719727	-3.4144115447998047	-3.5091698169708248
4.02584543806698	10.011615753173828	-2.717055082321167	-3.218995571136475	-3.5650949478149414
1.75653017401193	7.283009529113769	-2.9408290386199947	-2.785222053527832	-3.199240207672119
4.18285923934286	10.194868087768555	-1.7166845798492432	-3.6916050910949707	-3.6108739376068115
2.29725790290869	7.57373571395874	-3.6868269443511963	-2.641665458679199	-3.164916753768921
3.58894900757985	9.265755653381348	-1.3882933855056763	-3.61948823928833	-3.2101173400878906
3.36578547884542	8.600343704223633	-0.9845321774482728	-3.4083371162414555	-3.0582058429718018
3.01563492148457	8.477278709411621	-2.2342026233673096	-3.0915853977203365	-3.404726266860962
3.76817994263733	9.585160255432129	-3.203357219696045	-3.634400367736817	-3.56988787651062
3.60433050928938	9.203388214111328	-1.1414227485656738	-3.5633726119995117	-3.548390150070191
1.41888154328958	7.343557834625244	-1.5149601697921753	-2.8227386474609375	-2.5764546394348145
3.08164069860547	8.972877502441406	-1.2345457077026367	-3.388266563415527	-3.0124790668487553
4.19651457984553	9.697564125061035	-3.3780450820922856	-3.526630401611328	-3.848637104034424
2.69256496391478	9.550861358642578	-2.0498642921447754	-3.280320167541504	-2.9540762901306152
3.70912611882168	8.049018859863281	-3.2912344932556152	-3.0126323699951176	-3.7628543376922603
4.02613224708525	9.949787139892578	-3.886280059814453	-3.5287113189697266	-3.906652450561523
4.25182072637392	9.47130012512207	-3.1870279312133794	-3.309389114379883	-3.5196156501770024
4.94246367625706	9.889178276062012	-2.132882833480835	-3.903531074523926	-3.5824706554412846
2.67486512121794	8.877232551574707	-1.8652678728103638	-3.245255470275879	-3.2392892837524414
3.10095988455218	8.28695297241211	-3.9988081455230713	-3.131455898284912	-3.2715272903442383
5.69849813153683	9.862027168273926	-1.4223904609680176	-4.295466899871826	-3.946489572525025
3.16305571773225	8.320206642150879	-1.3908799886703491	-3.3530015945434575	-3.2052628993988037
3.46376912999329	8.233869552612305	-1.9175665378570557	-3.609986305236817	-3.5221974849700928
3.09231825260593	8.291440963745117	-1.957686185836792	-3.6209816932678223	-3.429377317428589
4.16135354414056	9.33710765838623	-3.7631685733795166	-3.5501551628112793	-3.9798247814178462
4.40664065812345	9.708782196044922	-3.4748826026916504	-3.75154185295105	-3.7084124088287354
3.33886964360993	8.138399124145508	-3.242628812789917	-2.685518264770508	-3.447000741958618
4.16039638484638	10.546103477478027	-2.2572662830352783	-3.8782606124877925	-3.250885248184204
2.94678725614578	8.871726036071777	-2.9123075008392334	-3.3548731803894043	-3.519373655319214
3.71778425537791	8.395683288574219	3.2863221168518066	-4.1459150314331055	-3.6053109169006348
2.36122624696301	7.933403968811035	-1.7053331136703491	-2.8267173767089844	-2.8720805644989014
2.07828563978064	7.5768537521362305	-1.9369840621948242	-2.8250038623809814	-2.9222209453582764
3.40609617933938	8.450258255004883	-2.357013463973999	-3.22183895111084	-3.393941402435303
4.87744470459935	9.788164138793945	-3.6305191516876216	-3.5313940048217773	-3.7619645595550533
2.18643019863744	7.947291851043702	-2.641174077987671	-3.03830623626709	-3.321765184402466
4.29087493326829	10.286152839660645	-2.1920511722564697	-3.9254398345947266	-3.4753482341766353
3.60637331266567	9.971866607666016	-2.0198938846588135	-3.709187984466553	-3.315807580947876
3.76023883228009	7.8481035232543945	-2.9819035530090328	-3.232573986053467	-3.603096246719361
2.38089970367457	7.461594104766846	-1.8494430780410769	-3.1270732879638667	-3.2267150878906254
1.48346839792536	7.6842875480651855	-1.3473410606384277	-3.067135572433472	-2.855677843093872
5.3008271278695	10.330632209777832	-2.419351100921631	-4.064817428588867	-3.376694440841675
3.28509304972613	9.772184371948242	-1.9404014348983762	-3.5748291015625	-3.363481760025025
6.12874449633406	8.991283416748047	-1.1945775747299194	-4.303553104400635	-3.949861764907837
4.21778571094462	8.98414134979248	-5.033153057098389	-3.432504415512085	-4.1965250968933105
4.10797005325579	9.945738792419434	-2.7757980823516846	-3.5761961936950684	-3.593950033187866
2.46936248259721	8.464637756347656	-1.6852681636810305	-3.084590435028076	-3.08856463432312
3.60592363703743	10.227923393249512	-1.9913403987884521	-3.77164363861084	-3.1511127948760986
2.94758514802779	8.312392234802246	-1.1401530504226685	-3.636168956756592	-3.2372701168060303
1.87047983968452	8.391253471374512	-1.1332498788833618	-3.379380702972412	-3.1493744850158696
1.93546604310975	8.013605117797852	-1.1325095891952515	-3.191781520843506	-2.8644626140594482
3.8239599328946	9.55065631866455	-2.7616758346557617	-3.3969366550445557	-3.1730477809906
3.12842170431726	7.871679306030273	-2.1647603511810303	-3.2917943000793457	-3.1739132404327393
4.51709247266735	9.89767074584961	-4.045942306518555	-3.6358003616333003	-3.858352899551391
2.4474659536423	7.971930980682373	-1.2194772958755493	-3.427344799041748	-3.2216954231262207
1.40632254420703	8.137858390808105	-1.1142773628234863	-3.1589863300323486	-2.990194082260132
3.03229520215663	8.288337707519531	-1.2395204305648804	-3.2417335510253906	-3.0227043628692627
4.11138388115056	9.946990013122559	-1.5177525281906128	-3.8833758831024174	-3.692677974700928
2.29315911848527	7.7235589027404785	-1.5248054265975952	-2.9985289573669434	-2.8731114864349365
2.42854950394434	7.695158004760742	-3.2426834106445313	-2.82810640335083	-3.2235116958618164
3.91874327570205	9.39773178100586	-2.37646222114563	-3.501414537429809	-3.4270026683807373
3.15002227457689	8.758835792541504	-1.2530279159545898	-3.4464383125305176	-3.2065865993499756
2.63831495307179	8.452077865600586	-3.1865501403808594	-3.077178955078125	-3.226167678833008
4.98639400765636	9.298598289489746	-4.640031814575195	-3.308158874511719	-4.129118919372559
2.0511891459902	7.565945148468018	-2.1072893142700195	-2.7676093578338623	-2.535998582839966
3.71753154836501	9.47927474975586	-2.72855281829834	-3.420642614364624	-3.3405253887176514
3.25527927900651	8.849325180053711	-3.319578647613525	-2.927747964859009	-2.9004056453704834
3.56077594873106	10.09742546081543	-2.0963563919067383	-3.7845993041992187	-3.2991228103637695
3.92211375573449	8.076227188110352	-3.330275297164917	-3.2784001827239986	-3.714048147201538
3.398715341834	8.966779708862305	-1.2729986906051636	-3.695910930633545	-3.298421144485474
1.04255315213399	7.005788326263428	-3.040796995162964	-2.289445161819458	-2.6335246562957764
3.21935567944113	8.756087303161621	-1.209412693977356	-3.6991004943847656	-3.3636300563812256
3.76225464678417	9.662843704223633	-2.009866952896118	-3.8052310943603516	-3.2794001102447505
2.2818216976908	8.191864967346191	-1.5183180570602417	-3.3051986694335937	-3.1003921031951904
2.91503030247665	8.081021308898926	-2.174515724182129	-3.0337376594543457	-3.0420854091644287
2.67859575351601	9.404993057250977	-1.6779894828796387	-3.448082447052002	-3.084691047668457
4.0559727829354	8.960962295532227	-2.0566112995147705	-3.5435948371887207	-3.595913171768188
3.00642347923784	8.762579917907715	-2.5961825847625732	-3.103973388671875	-3.554816484451294
2.47118184370479	8.958117485046387	-2.446124792098999	-3.0572237968444824	-2.828420400619507
4.03195060090882	8.547245979309082	-4.4784979820251465	-3.4903030395507813	-3.9285385608673096
4.28319238674864	9.763238906860352	-3.1564886569976807	-3.5339045524597164	-3.733485460281372
4.03232212133044	9.338756561279297	-2.2820727825164795	-3.811892509460449	-3.399906635284424
3.17566272153906	9.094999313354492	-1.2585175037384033	-3.572672605514526	-3.4589316844940186
2.78046432087437	7.9789299964904785	-1.1551487445831299	-3.2414867877960205	-2.9642026424407963
3.34078713796016	8.896468162536621	-1.452196002006531	-3.634826421737671	-3.132500410079956
2.89779027411171	8.616729736328125	-4.165520191192627	-2.7966675758361816	-3.412807703018188
4.08286917934033	9.415146827697754	-3.234699249267578	-3.3080499172210693	-3.451090574264526
2.84893960310072	7.9043707847595215	-3.2771475315094	-2.9596245288848877	-3.579429388046264
3.25410515657147	8.897528648376465	-1.4912922382354736	-3.682703971862793	-3.058840990066528
3.79764112279354	8.748513221740723	-3.2077245712280273	-3.1981220245361333	-3.6131482124328613
2.4641176145545	9.243020057678223	-1.4843385219573975	-3.47306752204895	-3.1036775112152104
2.51511376377843	7.699650764465333	-3.751090288162232	-2.7494351863861084	-3.399893045425415
2.61219879076742	8.166216850280762	-2.8491508960723877	-3.151405334472656	-3.388385057449341
4.89795323454608	9.701390266418457	-1.577450156211853	-3.954491138458252	-3.6697056293487553
2.60953302270307	7.699431896209717	-2.936417818069458	-3.06099796295166	-3.5948979854583736
3.56230962517052	8.610308647155762	-2.2535593509674072	-3.4541196823120117	-3.429180383682251
2.35560150173216	8.130245208740234	-1.2677990198135376	-3.2905707359313965	-3.0718395709991455
4.4387713115125	8.694480895996094	-1.2149837017059326	-3.6730360984802246	-3.2746498584747314
4.23904625123794	9.441600799560547	-0.8926103711128234	-4.069164752960205	-3.6352336406707764
4.14974892339535	8.986716270446777	-3.03067684173584	-3.657578706741333	-3.895627021789551
3.3371967561097	8.4941987991333	-0.980202317237854	-3.7419981956481934	-3.3281376361846924
4.5559937249205	10.300800323486328	-1.977950096130371	-3.867896318435669	-3.4719536304473877
5.40688124905002	9.314027786254883	-4.587586879730225	-3.4690761566162114	-4.101716995239258
3.12484559649012	8.292139053344727	-2.1764609813690186	-3.132708072662353	-3.2459533214569096
3.26932237641864	9.681905746459961	-1.3766614198684692	-3.8575491905212402	-3.2494654655456543
2.04715065343351	7.2476654052734375	-3.3075318336486816	-2.652548313140869	-3.100315809249878
2.42188323298906	8.060791015625	-2.206704616546631	-3.5414397716522212	-3.3715665340423584
0.0683044799032157	8.4890899658203125	3.7860624790191646	0.42285969853401184	-3.932584524154663
2.18077677329469	7.3395490646362305	-2.147721290588379	-2.889490842819214	-3.0532186031341557
2.43565334947238	8.232575416564941	-1.162253975868225	-3.111227989196778	-3.0770137310028076
4.46255437518625	10.155649185180664	-2.7627193927764893	-3.8121461868286133	-3.465935468673706
4.33651999277232	9.620550155639648	-4.446570873260498	-3.663980007171631	-3.714954614639282
4.63110871422062	10.256583213806152	-1.9460390806198122	-4.063544273376465	-3.66960072517395
5.88310509465285	10.200230598449707	-1.819141149520874	-4.529725551605225	-3.844229221343994
4.69139296052014	9.712779998779297	-3.815032005310059	-3.6119771003723145	-3.972944498062134
4.66473045859262	9.308295249938965	-3.758168458938598	-3.490634918212891	-3.943222284317016
3.22602741251994	8.857667922973633	-2.357337474822998	-3.53865122795105	-3.266477346420288
2.84186510601703	10.947551727294922	-1.0986919403076172	-3.5621018409729004	-2.5256423950195313
2.8099167868867	8.20482063293457	-2.285982131958008	-3.3512530326843266	-3.268015861511231
2.45566926747935	8.908899307250977	-1.609856367111206	-3.290225982666015	-3.2132551670074463
3.81503218406163	8.976685523986816	-3.2266407012939458	-3.3324079513549805	-3.5899965763092037
4.44311570761037	9.113287925720215	-1.121006965637207	-3.9019603729248047	-3.626800775527954
5.03872446023741	10.32961368560791	-2.7149038314819336	-3.7461390495300293	-3.762795448303222
3.51737120163503	9.027968406677246	-5.273252487182617	-3.5113213062286373	-3.797440767288208
3.14815262544117	8.661606788635254	-3.119738101959229	-2.7413036823272705	-3.116142511367798
0.863117911947035	6.9820518493652335	-3.0247912406921387	-2.3188416957855225	-2.74684476852417
3.76725026789047	9.759490013122559	-1.868778347969055	-3.7890043258666997	-3.415636777877807
4.0270674528582	8.65888500213623	-2.151078224182129	-3.477830171585083	-3.523856878280639
4.3329075294498	10.08830451965332	-2.6318113803863525	-3.90512752532959	-3.2783598899841304
1.84137391864015	8.00275993347168	-1.1831363439559937	-3.126021146774292	-2.95219349861145
4.04935974268802	9.032490730285645	-3.374338150024414	-3.0789120197296143	-3.2694242000579834
2.38412914927184	7.5414252281188965	-3.665126323699951	-2.9521880149841304	-3.2894661426544194
3.14289768901999	8.096220016479492	-3.5676810741424565	-2.7168400287628174	-3.234387159347534
3.45535408259713	8.859365463256836	-3.920899391174316	-3.5544376373291016	-3.439622163772583
3.36905529775035	10.404128074645996	-1.5788660049438477	-3.925042152404785	-3.136157274246216
3.93886840620068	9.508358001708984	-1.5640865564346313	-3.6395397186279297	-3.361218929290771
2.24764302706174	7.482681751251221	-2.03749942779541	-2.9265959262847896	-3.051657676696778
4.14057041708352	8.927513122558594	-1.214903712272644	-3.830726385116577	-3.6173441410064697
2.93221543419574	9.545228958129883	-2.207580327987671	-3.480958938598633	-3.187852144241333
2.58331177312796	8.215836524963379	-2.904761075973511	-3.0363862514495845	-3.5583653450012203
2.98418272884167	8.28664493560791	-3.269681453704834	-3.1543593406677246	-3.3475358486175537
2.7218005485075	7.726370334625244	-3.8238742351531982	-2.9563577175140376	-3.448598623275757
5.07859768418848	10.274487495422363	-1.803302049636841	-4.0611066818237305	-3.6612918376922603
3.74061175696629	9.70205020904541	-2.482915163040161	-3.705154657363892	-3.531528234481811
2.85891174447328	8.615222930908203	-2.671018123626709	-3.269842147827148	-3.230043649673462
2.81902104291465	8.10807991027832	-1.0398614406585693	-3.3264846801757812	-3.099210500717163
4.64447055031878	10.29867935180664	-2.850877523422241	-3.9501352310180664	-3.2467434406280518
5.63390956120044	8.948905944824219	-1.1207199096679687	-4.097456932067871	-4.023817539215088
3.52772037394209	9.689167022705078	-1.9866127967834473	-3.626966953277588	-3.3782904148101807
2.08289953196592	7.79569673538208	-1.8843784332275393	-3.190225124359131	-2.8715808391571045
2.73080485489646	8.995441436767578	-1.0689374208450317	-3.3842215538024902	-3.1773521900177006
2.44499873312739	7.738586425781251	-1.5517747402191162	-3.0206384658813477	-2.9521968364715576
2.20489639969235	7.9363765716552725	-1.1655399799346924	-3.0333638191223145	-3.0218732357025146
3.90101378224637	9.271504402160645	-1.69859516620636	-3.9218358993530273	-3.833702325820923
3.76875456728944	10.322444915771484	-1.629455804824829	-3.8968029022216792	-3.584779977798462
3.71362854077467	9.419742584228516	-3.1066613197326665	-3.631314754486084	-3.379193782806396
3.30904308341188	8.865317344665527	-1.2151296138763428	-3.5076627731323247	-3.4138071537017822
2.14855343653673	8.009725570678711	-3.3592038154602046	-2.308961868286133	-2.814828872680664
3.87384584064042	10.391462326049805	-1.8161082267761228	-4.044166088104248	-3.0887277126312256
4.99524340503285	9.462274551391602	-4.135745525360107	-3.4554817676544194	-3.7397754192352295
4.2149722499446	8.482245445251465	-0.857540488243103	-3.782921314239502	-3.2802438735961914
3.42148819797563	9.180999755859375	-3.514894962310791	-2.9742002487182617	-3.1277735233306885
3.83976391651914	9.283367156982422	-1.5169024467468262	-4.008739471435547	-3.5386455059051514
3.88810397365346	9.971702575683594	-2.5069591999053955	-3.4268388748168945	-3.2201490402221675
2.96937836933906	8.1766939163208	-3.816848993301391	-2.864377737045288	-3.5658288002014165
3.33911744975513	9.791996955871582	-2.1083366870880127	-3.584077835083008	-2.6248974800109863
2.91841979354669	8.486820220947266	-4.129112720489502	-3.021310567855835	-3.5039999485015874
3.53877557452794	8.794693946838379	-1.4503108263015747	-3.391094923019409	-3.3259508609771733
3.3384345372728	8.948071479797363	-1.8272740840911865	-3.97278881072998	-3.315661907196045
3.86560837439782	9.233837127685547	-1.358809232711792	-3.7564234733581543	-3.4259872436523437
2.74700945026715	7.527941703796387	-3.161803960800171	-2.414740800857544	-3.142249822616577
3.01187599784619	9.191954612731934	-1.7004036903381348	-3.5457873344421387	-3.229992628097534
1.56823107973714	7.63104248046875	-1.8610711097717287	-3.049591302871704	-3.079905271530152
3.99354429225429	10.309954643249512	-2.989718198776245	-3.6139116287231445	-3.2722959518432613
2.59103885756167	8.480767250061035	-2.379359722137451	-3.0135407447814946	-3.022606134414673
3.02425601945775	8.51240348815918	-4.009435176849365	-3.0196008682250977	-3.452677011489868
4.02393105599641	8.45582389831543	-1.2705153226852417	-3.60825777053833	-3.572671413421631
2.05342466993896	7.749898910522462	-0.8633982539176941	-3.144906520843506	-2.9594066143035893
4.34193113832839	9.395479202270508	-4.138222694396973	-3.451501369476318	-4.10322380065918
2.79335372667154	8.722210884094238	-1.815935730934143	-3.3855662345886235	-3.1587524414062504
2.84692934814564	8.022248268127441	-2.122587203979492	-3.186647653579712	-3.360191583633423
2.12388800409619	8.692521095275879	-2.180023670196533	-3.2922859191894527	-3.000643253326416
1.9935795887803	7.836661338806153	-1.4467657804489136	-3.0666794776916504	-2.8330299854278564
3.70407105355917	9.183130264282227	-3.2485015392303467	-3.315493106842041	-3.7295196056365967
4.21905473102155	8.48252010345459	-4.584838390350342	-3.309340476989746	-4.0831685066223145
1.69122820491729	7.981043815612792	-1.3848748207092285	-3.119845390319824	-2.8662469387054443
3.0642562919039	9.205492973327637	-2.380068063735962	-3.176957845687866	-3.350007057189941
1.92946700397338	8.042227745056152	-1.1972633600234985	-3.0943121910095215	-2.993964433670044
4.11548891629465	10.152549743652344	-1.9734396934509277	-3.795469045639038	-3.4101951122283936
4.04429719404724	8.963274002075195	-2.894649028778076	-3.648149013519287	-3.4162967205047607
1.15678753064378	8.9038543701171875	-1.1726467609405518	-3.001952886581421	-2.5038206577301025
1.41254461875276	7.318356037139893	-1.8470684289932249	-2.631688117980957	-2.5898783206939697
4.02630664426564	10.205657005310059	-1.8770651817321775	-4.079959392547607	-3.227908134460449
2.32859385345685	7.893162727355956	-1.0667275190353394	-3.1759438514709473	-2.925488233566284
2.78759201825671	8.146599769592285	-2.0742850303649902	-3.1001420021057124	-2.8861379623413086
2.35702508721668	8.366164207458496	-2.3351504802703857	-3.2735166549682617	-3.1690251827239986
3.40555910476714	9.007190704345703	-3.403585910797119	-3.4126048088073726	-3.8109452724456787
3.39048687583243	9.724542617797852	-1.730905294418335	-3.7269372940063477	-3.399627447128296
3.02741033670637	9.530993461608887	-1.7886525392532349	-3.4421262741088863	-3.133255243301391
3.81837430420153	9.137211799621582	-1.554720163345337	-3.986727714538574	-3.28288197517395
1.79325502991807	7.365443229675294	-1.8903632164001465	-2.679166555404663	-2.8734452724456787
3.72978994257636	8.396140098571777	-1.0719783306121826	-3.9708235263824463	-3.4235036373138428
2.08186666767944	8.392040252685547	-2.9654173851013184	-2.74739408493042	-2.869727849960327
2.79812063001429	7.613431453704835	-2.819704532623291	-2.997593879699707	-3.1833727359771733
2.40424623166339	8.681343078613281	-2.923723459243775	-2.801990509033203	-2.7454869747161865
5.25543602151326	10.258578300476074	-3.009455442428589	-3.8085360527038574	-3.5800235271453857
3.63514283531568	7.997491836547852	-3.29477071762085	-3.243436813354492	-3.8580348491668706
2.763800404383	9.571920394897461	-1.5889936685562134	-3.585700750350952	-3.4161980152130127
2.70624240772939	8.303613662719727	-1.236054539680481	-3.600975275039673	-3.3305549621582027
1.97654228243664	7.398257732391357	-3.0851573944091797	-2.6078059673309326	-3.086018800735474
2.31652715753477	8.796246528625488	-2.5160861015319824	-3.0282359123229976	-2.5041563510894775
1.7073836201922	7.5282936096191415	-1.3624659776687622	-3.0636730194091797	-2.8060059547424316
1.23007637313353	7.037222385406495	-3.0230069160461426	-2.477803945541382	-3.1511547565460205
3.15260940448035	9.444316864013672	-2.4949469566345215	-3.23718786239624	-3.530778646469116
2.96609267505535	8.378506660461426	-1.8365411758422852	-3.5394062995910645	-3.3339290618896484
2.8334436096844	8.294543266296387	-0.92909175157547	-3.3877880573272705	-3.1518623828887944
3.13041016469816	7.808499336242675	-2.3543026447296143	-2.8739843368530273	-3.1091897487640385
2.69049356963628	8.445341110229492	-1.1131137609481812	-3.4517006874084473	-3.1791110038757324
5.60945471764319	9.990974426269531	-4.137822151184082	-3.8986349105834965	-4.101063251495361
2.80741111657758	8.171828269958496	-1.502026915550232	-3.120414018630981	-3.0142624378204346
3.67206730990144	9.07895565032959	-3.4926199913024902	-3.1369400024414063	-3.5026490688323975
4.20470048596247	10.190313339233398	-2.159505605697632	-3.8840250968933105	-3.147502183914184
4.53032645181163	8.42124080657959	-4.564554214477539	-3.210722923278808	-4.178353309631348
4.97937240490189	9.375862121582031	-4.735020637512207	-3.493483066558838	-4.162883281707764
5.35717838141003	10.581655502319336	-2.18314528465271	-4.237422466278076	-3.6804778575897217
2.31204669814346	9.195446014404297	-2.635239601135254	-3.0970339775085445	-3.103188991546631
3.61694401486968	8.944665908813477	-2.8159890174865723	-3.1740641593933105	-3.6874325275421147
3.59150913685181	9.841265678405762	-2.1195356845855713	-3.9735522270202637	-3.222282648086548
3.45997307767596	9.408016204833984	-1.5392833948135376	-3.382401943206787	-2.813436269760132
4.28234864797133	8.5833282470703125	-3.6616408824920654	-3.572038650512695	-3.903603315353393
2.91433835642033	8.388705253601074	-3.4817416667938232	-2.8869810104370117	-3.3330883979797363
3.55850267847349	9.523673057556152	-2.503282308578491	-3.4105448722839355	-3.3163917064666744
4.13880523328868	9.536568641662598	-4.060452938079834	-3.2268247604370117	-3.8990976810455322
3.3929333792837	9.33360767364502	-2.171341896057129	-3.576266288757324	-3.2049200534820557
3.76691178499656	8.935166358947754	-1.0915284156799316	-3.69741153717041	-3.5234806537628174
4.58278592700264	10.148040771484375	-3.1517179012298584	-3.9277472496032715	-3.7989304065704346
2.48956101512491	8.991340637207031	-1.6526007652282713	-3.355139970779419	-2.6626217365264893
3.50785846934606	10.382811546325684	-1.55848491191864	-3.7443885803222656	-3.29518723487854
4.08549909127794	10.167490005493164	-1.7925808429718015	-3.8207621574401855	-2.9341151714324956
3.39378348654408	8.509588241577148	-2.587556838989258	-3.6250228881835937	-3.5497195720672607
2.53703771180353	7.882031440734863	-1.7080366611480713	-3.2361211776733403	-2.953476667404175
3.17461945561585	9.483654975891113	-3.353967666625976	-3.246527671813965	-3.201465368270874
2.53275423020607	8.72016429901123	-1.52925443649292	-3.338556289672852	-3.0255157947540283
2.47849558231924	8.297616958618164	-0.9221973419189453	-3.1455414295196533	-3.002546072006225
2.20640378637125	8.953962326049805	-1.9577265977859497	-3.1551971435546875	-2.9340751171112056
2.28729526399161	8.022177696228027	-2.726064920425415	-2.9324424266815186	-3.0945069789886475
2.29477845796303	8.193792343139648	-1.353662371635437	-3.1837294101715083	-2.813645362854004
5.03641631896266	10.552178382873535	-2.2333829402923584	-4.067574977874756	-3.6474072933197026
5.1235896913131604	10.147727012634277	-2.8023622035980225	-3.9598116874694824	-3.9236199855804443
3.3455704746153	8.540010452270508	-3.594722270965576	-2.750338554382324	-3.143901109695435
4.28175610614915	9.493032455444336	-1.1072725057601929	-4.171085357666016	-3.47277021408081
2.67396610530299	8.115487098693848	-2.3106906414031982	-3.2946667671203618	-3.3163416385650635
3.41559123380621	8.520936012268066	-2.9782164096832275	-3.0667419433593746	-3.3802475929260254
4.85738533254309	10.653021812438965	-2.034454107284546	-4.151622772216797	-3.4596207141876216
2.66454662446376	9.921525001525879	-1.7420150041580202	-3.2493085861206055	-2.6011464595794678
2.63650640523877	8.246440887451172	-1.0239053964614868	-3.509372472763062	-3.1637818813323975
4.05268858339537	9.732362747192383	-2.038804054260254	-3.85392689704895	-3.5273230075836177
3.11325246867465	8.066618919372559	-2.7010815143585205	-3.3970484733581543	-3.825963497161865
3.49481004394308	8.261879920959473	-3.1792986392974854	-3.308870792388916	-3.7219464778900146
3.5464997823987	10.319185256958008	-1.687803506851196	-3.662454605102539	-2.817967414855957
3.61250852141391	9.563169479370117	-1.9948985576629639	-3.5828919410705566	-2.9923317432403564
3.84335843236512	8.852179527282715	-4.32945442199707	-3.344353199005127	-4.010512828826904
3.61074458676063	9.847894668579102	-2.700222969055176	-3.503709316253662	-3.4147770404815674
2.79471871898865	8.435437202453613	-2.278017520904541	-3.375386714935303	-3.064366579055786
2.30961175715979	8.554722785949707	-1.9678269624710083	-2.93476152420044	-2.624509572982788
3.84059012612786	9.206452369689941	-4.006580352783203	-3.2728004455566406	-3.7766225337982178
2.02386912650815	8.185365676879883	-1.311911940574646	-3.3002254962921147	-2.990861654281616
3.78485977534514	9.020223617553711	-3.0251004695892334	-3.4352989196777344	-3.745185136795044
4.05218846710788	9.68007755279541	-2.5619828701019287	-3.508685350418091	-3.1800217628479
1.93961048659435	7.416856288909912	-1.9278246164321902	-2.7529029846191406	-2.88263487815857
2.2762455391596	8.028867721557617	-1.5313053131103518	-3.0372695922851567	-3.2517001628875732
4.42434749083707	8.967010498046875	-1.3429478406906128	-3.600921869277954	-3.520798921585083
3.00836745773367	8.209501266479492	-1.8516464233398437	-3.2507925033569336	-2.8873510360717773
3.54753816265837	8.368431091308594	-2.082045793533325	-3.303446054458618	-2.96293568611145
1.74721712952167	7.366586208343506	-3.356293201446533	-2.3764944076538086	-2.716773748397827
2.92209044484692	9.615480422973633	-2.958399534225464	-3.2719430923461914	-3.2430977821350098
3.21771211846039	8.375421524047852	3.318614959716797	-3.4131107330322266	-3.301277875900269
2.98702047916356	8.2347412109375	-2.0104591846466064	-3.2190165519714355	-3.2222604751586914
2.98988315620725	7.7992401123046875	-3.170689105987549	-2.7384514808654785	-3.2166898250579834
3.15302119402695	9.662371635437012	-2.1119940280914307	-3.575573444366455	-3.243738412857055
3.48824152450139	10.305349349975586	-2.130459785461426	-3.831820249557495	-3.1991522312164307
3.54420961155359	9.278242111206055	-1.5861775875091553	-3.638559103012085	-3.2442471981048584
1.4958659482629	7.61487627029419	-2.0665640830993652	-2.9373416900634766	-3.0082833766937256
0.98139115913589	8.270219802856445	-1.6022430658340454	-3.1996572017669678	-2.794131278991699
1.90814077961404	8.259026527404785	-1.493926405906677	-3.4758055210113525	-2.7948100566864014
1.92939766390411	7.289828777313232	-3.0030496120452885	-2.620965003967285	-3.179587602615356
2.22855216873192	8.553342819213867	-1.4225362539291382	-3.5391225814819336	-3.1349031925201416
4.96253104365315	10.179350852966309	-2.872131109237671	-3.7857112884521484	-4.058907508850098
4.39928393806858	9.8667449951171875	-3.034763097763062	-3.7038340568542485	-3.5094840526580815
4.70328743963881	9.077852249145508	-4.0689215660095215	-3.3753483295440674	-3.7918627262115483
4.11337928598814	8.859540939331055	-3.5859770774841304	-3.396940231323242	-4.040431976318359
3.87751734000138	8.328704833984375	-2.7231924533843994	-3.490097999572754	-3.673283815383911
4.26765501158592	9.948321342468262	-2.7308759689331055	-3.7647552490234375	-3.4326708316802974
3.06546999356613	8.439741134643555	-2.0639498233795166	-3.0854384899139404	-3.261894941329956
3.01980916975146	9.45165729522705	-1.9412480592727661	-3.5859260559082027	-3.1909825801849365
3.503505891927	9.234048843383789	-1.608344316482544	-3.815457344055176	-3.320982694625855
2.08729766865592	7.455669403076172	-3.2300014495849605	-2.501199245452881	-3.014333963394165
3.26959191753028	8.906684875488281	-3.5505774021148686	-3.1758310794830322	-3.4906475543975826
3.04790996352407	9.232609748840332	-2.0565505027770996	-3.6602706909179687	-3.3765895366668706
4.33573197645004	8.959242820739746	-4.967452049255371	-3.237776279449463	-3.940424680709839
4.49409614580339	8.861833572387695	-1.6559734344482422	-3.7800302505493164	-3.5512168407440186
3.15049220924971	9.655869483947754	-2.0291121006011963	-3.5324578285217285	-3.2290303707122803
5.16303401709056	10.261463165283203	-2.8542213439941406	-3.7181954383850098	-3.6855432987213135
4.22452541123944	8.970646858215332	-0.712233304977417	-3.872394561767578	-2.975088357925415
2.84756349001821	8.363618850708008	-3.8634119033813477	-3.004368543624878	-3.289905309677124
2.61600432251472	7.506201267242432	-2.0584287643432617	-3.1049342155456543	-3.194353580474854
4.04054618341293	10.391939163208008	-1.704331636428833	-4.09722900390625	-3.2573311328887944
3.05079483098795	8.031020164489746	-1.9850786924362183	-3.529442310333252	-2.9523832798004146
2.45419873637388	7.594358444213867	-3.3846354484558105	-2.607271909713745	-3.2038061618804936
4.78983235170742	9.662660598754883	-4.452391147613525	-3.49644136428833	-4.020516395568848
4.20099996239882	9.332840919494629	-4.160552024841309	-3.2270781993865967	-3.710538625717163
2.65646993341339	7.820068836212159	-2.2189242839813232	-2.9049909114837646	-2.9127719402313237
4.90368857625224	9.498591423034668	-3.482317209243775	-3.5169792175292964	-3.955122709274292
4.61781703760971	9.92204761505127	-3.8879358768463135	-3.605473279953003	-4.1798176765441895
2.77516353635617	8.291133880615234	-2.6539037227630615	-2.9186925888061523	-3.2581164836883545
5.24696015573759	9.552458763122559	-4.398655891418457	-3.466090202331543	-4.419274806976318
3.35233713487558	8.146688461303711	-3.2327768802642822	-2.9158368110656734	-3.582916498184204
1.52865822206014	7.6586012840271005	-2.250692844390869	-2.6189849376678467	-2.3426854610443115
2.38408173368219	8.123942375183105	-1.0779215097427368	-3.1990466117858887	-2.925675392150879
2.87380848849025	8.841341018676758	-2.124023199081421	-3.7422132492065425	-3.4306764602661133
5.33404660385313	10.525894165039062	-2.5277273654937744	-4.170645713806152	-3.7095615863800053
2.88709960687584	9.7527494430542	-1.6988114118576052	-3.717548370361328	-3.286527633666992
4.33848887570724	9.89121150970459	-3.092932939529419	-3.6369411945343013	-3.390105962753296
3.57347398977383	9.440792083740234	-2.567534923553467	-3.0083847045898438	-3.151418685913086
4.00690153970782	8.162614822387695	-3.2636940479278564	-3.1472811698913574	-4.150020122528076
0.443169334661194	8.505898475646973	-1.1680957078933716	-2.754185676574707	-2.711463689804077
3.04904469727767	9.720122337341309	-1.756239891052246	-3.509241104125976	-2.9097030162811275
2.73896347180785	8.123167037963867	-2.9198412895202637	-3.013566255569458	-3.4404284954071045
1.30144478882206	7.067511558532714	-3.117594003677368	-2.337451934814453	-3.14079475402832
4.94733956102821	10.532949447631836	-2.219395875930786	-4.186541557312012	-3.4759738445281982
1.7304437797192	7.4092817306518555	-3.117310762405395	-2.6709794998168945	-2.9930844306945796
1.55715784778662	7.430440425872803	-0.5985159873962402	-2.908720254898071	-2.6731226444244385
4.10882713379644	9.292352676391602	-3.059432029724121	-3.5446066856384277	-3.7535512447357178
2.30745881309352	7.5789880752563485	-3.4621338844299316	-2.9011716842651367	-3.2536714076995854
3.27812233766717	7.295837879180909	-2.808213949203491	-2.852813720703125	-3.18249773979187
3.85880202399628	9.9213714599609375	-1.9884933233261106	-3.882028102874756	-3.3035070896148686
2.95296454573339	9.58279037475586	-2.4546151161193848	-3.3980159759521484	-3.1639115810394283
1.91259743988801	7.597957134246826	-2.388645648956299	-2.8214545249938965	-2.8869349956512447
2.58768145735286	9.343117713928223	-1.944776654243469	-3.1984975337982178	-2.489593267440796
2.08660346559384	9.096938133239746	-1.4989633560180666	-3.302788734436035	-2.8960583209991455
4.8281026308769	8.914875984191895	-1.3379484415054321	-3.7635791301727295	-3.5716135501861572
2.37485793821416	9.104336738586426	-1.7311983108520508	-3.3618745803833003	-3.0087597370147705
3.07700676733332	8.053372383117676	-3.922787189483643	-3.040320873260498	-3.5576062202453613
4.91289632311245	10.570719718933105	-2.0357909202575684	-4.373140811920166	-3.705406904220581
2.21055666954849	8.023409843444824	-1.9386514425277708	-3.151260852813721	-2.917938232421875
5.82260657966154	9.942453384399414	-3.95693039894104	-3.559041023254394	-4.591352462768555
3.22734355634557	9.4699554443359375	-2.139387845993042	-3.8388795852661133	-3.293205738067627
2.66724730551913	7.680181503295898	-1.852864384651184	-3.0386278629302974	-3.046129941940308
3.08442958414387	8.494539260864258	-2.335700511932373	-3.198416233062744	-3.320512056350708
4.00156620393162	9.75751781463623	-2.269660472869873	-3.7657310962677006	-3.168168306350708
2.01592315794733	7.770063877105713	-1.3970434665679932	-3.25801420211792	-2.895977735519409
3.08835470320641	9.589372634887695	-2.0581557750701904	-3.513577461242676	-3.115496873855591
4.20125296365455	9.06910514831543	-4.360650539398193	-3.177456855773926	-3.6964101791381836
3.24650915539102	10.007636070251465	-2.042654275894165	-3.6015126705169678	-2.8406059741973877
4.32086044644012	10.107291221618652	-2.273724317550659	-3.8597369194030766	-3.356385469436646
4.86381307627047	10.426777839660645	-2.589055299758911	-4.105936527252197	-3.5928914546966553
2.0344186936002	7.92108678817749	-2.8479437828063965	-3.1441631317138667	-3.0719840526580815
4.41616805752317	8.71022891998291	-1.8881233930587769	-3.8481009006500244	-3.4105422496795654
4.11840645260042	8.494233131408691	-0.8502415418624878	-3.9840450286865234	-3.5354349613189697
1.67293635119306	7.294051647186279	-3.077467441558838	-2.931690216064453	-3.27378511428833
2.83873132849975	9.073744773864746	-2.415902853012085	-3.185210704803467	-3.10738205909729
1.93727148449656	7.511885166168213	-2.5700628757476807	-2.118870735168457	-2.493021249771118
4.96707708746801	10.278310775756836	-2.4074182510375977	-3.8907105922698975	-3.7907955646514893
0.807029717121177	7.175529956817627	-2.3994531631469727	-2.128474235534668	-2.1613662242889404
2.61353121176072	9.190486907958984	-2.3914668560028076	-3.447406768798828	-2.935291051864624
3.12277358083963	8.633051872253418	-1.7002282142639162	-3.8302714824676514	-3.186911821365356
1.8604440241219	7.252628803253174	-2.6693902015686035	-2.642754316329956	-3.1759655475616455
2.45907253149879	7.838893413543702	-0.9777798652648926	-3.177341938018799	-2.8931210041046143
1.72754563543662	7.601176261901856	-2.0031185150146484	-2.833975076675415	-2.8202457427978516
4.12179105084981	10.2899808883667	-1.9515584707260132	-3.8818521499633794	-3.3133876323699947
3.19937779690124	7.807650089263915	-3.4884698390960693	-2.567338228225708	-3.270711898803711
4.15003195847706	8.634390830993652	-4.422672748565674	-3.196142673492431	-3.9308989048004146
2.12190327712403	8.756969451904297	-1.8398382663726807	-3.078562736511231	-2.9512012004852295
1.64804935875229	7.581744670867919	-3.8615756034851074	-2.7366151809692383	-3.307060480117798
4.33269967349833	9.629977226257324	-3.893155813217163	-3.57468843460083	-4.033500671386719
0.708739240133716	6.959854602813721	-2.87094783782959	-1.958299160003662	-2.5753796100616455
3.14667358149959	7.871235370635986	-3.2205615043640132	-2.9560065269470215	-3.2559316158294673
2.36388949091885	8.420893669128418	-1.7983255386352537	-3.22391128540039	-2.9757432937622066
2.04436473132976	7.655432224273682	-4.047845363616943	-2.2853844165802	-2.742825746536255
4.07826535197113	8.653430938720703	-2.540009021759033	-3.4820272922515874	-3.265976190567016
3.11358759972705	8.051485061645508	-2.9858264923095708	-3.0521883964538574	-3.26089334487915
2.26783775117783	8.03918743133545	-1.6956629753112793	-3.0103812217712402	-2.853971004486084
2.67439236336179	7.695935249328613	-3.0949165821075435	-2.6228249073028564	-3.088913679122925
2.75816425254528	7.834376335144044	-3.058844566345215	-2.9483489990234375	-3.3276212215423584
1.6685379638113	7.307297229766846	-1.684664249420166	-2.946481227874756	-3.047884225845337
5.15107688939229	9.475709915161133	-4.448044776916504	-3.413701057434082	-4.1485466957092285
1.93319567248979	7.75931739807129	-1.923270344734192	-3.043450355529785	-2.768838882446289
3.09317568634466	8.949789047241211	-1.8892148733139036	-3.52146577835083	-3.1806571483612056
4.78819291171784	9.158016204833984	-3.5880403518676753	-3.1888458728790283	-3.872144937515259
3.66478994680519	10.547012329101562	-2.2088825702667236	-3.774179697036743	-2.9289262294769287
3.23200510660749	9.7428131103515625	-2.3837532997131348	-3.4499964714050293	-3.0380184650421147
3.48565276523823	10.242980003356934	-1.6526957750320435	-3.66240644454956	-3.112194299697876
3.61493770458393	8.593287467956543	-1.034396767616272	-3.4402589797973633	-3.2242467403411865
1.9975189346304	8.078072547912598	-2.4267160892486572	-3.2710816860198975	-3.20632529258728
4.95594987948973	9.854164123535156	-4.621011734008789	-3.8088932037353516	-4.313326358795166
3.05239195624584	9.55550479888916	-1.5408194065093994	-3.55356502532959	-2.9962027072906494
3.1668759184868	8.781106948852539	-1.2216147184371948	-3.6083784103393555	-3.308231592178345
3.71688671204604	7.686082363128662	-3.148764133453369	-3.3588070869445796	-3.8497917652130127
3.51741391124128	8.175581932067871	-2.83579421043396	-3.3526058197021484	-3.5783829689025883
1.83107780421197	7.225703239440918	-2.977718114852905	-2.9209187030792236	-3.1583220958709717
0.456905102651952	6.8580617904663095	-2.8679497241973877	-2.2481908798217773	-2.482954263687134
3.88658884346701	9.397187232971191	-4.007620811462402	-3.2506957054138184	-3.8257009983062744
2.90899159803009	7.990522861480713	-1.3906655311584473	-3.5355467796325684	-3.105565071105957
2.37047091272706	7.657806873321533	-2.9128224849700928	-3.0910954475402828	-3.414421796798706
0.64728256318586	7.247178554534912	-1.2685714960098267	-2.4973130226135254	-2.366840124130249
3.79239523432582	8.866050720214844	-2.016601324081421	-3.4226436614990234	-3.3359537124633794
1.44874200048699	9.370540618896484	-1.1046310663223267	-3.162155151367187	-2.585505723953247
2.84540317784239	8.049932479858398	-1.6781277656555174	-3.2792415618896484	-3.327641487121582
3.05293819387571	8.815683364868164	-1.623564600944519	-3.40205979347229	-3.2891266345977788
2.40009418599344	7.474387645721436	-3.176470279693603	-2.518169641494751	-3.1677072048187256
2.27674297480467	8.53598403930664	-2.570098876953125	-3.030999183654785	-2.593989133834839
3.3617276728978	8.610454559326172	-2.6339142322540283	-3.304111480712891	-3.4739515781402583
4.39533316539923	8.640700340270996	-3.390790224075317	-3.484452247619629	-4.08550500869751
2.00985129616313	8.388609886169434	-1.4365909099578857	-3.295953273773194	-2.8944094181060795
4.19263372110548	9.544381141662598	-1.6106306314468384	-3.68652081489563	-3.656742811203003
3.55816000449259	8.078897476196289	-1.9511295557022097	-3.4071531295776363	-3.205812692642212
3.05384275880866	8.155386924743652	-1.333557367324829	-3.3717813491821285	-3.2349331378936768
4.43704130991418	9.860851287841797	-1.5038374662399292	-4.226025104522705	-3.715566396713257
3.66121505039439	9.11555290222168	-2.295048475265503	-3.214782238006592	-3.0764894485473633
3.32194002187763	8.259657859802246	-3.335881471633911	-2.8795623779296875	-3.585467576980591
2.63823366996369	7.747089385986328	-3.447046279907227	-2.541965961456299	-3.319025754928589
4.82164523822611	10.017487525939941	-2.1501405239105225	-4.083352088928223	-3.586667776107788
2.41646985506842	9.361249923706055	-2.6127266883850098	-3.608060836791992	-3.3300974369049077
2.31075921753441	8.246155738830566	-3.5026538372039795	-2.8343775272369385	-3.1993200778961186
3.34909026515271	8.621735572814941	-1.0484789609909058	-3.36031436920166	-2.921925306320191
3.54636740381116	8.357081413269043	-1.2737555503845215	-3.414398670196533	-3.3319330215454097
3.74962643849454	9.062776565551758	-3.6791725158691406	-3.3299636840820313	-3.579159498214722
3.70819347868353	9.302891731262207	-3.005950450897217	-3.3267946243286133	-3.435992956161499
2.88281314701085	8.191502571105957	-3.6691441535949707	-3.036032676696778	-3.493916511535645
3.89240291767985	8.740598678588867	-2.1537468433380127	-3.3592467308044434	-3.6450750827789307
4.72246422775091	9.970333099365234	-2.8846485614776616	-3.6431732177734375	-3.8612473011016846
4.71115086338521	9.583374977111816	-4.494072914123535	-3.7916526794433594	-3.903407573699951
3.79219196977443	10.219603538513184	-0.5196716785430908	-4.1226983070373535	-3.553454875946045
4.14456917682269	9.57339096069336	-4.178885459899902	-3.4278228282928467	-3.670448303222656
3.48762565316789	8.663002014160156	-1.5527967214584353	-3.651984214782715	-3.191776037216186
3.18136246238192	9.867648124694824	-2.2049059867858887	-3.769494771957398	-3.116405725479126
3.3809344936344	9.398015975952148	-2.943140268325805	-3.3983325958251953	-3.171875476837158
1.98920063867006	8.614299774169922	-1.6753631830215452	-3.0796549320220947	-2.828540802001953
4.69662045425289	9.5094633102417	-3.821785926818847	-3.648629665374756	-4.194155216217041
3.65920762936636	8.422496795654297	-1.927558898925781	-3.3311867713928223	-3.404520750045777
3.59613259417444	9.068174362182617	-3.085837364196778	-3.410431146621704	-3.513289928436279
3.45436946457675	8.603620529174805	-1.819831609725952	-3.770972490310669	-3.5791268348693848
3.44692135402195	9.59483528137207	-3.1133406162261963	-3.155703067779541	-3.3649051189422603
3.63022761261847	9.15881061553955	-2.9192843437194824	-3.253011465072632	-3.4746344089508057
2.87170555474482	8.155941009521484	-1.2571967840194702	-3.3660497665405273	-3.1903536319732666
3.02908222330106	8.161956787109375	-4.052738189697266	-2.759993076324463	-3.47163987159729
4.20498250933265	9.8863372802734375	-3.0990550518035893	-3.7310910224914555	-3.4078533649444585
1.66173443500531	8.202157020568848	-0.9238440990447997	-3.0822741985321045	-3.002882719039917
5.2863460647471	9.950539588928223	-3.8838446140289307	-3.8626208305358887	-4.047213554382324
4.05738610909563	9.283562660217285	-3.529329299926758	-3.520009994506836	-3.942603349685669
2.00682866829413	7.8829498291015625	-2.151777982711792	-2.667584180831909	-2.731680154800415
3.10527753596207	8.7889251708984375	-3.287268877029419	-2.801985263824463	-2.7146027088165283
4.05609081249326	9.882932662963867	-1.4378024339675903	-4.017440319061279	-3.6699471473693848
3.52057984290163	9.024714469909668	-1.6228625774383545	-3.7711591720581055	-3.1380946636199947
2.7350161196755	8.604145050048828	-1.070502519607544	-3.35174560546875	-3.0802626609802246
1.70343623373255	13.145907402038574	2.4661872386932373	-2.2294840812683105	-1.2949528694152832
3.31051099248356	8.662760734558105	-1.572282075881958	-3.4294779300689697	-3.001861810684204
2.38938406681233	8.348227500915527	-1.3474559783935547	-3.3062081336975098	-2.845641613006592
4.58811595325289	9.389759063720703	-4.408495903015137	-3.3365602493286133	-3.9647698402404785
2.99477877492485	9.639665603637695	-2.213545322418213	-3.3312249183654785	-3.390045404434204
2.72336084220719	8.724510192871094	-2.2638063430786133	-3.2861106395721436	-3.2891020774841304
4.6273317596103	9.5234956741333	-3.9499809741973877	-3.552415132522583	-4.141720294952393
0.856891780377452	7.600793361663818	-1.2497632503509521	-2.8993520736694336	-2.5725338459014893
3.13432737785555	9.456864356994629	-2.1705644130706787	-3.5232090950012203	-3.306996583938598
2.21591148968472	7.577199459075929	-1.7054595947265625	-3.0229730606079106	-3.0260369777679443
5.61887139696965	10.334006309509277	-2.6372063159942627	-4.122232437133789	-3.7194824218750004
2.41496250929201	7.951395511627197	-1.821618676185608	-2.83668851852417	-2.6971776485443115
2.52264038006919	7.894460678100586	-3.2429139614105225	-2.9163885116577144	-3.3802306652069096
2.8427790991164	8.878843307495117	-2.827671527862549	-2.7062673568725586	-2.8807313442230225
3.20485121928127	7.955581665039063	-3.0654823780059814	-2.8308815956115723	-3.1943287849426274
2.61274263244223	7.5045552253723145	-2.191310405731201	-3.5802791118621826	-3.181033611297608
4.51016706690668	9.391117095947266	-3.331880569458008	-3.4065670967102046	-3.8196818828582764
3.90571439516702	9.887628555297852	-2.167057514190674	-3.693674325942993	-3.148988962173462
3.8635285408083	9.444738388061523	-1.6025303602218628	-3.525824069976806	-2.921722650527954
4.72653323970457	9.496533393859863	-4.7651753425598145	-3.586110830307007	-4.074219703674316
4.18415685991397	10.33018684387207	-2.2810795307159424	-3.9573390483856197	-3.5915515422821045
3.55281835774573	9.141641616821289	-3.0187859535217285	-3.4819097518920894	-3.5825543403625493
3.27186344995026	14.310455322265625	2.1738433837890625	-3.5641961097717285	-1.1341345310211182
4.26168045691076	7.999178886413574	-3.6874339580535893	-2.9152727127075195	-3.945673704147339
2.78595619175035	9.162031173706055	-2.365349531173706	-3.201310157775879	-3.2364718914031982
3.47342469471463	8.416647911071777	-1.5337449312210083	-3.3677520751953125	-3.4534919261932373
2.82319907231285	9.575366020202637	-2.1277337074279785	-3.4662528038024902	-2.945348978042602
4.18893946871699	8.962347030639648	-3.857736349105835	-3.1992902755737305	-2.929948091506958
3.76678602354697	8.6926116943359375	-3.5882859230041504	-3.043718338012695	-3.8176772594451904
4.6151681413166	9.868623733520508	-2.1757142543792725	-3.8173880577087407	-3.7383019924163823
4.79305747103663	10.112298011779785	-2.622284412384033	-3.957095146179199	-3.7744498252868652
2.26665264371305	8.240955352783203	-1.8049552440643313	-3.0937905311584473	-3.0127646923065186
2.34641275787333	7.161776065826417	-3.2726547718048096	-2.929690361022949	-3.359521627426147
3.89552546009341	9.10776424407959	-1.5483564138412478	-3.6940178871154785	-3.2761471271514893
4.65925185844092	10.413619041442871	-2.0592353343963623	-4.076377868652344	-3.5451345443725586
1.84609799696035	8.552982330322266	-2.1138031482696533	-3.16971206665039	-2.9500787258148193
3.60717949031285	8.74832820892334	-4.900423526763916	-3.8939211368560795	-3.9245831966400146
4.58232398440755	9.58865737915039	-1.1597532033920288	-3.966013431549072	-3.6481165885925293
1.21477905897802	7.624547481536865	-1.9674150943756101	-2.8505353927612305	-2.6908352375030518
3.56676811022318	7.886272430419922	-2.6228742599487305	-2.89919638633728	-3.507838487625122
2.68230516935044	7.961047649383544	-3.5382721424102783	-2.780930280685425	-3.602268934249878
4.40537279445274	9.051143646240234	-2.749514579772949	-3.527265787124634	-3.7234613895416264
3.51406310052882	9.123832702636719	-2.7852165699005127	-3.5702438354492187	-3.337918996810913
3.31980923821475	8.440372467041016	-1.0452091693878174	-3.74429178237915	-3.2079100608825684
4.55311147179813	9.024896621704102	-1.0746859312057495	-4.073285102844238	-3.7298951148986816
2.29870857722526	7.751376628875732	-1.6548162698745728	-2.9244363307952885	-2.903657913208008
4.69435650646247	7.628267765045166	-4.79349946975708	-3.71044921875	-3.5787432193756104
2.1906738227203	8.2978057861328125	-3.0875041484832764	-2.384638547897339	-3.0864794254302974
5.14269202820074	10.456318855285645	-2.1949188709259033	-4.057055473327637	-3.74259877204895
3.1740011318792	9.594507217407227	-2.1085686683654785	-3.4333157539367676	-3.120987415313721
3.34107374473793	9.338833808898926	-1.7729971408843994	-3.696753740310669	-3.692042112350464
2.75704839634131	8.849082946777344	-2.8118691444396973	-2.9620339870452885	-3.1579959392547607
5.10502959679592	10.531461715698242	-2.0908844470977783	-4.165640354156494	-3.7426328659057617
3.73967669564504	8.848796844482422	-3.2489254474639893	-3.336639404296875	-2.8866493701934814
4.51972828046669	9.51518440246582	-3.9533727169036865	-3.3863625526428223	-3.8563425540924072
4.48789230548149	8.92796802520752	-1.3601388931274414	-4.138922214508057	-3.3913469314575195
3.88980977364287	9.138204574584961	-2.304029941558838	-3.420469999313354	-3.115143775939941
2.38988401667706	9.013407707214355	-1.7229111194610596	-3.2491481304168706	-3.0318992137908936
4.55617454765814	9.028329849243164	-4.819065570831299	-3.5147953033447266	-4.1537604331970215
3.51665699375721	8.182098388671875	-3.481131076812744	-3.0453076362609863	-3.7265238761901855
4.26086426489837	9.24945068359375	-4.092215061187744	-3.3034591674804683	-3.7964420318603516
4.28624607951294	9.630119323730469	-3.6296873092651367	-3.4817068576812744	-3.150047063827515
4.0978556534763	9.004434585571289	-3.3788070678710937	-3.132256507873535	-3.729199171066284
3.5387487358272	10.198413848876953	-1.9067926406860352	-4.088144302368164	-3.1516895294189453
1.86442231609509	7.317347526550292	-2.018156051635742	-2.736490488052368	-2.785649538040161
1.9464628283368	7.535015106201173	-2.1011528968811035	-2.506387233734131	-2.6257102489471436
4.93746033213746	9.516057968139648	-1.2152886390686035	-4.166104793548584	-3.645695209503174
2.1984951350798	8.991250991821289	-0.9981624484062195	-3.3616433143615723	-3.0576205253601074
3.79941097161937	8.619227409362793	-3.757707118988037	-2.553192138671875	-3.5305566787719727
3.2092755237402	8.992021560668945	-2.9523830413818364	-3.1867189407348633	-3.468085527420044
2.44686908127202	9.488107681274414	-2.183579683303833	-3.414244413375855	-3.124894857406616
2.82030279227317	9.510512351989746	-1.7992337942123415	-3.4721357822418213	-3.2926657199859615
3.07964312479234	8.500907897949219	-1.853516101837158	-3.1641407012939458	-3.1148548126220703
4.69275165759292	9.82417106628418	-1.5263960361480713	-4.161116123199463	-3.608534574508667
5.06999798773165	10.213640213012695	-2.566122531890869	-4.040709972381592	-3.502417325973511
3.19865846773731	8.182886123657227	-3.349560260772705	-2.702216625213623	-2.8834621906280518
2.98924140355431	8.256562232971191	-1.835284948348999	-3.345827102661133	-2.9375181198120117
2.79313194309054	9.55289363861084	-1.9035091400146482	-3.339335918426514	-2.6232657432556152
0.850120589613554	7.5239458084106445	-1.623158574104309	-2.8026793003082275	-2.558209180831909
4.12976170796366	7.923797130584717	-4.227891445159912	-3.218157291412353	-3.86395525932312
4.79252262953703	9.377236366271973	-4.968749523162842	-4.012414932250977	-3.983430147171021
3.72447577195328	9.342312812805176	-1.6983680725097658	-3.675703525543213	-3.039718866348267
3.86439820680125	9.276095390319824	-3.487536668777466	-3.14337158203125	-3.5230376720428467
3.92638508263587	9.776867866516113	-1.7818491458892822	-3.641167163848877	-3.2137267589569096
4.76638506053872	10.162545204162598	-2.4932408332824707	-3.857731580734253	-3.7474629878997803
2.18508719059965	7.7681074142456055	-2.243208169937134	-2.7058582305908203	-2.6123580932617187
3.03243550308827	8.987696647644043	-1.8502962589263916	-3.380549669265747	-3.189927339553833
3.08019559477073	9.73641586303711	-1.653130292892456	-3.814589023590088	-3.2725081443786626
0.895532694162972	7.758915424346924	-1.8805497884750364	-2.563925266265869	-2.4742655754089355
2.76553713646439	9.22252082824707	-1.5329208374023437	-3.389652967453003	-3.0776569843292236
3.60511230246233	10.084257125854492	-2.2655460834503174	-3.722632884979248	-3.666914224624634
5.42302319294937	9.642365455627441	-4.550372123718262	-3.533590316772461	-4.218878269195557
3.68737047093519	8.5992431640625	-1.588782787322998	-3.421902179718017	-3.354309558868408
3.57753205862598	8.192893981933594	-1.6353846788406372	-3.435742855072022	-3.131831645965576
2.44669548465513	8.593620300292969	-2.9098458290100098	-2.911510229110718	-3.079014539718628
1.57459227838053	7.761798858642578	-0.7792035341262817	-3.158226490020752	-2.8044731616973877
3.6397152887778	8.761487007141113	-2.424024820327759	-3.389648914337158	-3.5029001235961914
2.52524399511406	9.160721778869629	-2.696375608444214	-3.1736073493957515	-2.742225170135498
2.3613060446591	7.284575939178467	-3.0615537166595455	-2.2260782718658447	-2.707993745803833
4.89067919010541	9.516558647155762	-3.756427049636841	-3.5254974365234375	-4.0345563888549805
2.57012127825568	8.298773765563965	-3.2388052940368652	-3.0830330848693848	-3.4336464405059814
4.35015974281975	10.33251667022705	-1.9593534469604492	-4.15272331237793	-3.4586365222930904
4.02623534322392	8.747143745422363	-1.6145638227462769	-3.596803903579712	-3.4826118946075435
4.81690386030651	10.366082191467285	-2.322571039199829	-4.031397342681885	-3.4132473468780518
1.93784041965454	9.904801368713379	-0.8531420826911926	-3.126459836959839	-2.9783642292022705
4.17507925095279	9.067676544189453	-3.4163506031036377	-3.0099310874938965	-3.492501258850098
4.65177498609329	9.382437705993652	-3.347116470336914	-3.5615234375	-3.2087414264678955
4.23770304672704	9.94009780883789	-2.0692944526672363	-4.389688491821289	-3.6006760597229004
3.39963444943304	7.702950954437256	-3.8386282920837402	-3.00419282913208	-3.604205369949341
3.6425048682839	8.943544387817383	-3.17376446723938	-3.6264901161193848	-3.682393789291382
4.99739325246972	9.620660781860352	-3.5501410961151123	-3.3586349487304683	-3.4011082649230957
2.27875527361238	8.80395221710205	-1.715735673904419	-3.199144124984741	-2.9545185565948486
2.76334713055796	7.851924419403076	-2.1538634300231934	-2.98809814453125	-3.1325466632843013
4.08208592866123	8.972166061401367	-3.377254009246826	-3.6207346916198735	-3.7394320964813237
1.02895748404663	7.465611457824706	-2.734131097793579	-2.8231618404388428	-3.0302634239196773
2.1249452854211	8.738104820251465	-2.2221360206604004	-2.935418844223023	-3.1939456462860107
4.01524959034997	9.95531940460205	-1.902970552444458	-3.9736986160278325	-3.441528797149658
4.66361846283387	9.928278923034668	-2.089595317840576	-3.7623910903930664	-3.6865360736846924
1.64041728322671	7.4935007095336905	-1.747166633605957	-2.99006175994873	-3.0041587352752686
3.59338475176386	9.426155090332031	-3.1231372356414795	-3.4807679653167725	-3.408754587173462
0.888083916461523	7.498678684234619	-1.6635010242462156	-2.7010653018951416	-2.3777406215667725
2.98180112687083	9.627240180969238	-1.6765791177749636	-3.5563650131225586	-3.2370510101318364
3.70088889985083	9.695474624633789	-2.32627534866333	-3.6410932540893555	-3.4469807147979736
3.45461419248422	9.539835929870605	-2.1285440921783447	-3.5965917110443115	-3.435546636581421
0.535874342535756	6.611258029937745	-3.351148843765259	-2.1053683757781982	-2.613041877746582
3.51023854986858	9.023284912109375	-3.3052961826324463	-3.356297016143799	-3.1326498985290527
2.22409523856752	7.55647611618042	-2.5782196521759033	-2.934830665588379	-3.253558158874512
1.19976878214884	7.404766082763673	-1.3120533227920532	-2.69846248626709	-2.459364652633667
3.49652490314014	9.505531311035156	-2.717731475830078	-3.5370931625366206	-3.1816701889038086
1.3509364760817	7.9261345863342285	-1.8490087985992432	-3.0043482780456543	-3.000229597091675
4.02173496308876	8.535654067993164	-3.421083927154541	-2.73030424118042	-3.3299508094787598
4.38095315217855	9.481681823730469	-3.450914144515991	-3.639268398284912	-3.6311216354370117
1.47851691523957	7.403670787811279	-1.3657896518707275	-2.9109015464782715	-2.6495521068573
2.70748692030844	7.159652709960937	-4.4102630615234375	-2.8754489421844482	-3.079918146133423
3.91877593988485	8.51060676574707	-3.9376606941223145	-3.2182583808898926	-3.786407709121704
4.66510299518245	9.7139892578125	-1.4745709896087649	-4.124176025390625	-3.6730215549468994
3.44355127928285	8.755613327026367	-3.4173624515533447	-3.082483291625976	-3.410115957260132
4.61944369851112	9.621847152709961	-4.7546000480651855	-3.742204189300537	-4.141177177429199
3.39795208756486	8.427172660827637	-3.036291599273682	-3.177893877029419	-3.138439416885376
3.12995203820987	7.789137840270996	-3.838404893875122	-2.983713388442993	-3.357995986938477
1.09007971864343	7.0982093811035165	-2.363906145095825	-2.749441385269165	-2.78464412689209
4.63340873735874	9.46875286102295	-1.7117421627044678	-4.001810550689697	-3.562474012374878
2.38390481218617	8.060223579406738	-4.160562038421631	-2.853177070617676	-3.438545465469361
4.6348565303429	10.540959358215332	-2.09270977973938	-4.110514163970947	-3.078869581222534
4.71830327499826	9.788505554199219	-4.22062873840332	-3.6313014030456543	-3.8310840129852295
4.13912327797964	9.301481246948242	-3.4961285591125493	-3.3153152465820313	-3.5568211078643803
4.7162505871828	9.23309326171875	-4.4513163566589355	-3.4337892532348633	-3.807722806930542
2.24010962739962	7.657055854797363	-2.4186716079711914	-2.7944400310516357	-3.0278820991516113
3.60207417873009	10.188703536987305	-2.0255932807922363	-3.867018461227417	-3.2098782062530513
3.36160569513959	8.53476333618164	-3.9562397003173833	-3.072064876556397	-3.5306713581085205
2.57339262293456	7.712138652801515	-1.7189466953277588	-3.2850847244262695	-3.1341469287872314
3.35461883932288	8.654411315917969	-1.7437278032302859	-3.370464324951172	-3.299334287643432
2.20166737440987	7.7524733543396	-1.3655818700790405	-3.0182247161865234	-2.9023377895355225
2.98581852299993	8.607250213623047	-3.0021729469299316	-2.871359348297119	-3.0653693675994873
2.33022432625219	8.8143892288208	-2.7647595405578613	-3.007963180541992	-3.1533863544464107
3.47275659863605	9.404230117797852	-3.0409910678863525	-3.583874464035034	-3.205007314682007
3.64868049309897	9.472715377807617	-1.7873177528381348	-3.6025958061218257	-3.4571325778961186
3.2326391985688	7.95344591140747	-2.4267733097076416	-2.8667774200439453	-3.2107417583465576
4.43395078809827	9.660314559936523	-4.055608749389648	-3.315082550048828	-4.00452995300293
4.68209760568471	8.71587085723877	-3.6314854621887207	-3.6013586521148686	-4.135175704956055
2.73030202441844	8.041430473327637	-1.2776806354522705	-3.386857032775879	-3.092595338821411
5.64281492386399	10.135306358337402	-3.1509206295013428	-3.990490913391113	-3.7612805366516113
3.09604668152884	8.847204208374023	-1.7022756338119507	-3.6605682373046875	-3.466010808944702
2.53763475233991	8.624906539916992	-1.2647956609725952	-3.469576597213745	-3.099858522415161
2.52631581616649	8.2186279296875	-1.6151901483535767	-3.4088253974914555	-3.1319715976715083
4.10071979788098	9.130812644958496	-0.7747895121574401	-4.030341625213623	-3.4054019451141357
4.27818584952764	9.85848617553711	-3.1294603347778325	-3.8735523223876953	-3.708019971847534
3.00593829014138	8.873929023742676	-2.7894437313079834	-3.184934616088867	-3.676830291748047
2.14044026384464	7.476508140563966	-3.5968844890594482	-2.208017587661743	-3.1583023071289063
3.4392626214787	8.30627727508545	-3.2242391109466553	-3.2419486045837402	-3.8401999473571777
3.2357043109671	8.106464385986328	-2.097771167755127	-3.43690824508667	-3.2996203899383545
4.21094943383342	9.831266403198242	-4.057135581970215	-3.732727527618408	-3.1577169895172124
3.34766290891875	7.769951343536376	-4.179713726043701	-2.990129947662353	-3.826103925704956
2.50673144180907	9.066571235656738	-1.3374159336090088	-3.7354605197906494	-3.2425312995910645
2.61888488565576	7.4481916427612305	-3.711294412612915	-3.22616958618164	-3.3449032306671143
4.57028177120195	9.6407318115234375	-4.060150623321533	-3.76133394241333	-3.69608473777771
2.81366036072077	8.175695419311523	-2.929694175720215	-2.856175661087036	-3.174895286560059
2.38810793869771	9.251326560974121	-1.384076476097107	-3.526960849761963	-3.0495259761810303
3.93014592950892	9.495079040527344	-1.46231746673584	-3.7123818397521973	-3.448029279708862
3.83249232935711	8.762490272521973	-1.1706112623214722	-3.7598259449005127	-3.2238943576812744
2.40239770568426	8.67229175567627	-2.8529441356658936	-2.8729381561279297	-3.202855825424195
3.83065479886718	9.654892921447754	-2.1163570880889893	-3.4948339462280273	-3.420114994049072
2.7368407048112	8.751277923583984	-2.7667648792266846	-3.20038366317749	-3.548274278640747
2.10556049148719	7.856701374053954	-1.1576447486877441	-3.1430096626281743	-2.9413368701934814
3.74585429320638	10.79119873046875	-1.5705943107604978	-3.5621232986450195	-2.7369000911712646
2.79147553906685	8.788657188415527	-1.5503910779953	-3.3493528366088863	-3.1457893848419185
3.95695060408513	8.406612396240234	-0.9305647611618042	-3.766040802001953	-3.6485087871551514
4.65738633883697	10.14073657989502	-1.804623007774353	-4.070066928863525	-3.595653772354126
2.46321082259443	7.990040302276612	-1.5941348075866701	-3.1690735816955566	-2.9752800464630127
2.83078553497175	8.63112735748291	-2.289943218231201	-3.195171356201172	-2.897455453872681
1.32812133959665	7.405358314514161	-0.9166182279586792	-2.833441734313965	-2.5696985721588135
2.19067601384317	8.884415626525879	-1.163567304611206	-3.662304639816284	-3.168068885803222
2.53973161532037	10.116982460021973	-1.6154053211212156	-3.537931442260742	-3.0276830196380615
5.08734574365078	10.374074935913086	-2.2903764247894287	-4.304288387298584	-3.4877076148986816
2.74325912130314	8.318696022033691	-3.9553730487823486	-2.7998740673065186	-3.54156231880188
3.64985011453164	8.4752836227417	-4.077091217041016	-2.859524726867676	-3.5647807121276855
4.13070056127169	10.109664916992187	-2.3736579418182373	-3.772700071334839	-3.4233934879302974
4.49931851096663	9.328137397766113	-3.6286168098449707	-3.6514968872070312	-3.9494519233703618
3.80856727179578	7.747588157653809	-2.9931769371032715	-3.188808917999268	-3.693910837173462
3.97502894770189	9.392165184020996	-2.4512228965759277	-3.786593914031983	-3.6690466403961186
3.84890363262623	9.82886028289795	-1.9079080820083618	-3.8845951557159424	-3.2865331172943115
4.33906890378366	9.7893705368042	-2.3383471965789795	-3.8734965324401855	-3.548494815826416
1.79181295611659	8.218055725097656	-1.6099889278411865	-3.1900939941406254	-2.9411282539367676
1.92163769061678	7.874891757965088	-3.411858320236206	-2.8085005283355713	-2.9709248542785645
3.56435404675869	8.571228981018066	-4.288519859313965	-3.264216423034668	-3.641588449478149
4.0919645322325	9.4553680419921875	-3.5583822727203365	-3.2122325897216792	-3.610402822494507
1.17794431358547	7.210817813873292	-2.6064088344573975	-2.448828935623169	-2.8865549564361572
3.78862351844833	9.279126167297363	-1.4510308504104614	-3.990303516387939	-3.5286996364593506
4.03906586445319	9.30675983428955	-3.497567176818847	-3.58515214920044	-3.8321931362152104
1.40546650657417	7.1103105545043945	-2.8946046829223637	-2.6363492012023926	-2.953453779220581
3.17385672077422	8.611083984375	-3.9692461490631104	-3.253561019897461	-3.8113605976104736
3.28119390112857	8.5241851806640625	-2.8514602184295654	-3.30445408821106	-3.5259802341461186
4.00261147396806	9.814568519592285	-2.38112473487854	-3.4901313781738277	-3.334566116333008
3.56512090286559	10.241971015930176	-1.9357770681381226	-3.824885368347168	-3.475314140319824
4.41503385964557	9.166924476623535	-0.9201676249504089	-3.9948461055755615	-3.4935877323150635
4.20339505853649	10.186055183410645	-2.1314029693603516	-3.8783154487609863	-3.2859046459198
2.09075286787821	7.980945587158203	-1.5736312866210937	-3.2553863525390625	-2.6996777057647705
1.92097769320831	7.277914047241211	-3.0519478321075435	-2.9367144107818604	-3.2904555797576904
3.86405308093691	9.10830307006836	-1.0915136337280273	-4.055902481079102	-3.680220365524292
2.81038966983218	7.364878177642822	-2.67140531539917	-3.0661189556121826	-3.343590259552002
3.01103342178009	7.847942352294922	-3.496714353561402	-2.7415108680725098	-3.5059950351715083
4.22136503301858	10.262237548828125	-2.034273624420166	-3.902358531951904	-3.449689149856568
4.05647491974549	9.287670135498047	-3.453973531723023	-3.4752073287963867	-3.6000831127166744
1.52227797491396	8.86003303527832	-1.1685634851455688	-3.0121953487396245	-2.457277774810791
1.46061226796329	7.153526782989501	-2.5865871906280518	-2.6634457111358643	-2.89242696762085
2.30599433719755	7.76311731338501	-3.1742703914642334	-3.0399975776672363	-3.3822488784790044
5.1801064208622	9.62761402130127	-4.468657970428467	-3.5838522911071777	-4.355695724487305
3.61051358004489	10.049077033996582	-1.872540831565857	-3.616115808486938	-3.110189199447632
2.80487343803268	7.87052059173584	-2.0703125	-2.9332375526428223	-3.051780462265014
2.68745440836583	8.85711669921875	-1.1265147924423218	-3.5324847698211665	-3.0899858474731445
2.83897068932521	9.745465278625488	-1.7147232294082644	-3.505598545074463	-3.2933166027069096
5.21488800565763	10.006119728088379	-3.4915452003479	-3.7335052490234375	-3.718376398086548
0.207966058883443	7.39274263381958	-0.9307900667190553	-2.353227138519287	-2.2265853881835937
4.18476838769451	9.080863952636719	-4.022215843200684	-3.448552131652832	-3.5948503017425537
4.1679479274311	9.60412883758545	-2.048670530319214	-3.7484321594238277	-3.8616316318511963
3.00253289694559	9.757672309875488	-2.3239243030548096	-3.6682543754577637	-3.2829506397247314
4.68584472229718	10.051225662231445	-2.4393692016601562	-3.7425119876861572	-3.7772490978240967
4.3169789219055	8.800629615783691	-4.993097305297852	-3.296143054962158	-4.136699676513672
5.41661686500048	10.322857856750488	-1.7934942245483398	-4.523600101470947	-4.007561206817627
3.97143064191066	10.080727577209473	-2.427894115447998	-3.7992401123046875	-3.427748441696167
4.14631747103527	9.207413673400879	-3.393040180206299	-3.2813448905944824	-4.052545070648193
3.74013499061398	9.416717529296875	-3.0549986362457275	-3.501646041870117	-3.487652778625488
4.51799619608778	10.313499450683594	-1.9518107175827026	-4.517910003662109	-3.697425365447998
3.26746746278472	9.663309097290039	-2.577099323272705	-3.7767341136932373	-3.368250131607055
2.27456172935283	8.649486541748047	-2.093421220779419	-3.124324321746826	-3.1049644947052
4.05302439907257	9.092771530151367	-1.853987693786621	-3.6795942783355713	-3.458401918411255
4.48465315526055	10.427316665649414	-2.0836021900177	-4.18411111831665	-3.291705369949341
4.79841305330214	9.291614532470703	-4.2169108390808105	-3.3174223899841304	-3.7836506366729736
4.48146943910372	9.846471786499023	-1.6092746257781985	-3.9966652393341064	-3.774719476699829
3.49342232381218	7.85103416442871	-2.1668314933776855	-2.8495326042175293	-3.1044600009918213
4.16845536781428	10.258834838867187	-2.3190808296203613	-3.8436737060546875	-3.560854911804199
2.54184885647847	10.134977340698242	-1.3129677772521973	-3.26592206954956	-2.3221161365509033
2.01868083763347	7.329864025115967	-2.886181831359863	-2.353461742401123	-2.397761106491089
3.33845649720047	8.592559814453125	-1.8302541971206665	-3.3950273990631104	-3.426295757293701
2.84784254815982	8.832601547241211	-3.29184103012085	-2.901639938354492	-3.244236946105957
4.611475285453	9.5962495803833	-3.708314180374145	-3.6527457237243652	-3.896592617034912
2.83932042205153	8.085119247436523	-3.3793511390686035	-3.074887275695801	-3.5894827842712402
4.37578779343028	8.564212799072266	-1.2607157230377197	-3.599239826202392	-3.5949974060058594
2.20999512428853	7.746884346008301	-2.9774959087371826	-2.421579122543335	-2.665342092514038
2.48834192283163	8.821971893310547	-1.4378975629806519	-3.3071417808532715	-3.2829430103302
4.69169155764232	9.053093910217285	-4.30005407333374	-3.4892032146453857	-3.9806272983551025
2.65788619751854	8.985342025756836	-1.9144257307052612	-3.4249815940856934	-2.944896936416626
2.7879717450509	8.703365325927734	-2.3942196369171143	-3.4027028083801265	-3.491300344467163
1.86887879493929	7.102910995483398	-2.607607841491699	-2.20223331451416	-2.7226526737213135
4.14611093104129	9.568488121032715	-3.161542654037476	-3.6930434703826904	-3.919214963912964
3.01418821283627	7.761091232299804	-2.7284531593322754	-2.9747910499572754	-3.3455271720886235
3.07081979038451	9.147103309631348	-3.0270817279815674	-3.27327823638916	-3.3321435451507573
3.63323379119837	9.432107925415039	-2.8079867362976074	-3.4370861053466797	-3.3408553600311275
2.54073850526724	7.7761240005493155	-2.145019769668579	-2.639974355697632	-2.7317092418670654
2.6933993817831	8.022485733032227	-1.9571303129196167	-3.2660346031188965	-3.1084520816802974
1.39188402384511	7.681275844573975	-1.36959969997406	-3.067728281021118	-2.9362833499908447
1.7612042150704	9.680251121520996	-1.5173736810684204	-3.3473625183105464	-2.764249563217163
2.49424217992385	7.814096927642822	-1.734627604484558	-2.9736995697021484	-2.8996670246124268
3.46766905955935	9.7763519287109375	-2.3602075576782227	-3.7561144828796382	-3.072608709335327
3.42732997483052	8.381339073181152	-1.7499520778656006	-3.7354061603546143	-3.5793361663818364
5.47961125946402	10.527775764465332	-2.496208906173706	-4.368428707122803	-3.8979861736297607
4.96407918191833	9.899008750915527	-1.602039098739624	-4.284936904907227	-4.005551815032959
4.52115341079214	9.902902603149414	-3.9057269096374507	-3.603015184402466	-4.094231128692627
2.31072706963576	9.08110523223877	-2.0891590118408203	-3.269296169281006	-3.2656552791595455
1.36719702299844	8.06558895111084	-1.683725357055664	-2.935062885284424	-2.624865770339966
3.60936096587431	9.425286293029785	-2.3111488819122314	-3.619597196578979	-3.401304006576538
3.06954522411332	8.920702934265137	-2.5162765979766846	-3.340162992477417	-3.68761944770813
3.45579796625338	8.71878719329834	-1.2305026054382324	-3.507119655609131	-3.3389928340911865
5.38245365304275	9.897270202636719	-4.208044052124023	-3.8924002647399902	-4.111737251281738
4.03149891990134	9.5269317626953125	-2.720456123352051	-3.5194158554077144	-3.322338819503784
3.20247155929316	8.562151908874512	-3.46783709526062	-3.1976914405822754	-3.544862747192383
2.88920618484779	7.46032476425171	-2.946385622024536	-2.457651138305664	-2.953115701675415
2.38783383256217	6.613530635833741	-2.9694273471832275	-2.6941776275634766	-2.8071367740631104
2.98286545232502	9.095232009887695	-1.1611559391021729	-3.640570640563965	-3.3398554325103755
2.79196162906027	10.298811912536621	-1.9110878705978394	-3.5389528274536133	-3.043936014175415
5.18265650838924	9.464542388916016	-3.9504785537719727	-3.562714099884033	-3.917231321334839
2.04536463457402	7.314438343048096	-2.0209455490112305	-2.7899997234344482	-2.8660175800323486
1.42767439191407	7.543245792388917	-3.396084785461426	-2.8289761543273926	-3.2336065769195557
3.31237852978324	9.07464599609375	-1.7731294631958006	-3.334215879440308	-3.0762546062469487
4.95055634120602	9.905308723449707	-3.7905066013336177	-3.543848991394043	-3.9989342689514165
3.10146951746048	8.7476654052734375	-3.3067612648010254	-2.730107307434082	-3.036865472793579
1.84565573795118	9.002041816711426	-1.8134324550628662	-3.5238451957702637	-2.7064430713653564
4.21951851064985	9.916472434997559	-2.161799669265747	-3.8338708877563477	-3.3053052425384517
3.00433660367468	7.959795951843262	-2.5919785499572754	-3.5617303848266597	-3.729475259780884
3.95220558541814	9.14376163482666	-3.5042057037353516	-3.6169686317443848	-3.819732427597046
4.80715527346544	9.47934341430664	-2.4496140480041504	-3.72459077835083	-3.7725098133087154
4.21061893038701	10.20439624786377	-1.6967848539352417	-3.9299263954162598	-3.3060734272003174
2.78232163643607	8.862918853759766	-3.293091297149658	-2.8916478157043457	-2.9120919704437256
2.93355045057644	7.661182403564453	-2.2176897525787354	-3.111461639404297	-3.3660757541656494
1.14596462321011	7.436522960662842	-2.573052167892456	-2.573359727859497	-2.7633697986602783
3.00108974689122	8.278167724609375	-1.571818470954895	-3.7579050064086914	-3.05029296875
3.10185646833738	8.28775405883789	-3.083974838256836	-2.885835647583008	-3.277923345565796
2.77305020384447	10.242000579833984	-1.5362135171890259	-3.8920969963073726	-2.9832499027252197
3.90369782129824	8.073492050170898	-3.8060405254364014	-2.8915758132934575	-3.5065879821777344
2.92467916851342	8.972272872924805	-3.6378564834594727	-3.1185045242309566	-3.43285346031189
2.02968137801408	9.530523300170898	-2.05818247795105	-3.1498119831085205	-2.9332358837127686
3.68089198838796	8.128506660461426	-4.36066198348999	-2.9260623455047607	-3.6538290977478027
3.11279958314214	8.025785446166992	-3.145745038986206	-2.912421226501465	-3.3177754878997803
2.31050335514802	9.498943328857422	-1.9853423833847046	-3.3640275001525883	-2.7929961681365967
4.98722006142394	9.7872896194458	-4.729338645935059	-3.6158537864685054	-4.071012496948242
1.86020986059064	7.57752513885498	-2.888073205947876	-2.801516532897949	-3.1502249240875244
3.71864228669573	8.351346969604492	-1.7542022466659546	-3.428761482238769	-3.644827127456665
4.72703183007095	9.776813507080078	-3.097579717636108	-3.8146004676818848	-3.87028980255127
3.23738448797625	8.221334457397461	-1.0477653741836548	-3.5465860366821285	-3.3061790466308594
3.36238054058567	8.669522285461426	-1.918898105621338	-3.5976033210754395	-3.077413320541382
2.73794158153461	8.542044639587402	-1.9150360822677612	-3.213806629180908	-2.998387575149536
4.76023390422029	9.426840782165527	-4.92471170425415	-3.7362313270568843	-4.37115478515625
2.58348180460585	8.081819534301758	-3.3435518741607666	-3.3077633380889893	-3.4534568786621094
2.48963435916887	8.054203033447266	-2.7467076778411865	-2.6800975799560547	-2.9236929416656494
3.22746004985229	9.7581205368042	-2.1171507835388184	-3.3857350349426274	-2.761488199234009
3.97626709212259	9.060568809509277	-0.8135765194892883	-3.668648481369018	-3.3076865673065186
3.87434435046389	8.034661293029785	-3.0769727230072017	-2.9136481285095215	-3.519773244857788
4.21504742882205	8.73655891418457	-3.647214412689209	-3.1789169311523437	-3.937700033187866
4.90216943940913	9.4893646240234375	-0.9746599197387695	-4.239531517028809	-3.5006978511810303
2.78511129285332	9.51199722290039	-2.1248981952667236	-3.3270688056945796	-2.9040095806121826
2.1960293315482	7.350261688232423	-2.8369758129119873	-2.6254489421844482	-2.8373968601226807
3.25963294170309	9.769503593444824	-1.7564934492111206	-3.5997579097747803	-3.3365473747253422
1.72797587736121	6.852359294891357	-2.80285382270813	-2.6322453022003174	-2.9173896312713627
3.00129101054954	8.869950294494629	-1.1718343496322632	-3.568137168884277	-3.2438826560974117
4.26225465418247	9.893409729003906	-2.6623895168304443	-3.6584839820861816	-3.4682834148406982
3.88669916787555	9.175127983093262	-3.7147037982940674	-3.143270969390869	-3.7253005504608154
3.10051993146447	8.186226844787598	-2.2163219451904297	-3.3346946239471436	-3.336194276809692
3.70014444219952	7.853994846343993	-3.7100706100463867	-2.7990942001342773	-3.5063185691833496
4.43132961522762	10.162434577941895	-2.256126880645752	-4.178775310516357	-3.5017995834350586
4.11283493465773	8.741004943847656	-3.0451912879943848	-3.0785653591156006	-3.581565618515014
4.5357227757018	9.56299114227295	-3.524389982223511	-3.1767282485961914	-3.882994413375855
2.82833095285863	7.378849983215332	-3.47918963432312	-2.8934338092803955	-3.62516450881958
3.68176186190912	8.132893562316895	-3.381776094436646	-3.253329277038574	-3.6218802928924565
4.59524732155063	10.070125579833984	-2.323936700820923	-4.088886260986328	-3.381759405136108
3.68863055528482	9.521204948425293	-1.7409455776214597	-3.7041077613830566	-3.166658639907837
1.85998915421846	7.8875250816345215	-2.746739387512207	-2.906949520111084	-3.1966135501861572
3.95541411763605	10.69229507446289	-1.733143091201782	-3.8060901165008545	-2.685299873352051
5.05581597943896	9.90273666381836	-3.8362717628479	-3.771676540374756	-3.898934364318847
4.7509316401353	10.176131248474121	-1.9491218328475952	-4.0732598304748535	-3.7427375316619873
2.69790012722561	6.977243423461913	-3.9762260913848877	-3.0145821571350098	-3.1799514293670654
4.33914064713441	9.386475563049316	-3.8885107040405273	-3.540646553039551	-3.570147752761841
2.88872287153785	8.428674697875977	-1.571902871131897	-3.350586414337158	-3.1731088161468506
3.85255249056007	9.393463134765625	-2.397616147994995	-3.496309518814087	-3.499037027359009
2.70642440476427	7.863558769226073	-3.097561836242676	-2.655985116958618	-3.1173255443573
4.08175581445686	9.628602981567383	-2.8861191272735596	-3.8395636081695557	-3.1342947483062744
4.145526130807	10.356989860534668	-1.8706268072128294	-4.076164245605469	-3.482513189315796
2.66457252937532	8.851286888122559	-1.8689597845077515	-3.6604835987091064	-2.906926155090332
3.04462491494239	8.141217231750488	-3.4826600551605225	-3.0385820865631104	-3.5320188999176025
3.39820955977672	8.870787620544434	-1.9333828687667847	-3.2463126182556152	-3.0803706645965576
2.38183588864064	7.878586769104004	-1.5101045370101929	-3.39219331741333	-3.275791168212891
3.59992892071481	8.770167350769043	-3.872814178466797	-2.9180979728698735	-3.6033461093902583
3.05977613499301	8.752678871154785	-1.3193531036376953	-3.4265451431274414	-3.2912259101867676
2.42196412042531	8.234487533569336	-1.0940918922424316	-3.323606014251709	-3.0489630699157715
3.76111672829966	8.529313087463379	-4.0398406982421875	-3.128104209899902	-4.029848575592041
2.3556704839474	8.094122886657715	-2.805737257003784	-2.866769552230835	-3.295999050140381
3.41992014769999	8.576373100280762	-2.5843822956085205	-3.3560962677001953	-3.350536584854126
5.10325912003318	10.440677642822266	-2.4015450477600098	-4.23963737487793	-3.5316269397735596
2.51693862130772	7.744985580444335	-1.5098605155944826	-2.976603746414184	-2.763350486755371
3.81021188644122	7.798394680023193	-2.5463550090789795	-3.2838616371154785	-3.4977252483367915
4.27984162569636	9.244938850402832	-4.0822858810424805	-3.052072525024414	-3.769861936569214
4.52617777856256	9.89062213897705	-4.6748833656311035	-3.667006969451904	-3.6267428398132324
0.690208765338801	7.4148406982421875	-1.6109358072280884	-2.869569778442383	-2.55226993560791
2.62237657720017	9.579924583435059	-2.598392963409424	-3.490658760070801	-2.9600412845611572
2.8524927830469	8.160658836364746	-2.6347382068634033	-3.007805824279785	-3.478947877883911
3.22440463301297	8.90677261352539	-3.411620855331421	-2.780623197555542	-3.4846255779266353
2.47307269090122	8.18607234954834	-2.156858205795288	-2.9914989471435547	-2.9616215229034424
2.25380388083975	9.210565567016602	-2.124472141265869	-3.2606797218322754	-2.905073404312134
2.8586551005553	8.924922943115234	-1.9929808378219602	-3.551854372024536	-3.32615327835083
3.90250663172299	9.59654426574707	-3.1225385665893555	-3.9568405151367187	-3.2667229175567627
3.43738085275946	9.061253547668457	-1.6152266263961792	-3.5343127250671387	-3.481817960739136
2.94507592457069	9.627047538757324	-2.5107152462005615	-3.6422839164733887	-3.165464639663696
3.66398313108311	9.105122566223145	-1.3844709396362305	-3.6584415435791016	-3.4644510746002197
4.29853425518401	9.336305618286133	-3.257402181625366	-3.678804397583008	-3.6971404552459717
3.41452282253423	10.117084503173828	-1.8079808950424194	-3.881972312927246	-3.220036745071411
1.44072837006538	7.555814743041991	-2.0450010299682617	-2.9200339317321777	-2.7749552726745605
3.2721206361138	8.66231918334961	-4.131425380706787	-2.97959303855896	-3.5486395359039307
1.96789934399156	8.373239517211914	3.308542251586914	-3.2556014060974117	-3.131601572036743
3.7641594115732	9.168578147888184	-3.5915696620941167	-3.123263359069824	-3.3420970439910884
2.19785020140853	8.746063232421875	-2.8948726654052734	-2.8684098720550537	-3.0519826412200928
3.36666932800191	10.028520584106445	-1.7348138093948364	-3.696749687194824	-2.68573260307312
2.94715680911595	8.062500953674316	-2.3461856842041016	-2.9114010334014893	-3.1397347450256348
2.78084655423411	8.512436866760254	-1.7514933347702026	-3.576574087142945	-3.0445282459259033
3.04168393508121	8.448783874511719	-1.004692792892456	-3.318021297454834	-3.1643147468566895
4.37434106357081	10.232880592346191	-2.206418752670288	-4.055868625640869	-3.2692925930023193
3.83243783118385	11.840315818786621	-0.31121495366096497	-3.8805251121521	-2.7286345958709717
2.98817008646654	7.322226047515869	-2.7526397705078125	-2.8014793395996094	-3.18193769454956
1.88263791657499	7.659500122070313	-1.496901512145996	-2.9893021583557124	-2.908796072006225
4.62925139175573	9.734965324401855	-4.438753128051758	-3.6838631629943848	-4.164882659912109
3.77096471100231	8.004682540893555	-1.3944770097732544	-3.216638088226318	-3.373793840408325
1.91574322111357	7.5466485023498535	-3.4851243495941167	-2.50470232963562	-2.940405607223511
5.3008607943024	9.669054985046387	-4.606191635131836	-3.9233858585357666	-3.923138380050659
2.89577549981711	10.069159507751465	-1.6543179750442505	-3.393710136413574	-2.534961462020874
3.6214110895288	8.114541053771973	-4.256474494934082	-3.1434478759765625	-4.163999557495117
2.695434574947	8.363329887390137	-1.4882893562316897	-3.5538101196289063	-3.181559324264526
3.50833639896858	8.585979461669922	-3.409984588623047	-3.3999643325805664	-3.729096174240112
2.4536650022105	8.87256908416748	-2.3448550701141357	-3.1029987335205074	-3.3167879581451416
2.97295008339531	7.98242712020874	-3.24550461769104	-3.1897342205047607	-3.784665107727051
4.33205900679768	9.708292007446289	-3.7234802246093746	-4.016171932220459	-3.8583633899688725
1.62353384482744	7.927850246429444	-1.6138240098953247	-2.869516372680664	-2.771352529525757
4.01057922673142	8.399057388305664	-4.4465508460998535	-3.2479891777038574	-3.993095159530639
2.44442294673643	8.408560752868652	-1.5701018571853638	-3.4157247543334965	-3.0042383670806885
2.55531015276858	9.42786979675293	-1.7882215976715088	-3.4059338569641113	-3.062494993209839
2.89266586537142	8.008589744567871	-2.0012974739074707	-3.3214099407196045	-3.136305093765259
3.27269764897613	10.194252967834473	-1.8238080739974976	-3.7532560825347896	-3.3145434856414795
4.78389245166774	9.465547561645508	-4.16583251953125	-3.2370929718017583	-3.91837477684021
3.09151868519652	10.060640335083008	-1.9116781949996948	-3.7529635429382324	-3.0526998043060303
3.48431056132917	8.7387113571167	-2.330152750015259	-3.1458332538604736	-3.2724864482879643
1.74235785237079	7.426132678985597	-3.307957172393799	-2.470855951309204	-2.9720513820648193
2.51317134809539	7.846484184265137	-1.8783433437347412	-3.09060549736023	-3.0695941448211665
3.45031022282817	9.159859657287598	-3.205917358398438	-3.282942295074463	-3.562956571578979
3.1148375157986	8.025896072387695	-4.268742084503174	-3.1015753746032715	-3.1743052005767822
3.63148510583424	8.564884185791016	-3.4350645542144775	-3.0690104961395264	-3.6048948764801025
3.83858471196966	10.287110328674316	-2.0713720321655273	-3.835997343063354	-3.445878267288208
4.44341218755829	9.50284194946289	-3.6515064239501953	-3.6457762718200684	-4.03790283203125
2.90315943988213	8.226829528808594	-0.9084392189979553	-3.3810670375823975	-3.240783452987671
1.88765720433851	7.961240768432617	-1.3253191709518433	-3.084040641784668	-2.9416251182556152
1.5167851471255	6.770155429840088	-2.813357353210449	-2.395484685897827	-3.050424814224243
3.07888629221167	8.743620872497559	-1.4090999364852905	-3.7737247943878174	-3.0188891887664795
2.57227686050682	8.546605110168457	-1.4264729022979736	-3.281578540802002	-3.051702976226806
5.15966529053373	8.953021049499512	-5.537308216094971	-3.6883106231689453	-4.491820335388184
1.85014623761265	7.590076446533203	-3.5109543800354004	-2.4116055965423584	-2.6476383209228516
4.52833463685276	9.57846450805664	-4.252353668212891	-3.5306820869445796	-4.025407791137695
2.97410142362158	7.791755676269531	-2.671388626098633	-3.2319726943969727	-3.49440598487854
3.1653592499517	7.964057445526124	-3.981221437454223	-3.0635459423065186	-3.726776361465454
1.54774847634647	8.925946235656738	-1.9443011283874512	-2.984231948852539	-2.594184637069702
3.60078642647636	8.90401840209961	-1.68396532535553	-3.857874631881714	-3.4009459018707275
5.16117271629328	9.482462882995605	-3.695289134979248	-3.474457263946533	-4.056184768676758
2.77680163738385	8.350370407104492	-1.6947412490844727	-3.182620048522949	-3.1463232040405273
1.1214996561165	7.207896709442139	-3.2701756954193115	-2.214017152786255	-2.7572052478790283
1.79076718239692	8.333593368530273	-1.5727105140686035	-3.3176262378692627	-2.925567865371704
2.34889737221323	7.861798286437988	-1.5325255393981934	-2.935030460357666	-2.710162401199341
4.66730961173823	9.551321983337402	-4.069928169250488	-3.7602803707122803	-3.6983144283294673
2.09398665738424	7.275652885437011	-3.0399408340454097	-3.0041923522949214	-3.3593642711639404
3.21888462422714	8.568462371826172	-1.1616590023040771	-3.5430383682250977	-3.0434591770172124
1.38657849800512	7.06670618057251	-2.7384207248687744	-2.371976613998413	-2.898854970932007
3.46488159433443	10.34816837310791	-1.624301791191101	-3.782876491546631	-2.9579765796661377
2.53528947396468	9.102423667907715	-1.220537543296814	-3.3915729522705074	-3.011936902999878
3.29957022125039	9.718769073486328	-2.16654109954834	-3.815207481384277	-3.129344224929809
2.38540122320032	7.858078479766846	-2.7036166191101074	-3.1038718223571777	-3.2869508266448975
3.11307453502882	9.7454252243042	-2.1213855743408203	-3.807548046112061	-3.208885431289673
2.68334137600527	8.658846855163574	-1.1086050271987915	-3.501391649246216	-3.317126989364624
3.26611000863336	8.905232429504395	-2.4826011657714844	-3.457798957824707	-3.3557493686676025
4.22498041489018	8.9122467041015625	-4.440117359161377	-3.465534448623657	-3.66045880317688
4.64675800008025	9.334405899047852	-4.737918853759766	-3.663350105285645	-4.345145225524902
4.09070050348509	8.794270515441895	-3.401905775070191	-2.841463327407837	-3.2832958698272705
4.49394009911003	9.938032150268555	-2.804316282272339	-3.623503208160401	-3.4235467910766597
3.81679224301806	7.9791898727417	-3.2089850902557377	-3.0886182785034184	-3.584707021713257
3.10028945840636	7.883251667022705	-1.9309848546981812	-2.96793794631958	-2.975690603256225
2.66719858493896	8.522679328918457	-3.4400579929351807	-2.801222801208496	-3.1305296421051025
4.19433569258178	9.52426815032959	-1.762880563735962	-3.840753078460693	-3.921190023422241
2.50965771380793	7.812312602996825	-1.3819653987884521	-3.0513157844543457	-3.019025087356568
3.58087876170252	8.34781265258789	-1.8126864433288572	-3.790961742401123	-3.5941050052642822
1.95671098306699	7.436501502990723	-1.9149494171142578	-2.9022274017333984	-2.930628776550293
2.32461578470961	8.36169147491455	-1.2274119853973389	-3.3210692405700684	-2.960076570510864
2.60775338453764	9.427393913269043	-2.0433316230773926	-3.5462260246276855	-2.967104196548462
2.86161338891382	8.928072929382324	-2.800154209136963	-2.9998016357421875	-3.382795572280884
3.29044276605869	8.13962459564209	-2.945841789245606	-3.2331805229187016	-3.701824903488159
3.86973418193008	9.5746488571167	-2.1769797801971436	-3.7179312705993652	-3.3897616863250732
3.2420706961354	10.246582984924316	-2.26921010017395	-3.8874411582946777	-2.9645361900329585
3.73343879076964	8.620505332946777	-2.4658849239349365	-3.4315602779388428	-3.5776576995849605
2.14788731377252	7.77390432357788	-1.9922752380371094	-2.7763400077819824	-2.640929937362671
3.16743598072324	8.52270221710205	-2.94470739364624	-3.067920207977295	-3.356144666671753
1.27915959275822	8.117491722106934	-1.8383512496948242	-3.100476503372193	-3.0813453197479244
3.18667593089958	8.595870018005371	-4.457895278930664	-3.059720277786255	-3.619769096374512
2.21001001020174	7.580724239349366	-2.3364174365997314	-2.9528388977050786	-2.7321665287017822
3.48966555189032	8.6245880126953125	-1.9142975807189941	-3.3673863410949707	-3.4505140781402583
4.27806304960093	8.3362579345703125	-5.156954288482666	-3.2924342155456543	-4.173041343688965
3.16607644313969	7.954052448272705	-1.5972055196762087	-3.2455856800079346	-3.1132619380950923
4.22955793015497	9.517709732055664	-2.653562545776367	-3.623927116394043	-3.614099025726318
2.92182640580729	8.243202209472656	-2.6948845386505127	-2.8464698791503906	-3.286108732223511
4.64778187014274	9.642382621765137	-3.5715792179107666	-3.592800378799439	-4.012189865112305
2.44852475447755	7.6243367195129395	-1.9870454072952273	-3.1911659240722656	-3.0834569931030273
3.27030377879058	8.532487869262695	-1.781373381614685	-3.6282176971435547	-3.3192684650421147
4.37091169306966	10.16045093536377	-1.8744019269943237	-4.078453540802002	-3.655766248703003
2.86623148733578	9.059272766113281	-2.0779917240142822	-3.3044300079345703	-3.203490018844605
3.92374946426504	9.39164924621582	-1.595478057861328	-3.9365177154541016	-3.749702215194702
4.72597750444413	9.80709457397461	-2.1204349994659424	-3.7197866439819336	-3.9006993770599365
2.60266328926825	8.302942276000977	-3.4220423698425293	-2.8858938217163086	-3.4063596725463867
4.02495290792843	9.466498374938965	-3.408485889434815	-3.3682208061218257	-3.192000150680542
3.32826282654124	9.172269821166992	-2.8709967136383057	-3.3192887306213374	-3.4757466316223145
4.10721806183952	9.281216621398926	-3.1392447948455806	-3.2926745414733887	-3.5616853237152104
3.07741434428454	8.090256690979004	-1.309468150138855	-3.266178607940674	-3.203476667404175
4.18057760481762	10.225815773010254	-2.1789908409118652	-3.778721332550049	-3.549334287643432
2.51268786481333	8.126326560974121	-1.749801516532898	-3.084947109222412	-3.2516980171203618
3.72110064550572	8.1112060546875	-3.522430181503296	-3.146759033203125	-3.840240716934204
4.76102915470153	10.049864768981934	-3.3844654560089116	-3.7837932109832764	-3.970167875289917
4.94517213390274	10.650555610656738	-1.982378602027893	-4.403355598449707	-3.2845025062561035
3.79345599586621	9.297295570373535	-2.9984757900238037	-3.1710286140441895	-3.1982977390289307
3.4638373827059	8.4595794677734375	-3.2869081497192383	-2.786208152770996	-3.6398277282714844
1.45711594673109	8.607107162475586	-1.3911694288253784	-3.3830127716064453	-2.791161060333252
4.83051979005208	10.439131736755371	-2.399172067642212	-4.0088887214660645	-3.621522426605224
1.63392052091998	9.310532569885254	-1.8480346202850342	-3.0210804939270024	-2.651083469390869
2.95658133609631	8.090506553649902	-3.2025532722473145	-2.7269859313964844	-3.3425545692443848
3.08742479002479	9.128276824951172	-2.8544156551361084	-3.241471529006958	-3.5590674877166744
2.38885624868509	8.866252899169922	-0.946318030357361	-3.603013515472412	-3.1627120971679687
3.9149003785375	8.386733055114746	-3.924316883087158	-3.3332104682922363	-3.857701063156128
2.11753606330772	8.316865921020508	-1.1276414394378662	-3.3492422103881836	-3.1098639965057377
5.29618573062807	10.497267723083496	-2.366273880004883	-4.060049533843994	-3.4253137111663823
4.58659038911177	9.243215560913086	-4.151395797729492	-3.4696652889251713	-3.7855243682861333
2.93214393057199	8.756582260131836	-1.2754497528076172	-3.393383026123047	-3.2625057697296143
3.18413065774666	9.68302059173584	-1.9187296628952026	-3.426520824432373	-3.048471212387085
3.91426894927196	9.316715240478516	-2.2927191257476807	-3.575510025024414	-3.471112966537476
3.74541172461549	9.723308563232422	-2.015204429626465	-3.682967185974121	-3.3821427822113037
3.43579027735311	8.706192970275879	-1.6827385425567625	-3.3417739868164062	-3.3221776485443115
2.77095631358794	9.075521469116211	-2.4740757942199707	-3.2025671005249023	-2.780280351638794
3.18313657824139	8.731398582458496	-1.5930711030960083	-3.4418790340423584	-3.2403271198272705
3.61449654016033	9.895875930786133	-2.3196194171905518	-3.339155912399292	-2.546020746231079
3.6108826541968	10.052461624145508	-2.057248830795288	-3.8896722793579106	-3.4199960231781006
1.73760224394263	6.8830037117004395	-2.8870449066162114	-2.4511992931365967	-2.9119336605072017
4.19306264135849	10.152302742004395	-1.9804971218109129	-3.8184170722961426	-3.435442447662353
1.81505712722537	10.842290878295898	10.010270118713379	-2.6871895790100098	-0.961697220802307
3.99579083037227	8.8704986572265625	-4.440299987792969	-3.080095767974854	-3.848517656326294
2.74618839802551	8.582747459411621	-2.427149534225464	-3.20279598236084	-2.8080759048461914
1.28579777119856	8.654522895812988	-1.1703845262527466	-3.162492275238037	-2.8456473350524902
2.60210083699506	8.121722221374512	-1.2661042213439941	-3.1401500701904292	-3.0174994468688965
0.97866117485416	6.951515197753906	-2.9471440315246578	-1.8379182815551758	-2.368701696395874
2.74666845798188	7.877903938293457	-2.0123281478881836	-3.106694459915161	-3.2047388553619385
2.15858927345776	9.172022819519043	-2.2616770267486572	-3.0410778522491455	-2.7824478149414062
2.76227126321243	9.183196067810059	-2.302446126937866	-3.3531765937805176	-2.7908811569213867
3.59830827594328	8.174497604370117	-2.9308624267578125	-2.6420998573303223	-3.364250421524048
2.77057801999742	8.235355377197266	-3.3612942695617676	-3.0734031200408936	-3.4646544456481934
5.329999762493	9.871063232421875	-4.39991569519043	-3.8024628162384033	-4.288257598876953
4.13880990256581	10.24557113647461	-2.029279947280884	-3.854304790496826	-3.3324816226959224
3.47146994018978	8.810711860656738	-1.6017863750457764	-3.661686420440674	-3.3789632320404053
4.48070897092937	9.855754852294922	-3.7860069274902344	-3.577391147613525	-3.9695842266082764
3.03459690302637	8.619701385498047	-1.578803300857544	-3.3021428585052495	-3.1608974933624268
2.64188224733786	9.009319305419922	-2.053591728210449	-3.30100154876709	-3.3260157108306885
5.20350314346443	9.823344230651855	-4.553912162780762	-3.8998217582702637	-4.216180324554443
3.81997065788977	8.595632553100586	-2.4771366119384766	-3.303263664245606	-3.3516440391540523
2.71291754027031	7.601130485534667	-3.2776942253112793	-2.7294764518737793	-3.410985231399536
5.49229513989556	9.488511085510254	-4.341272354125977	-3.3446063995361333	-4.2150373458862305
3.41287422783795	8.883869171142578	-3.1699130535125732	-3.294227123260498	-3.4885208606719966
4.225721974482	9.931083679199219	-3.1168529987335205	-3.8103573322296143	-3.7789018154144287
1.52141328546656	7.44715690612793	-2.1896958351135254	-2.9280123710632324	-2.857988119125366
4.56345605664472	9.634313583374023	-4.384133338928223	-3.6016738414764404	-3.7877731323242187
3.83938132434832	9.431699752807617	-1.6004421710968015	-3.825665950775146	-3.29404067993164
3.15530473849949	9.764093399047852	-2.2745845317840576	-3.73958158493042	-2.9860794544219966
3.34978136213607	8.933523178100586	-2.5170681476593018	-3.1311419010162354	-3.427998781204223
4.54057285644457	10.01358413696289	-4.065184593200684	-3.747065305709839	-4.160216331481934
3.07367032602192	9.433135032653809	-1.716862678527832	-3.790179967880249	-3.212051391601562
3.09007526634489	7.827502250671387	-2.9959721565246578	-2.954237937927246	-3.3801734447479244
4.6662839614391	9.62533950805664	-3.776879072189331	-3.5587120056152344	-3.7482330799102783
2.90087819699098	8.458780288696289	-1.6834262609481812	-3.270991325378418	-3.225121259689331
4.18603059547502	9.961275100708008	-1.9459095001220703	-3.862175941467285	-3.3390896320343013
5.00986779201269	9.809612274169922	-4.175803184509277	-3.9188561439514165	-4.471227645874023
4.51728066579914	9.500090599060059	-4.091616153717041	-3.647364854812622	-3.929434299468994
4.60527712758386	10.404427528381348	-1.9258468151092527	-4.027556419372559	-3.162498712539673
3.26316745684321	8.195428848266602	-3.5068624019622803	-2.898026704788208	-3.754034280776977
5.64760976702519	9.534262657165527	-4.917602062225342	-4.054599761962891	-4.170290470123291
2.43419871705632	7.339456558227539	-2.2452220916748047	-2.8056039810180664	-3.056977748870849
2.35379992830121	12.250269889831543	0.4269607365131378	-3.4542083740234375	-2.154271125793457
3.05310597502246	8.25883960723877	-3.9714343547821045	-2.871234655380249	-3.6473605632781982
3.20486215702436	9.958016395568848	-1.8575040102005005	-3.596719741821289	-2.867964506149292
2.55621870167244	9.243631362915039	-2.320930242538452	-3.1918604373931885	-3.1603763103485107
1.82091096868393	9.594534873962402	-1.92487096786499	-3.3744196891784664	-2.710926055908203
1.79093484316689	8.399201393127441	-2.2741539478302	-2.816528558731079	-2.825019598007202
3.69491821222127	9.177359580993652	-1.4072240591049194	-3.734762668609619	-3.4801313877105717
1.27919180929817	7.890069961547852	-1.235100507736206	-2.718151807785034	-2.818580389022827
4.8641085840228	9.751030921936035	-4.083950519561768	-3.3695478439331055	-3.806751012802124
3.17084318564137	9.316244125366211	-1.4166568517684937	-3.7316725254058833	-3.3651506900787354
2.83005486704108	8.216449737548828	-2.1724178791046143	-3.1721808910369873	-3.232380628585816
3.59700455401826	8.60336685180664	-4.974111557006836	-3.1540133953094482	-4.023504257202148
3.71647772992556	8.448412895202637	-4.394497871398926	-3.276712417602539	-3.7460277080535893
3.52323223822377	8.18006420135498	-2.7762181758880615	-3.2506484985351567	-3.6651055812835693
2.7590532183978	8.356949806213379	-1.861246943473816	-3.0312027931213374	-3.2034614086151123
4.96546079734038	8.764751434326172	-2.510462999343872	-3.874736785888672	-3.546869516372681
4.80209947062177	9.655552864074707	-4.240561008453369	-3.4985222816467285	-4.129972457885742
4.28110659622028	8.9524078369140625	-3.9413294792175297	-3.1316273212432866	-3.7174751758575435
4.4795402318067	10.323404312133789	-2.145404815673828	-3.9771633148193355	-3.6210672855377197
3.17964711618382	8.658915519714355	-3.470531463623047	-3.078737258911133	-3.1444294452667236
3.93713872848779	9.663566589355469	-2.5373787879943848	-3.5635743141174316	-3.3407371044158936
2.57978646876588	7.342004299163818	-2.91180944442749	-2.556692123413086	-3.2100996971130367
4.56396577884446	8.652461051940918	-4.055685997009277	-3.024315357208252	-3.778223752975464
2.70654663072125	7.9477458000183105	-1.7126168012619019	-2.9195497035980225	-2.9123141765594482
4.54589587381264	10.282362937927246	-2.1926441192626953	-4.0308637619018555	-3.566876649856568
4.94166248824888	9.327033042907715	-4.007620811462402	-3.5382843017578125	-4.322849273681641
5.04926460823466	9.901397705078125	-4.061395168304443	-3.9446768760681152	-3.908915281295777
3.28510046548805	9.625687599182129	-1.6773680448532104	-3.5997400283813477	-3.3609938621521
4.58407567689813	10.095587730407715	-2.0065407752990723	-3.8572330474853516	-3.557996988296509
4.34376617434611	9.544599533081055	-2.2981245517730713	-3.65302038192749	-3.3694615364074707
2.12721294822842	8.116540908813477	-1.9077106714248655	-2.995185613632202	-3.071220159530639
4.43907535039009	9.419984817504883	-3.169302701950073	-3.3890061378479	-3.602665185928345
3.04725666128125	8.16087532043457	-3.250714063644409	-2.9452342987060542	-3.500215768814087
3.00085278088275	8.473250389099121	-1.6471480131149292	-3.5152699947357178	-3.3640799522399902
1.90740359527391	8.737798690795898	-2.718609094619751	-2.9070980548858643	-3.0883991718292236
2.5618219622185	8.317953109741211	-2.98939847946167	-3.094954490661621	-3.37579345703125
3.40741468483167	9.405195236206055	-1.652496337890625	-3.5270164012908936	-3.4100725650787354
1.92187938475658	7.498236656188965	-2.539783477783203	-2.3854503631591797	-2.6621358394622803
2.78144976573336	7.89747428894043	-2.1468658447265625	-2.8387906551361084	-2.908040761947632
1.90264371587044	7.914498329162597	-2.5608808994293213	-2.8142242431640625	-2.7282397747039795
3.06981778482357	10.227606773376465	-1.8683438301086426	-3.8766660690307617	-3.302684068679809
3.57084617885318	8.778386116027832	-3.265420436859131	-3.369500160217285	-3.7552330493927
2.54947728015152	7.9814467430114755	-3.009326696395874	-2.827486991882324	-3.2809481620788574
2.90667632773865	10.375921249389648	-1.5931739807128906	-3.724778175354004	-3.4320685863494873
2.47812920657449	8.391841888427734	-1.624463438987732	-3.478036880493164	-3.329476118087768
4.74510165660815	10.149944305419922	-2.648240566253662	-3.8945178985595708	-3.9157817363739014
2.3721585861215	8.46189022064209	-2.4862821102142334	-3.0022344589233394	-3.254056930541992
3.21297371125628	9.381858825683594	-3.288382768630981	-3.1627416610717773	-3.2964048385620117
4.14261627600551	9.24219799041748	-3.725471019744873	-3.1705527305603027	-3.741283655166626
2.61791224837358	8.415902137756348	-1.3541845083236694	-3.6898474693298344	-3.0049717426300053
2.19645814148168	9.90883731842041	-1.5808415412902832	-3.0259089469909672	-2.5352466106414795
1.82667023359489	7.270289897918701	-2.2670083045959473	-2.632061719894409	-2.8674070835113525
3.73725799073128	8.338685989379883	-3.8517918586730957	-3.6414687633514404	-3.788442850112915
2.50097772706281	8.314839363098145	-1.5392481088638303	-3.092294692993164	-2.9618947505950923
3.96176936910809	9.000862121582031	-3.4314913749694824	-3.2359366416931157	-3.5748374462127686
2.81577829875771	8.236475944519043	-2.1097793579101562	-3.2417101860046387	-3.177674531936646
2.61321954724381	7.95557975769043	-1.2701694965362549	-3.5473480224609375	-3.1354525089263916
3.08451242125874	8.6290283203125	-3.8532605171203618	-3.1697440147399902	-3.5141177177429195
3.67502115304819	9.404134750366211	-3.441492080688477	-3.1581411361694336	-3.780312776565552
4.57783586066253	9.63525104522705	-3.9037129878997803	-3.585088729858399	-3.6249258518218994
2.72500188502495	9.932879447937012	-2.116790533065796	-3.7278456687927246	-3.2920858860015874
1.72295955963098	7.603635787963867	-3.6358070373535156	-2.4752321243286133	-3.141870498657226
2.74504084648901	8.1189546585083	-3.164656400680542	-2.512265682220459	-3.02522611618042
3.88287804744204	8.869309425354004	-5.000339031219482	-3.191656589508056	-3.886978387832641
2.43882500205788	7.524592876434326	-3.1327505111694336	-2.8058102130889893	-3.2734200954437256
1.96250986175256	7.822695732116699	-3.111182451248169	-2.7409088611602783	-3.213604688644409
2.90305429634635	9.04332447052002	-1.83582603931427	-3.4180421829223637	-3.2960186004638667
4.14001530597882	10.096270561218262	-2.4307429790496826	-3.8961868286132813	-3.5153133869171143
3.28031619029673	10.497688293457031	-1.9274544715881348	-3.572764158248901	-3.09247088432312
3.35460595930592	9.635293006896973	-2.0497219562530518	-3.780613422393799	-3.270413637161255
2.78632547765389	8.90868091583252	-3.1370887756347656	-3.3733916282653813	-3.140594005584717
2.28968530348594	7.964773178100586	-1.476936936378479	-3.0808358192443848	-2.826901912689209
2.69372434768205	8.782362937927246	-1.1120001077651978	-3.4712610244750977	-3.1570146083831787
2.8057125036497	8.754117965698242	-1.5134878158569334	-3.1756134033203125	-3.3222305774688725
1.3078268683016	11.621415138244629	0.35882464051246643	-3.014520645141601	-2.0542333126068115
2.02489674334658	7.914484977722168	-3.197731256484986	-3.0274245738983154	-3.373037815093994
2.73126705551613	7.667581558227539	-2.981727361679077	-3.1681976318359375	-3.656829357147217
3.63824459913321	9.934239387512207	-2.0943820476531982	-3.6128756999969487	-3.0136940479278564
3.95037024368757	9.736082077026367	-4.4442362785339355	-3.338127613067627	-3.9825332164764404
5.05669655126501	9.927421569824219	-3.6094908714294434	-3.7270402908325195	-4.1089019775390625
4.10719426748788	9.755363464355469	-3.147047519683838	-3.803571939468384	-3.668465375900269
2.73931709409008	8.672269821166992	-2.1234869956970215	-3.2917585372924805	-3.1727755069732666
2.50318370969208	7.629804611206055	-2.2710437774658203	-3.0440747737884517	-3.0617864131927486
4.18271606218644	10.423792839050293	-2.0769150257110596	-4.2602667808532715	-3.387529134750366
4.68363510724189	9.01197338104248	-1.3530926704406738	-3.7632169723510738	-3.811223030090332
2.67966035618017	8.146052360534668	-3.60214614868164	-2.9058520793914795	-3.478334665298462
4.77125424524152	9.752931594848633	-4.473264217376709	-3.583104133605957	-4.226353645324707
2.89515471139923	8.331419944763184	-2.1656980514526367	-3.2588601112365723	-3.4098103046417236
3.3804095934759	7.725515842437745	-3.0151326656341557	-2.8564553260803223	-3.308570384979248
2.73557356877054	8.585667610168457	-2.3214027881622314	-2.9595851898193355	-3.1502976417541504
4.38693780087239	8.88323974609375	-4.174217700958252	-3.5532665252685547	-4.018857955932617
4.55789825322168	9.476496696472168	-4.144053936004639	-3.319763422012329	-3.9473798274993896
4.08050077808345	9.348533630371094	-3.5566976070404053	-3.310034513473511	-3.7600002288818364
4.08196279211842	9.074536323547363	-0.8285453915596007	-3.8978195190429687	-3.408578634262085
4.92755310582398	9.651047706604004	-3.877084493637085	-3.5632548332214355	-4.019325256347656
4.97002171040112	10.07042407989502	-2.868835926055908	-3.799179077148438	-3.687164068222046
3.77354818829994	9.276959419250488	-4.177361011505127	-3.128098726272583	-3.7747094631195064
4.64693665890863	9.67790699005127	-4.101250648498535	-3.41496205329895	-3.738495111465454
3.77013190037447	8.900566101074219	-3.685044765472412	-2.942794561386108	-3.426210641860962
3.2927250144049802	9.17574405670166	-2.8871181011199947	-3.2173275947570805	-3.3140633106231685
2.98085408701892	7.798429489135743	-4.415067195892334	-2.9350843429565425	-3.7196328639984126
2.02190355583026	7.28143835067749	-2.9930918216705327	-2.2022175788879395	-2.777754783630371
3.75479019097299	8.481038093566895	-2.7624242305755615	-3.698190689086914	-3.3653910160064697
4.89937746864758	10.213700294494629	-0.533501923084259	-4.0990681648254395	-3.8310799598693848
2.99850463254513	8.241461753845215	-1.2493023872375488	-3.466310501098633	-3.193666696548462
3.28485913986112	8.31258773803711	-2.940046548843384	-3.0059304237365723	-3.142863988876343
1.44731672126481	8.079861640930176	-1.6610081195831299	-3.23693585395813	-3.1167469024658203
3.21606500489771	8.355867385864258	-1.372719168663025	-3.4756469726562504	-3.338452100753784
4.32459294678247	9.431660652160645	-4.237751007080078	-3.5784130096435547	-4.117673873901367
3.82773938819934	8.811627388000488	-1.7799797058105469	-3.5482871532440186	-3.416139841079712
2.1134795348239	7.594803810119629	-2.5626261234283447	-2.9707241058349605	-3.1860558986663823
2.96144790899525	8.01073932647705	-1.3421003818511963	-3.1878068447113037	-3.176363706588745
3.10252201734864	7.861824989318848	-1.2991325855255127	-3.502254724502563	-3.4411387443542485
2.13936088225552	8.48597240447998	-0.9942808151245117	-3.437126636505127	-2.931901216506958
3.44778548113756	8.727628707885742	-3.7499146461486816	-2.818568468093872	-3.1137530803680424
3.08536888658052	10.107535362243652	-1.5812137126922607	-3.5546905994415283	-3.0221493244171143
3.84623606466204	8.870140075683594	-1.0868786573410034	-3.8281702995300293	-3.4436864852905273
2.02103612255548	10.249411582946777	-1.4781854152679443	-3.1911673545837402	-2.44146466255188
4.10677109535293	8.774839401245117	-0.7997762560844421	-3.8969795703887944	-3.497307538986206
2.46982740197835	8.317767143249512	-1.6709036827087402	-3.2403957843780518	-2.9711074829101562
3.59352447838758	8.99664306640625	-2.8351590633392334	-3.205923080444336	-3.4919114112854004
5.20611675602927	10.135443687438965	-3.300943613052368	-3.9743709564208984	-4.0358710289001465
1.5758928970045	7.160871028900146	-3.0357658863067627	-2.4942519664764404	-2.9359443187713627
3.16105923752564	8.255743026733398	-2.738875150680542	-3.1232502460479736	-3.196499824523926
4.66154443848391	9.890030860900879	-2.426572799682617	-3.7741904258728027	-3.6726214885711665
5.12392108239159	9.574809074401855	-1.155444622039795	-4.409900188446045	-3.8010733127594
3.0502617709487	8.280641555786133	-3.8550608158111572	-3.157978057861328	-3.358872652053833
4.28174168654521	9.217823028564453	-5.352154731750488	-3.3451497554779053	-4.304186820983887
3.89881115843869	9.886569023132324	-2.570026397705078	-3.5227050781249996	-3.368976354598999
3.54788606912969	8.555366516113281	-2.9965972900390625	-3.1911668777465816	-3.460736751556397
4.06691694958691	8.449148178100586	-3.2556834220886235	-3.4836034774780273	-4.028066158294678
2.63889622423474	8.194250106811523	-1.2481579780578613	-3.386664867401123	-3.3440864086151123
2.72502239984603	8.390179634094238	-1.7267687320709229	-3.6255054473876953	-2.76578426361084
3.48496520499451	8.9877777099609375	-4.140775680541992	-2.801513910293579	-3.5312418937683105
2.07775728765353	8.146740913391113	-0.9381502866744994	-2.98088002204895	-2.5572574138641357
4.28158718979236	9.290919303894043	-3.497393846511841	-3.6339526176452632	-3.514503240585327
3.63446312489962	8.374063491821289	-1.1903356313705444	-3.2884483337402344	-3.208209276199341
2.51105323429323	8.674376487731934	-1.346266746520996	-3.4473905563354488	-3.007920980453491
3.0742117322465	8.053901672363281	-0.5704060196876526	-3.4524514675140376	-3.0810937881469727
3.30978281664416	9.413796424865723	-2.2061426639556885	-3.3071126937866206	-2.9497110843658443
3.73744671659512	10.11775016784668	-1.6307231187820435	-4.077558994293213	-3.2923638820648193
1.55332245962154	7.675549983978272	-1.5828317403793335	-3.2630233764648433	-3.008646249771118
2.7170428020377	9.2177581787109375	-2.3662867546081543	-3.2510523796081543	-3.0206105709075928
2.52468307185963	7.8780412673950195	-2.7738213539123535	-3.1044163703918457	-3.225311279296875
2.29123500100148	7.516440391540527	-1.4749385118484497	-3.0392675399780273	-2.8405680656433105
2.97472237255539	8.593839645385742	-1.7631437778472898	-3.2939820289611816	-3.156888246536255
3.49334864238298	8.822563171386719	-1.407922625541687	-3.503190040588379	-3.495185613632202
3.53171083711442	10.150891304016113	-1.9105690717697141	-3.741363048553467	-2.9538767337799072
2.22252415295279	8.577683448791504	-1.0615897178649902	-3.3787627220153813	-3.1891775131225586
2.95957646700875	8.317989349365234	-2.945085048675537	-2.942945957183838	-3.146627187728882
3.85725943799785	9.7060394287109375	-2.535430431365967	-3.804137706756592	-3.493762254714966
3.2562217920289	8.381345748901367	3.3021941184997563	-3.742684841156006	-3.4490883350372314
1.58486979676437	7.490931987762451	-3.373258113861084	-2.354128360748291	-2.9207148551940914
3.57072881908439	8.099146842956543	-3.1222424507141113	-3.4482445716857906	-3.6846249103546143
3.01620531183138	8.428986549377441	-2.278029680252075	-3.4270009994506836	-3.2638514041900635
2.71807284069046	7.925583362579346	-2.1129703521728516	-3.0983252525329585	-3.016693115234375
2.87012262026272	8.843768119812012	-1.1983102560043335	-3.579747438430786	-3.4175152778625493
3.00503861702227	8.794787406921387	-1.4527404308319092	-3.662013053894043	-3.3394851684570313
5.44556920895967	9.860515594482422	-4.040649890899658	-3.883854627609253	-3.9307115077972408
3.610178104978	7.921263694763184	-2.7782156467437744	-2.7240443229675293	-4.070516586303711
1.94560651594012	7.431809902191161	-3.2377991676330566	-2.419126510620117	-3.0027782917022705
4.14065741970388	9.332921981811523	-3.0139935016632076	-3.6334946155548096	-3.9229846000671387
2.9096413839562	8.203444480895996	-2.2000207901000977	-3.165463447570801	-3.14031982421875
3.18145209663313	9.527331352233887	-1.6712620258331299	-3.38144302368164	-3.0611422061920166
3.90128121525121	9.710765838623047	-3.39011549949646	-3.4891724586486816	-3.6684002876281743
2.19187764468492	7.567419528961182	-1.7273232936859129	-2.9567451477050786	-2.88826060295105
2.28598820369832	7.934937953948974	-2.1163768768310547	-2.961338043212891	-3.0357017517089844
1.07948744421351	8.315831184387207	-1.8202823400497437	-2.892150640487671	-2.381361484527588
5.48573545161625	9.720738410949707	-1.2298921346664429	-3.959824323654175	-4.056056976318359
2.54065610011685	8.112314224243164	-3.055961847305298	-2.9521596431732178	-2.680763006210327
2.89004016029334	9.770113945007324	-2.3664376735687256	-3.42433762550354	-2.9808084964752197
3.3438969058978	8.67013931274414	-1.143129825592041	-3.7286448478698735	-3.2928485870361333
1.3196110634742	7.755490779876709	-2.864152669906616	-2.944342613220215	-3.1473309993743896
4.50319189024953	10.374373435974121	-2.3144354820251465	-3.9253101348876953	-3.518263101577759
2.25710902366951	8.91053295135498	-1.75918447971344	-3.088594436645508	-2.9848616123199463
5.71114693514411	10.242452621459961	-2.8560614585876465	-3.9942455291748047	-4.09755802154541
3.92526564531725	10.302629470825195	-3.24622631072998	-3.5791954994201656	-3.2163918018341064
3.38288265106924	9.542403221130371	-2.3262181282043457	-3.1280970573425293	-2.670696496963501
3.42846611256886	9.418819427490234	-1.979628562927246	-3.3929953575134277	-3.3389425277709956
4.50234415088801	9.510224342346191	-1.9836802482604978	-3.693285703659058	-3.603230953216553
2.7209116098398902	7.415379047393799	-3.4334719181060795	-2.7412147521972656	-3.1966888904571533
4.08522357221076	8.614892959594727	-1.504548192024231	-3.499010324478149	-3.4888913631439205
4.15891273495225	9.64564323425293	-2.2187981605529785	-3.757868766784668	-2.8829891681671143
4.95884058611729	9.664741516113281	-3.8663365840911865	-3.475941896438598	-3.902311086654663
2.69285647692281	7.628828525543213	-2.2535200119018555	-2.695159673690796	-2.867906332015991
2.07433181808251	8.363950729370117	-2.348808526992798	-3.147500276565552	-2.9782299995422363
1.8215542814415	7.986642360687257	-1.525579571723938	-2.929373741149902	-2.8320748805999756
2.96477108365678	9.830354690551758	-2.315889358520508	-3.3120884895324703	-2.7371559143066406
3.67956809763262	10.039287567138672	-1.9735387563705442	-3.7662558555603027	-3.243520975112915
2.77377073340978	8.93199634552002	-1.1229444742202759	-3.3990097045898438	-3.2925927639007573
1.56075368363857	8.29910945892334	-1.2115288972854614	-3.0565414428710937	-2.5934536457061768
1.41057614308693	7.43418788909912	-3.373425245285034	-2.297372341156006	-2.8676106929779053
2.57528210664102	7.822078704833984	-1.337032675743103	-3.208766222000122	-3.216764926910401
3.60471488910491	8.704261779785156	-1.9721065759658813	-3.445940971374512	-3.404374361038208
5.32109756514905	9.881860733032227	-4.315829277038574	-3.793177604675293	-4.401852607727051
1.89655436141453	8.638924598693848	-1.0672566890716553	-3.0835115909576416	-2.649569272994995
2.55105861309601	8.4484281539917	-2.5068111419677734	-3.207067728042602	-2.9871771335601807
3.68493762511283	9.817366600036621	-2.6164968013763428	-3.8203737735748287	-3.300257444381714
3.58654194125312	10.21402359008789	-0.516482949256897	-3.4943947792053223	-3.92218565940857
4.2032348158061	10.012140274047852	-3.094921588897705	-3.4269292354583736	-3.521902561187744
2.30660126721187	7.827843189239502	-2.39139461517334	-2.582773447036743	-2.503190755844116
3.14993755591868	9.081282615661621	-2.819277048110962	-3.3732631206512447	-3.06761908531189
4.24963480818771	8.083150863647461	-2.765247106552124	-3.1574501991271973	-4.289848804473877
4.75551177729991	9.860321044921875	-3.5577247142791752	-3.7058165073394775	-4.278255939483643
2.52949784508282	8.022553443908691	-2.6786458492279053	-2.9856748580932613	-3.2177214622497563
4.57037466409926	9.239076614379883	-3.4985113143920894	-3.4973745346069336	-3.862574815750122
3.70440165610661	8.820085525512695	-2.1439549922943115	-3.878818511962891	-3.3151237964630127
4.419431504242	9.932527542114258	-4.004507541656494	-4.033326625823975	-3.103647947311402
4.85585362237601	9.532674789428711	-3.919795751571655	-3.6755175590515137	-4.006852149963379
3.25795741870416	9.85094165802002	-2.142350196838379	-3.3969964981079106	-3.0583689212799072
2.42024912405917	7.179203033447266	-1.6403633356094363	-2.972184658050537	-3.153465509414673
2.61062819090645	9.748567581176758	-1.5522000789642332	-3.648932456970215	-3.108267068862915
3.81663306710255	9.149505615234375	-4.135544776916504	-3.3448479175567627	-3.703641176223755
1.49029337505848	7.5805745124816895	-2.4666996002197266	-2.635157346725464	-2.8618922233581543
3.12468295906593	9.949588775634766	-2.0083634853363037	-3.5061216354370117	-3.4791817665100098
3.75898118479406	8.5742769241333	-4.148830413818359	-3.038322925567627	-3.529947519302368
2.69894610422927	8.565695762634277	-3.7628252506256104	-2.9015927314758296	-3.3828818798065186
2.60388022724839	8.094858169555664	-1.0824666023254395	-3.5799720287322994	-3.2268707752227783
4.41735907024593	9.507582664489746	-4.113039493560791	-3.2759242057800293	-3.974871873855591
3.01319508355128	9.373258590698242	-1.9304807186126711	-3.5719947814941406	-2.9588663578033447
4.00735780271162	9.20887279510498	-0.9961429238319397	-4.247013568878174	-3.4537088871002197
4.16624576477319	8.068241119384766	-2.401883363723755	-3.144649028778076	-3.569813966751099
3.25732646924365	9.070100784301758	-2.1661853790283203	-3.334952354431153	-3.1726851463317867
4.01365373791552	10.363718032836914	-3.0543892383575435	-3.7161922454833984	-3.0187525749206543
5.83184690239585	9.803936004638672	-3.762775421142578	-3.5393879413604736	-4.145805835723877
2.43685575545902	8.009845733642578	-2.8785672187805176	-2.9635400772094727	-3.389559030532837
1.5016701597841	7.57005500793457	-3.4652822017669678	-2.631624460220337	-3.0823810100555415
2.68465600007281	8.7670745849609375	-1.378390908241272	-3.4914112091064453	-3.2289564609527592
3.50882423101595	9.857243537902832	-2.5384507179260254	-3.48328447341919	-3.261082887649536
3.80320763395453	9.210793495178223	-3.7211174964904785	-3.0311031341552734	-3.738299608230591
2.18049874255105	8.189996719360352	-1.528259038925171	-2.981192111968994	-3.0661022663116455
1.63998377420478	7.653680324554443	-1.363078236579895	-2.973056793212891	-2.8420097827911377
4.65053837753767	9.526627540588379	-4.523112773895264	-3.5339956283569336	-4.075121879577637
3.36244581453559	10.200736999511719	-1.8149126768112183	-3.605628490447998	-3.0376923084259033
3.53137154334769	9.012491226196289	-3.4336986541748047	-3.1786479949951176	-3.5602738857269287
3.09760333710849	8.491796493530273	-1.635883092880249	-3.2379467487335205	-3.0750248432159424
3.86784867456803	9.700613021850586	-1.3688020706176758	-4.113224983215332	-3.460459470748901
1.69756105290702	8.18071460723877	-1.9274660348892212	-3.1491799354553223	-3.1208720207214355
2.9497035553511	8.688078880310059	-1.34940505027771	-3.509003162384033	-3.2591500282287598
3.64302622228352	8.572032928466797	-3.592881917953491	-3.355199813842773	-3.793163537979126
3.33053766637976	8.133952140808105	-2.8188931941986084	-3.2827944755554204	-3.5767045021057124
3.55746308966173	8.626784324645996	-4.135630130767822	-3.062505006790161	-3.7821943759918213
4.19380410868424	8.353772163391113	-2.675734281539917	-3.54796838760376	-4.007769584655762
3.01661953132661	9.891788482666016	-2.251568078994751	-3.9032359123229976	-3.3838193416595455
3.21870856143449	9.930647850036621	-1.923396706581116	-3.6986641883850098	-2.8850414752960205
2.5141943655419	9.09430980682373	-1.8123737573623657	-3.4091033935546875	-3.0051205158233647
4.12795825687653	9.766557693481445	-1.8141280412673948	-3.6357531547546387	-3.220950126647949
1.03731676201576	7.385146141052246	-2.283402919769287	-2.6088037490844727	-2.714210271835327
4.12421405320103	9.371850967407227	-1.3851653337478638	-3.874675750732422	-3.2499430179595947
2.5938596887945	9.274457931518555	-2.162766695022583	-3.376645088195801	-3.062389135360718
1.38518360549372	7.193875312805177	-2.734058141708374	-2.4547252655029297	-2.7484958171844482
2.13098378498884	7.900497436523438	-1.3972443342208862	-3.2064707279205327	-2.836216688156128
4.36061778067756	9.787092208862305	-2.980939388275146	-3.646946430206299	-3.648831605911255
-0.013995211423358	6.941969394683837	-2.2337892055511475	-1.8719488382339478	-2.1176650524139404
2.59022012669264	7.91057300567627	-1.2745349407196045	-3.170992851257324	-3.240828037261963
1.32273568991095	8.329081535339355	-2.2423853874206543	-3.0479993820190434	-2.8934974670410156
3.93890368675788	9.277521133422852	-1.6629291772842407	-3.5763330459594727	-3.3336336612701416
3.09184614083855	8.968035697937012	-1.918338894844055	-3.7724862098693848	-3.260915994644165
1.94688986700487	8.186433792114258	-3.4155805110931396	-2.673964023590088	-3.231489896774292
3.24795542028298	8.457895278930664	-3.595411777496338	-2.847454786300659	-3.3254730701446533
3.58016314680112	10.120079040527344	-1.8958560228347778	-3.751374244689941	-3.3863914012908936
4.0388618589872	9.315627098083496	-2.2599098682403564	-3.5586538314819336	-3.5092422962188725
2.4940853271195	8.3328218460083	-2.7928032875061035	-2.8193588256835937	-3.1428372859954834
3.1398770257552	9.641325950622559	-2.154416084289551	-3.786008834838867	-3.325835704803467
3.25887809648357	9.376263618469238	-2.237020969390869	-3.296665668487549	-2.926950216293335
3.23513607132257	9.088306427001953	-3.2692370414733887	-3.3704929351806645	-3.2513587474822994
2.65249064919465	9.698122024536133	-1.830794095993042	-3.4305405616760254	-2.7976248264312744
3.3845185708218	8.929034233093262	-0.74485445022583	-3.470628261566162	-3.2034962177276616
3.66856550042842	8.111305236816406	-2.5337395668029785	-2.678940773010254	-2.8604023456573486
0.841575884672965	7.768521308898926	-1.7431679964065552	-2.907042741775513	-2.750663995742798
3.71752199003174	9.521142959594727	-3.568031072616577	-3.3251547813415527	-3.274597883224487
4.34145008657536	10.089529991149902	-2.0614430904388428	-3.884940147399902	-3.6716535091400146
2.69564611197357	7.5520548820495605	-3.183551549911499	-2.6475536823272705	-3.4871509075164795
2.06769231441213	7.847078800201416	-2.2488458156585693	-2.974159240722656	-2.8907594680786133
3.57775810464637	9.144880294799805	-2.532285451889038	-3.32019305229187	-3.487419366836548
3.66316580784524	9.11781120300293	-2.748626232147217	-3.1620790958404545	-3.7127182483673096
2.93053359113835	8.342503547668457	-1.924312710762024	-2.971876621246338	-2.944758653640747
3.58433061704145	10.071840286254883	-2.146756649017334	-3.628367424011231	-3.164090633392334
2.94724737919781	10.213687896728516	-0.5236784815788269	-3.722549915313721	-3.5018143653869633
2.34521348920933	7.934610843658447	-2.3726131916046143	-1.6045165061950686	-2.1875522136688232
2.73749325041219	9.780927658081055	-1.8642714023590086	-3.4574694633483887	-2.9718008041381836
3.81088250318654	8.502309799194336	-0.9734319448471069	-3.428821086883545	-3.11638855934143
2.54665340598364	7.569906711578369	-3.5301127433776855	-2.6185059547424316	-3.350942373275757
3.83645974193365	9.352476119995117	-2.667757987976074	-3.5566000938415527	-3.8004281520843506
3.64057245470068	9.825921058654785	-3.0247678756713867	-3.646818399429321	-3.363980531692505
4.57077438426517	9.143893241882324	-2.3824462890625	-3.4593651294708248	-3.9622199535369873
3.98067510797514	8.961115837097168	-2.494284152984619	-3.772930145263672	-3.939303159713745
3.21625772300953	8.335240364074707	-2.7566657066345215	-3.2264652252197266	-3.3653419017791752
4.01492000997399	9.122008323669434	-2.6671934127807617	-3.318469524383545	-3.473485231399536
4.02919360266157	10.160285949707031	-2.341982841491699	-3.7242627143859868	-3.386035442352295
4.26514257042532	9.064737319946289	-2.7294209003448486	-3.37969970703125	-3.500519990921021
2.95200058544862	9.058531761169434	-2.0619747638702393	-3.4349799156188965	-3.065109968185425
4.96544947409797	9.4283905029296875	-3.509141206741333	-3.712259531021118	-3.9506261348724365
3.16745252953219	9.592048645019531	-1.7221443653106687	-4.099166393280029	-3.1922712326049805
3.17201598579931	8.750511169433594	-3.8746767044067387	-3.3948583602905273	-3.3317461013793945
1.15571749983034	7.878715991973876	-1.2833678722381592	-3.0935692787170415	-2.925242662429809
2.2770368741386	8.962913513183594	-1.933135271072388	-3.240584373474121	-3.202712297439575
1.51701806264802	7.610686302185059	-1.4600210189819334	-2.9507646560668945	-2.8746349811553955
2.55766556143853	8.16295337677002	-1.388990044593811	-3.025252342224121	-2.907780408859253
2.36020672499665	7.9114160537719735	-3.107982635498047	-2.748854160308838	-3.2435481548309326
2.30747918626946	7.726104259490967	-1.508417010307312	-2.868561267852783	-2.824390172958374
3.7538319859682	8.625404357910156	-1.8761861324310305	-3.2857980728149414	-3.3437302112579346
3.03061535346646	9.006722450256348	-4.010526180267334	-3.059706211090088	-3.104100465774536
3.01340784608627	8.380709648132324	3.321717739105224	-3.2215859889984126	-3.589146375656128
4.56121402688377	7.485159873962402	-3.8759336471557617	-3.0043129920959477	-4.021468639373779
3.39747927137764	8.140892028808594	-4.07749605178833	-3.024282693862915	-3.6514227390289307
2.68750484843772	7.59382963180542	-2.1534268856048584	-2.9222970008850098	-3.242708444595337
3.98969936056891	8.769438743591309	-3.039396524429321	-3.475458860397339	-3.6610546112060542
3.43197196466512	9.147385597229004	-2.4289419651031494	-3.469279289245606	-3.3039755821228027
2.81593264013471	8.08354377746582	-3.697963953018188	-2.6658618450164795	-3.429048776626587
2.61452495981716	8.47986125946045	-3.7300779819488525	-2.8751373291015625	-3.4099714756011963
3.8934557870128	8.568440437316895	-1.2952080965042114	-3.45773983001709	-3.4789602756500244
3.68425865220813	9.23635482788086	-2.5207462310791016	-3.3877024650573726	-3.179624795913696
2.65777911783165	7.7460527420043945	-2.8967714309692383	-2.8482067584991455	-3.3548138141632076
1.61112716571974	7.746991634368896	-1.6747452020645142	-2.998004913330078	-2.6204593181610107
4.61922172773879	10.142740249633789	-1.8719686269760132	-4.218627452850342	-3.5667951107025146
2.96214825177971	7.727511405944824	-3.5973019599914555	-2.551405906677246	-3.4527876377105717
3.86209417600948	9.81692886352539	-2.8369998931884766	-3.6783220767974854	-3.2333095073699947
3.5792976599313	10.114424705505371	-1.2949765920639038	-3.378641128540039	-3.7157621383666997
2.39199221052142	9.476799964904785	-1.5214160680770874	-3.5143361091613765	-3.2419755458831787
3.94176143492639	9.476783752441406	-4.0875935554504395	-3.2584815025329585	-3.6886065006256104
1.90815561988562	7.711081027984619	-2.12115216255188	-2.8066108226776123	-2.716387987136841
3.64134621947626	8.982196807861328	-1.291855812072754	-3.538021564483643	-3.486299276351929
0.547097828243641	7.4931654930114755	-1.374727487564087	-2.7507591247558594	-2.6197421550750732
3.09475024300399	9.619582176208496	-1.7988327741622925	-3.429304838180542	-2.7299306392669678
3.65756692975734	8.6681060791015625	-2.0526576042175293	-3.539659023284912	-3.5205423831939697
2.46549250355517	8.417960166931152	-1.1785476207733154	-3.3660078048706055	-3.028491258621216
2.9903577175799	8.514464378356934	-3.6595537662506104	-2.8482956886291504	-3.281670331954956
2.6298488322499	8.045206069946289	-2.746697187423706	-2.6388919353485107	-3.2792656421661377
4.05167770030135	9.186178207397461	-1.836211919784546	-3.713168859481811	-3.509864330291748
1.9447226591163	7.240073204040527	-3.352593421936035	-2.743551254272461	-3.194230794906616
3.41128307426181	8.605793952941895	-1.3259309530258179	-3.440128326416015	-3.090397596359253
2.8136800600995	9.358091354370117	-1.9731866121292114	-3.296547174453735	-2.801147222518921
1.65248363981393	7.52233362197876	-1.995455503463745	-2.513103723526001	-2.448643922805786
2.04745346350937	8.294650077819824	-1.6821311712265015	-2.9508345127105717	-3.0153486728668213
3.69088965071404	9.261539459228516	-1.1532433032989502	-3.8376502990722656	-3.3710694313049316
3.37753889102364	8.0639009475708	-3.499052286148071	-3.1245560646057124	-3.8337957859039307
4.1742487541198	9.1776885986328125	-3.8039262294769287	-3.056453704833985	-3.734034299850464
3.37652420132434	7.770896911621093	-1.5829918384552004	-3.4078235626220703	-3.406643152236938
4.07845724430221	8.484726905822754	-2.5573315620422363	-3.6986947059631348	-3.874547243118286
5.68882857635924	10.259437561035156	-2.984221935272217	-4.185808181762695	-3.766532421112061
2.11518845472298	7.57163429260254	-3.981788873672485	-2.9785091876983643	-3.2997932434082027
4.17921544623929	9.828874588012695	-2.83355450630188	-3.3415992259979252	-3.412547111511231
3.91296576306868	10.277085304260254	-1.610004186630249	-3.7724764347076416	-3.0252773761749268
4.04582200185849	9.227034568786621	-3.6346864700317383	-3.5326406955718994	-3.3603184223175044
2.66942267560615	8.177756309509277	-1.014756202697754	-3.395082950592041	-3.16222882270813
2.80872962061605	8.410831451416016	3.2955617904663086	-3.5159082412719727	-2.936917543411255
1.52537384616846	8.966225624084473	-3.0250513553619385	-3.205155849456787	-2.81721568107605
2.69073798081489	7.375102519989014	-2.8730649948120117	-2.8079686164855957	-3.2730028629302974
2.06023305522093	7.846753120422363	-1.1587417125701904	-3.284558057785034	-3.1187870502471924
3.2777733716090802	7.907456398010254	-3.760901927947998	-3.0654404163360596	-3.719550371170044
3.14977181823563	11.083514213562012	12.831254005432129	-1.0155495405197144	-5.028099536895752
4.00972299410753	10.168303489685059	-2.107320785522461	-3.803505659103393	-3.2174956798553467
3.27659412416965	8.618681907653809	-2.8863179683685307	-2.735316276550293	-3.367931842803955
4.36577666008706	10.615918159484863	-2.1165168285369873	-4.10680627822876	-3.5194756984710693
4.00391483038647	8.644051551818848	-4.731751918792725	-3.188621997833252	-4.133174896240234
3.06277732306937	9.667628288269043	-1.8942807912826538	-3.5219252109527592	-3.0352914333343506
4.3401076052264	10.185831069946289	-2.4509360790252686	-3.8474349975585937	-3.1264865398406982
3.08494683844613	8.277771949768066	-2.0519330501556396	-3.079237937927246	-2.9702498912811275
4.51817449939898	9.7620086669921875	-4.36505651473999	-3.6657662391662598	-3.79616379737854
3.96291814191287	9.622681617736816	-2.8377413749694824	-3.594270229339599	-3.6872756481170654
2.90351000581963	8.190946578979492	-3.774793863296509	-3.0717616081237793	-3.207268714904785
3.04713367238758	8.4901275634765625	-1.8689838647842407	-3.3819832801818848	-3.1549289226531982
3.30937120346259	8.583784103393555	-2.6534793376922607	-3.2354164123535156	-3.3586473464965816
4.90397814843986	10.02094841003418	-3.3199586868286133	-4.15464973449707	-3.827378034591675
4.17964502047982	9.213543891906738	-1.0780807733535767	-3.924729108810425	-3.7020256519317627
2.82948357942941	8.595022201538086	-2.3518612384796143	-3.373116970062256	-2.830749273300171
4.15520137239857	10.134902954101562	-2.0724449157714844	-3.83927059173584	-3.389589548110962
3.93121198383507	9.677645683288574	-3.0890371799468994	-3.570744752883911	-3.6008851528167725
2.69187929370991	8.880049705505371	-2.5288567543029785	-3.360741138458252	-3.525041341781616
2.081990036559	8.10002613067627	-1.1482770442962646	-3.0944738388061523	-2.9958858489990234
1.30330939521403	9.354231834411621	-1.7916555404663084	-3.1237292289733887	-2.5990149974823
3.00022890703379	7.9357171058654785	-3.236692428588867	-2.799381732940674	-3.312919855117798
3.30107316350966	8.061917304992676	-3.5073890686035156	-3.1774566173553467	-3.9834353923797607
5.15536207270646	9.516363143920898	-4.68086051940918	-3.522857666015625	-4.235283374786377
3.04871872073595	8.569157600402832	-1.8829290866851809	-3.7343912124633794	-3.099790334701538
3.59286568034141	9.242060661315918	-2.90495777130127	-3.4112181663513184	-3.0788509845733647
5.452423181118	10.390617370605469	-2.650182008743286	-4.0953264236450195	-3.761873483657837
5.01588914999734	10.25289535522461	-2.2767019271850586	-4.228916168212891	-3.768514394760132
4.58061913139227	10.222310066223145	-2.8675708770751953	-4.010257720947266	-3.548628568649292
2.94097111160698	8.254371643066406	-2.8485283851623535	-3.3126182556152344	-3.4495508670806885
2.08961311339156	8.143097877502441	-4.5717034339904785	-3.017843246459961	-3.2408518791198735
3.40586651656771	9.14867115020752	-3.279475450515747	-3.2130479812622066	-3.021036386489868
4.45218440244955	10.091935157775879	-2.4400928020477295	-3.7621307373046875	-3.5393254756927486
2.96117116393885	8.657240867614746	-1.3331024646759033	-3.5038170814514165	-3.0895769596099854
4.86326828773269	10.041089057922363	-2.6478004455566406	-3.7710077762603755	-3.5514268875122066
3.34251966465401	8.912178039550781	-1.091650128364563	-3.6354374885559086	-3.285850763320923
2.69930289933884	8.339999198913574	-2.962872266769409	-3.0358495712280273	-2.8261168003082275
3.50708204418182	8.2242431640625	-3.903703927993775	-2.9497327804565425	-3.5605597496032715
3.46354524755251	8.244843482971191	-3.2794001102447505	-2.7262139320373535	-3.3469109535217285
0.699716826781462	6.943723678588866	-3.01670241355896	-2.624870538711548	-2.921491384506225
3.29869033438214	10.009551048278809	-2.0416431427001953	-3.5360932350158696	-2.864713430404663
4.11563268564082	8.108577728271484	-3.515716552734375	-3.348414421081543	-3.988632440567016
3.2020108510561	9.56571102142334	-2.1011545658111572	-3.5447006225585937	-3.080634117126465
4.03392749835226	8.155006408691406	-3.1332893371582027	-3.0620915889739986	-3.7300555706024174
1.97948851544976	7.730376243591309	-1.5539960861206055	-3.3290019035339355	-3.1315510272979736
3.60868541311747	9.852746963500977	-2.6608998775482178	-3.5941162109375	-3.222043752670288
4.11516755096799	9.424649238586426	-3.4460980892181396	-3.3888792991638184	-3.706489562988281
3.2424686741143	8.469193458557129	-3.226146936416626	-3.190585613250732	-3.533910036087036
3.175863675456	8.629261016845703	-1.0257073640823364	-3.638720989227295	-3.181477308273315
3.45912227908528	8.58958911895752	-1.2989311218261719	-3.4923954010009766	-3.238289594650269
3.3299323470018	8.4728546142578125	-2.3115053176879883	-3.521933317184448	-3.2990581989288335
1.81137369850988	7.974836826324464	-1.4896645545959473	-3.084518432617187	-3.035037517547608
1.79258384401403	7.839151382446289	-2.107297897338867	-3.1924810409545903	-2.9255282878875732
2.29848964375627	8.363975524902344	-2.402597188949585	-2.8893251419067387	-3.0177268981933594
3.33423960238166	7.878335952758789	-3.5973708629608154	-2.7403981685638428	-3.554359197616577
2.40806965120753	7.301878929138184	-3.160079717636108	-2.610243082046509	-3.273547410964966
4.16101508902214	9.537659645080566	-4.5418381690979	-3.459390640258789	-4.26124382019043
2.96106742398022	8.571346282958984	-1.4476425647735596	-3.627796173095703	-3.429312944412232
3.183024737905	7.607116699218749	-3.0619595050811768	-2.4433364868164062	-3.4335267543792725
3.1164630530518	8.642709732055664	-3.7786588668823247	-3.1600513458251953	-3.5939390659332275
4.50561492443034	8.498089790344238	-4.707444190979004	-3.2382798194885254	-4.115310192108154
3.6934510224877	9.145708084106445	-2.8978471755981445	-3.218782901763916	-3.5323221683502197
1.51068645794451	7.8303184509277335	-1.6528435945510864	-2.9689903259277344	-3.0392541885375977
3.28573824397668	8.63587474822998	-1.5630235671997068	-3.629530906677246	-3.271784782409668
2.4240843779167	9.035543441772461	-2.0378267765045166	-3.316835403442383	-3.2645621299743652
3.44997559681885	10.213624000549316	-0.5188166499137878	-3.924572467803955	-3.5858204364776616
3.69017434590261	8.1391448974609375	-2.995437383651733	-3.3498630523681636	-3.4439899921417236
4.31505358167672	9.004840850830078	-4.737528324127197	-3.5575504302978516	-3.930734872817993
2.19421202412615	8.372407913208008	3.313260793685913	-2.556820869445801	-3.3177645206451416
2.88001890484951	9.52927017211914	-3.5224132537841797	-3.0378773212432866	-3.5551407337188725
2.90293453615602	10.051342010498047	-1.6601784229278562	-3.719589233398438	-2.841559648513794
4.86113577346652	10.278218269348145	-2.3742916584014893	-4.160467147827148	-3.3061237335205074
3.78761385817116	8.549590110778809	-0.9823310971260071	-3.8926544189453125	-3.54888653755188
4.63337444396589	8.755784034729004	-1.6686742305755615	-3.8237466812133794	-3.5588462352752686
2.32636702082374	7.512743949890137	-2.017514705657959	-2.9378185272216792	-2.979132652282715
4.33253217139744	8.940045356750488	-1.4730830192565916	-4.1137003898620605	-3.7526261806488037
3.77105251243241	8.26580810546875	-2.7481796741485596	-3.402302742004394	-3.632627010345459
2.46090227617653	8.64045238494873	-1.598206639289856	-3.2880971431732178	-2.995436906814575
2.63487571085155	8.169569969177246	-2.2203428745269775	-3.1394639015197754	-2.9733562469482417
4.03261486838054	8.419065475463867	3.29117488861084	-4.381167411804199	-3.4680087566375732
2.51243104334887	8.225627899169922	-3.417513132095337	-2.9573311805725093	-3.2143757343292236
4.29562709899719	10.208806037902832	-2.265854835510254	-4.021627902984619	-3.4044010639190674
2.28864453276534	7.948269844055176	-2.7064554691314697	-2.848349094390869	-3.0389091968536377
3.6482100383412	9.177602767944336	-3.049818992614746	-3.188777446746826	-3.5501310825347896
2.56158596991076	8.784477233886719	-2.7304630279541016	-3.0196986198425293	-3.6626360416412354
5.12966089143903	10.378690719604492	-2.262787342071533	-4.285945415496826	-3.416517972946167
3.86752246896585	8.3968048095703125	3.282390832901001	-4.060943603515625	-3.6218435764312744
5.53434694368715	10.56777286529541	-2.1095588207244873	-4.369858264923096	-3.888157606124878
2.33699065431302	7.875587463378907	-3.3798077106475826	-2.9140567779541016	-3.37228012084961
4.36342842813696	14.535756111145021	1.8292268514633176	-3.9222793579101562	-1.1982569694519043
3.62385101931257	8.504613876342773	-2.2954649925231934	-3.1835045814514165	-3.3871960639953613
1.34366995037961	7.70695161819458	-2.8035547733306885	-2.0831968784332275	-2.7299017906188965
3.98888100336973	8.766382217407227	-1.1663626432418823	-3.7108125686645512	-3.5805499553680424
3.42133155310672	8.73450756072998	-0.9691661596298218	-3.520752429962158	-3.3164227008819576
3.7856105833725	8.4456939697265625	-1.2841904163360596	-3.505317211151123	-3.3684897422790527
3.12006404965997	8.754453659057617	-1.8620048761367798	-3.3311018943786626	-3.284820318222046
3.7871118254241	9.307175636291504	-4.193158149719238	-3.105180025100708	-3.71602201461792
2.99416689604005	8.962319374084473	-2.8332056999206543	-3.13534927368164	-3.4123442173004146
2.43820391954088	8.3214693069458	-2.155226945877075	-3.382995843887329	-3.357587099075317
5.53561992471632	10.07448673248291	-3.981446266174316	-4.273523807525635	-4.11875581741333
3.15717777838612	8.025229454040527	-2.05366587638855	-3.308185577392578	-3.335426092147827
2.29514718649228	7.344671726226807	-3.3489360809326167	-2.5179905891418457	-3.389241456985474
5.10229418870963	9.52822208404541	-4.154338359832764	-3.4761509895324703	-4.326010227203369
3.85800559283491	8.809326171875	-0.9127857685089111	-3.6932168006896973	-3.4441821575164795
4.41291057074574	10.09465503692627	-2.2164108753204346	-4.121366024017334	-3.6561381816864014
4.00021598637898	9.18267822265625	-1.0610895156860352	-4.180306911468506	-3.61842942237854
3.58966611979289	8.191689491271973	-4.3769659996032715	-3.2133584022521973	-3.9999573230743413
2.56943820660003	8.226419448852539	-1.169204831123352	-3.2313377857208248	-2.9820871353149414
4.2874663431897	9.844935417175293	-1.6382837295532227	-3.9369213581085205	-3.7272799015045166
3.35147098525728	9.854361534118652	-1.8703126907348633	-3.8797171115875244	-3.195029497146607
3.61459311537574	8.417076110839844	-3.8558819293975826	-3.2322096824645996	-3.495682001113892
3.14744684572401	8.16085433959961	-4.671098709106445	-3.1451330184936523	-3.9107353687286373
3.9386852124036	9.100554466247559	-0.9571875333786011	-3.9060347080230713	-3.7572624683380127
1.71613872907647	7.649653434753418	-1.9159815311431885	-2.795635223388672	-2.643218755722046
3.73043866640393	8.628767013549805	-0.8446491360664368	-3.7923247814178462	-3.3355064392089844
3.06427008251671	8.601496696472168	-2.9254150390625	-3.1837239265441895	-3.1419289112091064
3.34364575858542	8.640376091003418	-2.8598015308380127	-3.146076202392578	-3.1791613101959224
4.75999481887114	10.014924049377441	-3.9661169052124023	-4.038426876068115	-3.627049207687378
2.55826125165925	11.36857795715332	-0.5887627005577089	-3.3949379920959477	-2.518950939178467
3.41893481330641	10.1942777633667	-0.5235340595245361	-3.039450168609619	-3.699664831161499
2.38832662879429	8.032397270202637	-3.1550068855285645	-2.734138011932373	-3.2147414684295654
1.9564259518809	7.187534809112549	-1.9068219661712646	-2.7315263748168945	-2.9708411693573
3.42665151708029	9.152863502502441	-2.56321382522583	-3.2166750431060795	-3.5328214168548584
4.87875999958285	10.002663612365723	-2.4286911487579346	-3.93484091758728	-3.5469686985015874
4.83913025284576	10.036654472351074	-2.151956081390381	-4.140995025634766	-3.798536777496338
2.36956650566799	7.997988700866699	-2.7537338733673096	-3.089620590209961	-3.3357272148132324
4.15381272640989	9.737957954406738	-2.496779441833496	-3.791467666625976	-3.18533205986023
4.58631952543617	9.838696479797363	-2.8090322017669678	-3.8213353157043457	-3.447713613510132
3.51816121557713	8.354787826538086	-3.118727207183838	-3.330472946166992	-3.8471097946166997
3.87274243196795	9.194050788879395	-2.541409730911255	-3.42911696434021	-3.824546575546264
4.57443738618813	9.45466136932373	-4.067267894744873	-3.1753277778625493	-4.034946441650391
2.90242896602007	8.574548721313477	-2.0524179935455322	-3.2749147415161133	-3.3158371448516846
2.82892571157739	9.445645332336426	-2.4959452152252197	-3.2638833522796635	-3.183849334716797
4.25325626884011	9.245779991149902	-3.698357820510864	-3.0147368907928467	-3.713579654693603
3.03660512227231	10.19080924987793	-0.5381625294685364	-3.215677261352539	-3.7248635292053223
2.90528690169002	9.082786560058594	-2.443310499191284	-3.2476439476013184	-3.0912668704986572
3.20136199410843	9.345239639282227	-2.581787347793579	-3.2597172260284424	-2.8422162532806396
3.07016666770122	8.822405815124512	-2.468811511993408	-2.991868019104004	-3.1500542163848877
2.30186125240871	7.6669321060180655	-3.163089752197266	-2.852517604827881	-3.3495204448699947
2.62298130018236	9.611565589904785	-1.6525737047195435	-3.404144763946533	-3.12302565574646
2.89001902555342	8.474534034729004	-3.3328213691711426	-3.018833637237549	-3.0711054801940914
3.44146058932275	9.272839546203613	-2.400249719619751	-3.29056715965271	-2.9575865268707275
3.83365642807994	8.111186981201172	-3.439870595932007	-2.9150137901306152	-4.1114068031311035
2.51201999355835	9.922286033630371	-1.0029432773590088	-3.061810970306396	-3.111866950988769
2.82255545075933	9.1395111083984375	-2.1103875637054443	-3.382891893386841	-2.876060724258423
3.50189705779025	8.245015144348145	-0.9327324628829956	-3.4805934429168706	-3.0925977230072017
2.82269122208281	9.263655662536621	-2.2442822456359863	-3.2043685913085938	-2.8209726810455322
2.67088226631932	9.067742347717285	-1.7373539209365843	-3.4532113075256348	-2.886554002761841
3.77502983826146	9.051743507385254	-2.800135850906372	-3.586690187454223	-3.4640185832977295
4.66999745079098	10.163025856018066	-3.0771782398223877	-3.6922154426574707	-3.7375900745391846
2.60548577613163	8.650262832641602	-2.0297529697418213	-3.593959331512451	-3.2987735271453857
1.35233759863224	7.46596622467041	-3.25031065940857	-2.7349934577941895	-2.92407488822937
0.675592441001342	7.200388431549072	-1.9123506546020508	-2.437025547027588	-2.379181146621704
2.24056644709769	7.68710994720459	-2.9903616905212402	-2.7567951679229736	-3.0940082073211665
1.99177483272632	7.739082813262939	-2.643845319747925	-3.16376256942749	-3.092883348464966
2.27353720816203	7.87269163131714	-3.2246017456054687	-2.7981786727905273	-2.8956425189971924
5.59310325283889	9.265066146850586	-5.3852152824401855	-3.6017160415649414	-4.660526275634766
4.22370602579599	9.784209251403809	-3.078370571136475	-3.6290674209594727	-3.684492826461792
3.87456434579837	8.901856422424316	-2.331143617630005	-3.435760498046875	-3.664390802383423
2.99047018355789	8.78917121887207	-1.0122228860855103	-3.643499851226806	-3.199095487594605
1.90696972743737	7.589745044708252	-3.035118103027344	-2.32770037651062	-2.8291661739349365
2.39234937657281	8.782772064208984	-1.1126092672348022	-3.6278862953186035	-3.3208000659942623
4.81840118478635	10.08377456665039	-2.724411725997925	-4.145683765411377	-3.631836414337158
3.15743371444711	8.291622161865234	-1.2803875207901	-3.52333402633667	-3.3839304447174072
2.06433318507509	8.14464282989502	-2.866335391998291	-2.556732177734375	-3.0195810794830322
2.00633134555411	9.51504135131836	-1.5138486623764038	-3.537911891937256	-3.1065690517425537
2.56649929752915	9.70273494720459	-1.6389495134353638	-3.480976104736328	-2.8927261829376216
2.75134311791157	7.714088439941407	-3.2452511787414555	-2.705575942993164	-3.4281270503997803
2.64507928518989	8.030889511108398	-2.5174543857574463	-3.1798496246337886	-3.3581991195678715
3.54127285348693	9.19604206085205	-2.5228140354156494	-3.7961692810058594	-3.541774034500122
3.06821685533444	8.513458251953125	-1.762029767036438	-3.53214168548584	-3.3671724796295166
4.3066663659355	9.112029075622559	-3.790478229522705	-3.8310396671295166	-2.1279585361480713
2.44276846263281	8.104485511779785	-2.7154712677001953	-3.1208605766296382	-3.4701807498931885
1.79437591501019	7.7741117477417	-1.4066977500915527	-3.005672454833985	-2.8134055137634277
4.76082421171177	10.559125900268555	-1.5920541286468506	-4.479323863983154	-3.3699824810028076
1.47299628326461	8.109254837036133	-1.681196689605713	-2.839071035385132	-2.606313943862915
4.08049108533281	9.094300270080566	-1.785941481590271	-3.645818710327148	-3.4999454021453857
4.95155738955558	10.307230949401855	-2.300401449203491	-4.361325263977051	-3.75362229347229
3.63913179143346	8.751862525939941	-3.8026330471038814	-2.5420868396759033	-3.541367292404175
4.1501634434584	9.86124324798584	-2.457146167755127	-4.171458721160889	-3.230292558670044
3.19451608001864	8.43993091583252	-2.014437675476074	-3.3558137416839595	-2.9941580295562744
2.31726769670922	9.460118293762207	-1.7283209562301636	-3.90551495552063	-2.9451534748077397
2.24741031756859	7.903392791748048	-1.0646909475326538	-3.1491794586181636	-3.0829279422760014
3.99803446373633	9.16633129119873	-3.190877676010132	-3.373598575592041	-3.485735416412353
3.58278988422843	9.32336139678955	-1.6854543685913084	-4.139438152313232	-3.2568709850311275
1.04204951142443	7.716965198516846	-1.6498353481292722	-3.3277134895324703	-2.84641432762146
4.4036888134518	9.779169082641602	-4.0047221183776855	-3.402397632598877	-2.970566034317016
3.92813144911319	8.28345775604248	-2.0363693237304687	-3.644573211669922	-3.017428159713745
1.08291884758045	7.553011417388917	-1.595123529434204	-2.8867025375366206	-2.7951009273529053
4.08957303699807	9.62951946258545	-2.531085729598999	-3.964693546295166	-3.8724722862243652
5.68514702593387	10.205836296081543	-3.1472396850585938	-4.045078277587891	-3.2109341621398926
1.26773361766105	7.198243141174316	-2.1464362144470215	-2.430217981338501	-2.5498454570770264
2.99980332667314	9.424249649047852	-2.7690839767456055	-2.5717148780822754	-3.0770084857940674
5.42210501142789	9.223897933959961	-5.336144924163818	-3.494633197784424	-4.532458305358887
3.07119938830753	8.484932899475098	-2.3256397247314453	-3.1279234886169434	-2.890613079071045
3.34389948806266	8.225041389465332	-1.8804548978805542	-3.3517982959747314	-3.055773258209229
5.04224026571329	9.050670623779297	-4.75412130355835	-3.380138874053955	-3.960317373275757
5.36811930102888	9.336052894592285	-3.609699964523315	-3.7810983657836914	-4.346841812133789
2.61348739321977	8.520532608032227	-2.637230157852173	-3.0964579582214355	-3.4230234622955322
3.60235444080524	10.189018249511719	-1.8102033138275146	-3.7810163497924805	-2.9751508235931396
3.40661608862997	9.528779029846191	-1.5299621820449831	-3.5841825008392334	-3.157108783721924
1.77515470121756	8.58544921875	-2.2801353931427	-2.9809350967407227	-2.5967023372650146
3.27232599091544	9.367410659790039	-1.6097985506057741	-3.706556797027588	-3.4376075267791752
2.34871884752939	8.273857116699219	-1.4235726594924927	-3.523432731628418	-2.920077085494995
4.43516401204879	9.9901580810546875	-3.2702996730804443	-3.5553784370422363	-3.575899362564087
2.90754787875769	7.981838226318359	-3.170600652694702	-2.689762830734253	-3.050046682357788
4.24481347656274	10.33654499053955	-1.8397053480148318	-4.243233680725098	-3.4381263256073
4.14297486454516	9.590867042541504	-1.1305361986160278	-4.134855270385742	-3.5472629070281982
5.05090452476819	9.18366527557373	-5.188704490661621	-3.3911700248718257	-3.981200933456421
1.6311637102799	7.323032379150391	-2.061556577682495	-2.4947757720947266	-2.3780243396759033
5.11436051277213	10.567877769470215	-2.0455827713012695	-4.464102745056152	-3.5223362445831294
3.64854484126142	9.332839012145996	-2.461031436920166	-3.428906202316284	-3.568993091583252
4.54532113711993	8.67928695678711	-1.170168399810791	-3.8629584312438965	-3.6410796642303467
3.14466658799754	8.416879653930664	-3.997852563858032	-2.8598320484161377	-3.687877893447876
2.09829221400404	8.627379417419434	3.6036570072174072	-3.2552831172943115	-1.3544994592666626
3.37764521367239	9.508506774902344	-2.492570400238037	-3.380476951599121	-3.117488145828247
4.17377082858962	9.70688247680664	-2.738517999649048	-3.726296901702881	-3.59609055519104
3.56357969038776	8.7356719970703125	-3.627232313156128	-3.1363091468811035	-3.367120265960693
3.02017504018136	8.177257537841797	-3.1752545833587646	-3.198322296142578	-3.6037409305572514
3.363870325849	10.242338180541992	-1.299962043762207	-0.4298633933067322	-6.422449588775635
2.96039730690912	8.433732032775879	-2.3652846813201904	-3.024901866912842	-3.046370029449463
2.08529451671796	8.229002952575684	-1.7428144216537476	-3.2123355865478516	-2.712980270385742
3.89943987107113	8.805768013000488	-2.8249354362487793	-3.2735452651977535	-3.3782203197479244
2.62257268066528	8.16965389251709	-3.769663095474243	-2.9661765098571777	-3.2191061973571777
1.01142875445031	7.46080207824707	-2.21574330329895	-2.934988498687744	-2.873090982437134
2.59237173013454	8.35408878326416	-1.9535439014434817	-3.1292262077331547	-3.128657102584839
3.36656488501465	8.372557640075684	-3.8534703254699707	-2.845730781555176	-3.579254627227783
4.32635544078929	10.103694915771484	-2.708603858947754	-3.5342507362365723	-3.5698201656341557
3.69463662089741	8.643986701965332	-1.3662166595458984	-3.5777053833007812	-3.418247938156128
4.13391193516844	8.602336883544922	-1.8637555837631226	-3.847403049468994	-3.3971571922302246
2.97170825835372	9.677384376525879	-1.8113702535629275	-3.6754317283630367	-2.9151456356048584
3.99830316050817	8.44959545135498	-1.5075668096542358	-3.642103672027588	-3.628864049911499
2.79074675713269	8.212703704833984	-1.5006592273712156	-3.314382314682007	-3.1556155681610107
2.37504319384426	7.874974727630615	-1.5084910392761228	-3.309112548828125	-3.128448724746704
2.18536660661971	7.399489402770996	-2.830242156982422	-2.9502391815185547	-2.9792399406433105
2.66341588854572	8.71635627746582	-1.4881479740142822	-3.4937744140625	-3.1845574378967285
4.05973304955472	9.468110084533691	-3.959310293197632	-3.155953168869018	-3.5822565555572514
2.02530499138579	8.403400421142578	-2.998152256011963	-2.8483476638793945	-3.0020971298217773
1.5859858768691	8.66472339630127	-1.1373296976089478	-3.3193306922912593	-2.913249254226685
1.54726205967249	7.175458908081055	-3.344881534576416	-2.5841989517211914	-3.081493616104126
3.62236750221636	9.364262580871582	-2.5887811183929443	-3.5042335987091064	-3.3898918628692627
3.09753133825486	8.892035484313965	-1.1990396976470947	-3.644423007965088	-3.419995069503784
1.98358975713025	7.162712574005126	-3.0655088424682617	-2.48225736618042	-3.312920331954956
1.53730909250333	7.643764972686768	-1.629441261291504	-2.8300275802612305	-2.761322498321533
3.25249096574095	9.015351295471191	-2.607098340988159	-3.511120080947876	-2.6454522609710693
3.94676663127903	9.027453422546387	-1.9053467512130735	-3.5871081352233887	-3.7345995903015137
3.27884837693135	8.266948699951172	-3.662713289260864	-2.8608477115631104	-3.4608967304229736
3.74870974660775	10.340629577636719	-1.7582024335861206	-3.668698310852051	-3.0396807193756104
3.74944580841466	9.790722846984863	-1.9703099727630615	-3.924459218978882	-3.0000529289245605
2.63864446791118	8.464363098144531	-3.1525323390960693	-2.3798420429229736	-3.154651403427124
4.3417533421195	8.44347858428955	-0.9863131046295165	-3.7519023418426514	-3.4993031024932866
1.95163695968487	7.72221565246582	-2.9061293601989746	-2.544198513031006	-2.8922193050384517
3.21831268821438	8.250040054321289	-3.4908697605133057	-3.227935791015625	-3.510750770568847
2.20824816683136	8.676618576049805	-2.251312017440796	-3.1970663070678715	-3.0461723804473877
2.70741152670258	7.8984527587890625	-1.380739450454712	-3.1209263801574707	-2.8530948162078857
2.95774302916543	8.387545585632324	-1.8894150257110596	-3.0685768127441406	-3.1329903602600098
4.04134578690303	8.758583068847656	-3.2956776618957515	-3.2707839012145996	-3.578754186630249
4.15437862571485	8.90548324584961	-3.153256893157959	-3.266121864318847	-3.8471348285675044
2.19843332804495	7.889659404754638	-1.840126872062683	-3.2920775413513184	-3.036247968673706
2.7766587811521	8.457389831542969	-2.2456448078155518	-3.479126453399658	-3.0472850799560542
3.43138775116613	10.332178115844727	-1.7020347118377686	-3.870086669921875	-3.175703287124634
3.27745256503546	8.902669906616211	-2.3461334705352783	-3.445683002471924	-3.283449172973633
4.3866464218964	9.475408554077148	-2.6237740516662598	-3.1095657348632812	-3.545131206512451
2.06137398004062	7.418604850769043	-1.3797926902770996	-2.9472484588623047	-2.9780437946319576
2.94836405906511	7.708452701568603	-2.637800693511963	-2.7677340507507324	-3.15446138381958
3.91434181278319	9.214040756225586	-3.1106200218200684	-3.342654943466186	-3.5341098308563232
3.43193717964057	8.73393440246582	-3.494140625	-3.02877140045166	-3.5606110095977788
0.35142644662118	7.0460004806518555	-2.8849413394927983	-2.112445592880249	-2.6252424716949463
3.46114049117239	8.135506629943848	-3.3631198406219482	-3.0189521312713627	-3.950551748275757
2.04343309134666	9.225637435913086	-2.5490481853485107	-2.8244128227233887	-2.551252603530884
1.97252468931311	7.655063152313232	-1.735636353492737	-3.053396701812744	-3.0148766040802
4.26533803086731	8.931844711303711	-4.713691711425781	-3.09405517578125	-3.9636471271514893
0.756521202198738	7.224374294281006	-2.4402706623077393	-2.347717761993408	-2.5694620609283447
3.01780495785197	7.605763912200928	-2.011157512664795	-3.2222478389739986	-3.3556253910064697
3.38388255345929	9.046821594238281	-3.3275294303894043	-2.9941105842590328	-3.4518239498138428
3.73276405909264	9.323219299316406	-3.896959543228149	-3.441351175308228	-3.5390973091125493
4.04974367739606	9.840627670288086	-3.0327255725860596	-3.9304966926574707	-3.5786755084991455
4.53295298158874	9.491920471191406	-3.3310105800628658	-3.594166278839111	-3.7769763469696045
2.88970372706678	8.114093780517578	-3.647261381149292	-2.707235336303711	-3.2856438159942623
6.15354193118204	9.877812385559082	-4.29940128326416	-4.367554187774658	-4.430190086364746
4.71899237870463	9.971586227416992	-3.527827262878418	-3.54849100112915	-3.9923951625823975
1.35074452317982	7.819194793701173	-2.6082980632781982	-2.973116159439087	-2.7035796642303467
5.00016505356398	9.336657524108887	-4.920121192932129	-3.4531188011169434	-4.162331581115723
1.1627747664403	7.331946849822998	-2.4751744270324707	-2.2903318405151367	-2.6540510654449463
2.70912432724624	9.327537536621094	-3.37742280960083	-3.18757700920105	-3.1640665531158443
2.9902249609285	8.415648460388184	-1.8537919521331785	-3.5057506561279297	-3.1195619106292725
3.01049600990984	8.633476257324219	-3.367607831954956	-3.005999565124512	-3.420880079269409
3.94196704115709	8.246243476867676	-4.458924293518066	-3.4123263359069824	-3.8404839038848877
3.43403788078281	9.007144927978516	-1.9118999242782593	-3.6589670181274414	-3.2870023250579834
2.64573488864306	8.177984237670898	-3.1766517162322994	-2.874302387237549	-3.260881185531616
0.374648123994202	7.223232269287109	-1.6387645006179807	-2.5321602821350098	-2.4834277629852295
3.57674650784012	8.996522903442383	-1.3519655466079712	-3.600600242614746	-3.603575229644776
2.78982182382692	8.297292709350586	-2.1248180866241455	-3.3232874870300293	-2.839895009994507
4.58900408935968	9.493095397949219	-2.567736864089966	-3.6812958717346187	-3.695759534835816
3.12147046168948	10.053845405578613	-2.0163869857788086	-3.6892323493957515	-3.072903871536255
2.39925216148945	8.543313026428223	-3.420313119888306	-2.733198881149292	-2.98513674736023
3.55649064880891	8.913870811462402	-1.3534165620803833	-3.8573925495147705	-3.395415544509888
2.85752065375325	8.126176834106445	-3.5405709743499756	-2.862305164337158	-2.951547384262085
5.14397429262726	9.731517791748047	-4.3665547370910645	-3.705097675323486	-3.6982967853546143
4.478102262526	9.232305526733398	-3.9423012733459477	-3.1048569679260254	-3.9449760913848877
3.8287107210306	9.796699523925781	-2.3508100509643555	-3.5402607917785645	-3.011472463607788
4.54359526741552	8.941228866577148	-1.2958046197891235	-3.79820728302002	-3.716923475265503
3.51223123756213	9.784708976745605	-2.052696704864502	-3.66418194770813	-3.285457134246826
3.99591482949875	9.511481285095215	-4.44475793838501	-3.4736573696136475	-3.7011525630950923
4.66257922227676	10.108123779296875	-2.558345317840576	-3.9909572601318364	-3.6402063369750977
2.0156167727124	8.619344711303711	-2.427212715148926	-2.822150945663452	-2.794391393661499
2.76710689630829	7.966366291046143	-2.8554115295410156	-3.08054780960083	-3.4450776576995854
3.09364544766109	8.591203689575195	-2.1857523918151855	-3.0986580848693848	-2.9473681449890137
2.8855803764403	8.365286827087402	-3.185483455657959	-3.2324812412261963	-3.751620769500732
2.07933308120155	7.971726894378662	-1.3401423692703247	-3.1947031021118164	-3.0998954772949214
3.73602014844853	8.805438041687012	-3.739553451538086	-3.1429343223571777	-3.745236873626709
4.69484360808834	9.313383102416992	-4.922955513000488	-4.143139839172363	-3.9633636474609375
1.19364157737273	7.554418087005615	-1.4982162714004514	-2.8481037616729736	-2.7352049350738525
3.97042525019461	8.536294937133789	-3.9796133041381836	-3.0678062438964844	-3.7381191253662114
4.11224303827982	8.658398628234863	-1.3492027521133423	-3.8059709072113037	-3.3606460094451904
4.59214479746567	8.171645164489746	-3.6135795116424565	-3.1385285854339595	-3.9338538646698
2.13688305406289	7.833427906036376	-1.6067445278167725	-3.000529289245606	-2.8349268436431885
2.98315424538514	8.249826431274414	-2.0763185024261475	-3.099719285964966	-2.971758127212524
3.29637516026578	8.654823303222656	-2.0780792236328125	-3.5565829277038574	-3.2162444591522212
4.28427894888269	8.073067665100098	-3.8202013969421387	-2.8712496757507324	-3.597870349884033
2.81982031054145	8.973404884338379	-2.424163341522217	-3.1135849952697754	-3.008995532989502
5.03697907181934	9.704736709594727	-3.8340494632720947	-3.9644501209259033	-3.936811685562134
3.84881434289562	8.082584381103516	-3.5702745914459224	-2.9790153503417973	-3.6085917949676514
3.44943239000914	10.411396026611328	-2.8312201499938965	-3.854447603225708	-2.4370639324188232
4.06573294122851	9.26787281036377	-4.7874250411987305	-3.0522541999816895	-3.849686861038208
2.19651998393726	9.371304512023926	-3.7661249637603755	-3.2715229988098145	-3.078899621963501
4.51553271948939	8.927694320678711	-0.7891740202903748	-3.729484796524048	-3.4642348289489746
2.09564814734414	7.75422477722168	-2.7380564212799072	-2.937088966369629	-3.1550240516662598
1.87833852401447	7.990310192108155	-2.5113797187805176	-2.936132192611694	-3.110121965408325
3.58437995923835	9.396034240722656	-1.1004102230072021	-4.001266002655029	-3.503394842147827
2.24983637486066	8.634004592895508	-1.1230422258377075	-3.4139046669006348	-3.3239967823028564
3.56969094227225	8.655194282531738	-4.513772487640381	-3.1584854125976562	-3.9302012920379643
3.30366864573703	8.542195320129395	-1.445924162864685	-3.6741812229156494	-3.3522250652313237
4.43446261770671	9.128820419311523	-4.091494083404541	-3.0655269622802734	-3.8991549015045166
4.2716347002207	9.048440933227539	-3.1037142276763916	-3.606992721557617	-3.7298781871795654
3.25116948783092	8.717911720275879	-2.72334361076355	-3.0498006343841557	-3.5538029670715336
4.08068884010597	9.350019454956055	-3.9910349845886235	-3.4585580825805664	-3.8884575366973877
3.85478431612429	9.398031234741211	-2.678325653076172	-3.2359337806701656	-3.4051108360290527
1.63269446560687	7.39617395401001	-3.2801434993743896	-2.4296207427978516	-2.9610178470611572
1.90843577352682	7.235476016998291	-3.2716195583343506	-2.5295491218566895	-2.8101184368133545
2.99994164490241	8.087501525878906	-2.9066817760467525	-2.9593379497528076	-3.625084161758423
4.28293207961631	9.371952056884766	-3.5649101734161377	-3.147686719894409	-3.5968759059906
3.17339441452517	9.345541000366211	-1.9763823747634885	-3.5494914054870605	-3.2109994888305664
3.35171441528256	8.019050598144531	-1.775710344314575	-2.9781689643859868	-3.0955545902252197
3.31797592880483	9.622867584228516	-2.5649173259735107	-3.5089190006256104	-3.264310836791992
4.51549453724245	9.38603687286377	-3.6138558387756348	-3.5952205657958984	-4.150032043457031
3.74474833391518	8.9524383544921875	-2.9770233631134033	-3.7881751060485835	-3.5867381095886235
3.22681934946144	9.074969291687012	-2.0750739574432373	-3.5022122859954834	-3.269892454147339
1.45361065370034	7.5434112548828125	-1.7470159530639648	-2.9328145980834965	-2.80267071723938
2.87904693433479	8.900565147399902	-2.425340414047241	-2.9137916564941406	-2.962950229644776
5.11895573641483	10.226295471191406	-1.44517719745636	-4.059986114501953	-3.9491541385650635
2.69860768623884	8.020137786865234	-2.7579948902130127	-2.9409296512603755	-3.2143683433532715
2.07693144844383	7.3105483055114755	-3.305378198623657	-2.5512475967407227	-3.273752927780151
3.05773884445512	9.315006256103516	-2.9420459270477295	-3.303297519683838	-3.377075433731079
4.07918242402758	9.091453552246094	-4.6234331130981445	-3.4428014755249023	-4.06624698638916
3.26722975345668	8.97487735748291	-2.2804722785949707	-3.3586630821228027	-3.2135865688323975
3.87936860073558	9.123509407043457	-0.9922494888305664	-3.739412784576416	-3.6907098293304443
4.07218399689255	8.46902847290039	-3.9290037155151367	-3.2883214950561523	-3.8821604251861572
3.41785107455345	9.520078659057617	-1.6037729978561401	-3.338593482971192	-3.3553802967071533
0.356011076035195	7.4768028259277335	-1.7674787044525146	-2.6043176651000977	-2.5497677326202393
2.02155871544804	7.446896553039551	-3.276632308959961	-2.6230695247650146	-3.195600271224975
3.1266332052963	8.950554847717285	-1.7326302528381348	-3.5341081619262695	-3.2491862773895264
3.21908953483821	8.159849166870117	-2.6456878185272217	-3.2523622512817383	-3.7235491275787354
3.29814318002473	8.606973648071289	-1.2419095039367676	-3.5733726024627686	-3.4446220397949214
2.95557561350852	9.0847749710083	-2.8386056423187256	-3.722473621368408	-3.3270273208618164
2.87423907690338	8.623912811279297	-3.1951141357421875	-2.9185283184051514	-3.2966530323028564
2.66661058894456	8.094249725341797	-3.147708177566528	-3.0473432540893555	-3.2220637798309326
2.69216586072715	8.622751235961914	-1.641840934753418	-3.242969751358032	-3.1901791095733647
2.79983060214758	8.285676956176758	-1.442813515663147	-3.5847225189208984	-3.3786861896514893
3.21321690913685	7.738166809082031	-3.268143892288208	-2.796221971511841	-3.320242404937744
2.88379186629703	9.013139724731445	-2.410336494445801	-3.1272735595703125	-2.631215810775757
1.4544081793788	8.236047744750977	-1.750575065612793	-3.2729134559631348	-2.658541440963745
4.12062380622105	9.384984016418457	-0.9713295698165894	-4.071212291717529	-3.3757288455963135
3.0507524674949	8.017797470092773	-3.3063015937805176	-2.5643362998962402	-3.1642348766326904
4.65054910884761	9.931883811950684	-3.259938478469848	-4.092950344085693	-3.513015031814575
2.35767301691989	8.599120140075684	-3.8639776706695557	-2.8790688514709473	-3.1903834342956543
2.10581561281974	8.352529525756836	-2.4750709533691406	-2.8593313694000244	-2.9623868465423584
3.15112048950302	8.871726989746094	-3.696601152420044	-3.548910617828369	-3.415056943893432
3.59501429808898	8.174586296081543	-3.4396057128906254	-2.9020023345947266	-2.7446839809417725
2.65757748768509	10.158243179321289	-0.5563757419586182	-3.1998426914215083	-3.319948434829712
1.29699781345415	7.217330455780029	-2.398310661315918	-1.9433356523513796	-2.0677101612091064
2.86235149588398	8.43814754486084	-4.159230709075928	-3.056393623352051	-3.5230166912078853
1.60817921175544	8.369403839111328	3.3120319843292236	-2.822190999984741	-3.2017085552215576
2.59127308124295	8.271081924438477	-2.507681131362915	-3.1154141426086426	-3.0658047199249268
3.18219713628844	9.021403312683105	-0.8022167682647705	-3.6175284385681152	-3.3450119495391846
3.17653666382718	9.580955505371094	-2.8174827098846436	-3.0333242416381836	-2.7131187915802
3.76165188834335	8.975295066833496	-3.773219108581543	-3.363531589508056	-3.8265712261199947
3.46652712994188	9.565722465515137	-2.0471744537353516	-3.66222620010376	-3.265770196914673
1.49695108446598	7.078784942626953	-2.8680508136749268	-2.540034294128418	-2.941140651702881
1.6657351618801	7.381613731384277	-1.6320718526840212	-2.9409260749816895	-2.8811469078063965
2.69728061864978	7.853444576263428	-3.154734849929809	-2.7443761825561523	-3.39480471611023
0.920721286811285	7.395578861236572	-1.2808672189712524	-3.028707981109619	-2.735658645629883
4.40628535067797	10.4302339553833	-2.0366885662078857	-3.9947693347930904	-3.127774715423584
1.61269545548992	7.781092166900635	-3.251722574234009	-2.447329044342041	-2.812269449234009
3.70478805915191	7.98259401321411	-3.415421485900879	-3.371111392974854	-3.9857356548309326
2.65079640114168	8.069757461547852	-4.079594612121582	-2.782062292098999	-3.32442307472229
3.86206377717767	7.565030574798584	-4.690366268157959	-3.698252439498901	-3.799977540969848
1.21524114577309	7.0114898681640625	-2.613909959793091	-2.448528289794922	-2.6817495822906494
4.17346755760411	8.420244216918945	-2.033802032470703	-2.8273420333862305	-4.053734302520752
3.4683160382463	9.308453559875488	-2.836475133895874	-3.4587042331695557	-3.601351261138916
1.86130748523009	7.364410400390625	-2.8818917274475098	-2.724480390548706	-2.9920804500579834
2.81052974406198	9.250676155090332	-1.7048189640045164	-3.8900799751281743	-3.1300632953643803
4.04186399710963	9.33210563659668	-3.1857876777648926	-3.265385150909424	-3.451076745986938
4.517814464453	9.675484657287598	-3.3294036388397217	-3.5589733123779297	-3.927255868911743
3.76828418826507	9.095507621765137	-4.197411060333252	-3.1879639625549316	-3.355318546295166
2.6624617978241	8.296490669250488	-1.4835559129714966	-3.37042236328125	-2.7833807468414307
3.08576877049881	8.270915031433105	-1.4087791442871094	-3.015897750854492	-3.1815121173858643
4.84127728752239	8.389525413513184	3.280942678451538	-3.4376578330993652	-3.8761508464813237
4.18794120918998	8.539814949035645	-4.186879634857178	-3.0400862693786626	-3.7568533420562744
3.98927044187078	9.425944328308105	-2.565084934234619	-3.455303907394409	-3.516717195510864
1.11200506827774	7.86728572845459	-2.033534288406372	-3.2601757049560542	-2.818068742752075
2.45529071770642	8.837794303894043	-1.685385823249817	-3.30691409111023	-3.086681604385376
3.9904308536558	8.289069175720215	-3.8213331699371342	-2.942721128463745	-3.7844185829162598
3.49596439454275	8.653526306152344	-1.9606083631515503	-3.454900026321411	-3.4109075069427486
4.03476219724934	9.211478233337402	-4.124382972717285	-3.045529842376709	-3.636293649673462
2.52783391438137	9.127622604370117	-2.6197292804718018	-2.988254070281983	-2.8967108726501465
4.05711213220397	9.235095024108887	-3.2284526824951176	-3.4279356002807617	-3.582070589065552
4.72812142159974	9.958629608154297	-3.127855062484741	-3.8198492527008057	-3.646000862121582
3.80743836127396	9.484132766723633	-3.486990928649902	-3.16493558883667	-3.5973117351531982
2.02499444061833	8.043553352355957	-2.6383779048919678	-2.736328601837158	-3.301361322402954
3.21437912974927	7.5699782371521	-3.1852850914001465	-2.7623376846313477	-3.393686056137085
2.47137612936831	7.802268981933594	-3.7549262046813965	-2.907761812210083	-3.431251049041748
3.64484133729619	9.75049877166748	-2.167262315750122	-3.731200933456421	-3.1014373302459717
3.12651021069009	10.15234088897705	-0.5132676362991333	-3.9545660018920894	-3.511569261550903
3.53896209691842	9.731000900268555	-2.004814624786377	-3.4886109828948975	-3.141697645187378
1.15768977923005	7.4597649574279785	-1.7949565649032593	-2.568714141845703	-2.569441080093384
4.6537979622035	10.151333808898926	-2.786989450454712	-3.768111228942871	-3.870993852615356
3.59589844288343	9.659539222717285	-2.0859451293945313	-3.502980232238769	-3.281108140945435
4.06819247007381	9.673065185546875	-2.171757936477661	-3.618624687194824	-3.5535721778869633
3.94824983525412	8.389893531799316	-4.468509197235107	-3.1475412845611572	-4.0016584396362305
5.74177339073438	8.055601119995117	-3.4618065357208248	-2.5866382122039795	-4.394876480102539
5.25746635950197	10.037099838256836	-3.995121479034424	-4.158248424530029	-4.137320518493652
2.24441657014741	7.98085880279541	-1.082906723022461	-3.4111361503601074	-2.921560049057007
2.69827702883246	7.8472328186035165	-2.1666488647460937	-2.706800937652588	-2.8517329692840576
4.36254529019841	9.619511604309082	-1.8001661300659182	-3.965728759765625	-3.424471139907837
2.47258119997774	8.35716724395752	-2.4479286670684814	-2.550762891769409	-2.811298131942749
3.32162820086901	8.57284164428711	-2.798891544342041	-3.2103796005249023	-3.632662534713745
2.15230171300178	7.9003005027771	-2.0698165893554687	-2.978128433227539	-3.08301043510437
3.05807828658616	8.205005645751953	-1.2084981203079224	-3.552978277206421	-3.1982128620147705
2.89762525013435	9.307762145996094	-1.6097577810287476	-3.4943313598632812	-2.841057538986206
2.02785139584003	8.155657768249512	-1.9104899168014524	-2.9087142944335937	-2.9931755065917973
4.2402324383854	9.977998733520508	-2.1091880798339844	-4.013368606567383	-3.5890660285949707
3.39478280475369	8.5682525634765625	-4.2239580154418945	-2.7608742713928223	-3.5214912891387944
3.85104588593741	9.511041641235352	-2.906208753585816	-3.984689235687256	-3.8092758655548096
4.11340772304901	9.461321830749512	-3.151473045349121	-3.4751105308532715	-3.288154363632202
5.50094139902992	13.573885917663574	0.7144315242767334	-3.9007134437561035	-3.5821239948272705
3.79892957699559	8.318807601928711	-3.910891532897949	-2.883771181106568	-3.5829861164093018
3.48221239135272	9.131033897399902	-3.1753647327423096	-3.328562736511231	-3.457828760147095
1.75678780496757	7.488533020019531	-3.2146031856536865	-2.8432540893554687	-3.443897008895874
4.50373109742987	9.18826961517334	-3.831940174102783	-3.2914800643920894	-3.6962335109710693
3.61243157830491	8.730147361755371	-1.7415108680725098	-3.5154032707214355	-3.5191004276275635
4.56932371289045	10.125168800354004	-2.861427068710327	-3.6597936153411865	-3.503506660461426
3.91339539165038	10.138856887817383	-1.9186530113220215	-4.115513324737549	-3.2333598136901855
4.3386776885867	10.235077857971191	-2.3436763286590576	-3.8641548156738277	-3.2674067020416264
4.19256218578584	9.3353271484375	-3.7778148651123047	-3.548002243041992	-3.718401908874512
3.28305197417782	8.465765953063965	-2.6649608612060547	-3.0588560104370117	-3.37955904006958
2.70691301699899	8.09640121459961	-2.926137685775757	-3.137385368347168	-3.3947947025299072
2.15497019454473	8.832152366638184	-1.8614021539688108	-2.9951281547546387	-2.7272145748138428
2.86167391127907	7.66063117980957	-3.707651138305664	-2.994825839996338	-3.5475804805755615
2.85879742697706	7.844491958618164	-3.249587297439575	-3.092383861541748	-3.7345142364501953
3.21171185035787	9.201028823852539	-2.1987273693084717	-3.5676450729370117	-3.1908998489379883
2.27356052357985	7.155752182006837	-2.9088644981384277	-2.2070021629333496	-2.9877767562866206
3.38708179935128	8.3372039794921875	-3.313730478286743	-3.00762128829956	-3.8264219760894775
2.86390105372475	9.587238311767578	-1.3477691411972046	-3.5466570854187016	-3.0214459896087646
4.03434623061658	8.979058265686035	-3.783508777618408	-2.804394245147705	-3.391470193862915
2.59905443062894	9.238275527954102	-1.6959209442138672	-3.6816763877868652	-3.0912811756134033
1.38263541901074	7.327014446258545	-2.2376294136047363	-2.7439215183258057	-2.974363088607788
3.46976409410562	8.61934757232666	-2.6427054405212402	-3.3013010025024414	-3.5548169612884517
3.38012696076689	8.943024635314941	-2.9251983165740967	-3.5014131069183345	-3.5740296840667725
2.98467430068781	8.580820083618164	-3.4958126544952393	-2.8119139671325684	-2.9926273822784424
2.52169484982521	7.4081597328186035	-2.923444986343384	-2.739470958709717	-3.17448353767395
2.77651003778245	8.812765121459961	-2.321028470993042	-3.1187376976013184	-3.034946203231812
3.68213307384908	8.570947647094727	-2.7959766387939453	-3.111090660095215	-3.2766380310058594
3.0952442889188	9.632552146911621	-1.8515726327896118	-3.6985068321228027	-3.280102491378784
2.26061628367739	8.099137306213379	-1.1344720125198364	-3.1961908340454097	-3.077526807785034
2.30841764022483	9.073033332824707	-1.864158034324646	-3.1038804054260254	-2.3703291416168213
3.66415719136434	9.576481819152832	-2.54449200630188	-3.3289191722869873	-2.8265485763549805
2.72076741080437	8.044583320617676	-2.0072553157806396	-3.1694130897521973	-2.8477792739868164
2.33364461410157	8.022199630737305	-1.6838626861572266	-3.0560266971588135	-2.8283870220184326
3.78970124333672	9.685553550720215	-2.2551233768463135	-3.55153751373291	-3.1739871501922603
1.76701320434709	8.09131145477295	-1.8305544853210447	-3.2003943920135502	-2.9219391345977788
4.14308984532744	8.64511489868164	-4.528777122497559	-3.7929205894470215	-4.109919548034668
2.08620287673655	7.53952932357788	-2.226367235183716	-2.8684027194976807	-2.9788417816162114
1.73462804338903	7.277261734008788	-3.318911075592041	-2.3034744262695312	-2.9436595439910884
2.64543472593432	8.803106307983398	-1.7731193304061887	-3.1571826934814453	-3.045633554458618
4.84388082925855	9.662670135498047	-2.301727294921875	-3.9029119014739986	-3.8965277671813965
3.65901605306065	9.23609447479248	-2.6172521114349365	-3.486514806747437	-3.3471608161926274
4.84120701496672	9.385310173034668	-3.4543685913085937	-3.790385484695435	-3.832514524459839
2.53071473263599	7.889308452606201	-1.5396792888641357	-3.053709983825684	-3.159247636795044
4.41341435267257	9.35025691986084	-4.698400497436523	-3.285585880279541	-4.229760646820068
2.63940063276005	7.616067409515381	-3.7286722660064697	-2.7734460830688477	-3.2171809673309326
1.6345409827065	7.683141708374023	-1.6342387199401855	-2.9779248237609863	-2.9781222343444824
2.96277717616	8.457574844360352	-4.120832920074463	-3.118898391723633	-3.510335683822632
5.29322677583566	9.680423736572266	-4.205811023712158	-3.6234138011932373	-3.900444746017456
4.61618356200629	9.801794052124023	-4.3870978355407715	-3.5822079181671143	-4.222258567810059
2.62356374913945	8.478218078613281	-2.94624400138855	-2.891035318374634	-3.2137668132781982
1.9823952721247	7.517287254333496	-2.8555405139923096	-2.7932424545288086	-3.142857313156128
1.4247243943812	7.297804355621338	-2.2677953243255615	-2.821683406829834	-2.904255628585816
1.9519416768439	7.716732501983643	-2.407536506652832	-3.095110416412353	-3.248013973236084
2.68057024050537	10.076993942260742	-1.8780373334884644	-3.5947785377502437	-2.9765369892120357
5.26258130019076	10.10903263092041	-2.5346291065216064	-4.00579309463501	-3.771411657333374
4.01329495971168	9.452564239501953	-2.546964168548584	-3.479178428649902	-3.6309905052185054
2.92337991479481	7.882389545440673	-4.479250907897949	-2.9710209369659424	-3.7021031379699707
2.9595722068927	8.303226470947266	-1.8361353874206543	-3.217357635498047	-3.2091002464294434
3.56818986652174	9.121808052062988	-2.300096035003662	-3.50261402130127	-3.5198481082916264
3.1305541098419	9.618614196777344	-2.0467748641967773	-3.6073637008666997	-2.875990152359009
2.88926879294502	8.719792366027832	-1.9030001163482666	-3.2725906372070313	-3.068400382995606
3.27251466762857	9.686239242553711	-3.421156167984009	-3.3644664287567134	-3.2085578441619873
4.35467003788324	8.780464172363281	-4.800012111663818	-3.275686740875244	-4.110881805419922
3.8632410891743	9.1151762008667	-3.56123685836792	-3.0420951843261723	-3.7888615131378174
1.72441398985921	7.35373592376709	-3.121152400970459	-2.4099209308624268	-2.7610538005828857
1.81890041775128	7.786169528961182	-1.8717656135559082	-3.1857810020446777	-2.997549295425415
3.29134318213895	8.168227195739746	-2.343250036239624	-3.219633102416992	-3.466264009475708
3.97666615960133	8.692084312438965	-3.760831594467163	-3.220839500427246	-4.0064778327941895
3.2334941610081	9.39399528503418	-2.0150043964385986	-3.545804977416992	-3.458913564682007
2.99817489475594	9.385465621948242	-2.0537922382354736	-3.5845279693603516	-3.2510201930999756
3.77749539225759	8.180495262145996	-2.814196825027466	-3.246943473815918	-3.4997653961181636
4.90256816199101	9.154223442077637	-4.640292167663574	-3.258023738861084	-4.267654895782471
2.74182443878491	8.201425552368164	-1.5004792213439941	-3.4096779823303227	-3.0764143466949467
2.71639305701426	8.139742851257324	-2.220564365386963	-3.087876319885254	-2.9423384666442876
2.13796743397148	8.405831336975098	-1.306593656539917	-3.4129474163055415	-3.235459566116333
2.92070838596815	7.20977783203125	-3.2608604431152344	-3.019960403442383	-3.575304746627807
3.8349261956119	10.110655784606934	-1.9899669885635376	-3.7639842033386226	-3.30279278755188
2.5047419798124	8.58530330657959	-2.1395366191864014	-3.1308751106262207	-3.1414263248443604
3.17635949495777	8.09273624420166	-2.2784790992736816	-3.3998143672943115	-3.4602499008178715
3.82993492079448	9.06173324584961	-3.8034567832946777	-2.8144803047180176	-3.491870164871216
3.191740365289	8.7187652587890625	-3.8192048072814946	-3.474209785461426	-3.581263780593872
4.48005706590263	10.221753120422363	-1.982914924621582	-4.417969226837158	-3.4624741077423096
0.685777284379006	7.1194772720336905	-1.945956230163574	-2.285274028778076	-2.3947770595550537
2.62896019072195	8.325990676879883	-3.8259034156799316	-2.7832627296447754	-3.2964246273040776
2.97494087274399	8.066995620727539	-3.5322141647338867	-2.664309501647949	-3.4685657024383545
3.20856806072092	10.137762069702148	-1.307342290878296	-3.3560323715209956	-3.5724742412567134
3.61298469653933	9.666895866394043	-2.2176826000213623	-3.4789352416992187	-3.4189035892486572
4.22769675395117	10.047066688537598	-2.6918411254882813	-3.834947347640991	-3.2619431018829346
1.63761836779366	7.62561845779419	-1.906791090965271	-2.574223518371582	-2.6141908168792725
1.99636286670498	8.094050407409668	-1.700323224067688	-3.041536331176758	-2.907170534133911
3.7784572989881	10.26475715637207	-1.6547868251800537	-4.038994789123535	-3.060953140258789
1.96668772453395	8.30790901184082	-1.2073792219161987	-3.1230931282043457	-2.8092873096466064
1.74744471466167	7.591002464294434	-2.2561745643615723	-2.6522514820098877	-2.769693613052368
2.5134001729071	8.453466415405273	-1.8406593799591067	-3.422948598861694	-2.5955047607421875
4.27947979082127	9.662886619567871	-2.8279080390930176	-3.4015004634857178	-3.345542669296265
3.77980631657061	9.408095359802246	-2.5060369968414307	-3.270074367523194	-3.246284246444702
3.44821266004043	9.61648178100586	-2.1535708904266357	-3.7932810783386226	-3.2298390865325928
2.13353002343136	8.197124481201172	-2.29105281829834	-2.9974560737609863	-2.6407904624938965
3.17435429707082	8.598405838012695	-2.2891178131103516	-3.5437459945678715	-3.4962427616119385
2.97196170215526	9.948647499084473	-2.2226264476776123	-3.48643159866333	-2.8580987453460693
3.50700323483033	8.0149078369140625	-2.2946770191192627	-3.3424429893493652	-3.406547784805298
2.4496574367152	8.708995819091797	-2.9061999320983887	-2.726414203643799	-3.0940349102020264
2.04729606371004	8.041390419006348	-1.5820592641830444	-3.0573890209198	-2.9459540843963623
3.32349701507019	8.642319679260254	-2.3612654209136963	-3.3490419387817383	-3.3717937469482417
1.16712922679061	6.965620517730712	-2.243983268737793	-2.6379594802856445	-2.7341206073760986
4.42265782401743	10.123268127441406	-1.7910218238830566	-4.135066509246826	-3.420832872390747
3.82447305791841	9.510411262512207	-3.4381577968597417	-3.413000106811523	-3.567096471786499
2.78582869107733	7.923832416534425	-2.6745972633361816	-2.61268949508667	-2.79846453666687
3.47057006820677	9.421807289123535	-2.4474036693573	-3.272359371185303	-3.1568214893341064
4.57682920166248	9.697601318359375	-4.273219585418701	-3.4984798431396484	-4.070348739624023
4.67915640406413	10.044331550598145	-2.753084897994995	-3.796500444412232	-3.639146566390991
3.83789916255825	8.986053466796875	-2.605325222015381	-3.394594430923462	-2.9194161891937256
4.09766035075885	8.552411079406738	-3.6577398777008057	-3.288856983184815	-4.008442401885986
4.45499156947286	9.255253791809082	-2.926987409591675	-3.5978453159332275	-3.7884342670440674
3.05822554518254	8.742566108703613	-1.6263649463653564	-3.6715545654296875	-3.1848061084747314
3.27329118437111	8.81490421295166	-3.2521612644195557	-3.2235617637634277	-3.612930059432984
4.09563616162856	9.458601951599121	-2.308305025100708	-3.4596667289733887	-2.985059261322022
2.55788472691229	8.891057014465332	-2.9927387237548824	-2.8276586532592773	-3.1824958324432373
1.65230464473268	7.6773109436035165	-2.9642951488494873	-2.502760410308838	-2.67518949508667
2.84001579175828	9.1392822265625	-1.3591209650039673	-3.668802261352539	-3.231376409530639
3.32033853116642	10.06577205657959	-1.9052304029464724	-3.4628708362579346	-3.0706398487091064
1.18631048488754	7.917488098144531	-1.5305755138397217	-2.939005851745606	-2.663069248199463
2.7729262827387	8.210982322692871	-1.0216032266616821	-3.588498592376709	-3.2264018058776855
3.82488521901261	8.09860610961914	-3.223593473434448	-3.4346232414245605	-3.864680528640747
4.70558891384221	9.432292938232422	-1.0515401363372803	-4.373353481292725	-3.777876853942871
4.68768122257974	9.310794830322266	-4.178384780883789	-3.2061343193054204	-3.638782739639282
2.63440531474529	8.61439037322998	-1.5649665594100954	-3.6190333366394043	-3.0630757808685307
3.67623540369983	8.8412504196167	-3.047801017761231	-3.1193408966064453	-3.5942416191101074
4.20804503772513	9.36094856262207	-4.366422653198242	-3.282559633255005	-4.090636253356934
5.86060986435879	10.585840225219727	-2.003350019454956	-4.627028942108154	-3.734978914260864
3.4675365893937	9.590758323669434	-1.9697948694229126	-3.5208964347839355	-3.568021535873413
2.7112578145132	8.173250198364258	-1.2810194492340088	-3.2793719768524174	-3.117572069168091
2.97891476390483	8.78933048248291	-2.7085564136505127	-3.3966143131256104	-3.495258092880249
2.38578897461585	7.766050338745117	-2.036237955093384	-3.1216626167297363	-3.2389211654663086
2.16580251733205	7.611001968383789	-2.8328797817230225	-2.925055503845215	-3.140213966369629
3.51584612648943	10.318467140197754	-2.627865791320801	-3.575445652008056	-3.1757755279541016
4.08545353581828	8.127199172973633	-3.5381841659545903	-3.152887105941772	-3.9545652866363525
4.5444360070931	9.084014892578125	-0.9937919974327087	-4.0324201583862305	-3.563471555709839
3.65278413274578	9.43438720703125	-1.9730297327041626	-3.6367905139923096	-3.4216763973236084
4.12110512547752	9.233161926269531	-3.4566237926483154	-3.132565498352051	-3.235291004180908
3.69700195041935	10.01298713684082	-2.254857301712036	-3.7043423652648926	-2.8999485969543457
2.21984450171823	7.930270671844482	-1.928430199623108	-3.213057518005371	-3.0579447746276855
3.44058688498502	8.163237571716309	-2.9741432666778564	-3.184392929077148	-3.3529109954833984
3.69934812371142	8.3485746383667	-3.871801137924195	-3.1917967796325684	-3.994541883468628
2.48902777579212	8.588497161865234	-2.1937239170074463	-3.2148692607879643	-3.185966253280639
4.32022561976395	10.032398223876953	-2.519608736038208	-3.661407470703125	-3.2663486003875732
5.23565943834302	10.124032020568848	-3.3335673809051514	-4.375988006591797	-3.5822162628173833
3.25756395731545	8.74413776397705	-1.3057711124420166	-3.531437873840332	-3.2766160964965816
3.42295327958924	8.602437019348145	-1.5822577476501465	-3.245519638061523	-2.966348886489868
3.52206567114114	8.50316333770752	-2.9929871559143066	-3.1279168128967285	-3.6764557361602783
4.1352855074991	9.504915237426758	-3.259505987167358	-3.4436211585998535	-3.482468843460083
2.10086145892554	7.195243835449219	-2.6606009006500244	-2.624667167663574	-3.09890341758728
2.84463360836411	7.945092678070068	-0.9730340838432312	-3.2187113761901855	-3.0536444187164307
3.45902071018076	8.70359992980957	-1.5307854413986204	-3.754220008850098	-3.228361129760742
3.37469625239793	9.895962715148926	-2.312223196029663	-3.6208419799804683	-3.481390237808228
4.95033405719947	9.655562400817871	-4.244899272918701	-3.5249204635620117	-4.069340229034424
1.8467893368863	7.355721473693847	-2.8620808124542236	-2.726893901824951	-3.049745798110962
4.85885039202908	9.19997787475586	-4.068212032318115	-2.9403185844421387	-3.740034341812134
3.74237157300719	8.280411720275879	-2.571906566619873	-3.307960033416748	-3.644392251968384
3.75231073132403	9.280619621276855	-1.3009508848190308	-3.55489730834961	-3.530516147613525
4.09301884346875	9.754161834716797	-4.188771724700928	-3.4425714015960693	-3.7274177074432373
1.65507351299001	7.203499794006348	-2.913674354553222	-2.4812469482421875	-2.871596336364746
2.41134516627468	7.881899833679198	-3.064860105514526	-2.706611156463623	-3.2782998085021973
3.73787931519207	8.528360366821289	-4.406801223754883	-3.2562294006347656	-3.761955499649048
2.46644792863185	7.645391941070556	-3.5370125770568843	-2.7026290893554687	-3.3326983451843266
4.39859473432605	9.37558650970459	-2.401129961013794	-3.624516487121582	-3.6990835666656494
5.43577605742262	9.934304237365723	-3.121990203857422	-3.937984466552734	-3.7463977336883545
3.56893462627667	9.64439582824707	-2.9779045581817627	-3.6087658405303955	-3.423618078231812
2.86949874015121	10.31984806060791	-2.9897286891937256	-3.5975313186645512	-2.792614221572876
2.21915697611973	8.514339447021484	-1.2561166286468506	-3.6491250991821285	-3.0075795650482178
3.42796523488562	9.292040824890137	-1.3943527936935425	-3.6668732166290283	-3.10767388343811
3.15336516617701	8.634198188781738	-3.2950243949890137	-3.068390369415283	-3.14839243888855
4.00378914678125	8.93959903717041	-3.7059879302978516	-2.993237018585205	-2.8712971210479736
2.66204584183704	8.60269832611084	-1.244051218032837	-3.4720015525817867	-3.274681806564331
2.89000414643025	8.457749366760254	-2.4415926933288574	-2.7691147327423096	-3.0895144939422603
4.0533920981957	9.941224098205566	-2.7457668781280518	-3.820194721221924	-3.499886989593506
2.6478224612491	8.443859100341797	-1.3520128726959229	-3.3836054801940914	-3.2670514583587646
1.41903056408958	7.779627799987793	13.314092636108398	-1.8536181449890137	-3.7840793132781982
[truncated: 21,499 more rows]
