# Supplementary material for: Comparative analysis of dimension reduction methods for cytometry by time-of-flight data
Source: Nat Commun. 2023 Apr 1;14:1836. doi: 10.1038/s41467-023-37478-w (PMC10067013; doi:10.1038/s41467-023-37478-w)
Supplement: Supplementary file 8 — Source Data [file 41467_2023_37478_MOESM8_ESM.zip › Source Data/fig4_d.csv]

CD19	umap1	umap2	saucie1	saucie2
1.56136694557524	7.907767295837403	-1.4807498455047607	-3.0315604209899902	-2.956448793411255
2.24355594299398	10.3719482421875	-1.758430004119873	-3.754180431365967	-3.143992424011231
2.02796973834852	9.40794563293457	-2.334291458129883	-3.542412519454956	-3.054299116134644
2.44205560793088	10.227418899536133	-1.6662662029266357	-3.7366394996643066	-3.0799803733825684
3.39989189684657	7.698400497436523	-3.98313307762146	-3.254655361175537	-3.7796709537506104
2.30295297498151	8.670269966125488	-1.1347696781158447	-3.554839849472046	-3.5110104084014893
2.92703278602833	9.47712230682373	-1.995695948600769	-3.3441824913024902	-3.643275260925293
1.76806643937352	7.042427062988281	-2.9112062454223637	-2.025676727294922	-2.450471878051758
2.72850357073347	8.8839569091796875	-5.248671531677246	-3.405621528625488	-4.092085838317871
1.5159899727754	9.203989028930664	-1.970051884651184	-3.289737701416015	-3.1523916721343994
2.38264147833784	10.013402938842773	-2.8069238662719727	-3.4144115447998047	-3.5091698169708248
1.71463590902061	10.011615753173828	-2.717055082321167	-3.218995571136475	-3.5650949478149414
1.94161417904988	7.283009529113769	-2.9408290386199947	-2.785222053527832	-3.199240207672119
3.50394619275822	10.194868087768555	-1.7166845798492432	-3.6916050910949707	-3.6108739376068115
2.27031214865052	7.57373571395874	-3.6868269443511963	-2.641665458679199	-3.164916753768921
1.68277618774893	9.265755653381348	-1.3882933855056763	-3.61948823928833	-3.2101173400878906
2.50575120920255	8.600343704223633	-0.9845321774482728	-3.4083371162414555	-3.0582058429718018
3.19805596767719	8.477278709411621	-2.2342026233673096	-3.0915853977203365	-3.404726266860962
2.35771674143675	9.585160255432129	-3.203357219696045	-3.634400367736817	-3.56988787651062
2.9720231830408	9.203388214111328	-1.1414227485656738	-3.5633726119995117	-3.548390150070191
2.04519051237883	7.343557834625244	-1.5149601697921753	-2.8227386474609375	-2.5764546394348145
1.45023754247731	8.972877502441406	-1.2345457077026367	-3.388266563415527	-3.0124790668487553
2.50066495631569	9.697564125061035	-3.3780450820922856	-3.526630401611328	-3.848637104034424
1.68708807645	9.550861358642578	-2.0498642921447754	-3.280320167541504	-2.9540762901306152
2.50332583040404	8.049018859863281	-3.2912344932556152	-3.0126323699951176	-3.7628543376922603
3.1393724110765	9.949787139892578	-3.886280059814453	-3.5287113189697266	-3.906652450561523
1.66557646589841	9.47130012512207	-3.1870279312133794	-3.309389114379883	-3.5196156501770024
1.22655424732735	9.889178276062012	-2.132882833480835	-3.903531074523926	-3.5824706554412846
2.54193910260692	8.877232551574707	-1.8652678728103638	-3.245255470275879	-3.2392892837524414
2.02457854466871	8.28695297241211	-3.9988081455230713	-3.131455898284912	-3.2715272903442383
1.90480645972037	9.862027168273926	-1.4223904609680176	-4.295466899871826	-3.946489572525025
2.43397978801038	8.320206642150879	-1.3908799886703491	-3.3530015945434575	-3.2052628993988037
2.15378647555268	8.233869552612305	-1.9175665378570557	-3.609986305236817	-3.5221974849700928
1.52223554325006	8.291440963745117	-1.957686185836792	-3.6209816932678223	-3.429377317428589
2.67159935375873	9.33710765838623	-3.7631685733795166	-3.5501551628112793	-3.9798247814178462
3.10757904572379	9.708782196044922	-3.4748826026916504	-3.75154185295105	-3.7084124088287354
1.38523625378282	8.138399124145508	-3.242628812789917	-2.685518264770508	-3.447000741958618
2.03367083990091	10.546103477478027	-2.2572662830352783	-3.8782606124877925	-3.250885248184204
2.63088275370813	8.871726036071777	-2.9123075008392334	-3.3548731803894043	-3.519373655319214
3.34812134971543	8.395683288574219	3.2863221168518066	-4.1459150314331055	-3.6053109169006348
1.63748842430655	7.933403968811035	-1.7053331136703491	-2.8267173767089844	-2.8720805644989014
2.11002162327615	7.5768537521362305	-1.9369840621948242	-2.8250038623809814	-2.9222209453582764
2.11348080672075	8.450258255004883	-2.357013463973999	-3.22183895111084	-3.393941402435303
2.2116304535586	9.788164138793945	-3.6305191516876216	-3.5313940048217773	-3.7619645595550533
3.13908365369066	7.947291851043702	-2.641174077987671	-3.03830623626709	-3.321765184402466
2.72073090777898	10.286152839660645	-2.1920511722564697	-3.9254398345947266	-3.4753482341766353
1.91325195339644	9.971866607666016	-2.0198938846588135	-3.709187984466553	-3.315807580947876
2.59153407440627	7.8481035232543945	-2.9819035530090328	-3.232573986053467	-3.603096246719361
2.18682446845702	7.461594104766846	-1.8494430780410769	-3.1270732879638667	-3.2267150878906254
3.51395996040028	7.6842875480651855	-1.3473410606384277	-3.067135572433472	-2.855677843093872
1.91955490153657	10.330632209777832	-2.419351100921631	-4.064817428588867	-3.376694440841675
1.83756726872116	9.772184371948242	-1.9404014348983762	-3.5748291015625	-3.363481760025025
2.64583603609512	8.991283416748047	-1.1945775747299194	-4.303553104400635	-3.949861764907837
2.6934438742868	8.98414134979248	-5.033153057098389	-3.432504415512085	-4.1965250968933105
2.01248170918829	9.945738792419434	-2.7757980823516846	-3.5761961936950684	-3.593950033187866
2.89694674827012	8.464637756347656	-1.6852681636810305	-3.084590435028076	-3.08856463432312
2.8100604049678	10.227923393249512	-1.9913403987884521	-3.77164363861084	-3.1511127948760986
2.90272786414056	8.312392234802246	-1.1401530504226685	-3.636168956756592	-3.2372701168060303
3.4127653500375	8.391253471374512	-1.1332498788833618	-3.379380702972412	-3.1493744850158696
1.9943449012468	8.013605117797852	-1.1325095891952515	-3.191781520843506	-2.8644626140594482
2.01177678788291	9.55065631866455	-2.7616758346557617	-3.3969366550445557	-3.1730477809906
1.94421716948314	7.871679306030273	-2.1647603511810303	-3.2917943000793457	-3.1739132404327393
2.325189791853	9.89767074584961	-4.045942306518555	-3.6358003616333003	-3.858352899551391
2.77520058447456	7.971930980682373	-1.2194772958755493	-3.427344799041748	-3.2216954231262207
2.86205809124595	8.137858390808105	-1.1142773628234863	-3.1589863300323486	-2.990194082260132
2.24316050613683	8.288337707519531	-1.2395204305648804	-3.2417335510253906	-3.0227043628692627
2.72921657356936	9.946990013122559	-1.5177525281906128	-3.8833758831024174	-3.692677974700928
1.98902562871408	7.7235589027404785	-1.5248054265975952	-2.9985289573669434	-2.8731114864349365
2.57898343180207	7.695158004760742	-3.2426834106445313	-2.82810640335083	-3.2235116958618164
2.7826682737802	9.39773178100586	-2.37646222114563	-3.501414537429809	-3.4270026683807373
2.65512713889369	8.758835792541504	-1.2530279159545898	-3.4464383125305176	-3.2065865993499756
2.73245974005312	8.452077865600586	-3.1865501403808594	-3.077178955078125	-3.226167678833008
1.67690396530845	9.298598289489746	-4.640031814575195	-3.308158874511719	-4.129118919372559
1.74316813189844	7.565945148468018	-2.1072893142700195	-2.7676093578338623	-2.535998582839966
1.52367166790771	9.47927474975586	-2.72855281829834	-3.420642614364624	-3.3405253887176514
1.99963461297484	8.849325180053711	-3.319578647613525	-2.927747964859009	-2.9004056453704834
2.22220255300821	10.09742546081543	-2.0963563919067383	-3.7845993041992187	-3.2991228103637695
2.34042735585308	8.076227188110352	-3.330275297164917	-3.2784001827239986	-3.714048147201538
1.9521261206863	8.966779708862305	-1.2729986906051636	-3.695910930633545	-3.298421144485474
1.72037685420266	7.005788326263428	-3.040796995162964	-2.289445161819458	-2.6335246562957764
2.65913316949622	8.756087303161621	-1.209412693977356	-3.6991004943847656	-3.3636300563812256
2.00900416766648	9.662843704223633	-2.009866952896118	-3.8052310943603516	-3.2794001102447505
3.24983846730243	8.191864967346191	-1.5183180570602417	-3.3051986694335937	-3.1003921031951904
1.79999970957893	8.081021308898926	-2.174515724182129	-3.0337376594543457	-3.0420854091644287
1.55399378692204	9.404993057250977	-1.6779894828796387	-3.448082447052002	-3.084691047668457
2.1666304615607	8.960962295532227	-2.0566112995147705	-3.5435948371887207	-3.595913171768188
3.16628272919159	8.762579917907715	-2.5961825847625732	-3.103973388671875	-3.554816484451294
1.51334997747	8.958117485046387	-2.446124792098999	-3.0572237968444824	-2.828420400619507
3.033177114067	8.547245979309082	-4.4784979820251465	-3.4903030395507813	-3.9285385608673096
2.57876176831665	9.763238906860352	-3.1564886569976807	-3.5339045524597164	-3.733485460281372
2.04770341357574	9.338756561279297	-2.2820727825164795	-3.811892509460449	-3.399906635284424
2.28137933064512	9.094999313354492	-1.2585175037384033	-3.572672605514526	-3.4589316844940186
2.33206048570517	7.9789299964904785	-1.1551487445831299	-3.2414867877960205	-2.9642026424407963
2.26703158967789	8.896468162536621	-1.452196002006531	-3.634826421737671	-3.132500410079956
1.80291262300016	8.616729736328125	-4.165520191192627	-2.7966675758361816	-3.412807703018188
1.83381812713245	9.415146827697754	-3.234699249267578	-3.3080499172210693	-3.451090574264526
2.4072414352456	7.9043707847595215	-3.2771475315094	-2.9596245288848877	-3.579429388046264
2.1330450444633	8.897528648376465	-1.4912922382354736	-3.682703971862793	-3.058840990066528
2.62597621086238	8.748513221740723	-3.2077245712280273	-3.1981220245361333	-3.6131482124328613
1.68161511265172	9.243020057678223	-1.4843385219573975	-3.47306752204895	-3.1036775112152104
2.38648723660157	7.699650764465333	-3.751090288162232	-2.7494351863861084	-3.399893045425415
2.7093772140135	8.166216850280762	-2.8491508960723877	-3.151405334472656	-3.388385057449341
2.48552874390417	9.701390266418457	-1.577450156211853	-3.954491138458252	-3.6697056293487553
2.75865694569881	7.699431896209717	-2.936417818069458	-3.06099796295166	-3.5948979854583736
2.47272256315834	8.610308647155762	-2.2535593509674072	-3.4541196823120117	-3.429180383682251
2.84815484283898	8.130245208740234	-1.2677990198135376	-3.2905707359313965	-3.0718395709991455
2.2361376284137102	8.694480895996094	-1.2149837017059326	-3.6730360984802246	-3.2746498584747314
3.55854167246759	9.441600799560547	-0.8926103711128234	-4.069164752960205	-3.6352336406707764
2.64189965696969	8.986716270446777	-3.03067684173584	-3.657578706741333	-3.895627021789551
2.00743005365182	8.4941987991333	-0.980202317237854	-3.7419981956481934	-3.3281376361846924
2.26705802616212	10.300800323486328	-1.977950096130371	-3.867896318435669	-3.4719536304473877
2.06408093562132	9.314027786254883	-4.587586879730225	-3.4690761566162114	-4.101716995239258
2.37714330548388	8.292139053344727	-2.1764609813690186	-3.132708072662353	-3.2459533214569096
2.67179767868057	9.681905746459961	-1.3766614198684692	-3.8575491905212402	-3.2494654655456543
1.82878052752113	7.2476654052734375	-3.3075318336486816	-2.652548313140869	-3.100315809249878
2.95040599362419	8.060791015625	-2.206704616546631	-3.5414397716522212	-3.3715665340423584
1.40476241757767	8.4890899658203125	3.7860624790191646	0.42285969853401184	-3.932584524154663
2.40793465907597	7.3395490646362305	-2.147721290588379	-2.889490842819214	-3.0532186031341557
3.09296521336862	8.232575416564941	-1.162253975868225	-3.111227989196778	-3.0770137310028076
1.99330745273972	10.155649185180664	-2.7627193927764893	-3.8121461868286133	-3.465935468673706
2.9015788753597	9.620550155639648	-4.446570873260498	-3.663980007171631	-3.714954614639282
3.08719893411998	10.256583213806152	-1.9460390806198122	-4.063544273376465	-3.66960072517395
2.03276497990761	10.200230598449707	-1.819141149520874	-4.529725551605225	-3.844229221343994
2.85440815510966	9.712779998779297	-3.815032005310059	-3.6119771003723145	-3.972944498062134
2.67579491614814	9.308295249938965	-3.758168458938598	-3.490634918212891	-3.943222284317016
2.64229750962749	8.857667922973633	-2.357337474822998	-3.53865122795105	-3.266477346420288
1.60154701813896	10.947551727294922	-1.0986919403076172	-3.5621018409729004	-2.5256423950195313
2.11823569497045	8.20482063293457	-2.285982131958008	-3.3512530326843266	-3.268015861511231
2.28492628538376	8.908899307250977	-1.609856367111206	-3.290225982666015	-3.2132551670074463
2.12633601970328	8.976685523986816	-3.2266407012939458	-3.3324079513549805	-3.5899965763092037
3.42226150339945	9.113287925720215	-1.121006965637207	-3.9019603729248047	-3.626800775527954
2.94331934308005	10.32961368560791	-2.7149038314819336	-3.7461390495300293	-3.762795448303222
1.8701912348091	9.027968406677246	-5.273252487182617	-3.5113213062286373	-3.797440767288208
2.06802866199576	8.661606788635254	-3.119738101959229	-2.7413036823272705	-3.116142511367798
2.59044316201705	6.9820518493652335	-3.0247912406921387	-2.3188416957855225	-2.74684476852417
2.87634032813187	9.759490013122559	-1.868778347969055	-3.7890043258666997	-3.415636777877807
2.10201117335522	8.65888500213623	-2.151078224182129	-3.477830171585083	-3.523856878280639
1.47452600226407	10.08830451965332	-2.6318113803863525	-3.90512752532959	-3.2783598899841304
2.7489302607961	8.00275993347168	-1.1831363439559937	-3.126021146774292	-2.95219349861145
1.92996158289676	9.032490730285645	-3.374338150024414	-3.0789120197296143	-3.2694242000579834
2.91408077616436	7.5414252281188965	-3.665126323699951	-2.9521880149841304	-3.2894661426544194
2.08105630050637	8.096220016479492	-3.5676810741424565	-2.7168400287628174	-3.234387159347534
2.42460353328307	8.859365463256836	-3.920899391174316	-3.5544376373291016	-3.439622163772583
2.42772559767773	10.404128074645996	-1.5788660049438477	-3.925042152404785	-3.136157274246216
2.25415308634613	9.508358001708984	-1.5640865564346313	-3.6395397186279297	-3.361218929290771
1.55312091924468	7.482681751251221	-2.03749942779541	-2.9265959262847896	-3.051657676696778
2.74426821415018	8.927513122558594	-1.214903712272644	-3.830726385116577	-3.6173441410064697
3.0583708515894	9.545228958129883	-2.207580327987671	-3.480958938598633	-3.187852144241333
3.80685970487637	8.215836524963379	-2.904761075973511	-3.0363862514495845	-3.5583653450012203
2.11734012826445	8.28664493560791	-3.269681453704834	-3.1543593406677246	-3.3475358486175537
2.53867821800243	7.726370334625244	-3.8238742351531982	-2.9563577175140376	-3.448598623275757
3.20234413601953	10.274487495422363	-1.803302049636841	-4.0611066818237305	-3.6612918376922603
2.01621228333609	9.70205020904541	-2.482915163040161	-3.705154657363892	-3.531528234481811
2.3422811275659	8.615222930908203	-2.671018123626709	-3.269842147827148	-3.230043649673462
1.94487705943278	8.10807991027832	-1.0398614406585693	-3.3264846801757812	-3.099210500717163
2.30295810973872	10.29867935180664	-2.850877523422241	-3.9501352310180664	-3.2467434406280518
2.29147771874234	8.948905944824219	-1.1207199096679687	-4.097456932067871	-4.023817539215088
1.75696399901725	9.689167022705078	-1.9866127967834473	-3.626966953277588	-3.3782904148101807
2.6418725151148	7.79569673538208	-1.8843784332275393	-3.190225124359131	-2.8715808391571045
2.7711308993415402	8.995441436767578	-1.0689374208450317	-3.3842215538024902	-3.1773521900177006
1.51840535211443	7.738586425781251	-1.5517747402191162	-3.0206384658813477	-2.9521968364715576
1.95640321791702	7.9363765716552725	-1.1655399799346924	-3.0333638191223145	-3.0218732357025146
2.59326429148335	9.271504402160645	-1.69859516620636	-3.9218358993530273	-3.833702325820923
3.05461144402515	10.322444915771484	-1.629455804824829	-3.8968029022216792	-3.584779977798462
2.71734800056071	9.419742584228516	-3.1066613197326665	-3.631314754486084	-3.379193782806396
3.15097809465172	8.865317344665527	-1.2151296138763428	-3.5076627731323247	-3.4138071537017822
1.56322403362946	8.009725570678711	-3.3592038154602046	-2.308961868286133	-2.814828872680664
2.47300210005267	10.391462326049805	-1.8161082267761228	-4.044166088104248	-3.0887277126312256
1.92541443970175	9.462274551391602	-4.135745525360107	-3.4554817676544194	-3.7397754192352295
2.31709270329405	8.482245445251465	-0.857540488243103	-3.782921314239502	-3.2802438735961914
2.15937978482092	9.180999755859375	-3.514894962310791	-2.9742002487182617	-3.1277735233306885
2.81012941491327	9.283367156982422	-1.5169024467468262	-4.008739471435547	-3.5386455059051514
2.18464656176309	9.971702575683594	-2.5069591999053955	-3.4268388748168945	-3.2201490402221675
2.60710657488017	8.1766939163208	-3.816848993301391	-2.864377737045288	-3.5658288002014165
1.33639738022957	9.791996955871582	-2.1083366870880127	-3.584077835083008	-2.6248974800109863
2.79429652962991	8.486820220947266	-4.129112720489502	-3.021310567855835	-3.5039999485015874
2.28674241329862	8.794693946838379	-1.4503108263015747	-3.391094923019409	-3.3259508609771733
1.79675321694903	8.948071479797363	-1.8272740840911865	-3.97278881072998	-3.315661907196045
2.10496752745654	9.233837127685547	-1.358809232711792	-3.7564234733581543	-3.4259872436523437
1.40562746018834	7.527941703796387	-3.161803960800171	-2.414740800857544	-3.142249822616577
1.91072556460021	9.191954612731934	-1.7004036903381348	-3.5457873344421387	-3.229992628097534
2.77492567584258	7.63104248046875	-1.8610711097717287	-3.049591302871704	-3.079905271530152
1.98706941263957	10.309954643249512	-2.989718198776245	-3.6139116287231445	-3.2722959518432613
1.48201030100437	8.480767250061035	-2.379359722137451	-3.0135407447814946	-3.022606134414673
2.73823039826986	8.51240348815918	-4.009435176849365	-3.0196008682250977	-3.452677011489868
2.0812320731321	8.45582389831543	-1.2705153226852417	-3.60825777053833	-3.572671413421631
3.31047595334458	7.749898910522462	-0.8633982539176941	-3.144906520843506	-2.9594066143035893
2.17681656655333	9.395479202270508	-4.138222694396973	-3.451501369476318	-4.10322380065918
2.47587981790212	8.722210884094238	-1.815935730934143	-3.3855662345886235	-3.1587524414062504
2.75452161326405	8.022248268127441	-2.122587203979492	-3.186647653579712	-3.360191583633423
2.12354754083745	8.692521095275879	-2.180023670196533	-3.2922859191894527	-3.000643253326416
1.90030912946914	7.836661338806153	-1.4467657804489136	-3.0666794776916504	-2.8330299854278564
2.52368032004824	9.183130264282227	-3.2485015392303467	-3.315493106842041	-3.7295196056365967
2.24962500870099	8.48252010345459	-4.584838390350342	-3.309340476989746	-4.0831685066223145
2.759106460184	7.981043815612792	-1.3848748207092285	-3.119845390319824	-2.8662469387054443
3.10292853607021	9.205492973327637	-2.380068063735962	-3.176957845687866	-3.350007057189941
2.96842486513319	8.042227745056152	-1.1972633600234985	-3.0943121910095215	-2.993964433670044
2.26926618459147	10.152549743652344	-1.9734396934509277	-3.795469045639038	-3.4101951122283936
2.45840558496684	8.963274002075195	-2.894649028778076	-3.648149013519287	-3.4162967205047607
3.2401755015388	8.9038543701171875	-1.1726467609405518	-3.001952886581421	-2.5038206577301025
2.02771635633661	7.318356037139893	-1.8470684289932249	-2.631688117980957	-2.5898783206939697
2.09522350107154	10.205657005310059	-1.8770651817321775	-4.079959392547607	-3.227908134460449
2.98803075204014	7.893162727355956	-1.0667275190353394	-3.1759438514709473	-2.925488233566284
1.39950017278121	8.146599769592285	-2.0742850303649902	-3.1001420021057124	-2.8861379623413086
2.66337492215495	8.366164207458496	-2.3351504802703857	-3.2735166549682617	-3.1690251827239986
2.43973039975281	9.007190704345703	-3.403585910797119	-3.4126048088073726	-3.8109452724456787
3.02413987384756	9.724542617797852	-1.730905294418335	-3.7269372940063477	-3.399627447128296
1.28609456401318	9.530993461608887	-1.7886525392532349	-3.4421262741088863	-3.133255243301391
2.89262918648133	9.137211799621582	-1.554720163345337	-3.986727714538574	-3.28288197517395
1.77188962045134	7.365443229675294	-1.8903632164001465	-2.679166555404663	-2.8734452724456787
2.89359891442999	8.396140098571777	-1.0719783306121826	-3.9708235263824463	-3.4235036373138428
1.93217503689762	8.392040252685547	-2.9654173851013184	-2.74739408493042	-2.869727849960327
2.64579036480436	7.613431453704835	-2.819704532623291	-2.997593879699707	-3.1833727359771733
2.26465647807081	8.681343078613281	-2.923723459243775	-2.801990509033203	-2.7454869747161865
1.88675024783485	10.258578300476074	-3.009455442428589	-3.8085360527038574	-3.5800235271453857
2.55332230335939	7.997491836547852	-3.29477071762085	-3.243436813354492	-3.8580348491668706
3.26237745714037	9.571920394897461	-1.5889936685562134	-3.585700750350952	-3.4161980152130127
3.01034541106254	8.303613662719727	-1.236054539680481	-3.600975275039673	-3.3305549621582027
2.75064248849264	7.398257732391357	-3.0851573944091797	-2.6078059673309326	-3.086018800735474
1.18133438349793	8.796246528625488	-2.5160861015319824	-3.0282359123229976	-2.5041563510894775
1.56875410148791	7.5282936096191415	-1.3624659776687622	-3.0636730194091797	-2.8060059547424316
2.74665383727199	7.037222385406495	-3.0230069160461426	-2.477803945541382	-3.1511547565460205
2.42128222040489	9.444316864013672	-2.4949469566345215	-3.23718786239624	-3.530778646469116
2.59960707877799	8.378506660461426	-1.8365411758422852	-3.5394062995910645	-3.3339290618896484
2.44103948313383	8.294543266296387	-0.92909175157547	-3.3877880573272705	-3.1518623828887944
2.37566513300165	7.808499336242675	-2.3543026447296143	-2.8739843368530273	-3.1091897487640385
2.8232039507706	8.445341110229492	-1.1131137609481812	-3.4517006874084473	-3.1791110038757324
2.45497699419416	9.990974426269531	-4.137822151184082	-3.8986349105834965	-4.101063251495361
2.24642053142538	8.171828269958496	-1.502026915550232	-3.120414018630981	-3.0142624378204346
1.67334129573263	9.07895565032959	-3.4926199913024902	-3.1369400024414063	-3.5026490688323975
1.36679559789328	10.190313339233398	-2.159505605697632	-3.8840250968933105	-3.147502183914184
2.29396617650464	8.42124080657959	-4.564554214477539	-3.210722923278808	-4.178353309631348
1.74463163839194	9.375862121582031	-4.735020637512207	-3.493483066558838	-4.162883281707764
2.57480937312984	10.581655502319336	-2.18314528465271	-4.237422466278076	-3.6804778575897217
2.78471124514753	9.195446014404297	-2.635239601135254	-3.0970339775085445	-3.103188991546631
1.65306497455551	8.944665908813477	-2.8159890174865723	-3.1740641593933105	-3.6874325275421147
2.24272719117693	9.841265678405762	-2.1195356845855713	-3.9735522270202637	-3.222282648086548
1.974696531825	9.408016204833984	-1.5392833948135376	-3.382401943206787	-2.813436269760132
3.21004544203748	8.5833282470703125	-3.6616408824920654	-3.572038650512695	-3.903603315353393
1.90689654852924	8.388705253601074	-3.4817416667938232	-2.8869810104370117	-3.3330883979797363
2.30429506072486	9.523673057556152	-2.503282308578491	-3.4105448722839355	-3.3163917064666744
2.32609821583301	9.536568641662598	-4.060452938079834	-3.2268247604370117	-3.8990976810455322
1.81130155881267	9.33360767364502	-2.171341896057129	-3.576266288757324	-3.2049200534820557
2.33119915583438	8.935166358947754	-1.0915284156799316	-3.69741153717041	-3.5234806537628174
2.37699178604792	10.148040771484375	-3.1517179012298584	-3.9277472496032715	-3.7989304065704346
2.31072909295997	8.991340637207031	-1.6526007652282713	-3.355139970779419	-2.6626217365264893
2.57524676324214	10.382811546325684	-1.55848491191864	-3.7443885803222656	-3.29518723487854
1.72500433707594	10.167490005493164	-1.7925808429718015	-3.8207621574401855	-2.9341151714324956
3.43616342997381	8.509588241577148	-2.587556838989258	-3.6250228881835937	-3.5497195720672607
2.23254945926584	7.882031440734863	-1.7080366611480713	-3.2361211776733403	-2.953476667404175
1.56871967782187	9.483654975891113	-3.353967666625976	-3.246527671813965	-3.201465368270874
2.59805607894099	8.72016429901123	-1.52925443649292	-3.338556289672852	-3.0255157947540283
3.32466221558992	8.297616958618164	-0.9221973419189453	-3.1455414295196533	-3.002546072006225
2.53648862507917	8.953962326049805	-1.9577265977859497	-3.1551971435546875	-2.9340751171112056
1.86766515296064	8.022177696228027	-2.726064920425415	-2.9324424266815186	-3.0945069789886475
2.03470711353738	8.193792343139648	-1.353662371635437	-3.1837294101715083	-2.813645362854004
1.97888116584297	10.552178382873535	-2.2333829402923584	-4.067574977874756	-3.6474072933197026
2.0572109271922	10.147727012634277	-2.8023622035980225	-3.9598116874694824	-3.9236199855804443
1.72036302611086	8.540010452270508	-3.594722270965576	-2.750338554382324	-3.143901109695435
2.93415479312255	9.493032455444336	-1.1072725057601929	-4.171085357666016	-3.47277021408081
2.44543405122865	8.115487098693848	-2.3106906414031982	-3.2946667671203618	-3.3163416385650635
2.07204297391754	8.520936012268066	-2.9782164096832275	-3.0667419433593746	-3.3802475929260254
2.22349993669108	10.653021812438965	-2.034454107284546	-4.151622772216797	-3.4596207141876216
1.60077845426085	9.921525001525879	-1.7420150041580202	-3.2493085861206055	-2.6011464595794678
3.03655864859695	8.246440887451172	-1.0239053964614868	-3.509372472763062	-3.1637818813323975
2.80167040393799	9.732362747192383	-2.038804054260254	-3.85392689704895	-3.5273230075836177
2.35724282786229	8.066618919372559	-2.7010815143585205	-3.3970484733581543	-3.825963497161865
2.69041380376903	8.261879920959473	-3.1792986392974854	-3.308870792388916	-3.7219464778900146
1.327035048214	10.319185256958008	-1.687803506851196	-3.662454605102539	-2.817967414855957
1.21165372019602	9.563169479370117	-1.9948985576629639	-3.5828919410705566	-2.9923317432403564
3.20556031912982	8.852179527282715	-4.32945442199707	-3.344353199005127	-4.010512828826904
2.49465843854969	9.847894668579102	-2.700222969055176	-3.503709316253662	-3.4147770404815674
1.98456358165879	8.435437202453613	-2.278017520904541	-3.375386714935303	-3.064366579055786
2.41862849130992	8.554722785949707	-1.9678269624710083	-2.93476152420044	-2.624509572982788
2.09868665896457	9.206452369689941	-4.006580352783203	-3.2728004455566406	-3.7766225337982178
3.02751991125852	8.185365676879883	-1.311911940574646	-3.3002254962921147	-2.990861654281616
2.23990836932027	9.020223617553711	-3.0251004695892334	-3.4352989196777344	-3.745185136795044
1.69068868122376	9.68007755279541	-2.5619828701019287	-3.508685350418091	-3.1800217628479
1.77194458322063	7.416856288909912	-1.9278246164321902	-2.7529029846191406	-2.88263487815857
2.41363642796273	8.028867721557617	-1.5313053131103518	-3.0372695922851567	-3.2517001628875732
2.54613536620151	8.967010498046875	-1.3429478406906128	-3.600921869277954	-3.520798921585083
2.16410190036584	8.209501266479492	-1.8516464233398437	-3.2507925033569336	-2.8873510360717773
1.87772792341235	8.368431091308594	-2.082045793533325	-3.303446054458618	-2.96293568611145
1.6296539661429	7.366586208343506	-3.356293201446533	-2.3764944076538086	-2.716773748397827
2.55388345438592	9.615480422973633	-2.958399534225464	-3.2719430923461914	-3.2430977821350098
2.47153487075856	8.375421524047852	3.318614959716797	-3.4131107330322266	-3.301277875900269
2.89838336508165	8.2347412109375	-2.0104591846466064	-3.2190165519714355	-3.2222604751586914
1.41090614463645	7.7992401123046875	-3.170689105987549	-2.7384514808654785	-3.2166898250579834
3.10139731578064	9.662371635437012	-2.1119940280914307	-3.575573444366455	-3.243738412857055
2.42733233898594	10.305349349975586	-2.130459785461426	-3.831820249557495	-3.1991522312164307
2.1283757117861	9.278242111206055	-1.5861775875091553	-3.638559103012085	-3.2442471981048584
3.24152803676269	7.61487627029419	-2.0665640830993652	-2.9373416900634766	-3.0082833766937256
1.59609106694668	8.270219802856445	-1.6022430658340454	-3.1996572017669678	-2.794131278991699
3.16569098820094	8.259026527404785	-1.493926405906677	-3.4758055210113525	-2.7948100566864014
1.85584015599118	7.289828777313232	-3.0030496120452885	-2.620965003967285	-3.179587602615356
1.47856312636805	8.553342819213867	-1.4225362539291382	-3.5391225814819336	-3.1349031925201416
2.01931629131292	10.179350852966309	-2.872131109237671	-3.7857112884521484	-4.058907508850098
2.32107733326807	9.8667449951171875	-3.034763097763062	-3.7038340568542485	-3.5094840526580815
1.69154636443329	9.077852249145508	-4.0689215660095215	-3.3753483295440674	-3.7918627262115483
2.21303076072152	8.859540939331055	-3.5859770774841304	-3.396940231323242	-4.040431976318359
2.42174912301556	8.328704833984375	-2.7231924533843994	-3.490097999572754	-3.673283815383911
2.00224672539003	9.948321342468262	-2.7308759689331055	-3.7647552490234375	-3.4326708316802974
2.57212961348243	8.439741134643555	-2.0639498233795166	-3.0854384899139404	-3.261894941329956
1.82245626689382	9.45165729522705	-1.9412480592727661	-3.5859260559082027	-3.1909825801849365
2.71506988262791	9.234048843383789	-1.608344316482544	-3.815457344055176	-3.320982694625855
1.6320789756297	7.455669403076172	-3.2300014495849605	-2.501199245452881	-3.014333963394165
1.72696353357906	8.906684875488281	-3.5505774021148686	-3.1758310794830322	-3.4906475543975826
3.29851124737841	9.232609748840332	-2.0565505027770996	-3.6602706909179687	-3.3765895366668706
1.54649246814807	8.959242820739746	-4.967452049255371	-3.237776279449463	-3.940424680709839
2.466047392642	8.861833572387695	-1.6559734344482422	-3.7800302505493164	-3.5512168407440186
2.04582270571283	9.655869483947754	-2.0291121006011963	-3.5324578285217285	-3.2290303707122803
2.27041490096852	10.261463165283203	-2.8542213439941406	-3.7181954383850098	-3.6855432987213135
2.76621573481261	8.970646858215332	-0.712233304977417	-3.872394561767578	-2.975088357925415
2.09494400630858	8.363618850708008	-3.8634119033813477	-3.004368543624878	-3.289905309677124
1.79712293176025	7.506201267242432	-2.0584287643432617	-3.1049342155456543	-3.194353580474854
2.62454306600216	10.391939163208008	-1.704331636428833	-4.09722900390625	-3.2573311328887944
1.71486717319557	8.031020164489746	-1.9850786924362183	-3.529442310333252	-2.9523832798004146
1.77278178256001	7.594358444213867	-3.3846354484558105	-2.607271909713745	-3.2038061618804936
2.34434262079083	9.662660598754883	-4.452391147613525	-3.49644136428833	-4.020516395568848
2.02190345655499	9.332840919494629	-4.160552024841309	-3.2270781993865967	-3.710538625717163
1.31998265356519	7.820068836212159	-2.2189242839813232	-2.9049909114837646	-2.9127719402313237
2.04839077932272	9.498591423034668	-3.482317209243775	-3.5169792175292964	-3.955122709274292
3.2400395331014	9.92204761505127	-3.8879358768463135	-3.605473279953003	-4.1798176765441895
2.87776505795945	8.291133880615234	-2.6539037227630615	-2.9186925888061523	-3.2581164836883545
2.63115776292481	9.552458763122559	-4.398655891418457	-3.466090202331543	-4.419274806976318
2.38773461933094	8.146688461303711	-3.2327768802642822	-2.9158368110656734	-3.582916498184204
1.83565185273122	7.6586012840271005	-2.250692844390869	-2.6189849376678467	-2.3426854610443115
2.57611093639937	8.123942375183105	-1.0779215097427368	-3.1990466117858887	-2.925675392150879
3.17123280161779	8.841341018676758	-2.124023199081421	-3.7422132492065425	-3.4306764602661133
2.54134041515735	10.525894165039062	-2.5277273654937744	-4.170645713806152	-3.7095615863800053
2.27822717647307	9.7527494430542	-1.6988114118576052	-3.717548370361328	-3.286527633666992
2.06310785926323	9.89121150970459	-3.092932939529419	-3.6369411945343013	-3.390105962753296
1.54922418566446	9.440792083740234	-2.567534923553467	-3.0083847045898438	-3.151418685913086
2.0305584365836302	8.162614822387695	-3.2636940479278564	-3.1472811698913574	-4.150020122528076
2.71318983195641	8.505898475646973	-1.1680957078933716	-2.754185676574707	-2.711463689804077
2.56930193193936	9.720122337341309	-1.756239891052246	-3.509241104125976	-2.9097030162811275
2.22597970887851	8.123167037963867	-2.9198412895202637	-3.013566255569458	-3.4404284954071045
2.7206622985183	7.067511558532714	-3.117594003677368	-2.337451934814453	-3.14079475402832
2.04825742680071	10.532949447631836	-2.219395875930786	-4.186541557312012	-3.4759738445281982
2.0581750019697	7.4092817306518555	-3.117310762405395	-2.6709794998168945	-2.9930844306945796
2.79418598011754	7.430440425872803	-0.5985159873962402	-2.908720254898071	-2.6731226444244385
2.63970248514647	9.292352676391602	-3.059432029724121	-3.5446066856384277	-3.7535512447357178
1.90775264276065	7.5789880752563485	-3.4621338844299316	-2.9011716842651367	-3.2536714076995854
2.5086513825431	7.295837879180909	-2.808213949203491	-2.852813720703125	-3.18249773979187
2.10363667233387	9.9213714599609375	-1.9884933233261106	-3.882028102874756	-3.3035070896148686
2.35613488077793	9.58279037475586	-2.4546151161193848	-3.3980159759521484	-3.1639115810394283
2.05466845274351	7.597957134246826	-2.388645648956299	-2.8214545249938965	-2.8869349956512447
1.92466460837787	9.343117713928223	-1.944776654243469	-3.1984975337982178	-2.489593267440796
2.65983846314515	9.096938133239746	-1.4989633560180666	-3.302788734436035	-2.8960583209991455
1.41148940570662	8.914875984191895	-1.3379484415054321	-3.7635791301727295	-3.5716135501861572
2.69581075819286	9.104336738586426	-1.7311983108520508	-3.3618745803833003	-3.0087597370147705
2.95527189402681	8.053372383117676	-3.922787189483643	-3.040320873260498	-3.5576062202453613
2.8483526762994	10.570719718933105	-2.0357909202575684	-4.373140811920166	-3.705406904220581
2.65978949000402	8.023409843444824	-1.9386514425277708	-3.151260852813721	-2.917938232421875
1.80929448728803	9.942453384399414	-3.95693039894104	-3.559041023254394	-4.591352462768555
2.32841136666735	9.4699554443359375	-2.139387845993042	-3.8388795852661133	-3.293205738067627
1.65355163344327	7.680181503295898	-1.852864384651184	-3.0386278629302974	-3.046129941940308
1.97134388422812	8.494539260864258	-2.335700511932373	-3.198416233062744	-3.320512056350708
1.67317438526455	9.75751781463623	-2.269660472869873	-3.7657310962677006	-3.168168306350708
2.5831132905325	7.770063877105713	-1.3970434665679932	-3.25801420211792	-2.895977735519409
1.9466754623249	9.589372634887695	-2.0581557750701904	-3.513577461242676	-3.115496873855591
1.82014749538797	9.06910514831543	-4.360650539398193	-3.177456855773926	-3.6964101791381836
2.25078606834819	10.007636070251465	-2.042654275894165	-3.6015126705169678	-2.8406059741973877
1.83249775132157	10.107291221618652	-2.273724317550659	-3.8597369194030766	-3.356385469436646
2.73047359137453	10.426777839660645	-2.589055299758911	-4.105936527252197	-3.5928914546966553
2.05960167311186	7.92108678817749	-2.8479437828063965	-3.1441631317138667	-3.0719840526580815
2.82643119638559	8.71022891998291	-1.8881233930587769	-3.8481009006500244	-3.4105422496795654
2.68187766696876	8.494233131408691	-0.8502415418624878	-3.9840450286865234	-3.5354349613189697
3.0523900860439	7.294051647186279	-3.077467441558838	-2.931690216064453	-3.27378511428833
1.65173016485564	9.073744773864746	-2.415902853012085	-3.185210704803467	-3.10738205909729
1.72122379711793	7.511885166168213	-2.5700628757476807	-2.118870735168457	-2.493021249771118
2.48528703791865	10.278310775756836	-2.4074182510375977	-3.8907105922698975	-3.7907955646514893
1.40497715126622	7.175529956817627	-2.3994531631469727	-2.128474235534668	-2.1613662242889404
3.25092446047671	9.190486907958984	-2.3914668560028076	-3.447406768798828	-2.935291051864624
3.22392284678069	8.633051872253418	-1.7002282142639162	-3.8302714824676514	-3.186911821365356
2.8317209235127	7.252628803253174	-2.6693902015686035	-2.642754316329956	-3.1759655475616455
1.92146592367657	7.838893413543702	-0.9777798652648926	-3.177341938018799	-2.8931210041046143
2.69710116233161	7.601176261901856	-2.0031185150146484	-2.833975076675415	-2.8202457427978516
2.29142617087163	10.2899808883667	-1.9515584707260132	-3.8818521499633794	-3.3133876323699947
2.4854540925653	7.807650089263915	-3.4884698390960693	-2.567338228225708	-3.270711898803711
2.99854204760941	8.634390830993652	-4.422672748565674	-3.196142673492431	-3.9308989048004146
2.51014449238048	8.756969451904297	-1.8398382663726807	-3.078562736511231	-2.9512012004852295
2.23229662122121	7.581744670867919	-3.8615756034851074	-2.7366151809692383	-3.307060480117798
1.6758733634078	9.629977226257324	-3.893155813217163	-3.57468843460083	-4.033500671386719
2.32380591981886	6.959854602813721	-2.87094783782959	-1.958299160003662	-2.5753796100616455
1.96259889608276	7.871235370635986	-3.2205615043640132	-2.9560065269470215	-3.2559316158294673
2.43057047993256	8.420893669128418	-1.7983255386352537	-3.22391128540039	-2.9757432937622066
1.62420849695944	7.655432224273682	-4.047845363616943	-2.2853844165802	-2.742825746536255
2.07473977758281	8.653430938720703	-2.540009021759033	-3.4820272922515874	-3.265976190567016
1.70988294681293	8.051485061645508	-2.9858264923095708	-3.0521883964538574	-3.26089334487915
1.76427208309041	8.03918743133545	-1.6956629753112793	-3.0103812217712402	-2.853971004486084
1.76376978246563	7.695935249328613	-3.0949165821075435	-2.6228249073028564	-3.088913679122925
2.53320481436756	7.834376335144044	-3.058844566345215	-2.9483489990234375	-3.3276212215423584
2.88523429404171	7.307297229766846	-1.684664249420166	-2.946481227874756	-3.047884225845337
2.86033539590656	9.475709915161133	-4.448044776916504	-3.413701057434082	-4.1485466957092285
2.3144070722804	7.75931739807129	-1.923270344734192	-3.043450355529785	-2.768838882446289
2.79661248895624	8.949789047241211	-1.8892148733139036	-3.52146577835083	-3.1806571483612056
1.42081431479392	9.158016204833984	-3.5880403518676753	-3.1888458728790283	-3.872144937515259
2.02541007064984	10.547012329101562	-2.2088825702667236	-3.774179697036743	-2.9289262294769287
1.99221850091901	9.7428131103515625	-2.3837532997131348	-3.4499964714050293	-3.0380184650421147
3.35653579612231	10.242980003356934	-1.6526957750320435	-3.66240644454956	-3.112194299697876
3.04633955803338	8.593287467956543	-1.034396767616272	-3.4402589797973633	-3.2242467403411865
2.08849387854007	8.078072547912598	-2.4267160892486572	-3.2710816860198975	-3.20632529258728
2.54952544208084	9.854164123535156	-4.621011734008789	-3.8088932037353516	-4.313326358795166
2.53538847631531	9.55550479888916	-1.5408194065093994	-3.55356502532959	-2.9962027072906494
2.68438294808939	8.781106948852539	-1.2216147184371948	-3.6083784103393555	-3.308231592178345
2.86972442704221	7.686082363128662	-3.148764133453369	-3.3588070869445796	-3.8497917652130127
2.39278336887943	8.175581932067871	-2.83579421043396	-3.3526058197021484	-3.5783829689025883
2.14585536302307	7.225703239440918	-2.977718114852905	-2.9209187030792236	-3.1583220958709717
2.20136334388535	6.8580617904663095	-2.8679497241973877	-2.2481908798217773	-2.482954263687134
1.72439612740135	9.397187232971191	-4.007620811462402	-3.2506957054138184	-3.8257009983062744
2.20078597133479	7.990522861480713	-1.3906655311584473	-3.5355467796325684	-3.105565071105957
2.61034988022714	7.657806873321533	-2.9128224849700928	-3.0910954475402828	-3.414421796798706
2.22603279279632	7.247178554534912	-1.2685714960098267	-2.4973130226135254	-2.366840124130249
1.46545146233763	8.866050720214844	-2.016601324081421	-3.4226436614990234	-3.3359537124633794
2.22774278707725	9.370540618896484	-1.1046310663223267	-3.162155151367187	-2.585505723953247
3.01032530950908	8.049932479858398	-1.6781277656555174	-3.2792415618896484	-3.327641487121582
2.04023146565897	8.815683364868164	-1.623564600944519	-3.40205979347229	-3.2891266345977788
1.6820806400082	7.474387645721436	-3.176470279693603	-2.518169641494751	-3.1677072048187256
1.62485387222426	8.53598403930664	-2.570098876953125	-3.030999183654785	-2.593989133834839
2.92708485411651	8.610454559326172	-2.6339142322540283	-3.304111480712891	-3.4739515781402583
2.90882333998431	8.640700340270996	-3.390790224075317	-3.484452247619629	-4.08550500869751
2.35798648947604	8.388609886169434	-1.4365909099578857	-3.295953273773194	-2.8944094181060795
2.35082716485889	9.544381141662598	-1.6106306314468384	-3.68652081489563	-3.656742811203003
2.87747919475203	8.078897476196289	-1.9511295557022097	-3.4071531295776363	-3.205812692642212
1.88661391612071	8.155386924743652	-1.333557367324829	-3.3717813491821285	-3.2349331378936768
3.30171051708776	9.860851287841797	-1.5038374662399292	-4.226025104522705	-3.715566396713257
1.71865596412105	9.11555290222168	-2.295048475265503	-3.214782238006592	-3.0764894485473633
2.24120926186733	8.259657859802246	-3.335881471633911	-2.8795623779296875	-3.585467576980591
1.65265844676144	7.747089385986328	-3.447046279907227	-2.541965961456299	-3.319025754928589
2.17441763890937	10.017487525939941	-2.1501405239105225	-4.083352088928223	-3.586667776107788
3.210493996457	9.361249923706055	-2.6127266883850098	-3.608060836791992	-3.3300974369049077
2.80842135697229	8.246155738830566	-3.5026538372039795	-2.8343775272369385	-3.1993200778961186
1.47148999583029	8.621735572814941	-1.0484789609909058	-3.36031436920166	-2.921925306320191
2.48398234579646	8.357081413269043	-1.2737555503845215	-3.414398670196533	-3.3319330215454097
2.85645363118924	9.062776565551758	-3.6791725158691406	-3.3299636840820313	-3.579159498214722
1.57495097415277	9.302891731262207	-3.005950450897217	-3.3267946243286133	-3.435992956161499
2.01064062946909	8.191502571105957	-3.6691441535949707	-3.036032676696778	-3.493916511535645
2.14652086823663	8.740598678588867	-2.1537468433380127	-3.3592467308044434	-3.6450750827789307
3.14207808603222	9.970333099365234	-2.8846485614776616	-3.6431732177734375	-3.8612473011016846
2.42316458176125	9.583374977111816	-4.494072914123535	-3.7916526794433594	-3.903407573699951
2.41977890575705	10.219603538513184	-0.5196716785430908	-4.1226983070373535	-3.553454875946045
1.7110086146744	9.57339096069336	-4.178885459899902	-3.4278228282928467	-3.670448303222656
2.19540700346368	8.663002014160156	-1.5527967214584353	-3.651984214782715	-3.191776037216186
2.6064695424241	9.867648124694824	-2.2049059867858887	-3.769494771957398	-3.116405725479126
2.49873124413412	9.398015975952148	-2.943140268325805	-3.3983325958251953	-3.171875476837158
2.24595721728191	8.614299774169922	-1.6753631830215452	-3.0796549320220947	-2.828540802001953
2.87301915647391	9.5094633102417	-3.821785926818847	-3.648629665374756	-4.194155216217041
2.25375911243367	8.422496795654297	-1.927558898925781	-3.3311867713928223	-3.404520750045777
1.8062926284503	9.068174362182617	-3.085837364196778	-3.410431146621704	-3.513289928436279
2.30054593261065	8.603620529174805	-1.819831609725952	-3.770972490310669	-3.5791268348693848
1.50559611789203	9.59483528137207	-3.1133406162261963	-3.155703067779541	-3.3649051189422603
2.03624895765398	9.15881061553955	-2.9192843437194824	-3.253011465072632	-3.4746344089508057
1.36525605367832	8.155941009521484	-1.2571967840194702	-3.3660497665405273	-3.1903536319732666
2.5265397522616	8.161956787109375	-4.052738189697266	-2.759993076324463	-3.47163987159729
2.73834568559359	9.8863372802734375	-3.0990550518035893	-3.7310910224914555	-3.4078533649444585
3.55624782622676	8.202157020568848	-0.9238440990447997	-3.0822741985321045	-3.002882719039917
2.03641049488061	9.950539588928223	-3.8838446140289307	-3.8626208305358887	-4.047213554382324
2.45568557886509	9.283562660217285	-3.529329299926758	-3.520009994506836	-3.942603349685669
2.09999105872869	7.8829498291015625	-2.151777982711792	-2.667584180831909	-2.731680154800415
1.82049580124254	8.7889251708984375	-3.287268877029419	-2.801985263824463	-2.7146027088165283
2.9964378874801	9.882932662963867	-1.4378024339675903	-4.017440319061279	-3.6699471473693848
1.71087731674926	9.024714469909668	-1.6228625774383545	-3.7711591720581055	-3.1380946636199947
1.91536053878925	8.604145050048828	-1.070502519607544	-3.35174560546875	-3.0802626609802246
1.28600739508557	13.145907402038574	2.4661872386932373	-2.2294840812683105	-1.2949528694152832
2.35452809006838	8.662760734558105	-1.572282075881958	-3.4294779300689697	-3.001861810684204
2.43611488615361	8.348227500915527	-1.3474559783935547	-3.3062081336975098	-2.845641613006592
2.09859338484036	9.389759063720703	-4.408495903015137	-3.3365602493286133	-3.9647698402404785
1.90696784259039	9.639665603637695	-2.213545322418213	-3.3312249183654785	-3.390045404434204
3.23138343254569	8.724510192871094	-2.2638063430786133	-3.2861106395721436	-3.2891020774841304
2.90334024437696	9.5234956741333	-3.9499809741973877	-3.552415132522583	-4.141720294952393
2.53099127518954	7.600793361663818	-1.2497632503509521	-2.8993520736694336	-2.5725338459014893
1.90816381516915	9.456864356994629	-2.1705644130706787	-3.5232090950012203	-3.306996583938598
2.31921620988837	7.577199459075929	-1.7054595947265625	-3.0229730606079106	-3.0260369777679443
2.2307217133429	10.334006309509277	-2.6372063159942627	-4.122232437133789	-3.7194824218750004
2.13327276887646	7.951395511627197	-1.821618676185608	-2.83668851852417	-2.6971776485443115
3.48452134306868	7.894460678100586	-3.2429139614105225	-2.9163885116577144	-3.3802306652069096
1.99538569309019	8.878843307495117	-2.827671527862549	-2.7062673568725586	-2.8807313442230225
2.67495031133576	7.955581665039063	-3.0654823780059814	-2.8308815956115723	-3.1943287849426274
2.29199091716145	7.5045552253723145	-2.191310405731201	-3.5802791118621826	-3.181033611297608
1.95005831077461	9.391117095947266	-3.331880569458008	-3.4065670967102046	-3.8196818828582764
1.39767656225152	9.887628555297852	-2.167057514190674	-3.693674325942993	-3.148988962173462
2.57279744033118	9.444738388061523	-1.6025303602218628	-3.525824069976806	-2.921722650527954
1.98890080850892	9.496533393859863	-4.7651753425598145	-3.586110830307007	-4.074219703674316
3.01881823642372	10.33018684387207	-2.2810795307159424	-3.9573390483856197	-3.5915515422821045
2.88257956051327	9.141641616821289	-3.0187859535217285	-3.4819097518920894	-3.5825543403625493
2.27372969985317	14.310455322265625	2.1738433837890625	-3.5641961097717285	-1.1341345310211182
2.12251367740953	7.999178886413574	-3.6874339580535893	-2.9152727127075195	-3.945673704147339
1.51785461906086	9.162031173706055	-2.365349531173706	-3.201310157775879	-3.2364718914031982
2.53332767711505	8.416647911071777	-1.5337449312210083	-3.3677520751953125	-3.4534919261932373
2.40150487745492	9.575366020202637	-2.1277337074279785	-3.4662528038024902	-2.945348978042602
2.30844978589267	8.962347030639648	-3.857736349105835	-3.1992902755737305	-2.929948091506958
1.94165396910122	8.6926116943359375	-3.5882859230041504	-3.043718338012695	-3.8176772594451904
2.67946096542741	9.868623733520508	-2.1757142543792725	-3.8173880577087407	-3.7383019924163823
1.99236212621245	10.112298011779785	-2.622284412384033	-3.957095146179199	-3.7744498252868652
2.02337724083641	8.240955352783203	-1.8049552440643313	-3.0937905311584473	-3.0127646923065186
2.56435646062749	7.161776065826417	-3.2726547718048096	-2.929690361022949	-3.359521627426147
2.25650133961813	9.10776424407959	-1.5483564138412478	-3.6940178871154785	-3.2761471271514893
1.41434322786357	10.413619041442871	-2.0592353343963623	-4.076377868652344	-3.5451345443725586
2.03149790136089	8.552982330322266	-2.1138031482696533	-3.16971206665039	-2.9500787258148193
3.61299777417474	8.74832820892334	-4.900423526763916	-3.8939211368560795	-3.9245831966400146
3.9416224846784	9.58865737915039	-1.1597532033920288	-3.966013431549072	-3.6481165885925293
2.63366197147012	7.624547481536865	-1.9674150943756101	-2.8505353927612305	-2.6908352375030518
2.76604976141568	7.886272430419922	-2.6228742599487305	-2.89919638633728	-3.507838487625122
2.25990774434143	7.961047649383544	-3.5382721424102783	-2.780930280685425	-3.602268934249878
2.42231003636908	9.051143646240234	-2.749514579772949	-3.527265787124634	-3.7234613895416264
2.03305474496156	9.123832702636719	-2.7852165699005127	-3.5702438354492187	-3.337918996810913
1.31685207828822	8.440372467041016	-1.0452091693878174	-3.74429178237915	-3.2079100608825684
2.40382196188789	9.024896621704102	-1.0746859312057495	-4.073285102844238	-3.7298951148986816
2.37326763079999	7.751376628875732	-1.6548162698745728	-2.9244363307952885	-2.903657913208008
2.31705457308424	7.628267765045166	-4.79349946975708	-3.71044921875	-3.5787432193756104
2.40636076682888	8.2978057861328125	-3.0875041484832764	-2.384638547897339	-3.0864794254302974
2.7690020302835	10.456318855285645	-2.1949188709259033	-4.057055473327637	-3.74259877204895
2.40863571455141	9.594507217407227	-2.1085686683654785	-3.4333157539367676	-3.120987415313721
3.43280033883937	9.338833808898926	-1.7729971408843994	-3.696753740310669	-3.692042112350464
1.95181094296998	8.849082946777344	-2.8118691444396973	-2.9620339870452885	-3.1579959392547607
2.89607512038956	10.531461715698242	-2.0908844470977783	-4.165640354156494	-3.7426328659057617
2.5868565773356	8.848796844482422	-3.2489254474639893	-3.336639404296875	-2.8866493701934814
1.84016905857351	9.51518440246582	-3.9533727169036865	-3.3863625526428223	-3.8563425540924072
2.4645101515743	8.92796802520752	-1.3601388931274414	-4.138922214508057	-3.3913469314575195
1.64625449695285	9.138204574584961	-2.304029941558838	-3.420469999313354	-3.115143775939941
2.12153890029076	9.013407707214355	-1.7229111194610596	-3.2491481304168706	-3.0318992137908936
1.82425450547796	9.028329849243164	-4.819065570831299	-3.5147953033447266	-4.1537604331970215
2.80483746508345	8.182098388671875	-3.481131076812744	-3.0453076362609863	-3.7265238761901855
2.04350105382997	9.24945068359375	-4.092215061187744	-3.3034591674804683	-3.7964420318603516
1.8557333361118	9.630119323730469	-3.6296873092651367	-3.4817068576812744	-3.150047063827515
1.85677667847337	9.004434585571289	-3.3788070678710937	-3.132256507873535	-3.729199171066284
1.35274469591989	10.198413848876953	-1.9067926406860352	-4.088144302368164	-3.1516895294189453
2.13554964480347	7.317347526550292	-2.018156051635742	-2.736490488052368	-2.785649538040161
1.33222224546909	7.535015106201173	-2.1011528968811035	-2.506387233734131	-2.6257102489471436
3.08994604742659	9.516057968139648	-1.2152886390686035	-4.166104793548584	-3.645695209503174
2.47640657973095	8.991250991821289	-0.9981624484062195	-3.3616433143615723	-3.0576205253601074
1.9798379090114	8.619227409362793	-3.757707118988037	-2.553192138671875	-3.5305566787719727
2.23895856517004	8.992021560668945	-2.9523830413818364	-3.1867189407348633	-3.468085527420044
2.025082033678	9.488107681274414	-2.183579683303833	-3.414244413375855	-3.124894857406616
2.96059656052296	9.510512351989746	-1.7992337942123415	-3.4721357822418213	-3.2926657199859615
2.17147691141439	8.500907897949219	-1.853516101837158	-3.1641407012939458	-3.1148548126220703
2.44092799016547	9.82417106628418	-1.5263960361480713	-4.161116123199463	-3.608534574508667
2.0306701700084	10.213640213012695	-2.566122531890869	-4.040709972381592	-3.502417325973511
1.3229500288366	8.182886123657227	-3.349560260772705	-2.702216625213623	-2.8834621906280518
1.90299958705128	8.256562232971191	-1.835284948348999	-3.345827102661133	-2.9375181198120117
1.34252794619031	9.55289363861084	-1.9035091400146482	-3.339335918426514	-2.6232657432556152
1.90558178188714	7.5239458084106445	-1.623158574104309	-2.8026793003082275	-2.558209180831909
2.44258547389835	7.923797130584717	-4.227891445159912	-3.218157291412353	-3.86395525932312
3.46590623892977	9.377236366271973	-4.968749523162842	-4.012414932250977	-3.983430147171021
1.31172761350913	9.342312812805176	-1.6983680725097658	-3.675703525543213	-3.039718866348267
2.12584377644289	9.276095390319824	-3.487536668777466	-3.14337158203125	-3.5230376720428467
2.48617103574305	9.776867866516113	-1.7818491458892822	-3.641167163848877	-3.2137267589569096
1.54828154700619	10.162545204162598	-2.4932408332824707	-3.857731580734253	-3.7474629878997803
1.93309241033969	7.7681074142456055	-2.243208169937134	-2.7058582305908203	-2.6123580932617187
2.39784673118025	8.987696647644043	-1.8502962589263916	-3.380549669265747	-3.189927339553833
2.89882719975292	9.73641586303711	-1.653130292892456	-3.814589023590088	-3.2725081443786626
1.24967892017968	7.758915424346924	-1.8805497884750364	-2.563925266265869	-2.4742655754089355
2.96925250138741	9.22252082824707	-1.5329208374023437	-3.389652967453003	-3.0776569843292236
1.67131157979118	10.084257125854492	-2.2655460834503174	-3.722632884979248	-3.666914224624634
2.90553883492689	9.642365455627441	-4.550372123718262	-3.533590316772461	-4.218878269195557
2.06770902992272	8.5992431640625	-1.588782787322998	-3.421902179718017	-3.354309558868408
2.05945156979304	8.192893981933594	-1.6353846788406372	-3.435742855072022	-3.131831645965576
2.64433081259795	8.593620300292969	-2.9098458290100098	-2.911510229110718	-3.079014539718628
2.60305385318279	7.761798858642578	-0.7792035341262817	-3.158226490020752	-2.8044731616973877
2.27493542489582	8.761487007141113	-2.424024820327759	-3.389648914337158	-3.5029001235961914
2.24134866830704	9.160721778869629	-2.696375608444214	-3.1736073493957515	-2.742225170135498
1.48311098955339	7.284575939178467	-3.0615537166595455	-2.2260782718658447	-2.707993745803833
2.61434695733637	9.516558647155762	-3.756427049636841	-3.5254974365234375	-4.0345563888549805
2.62238429418842	8.298773765563965	-3.2388052940368652	-3.0830330848693848	-3.4336464405059814
3.09874349006524	10.33251667022705	-1.9593534469604492	-4.15272331237793	-3.4586365222930904
3.07449731379169	8.747143745422363	-1.6145638227462769	-3.596803903579712	-3.4826118946075435
2.37759695650273	10.366082191467285	-2.322571039199829	-4.031397342681885	-3.4132473468780518
1.45156881878016	9.904801368713379	-0.8531420826911926	-3.126459836959839	-2.9783642292022705
1.2664078633147	9.067676544189453	-3.4163506031036377	-3.0099310874938965	-3.492501258850098
1.63522928206392	9.382437705993652	-3.347116470336914	-3.5615234375	-3.2087414264678955
2.9227803536399	9.94009780883789	-2.0692944526672363	-4.389688491821289	-3.6006760597229004
1.97884660317079	7.702950954437256	-3.8386282920837402	-3.00419282913208	-3.604205369949341
2.50851228918309	8.943544387817383	-3.17376446723938	-3.6264901161193848	-3.682393789291382
1.92173542443076	9.620660781860352	-3.5501410961151123	-3.3586349487304683	-3.4011082649230957
2.31879169867607	8.80395221710205	-1.715735673904419	-3.199144124984741	-2.9545185565948486
2.56967794968545	7.851924419403076	-2.1538634300231934	-2.98809814453125	-3.1325466632843013
2.96255884750171	8.972166061401367	-3.377254009246826	-3.6207346916198735	-3.7394320964813237
1.8477984837552	7.465611457824706	-2.734131097793579	-2.8231618404388428	-3.0302634239196773
3.61596452896571	8.738104820251465	-2.2221360206604004	-2.935418844223023	-3.1939456462860107
3.10757257767337	9.95531940460205	-1.902970552444458	-3.9736986160278325	-3.441528797149658
1.53661208537282	9.928278923034668	-2.089595317840576	-3.7623910903930664	-3.6865360736846924
1.68714643403794	7.4935007095336905	-1.747166633605957	-2.99006175994873	-3.0041587352752686
2.62254060563577	9.426155090332031	-3.1231372356414795	-3.4807679653167725	-3.408754587173462
1.2969665708585	7.498678684234619	-1.6635010242462156	-2.7010653018951416	-2.3777406215667725
2.65952960578977	9.627240180969238	-1.6765791177749636	-3.5563650131225586	-3.2370510101318364
2.38546995558935	9.695474624633789	-2.32627534866333	-3.6410932540893555	-3.4469807147979736
1.73421066986454	9.539835929870605	-2.1285440921783447	-3.5965917110443115	-3.435546636581421
2.58873420766355	6.611258029937745	-3.351148843765259	-2.1053683757781982	-2.613041877746582
1.73586672819462	9.023284912109375	-3.3052961826324463	-3.356297016143799	-3.1326498985290527
2.45073184841581	7.55647611618042	-2.5782196521759033	-2.934830665588379	-3.253558158874512
2.12454468547621	7.404766082763673	-1.3120533227920532	-2.69846248626709	-2.459364652633667
2.75729822865558	9.505531311035156	-2.717731475830078	-3.5370931625366206	-3.1816701889038086
2.79171399947375	7.9261345863342285	-1.8490087985992432	-3.0043482780456543	-3.000229597091675
1.21482530692473	8.535654067993164	-3.421083927154541	-2.73030424118042	-3.3299508094787598
2.0503430328474	9.481681823730469	-3.450914144515991	-3.639268398284912	-3.6311216354370117
2.06212966377624	7.403670787811279	-1.3657896518707275	-2.9109015464782715	-2.6495521068573
3.36728945099498	7.159652709960937	-4.4102630615234375	-2.8754489421844482	-3.079918146133423
2.69104608948101	8.51060676574707	-3.9376606941223145	-3.2182583808898926	-3.786407709121704
3.20311121865571	9.7139892578125	-1.4745709896087649	-4.124176025390625	-3.6730215549468994
2.08885431341868	8.755613327026367	-3.4173624515533447	-3.082483291625976	-3.410115957260132
2.02742617898761	9.621847152709961	-4.7546000480651855	-3.742204189300537	-4.141177177429199
2.23071774223797	8.427172660827637	-3.036291599273682	-3.177893877029419	-3.138439416885376
2.17880544378294	7.789137840270996	-3.838404893875122	-2.983713388442993	-3.357995986938477
2.69477147848836	7.0982093811035165	-2.363906145095825	-2.749441385269165	-2.78464412689209
2.01231198663703	9.46875286102295	-1.7117421627044678	-4.001810550689697	-3.562474012374878
2.37646171177462	8.060223579406738	-4.160562038421631	-2.853177070617676	-3.438545465469361
2.75551264215675	10.540959358215332	-2.09270977973938	-4.110514163970947	-3.078869581222534
2.5427059297302	9.788505554199219	-4.22062873840332	-3.6313014030456543	-3.8310840129852295
1.93143969022506	9.301481246948242	-3.4961285591125493	-3.3153152465820313	-3.5568211078643803
2.62590096004089	9.23309326171875	-4.4513163566589355	-3.4337892532348633	-3.807722806930542
1.49805919885243	7.657055854797363	-2.4186716079711914	-2.7944400310516357	-3.0278820991516113
2.77152229916689	10.188703536987305	-2.0255932807922363	-3.867018461227417	-3.2098782062530513
1.52549063254633	8.53476333618164	-3.9562397003173833	-3.072064876556397	-3.5306713581085205
2.49152326032435	7.712138652801515	-1.7189466953277588	-3.2850847244262695	-3.1341469287872314
1.95902924581086	8.654411315917969	-1.7437278032302859	-3.370464324951172	-3.299334287643432
2.04638616238947	7.7524733543396	-1.3655818700790405	-3.0182247161865234	-2.9023377895355225
1.53813724156259	8.607250213623047	-3.0021729469299316	-2.871359348297119	-3.0653693675994873
2.86754023204995	8.8143892288208	-2.7647595405578613	-3.007963180541992	-3.1533863544464107
2.6909639981695	9.404230117797852	-3.0409910678863525	-3.583874464035034	-3.205007314682007
2.75965527395905	9.472715377807617	-1.7873177528381348	-3.6025958061218257	-3.4571325778961186
2.10410884190001	7.95344591140747	-2.4267733097076416	-2.8667774200439453	-3.2107417583465576
1.59285946835656	9.660314559936523	-4.055608749389648	-3.315082550048828	-4.00452995300293
2.70399090522927	8.71587085723877	-3.6314854621887207	-3.6013586521148686	-4.135175704956055
2.14910785815219	8.041430473327637	-1.2776806354522705	-3.386857032775879	-3.092595338821411
2.37876184869121	10.135306358337402	-3.1509206295013428	-3.990490913391113	-3.7612805366516113
3.38555544486908	8.847204208374023	-1.7022756338119507	-3.6605682373046875	-3.466010808944702
2.5388893802588	8.624906539916992	-1.2647956609725952	-3.469576597213745	-3.099858522415161
3.06270762478517	8.2186279296875	-1.6151901483535767	-3.4088253974914555	-3.1319715976715083
2.84453092515795	9.130812644958496	-0.7747895121574401	-4.030341625213623	-3.4054019451141357
2.45588532333719	9.85848617553711	-3.1294603347778325	-3.8735523223876953	-3.708019971847534
2.62153231364252	8.873929023742676	-2.7894437313079834	-3.184934616088867	-3.676830291748047
1.7708976576535	7.476508140563966	-3.5968844890594482	-2.208017587661743	-3.1583023071289063
2.44418537664732	8.30627727508545	-3.2242391109466553	-3.2419486045837402	-3.8401999473571777
2.19961203738181	8.106464385986328	-2.097771167755127	-3.43690824508667	-3.2996203899383545
2.13423845510545	9.831266403198242	-4.057135581970215	-3.732727527618408	-3.1577169895172124
2.83598399225593	7.769951343536376	-4.179713726043701	-2.990129947662353	-3.826103925704956
2.66267569674524	9.066571235656738	-1.3374159336090088	-3.7354605197906494	-3.2425312995910645
1.84840962730678	7.4481916427612305	-3.711294412612915	-3.22616958618164	-3.3449032306671143
3.00206442943033	9.6407318115234375	-4.060150623321533	-3.76133394241333	-3.69608473777771
1.77929581014603	8.175695419311523	-2.929694175720215	-2.856175661087036	-3.174895286560059
3.14043568352353	9.251326560974121	-1.384076476097107	-3.526960849761963	-3.0495259761810303
3.22221035513774	9.495079040527344	-1.46231746673584	-3.7123818397521973	-3.448029279708862
1.88146408282045	8.762490272521973	-1.1706112623214722	-3.7598259449005127	-3.2238943576812744
1.81696321920175	8.67229175567627	-2.8529441356658936	-2.8729381561279297	-3.202855825424195
1.52245435866866	9.654892921447754	-2.1163570880889893	-3.4948339462280273	-3.420114994049072
2.9802923280783	8.751277923583984	-2.7667648792266846	-3.20038366317749	-3.548274278640747
2.48231002837966	7.856701374053954	-1.1576447486877441	-3.1430096626281743	-2.9413368701934814
2.12224491528405	10.79119873046875	-1.5705943107604978	-3.5621232986450195	-2.7369000911712646
2.53508416943482	8.788657188415527	-1.5503910779953	-3.3493528366088863	-3.1457893848419185
2.66098997514223	8.406612396240234	-0.9305647611618042	-3.766040802001953	-3.6485087871551514
3.01467145224753	10.14073657989502	-1.804623007774353	-4.070066928863525	-3.595653772354126
1.43643209929779	7.990040302276612	-1.5941348075866701	-3.1690735816955566	-2.9752800464630127
1.57923625463631	8.63112735748291	-2.289943218231201	-3.195171356201172	-2.897455453872681
1.88362644502758	7.405358314514161	-0.9166182279586792	-2.833441734313965	-2.5696985721588135
2.72046134454867	8.884415626525879	-1.163567304611206	-3.662304639816284	-3.168068885803222
2.55968701613637	10.116982460021973	-1.6154053211212156	-3.537931442260742	-3.0276830196380615
3.3582609618745	10.374074935913086	-2.2903764247894287	-4.304288387298584	-3.4877076148986816
1.91090617635881	8.318696022033691	-3.9553730487823486	-2.7998740673065186	-3.54156231880188
1.9958846257284	8.4752836227417	-4.077091217041016	-2.859524726867676	-3.5647807121276855
2.3311738158992	10.109664916992187	-2.3736579418182373	-3.772700071334839	-3.4233934879302974
2.95867963015996	9.328137397766113	-3.6286168098449707	-3.6514968872070312	-3.9494519233703618
2.55822378168193	7.747588157653809	-2.9931769371032715	-3.188808917999268	-3.693910837173462
2.44373361011353	9.392165184020996	-2.4512228965759277	-3.786593914031983	-3.6690466403961186
2.41822960416188	9.82886028289795	-1.9079080820083618	-3.8845951557159424	-3.2865331172943115
3.03304842943305	9.7893705368042	-2.3383471965789795	-3.8734965324401855	-3.548494815826416
3.05966973752503	8.218055725097656	-1.6099889278411865	-3.1900939941406254	-2.9411282539367676
2.60348290616728	7.874891757965088	-3.411858320236206	-2.8085005283355713	-2.9709248542785645
2.67384825037336	8.571228981018066	-4.288519859313965	-3.264216423034668	-3.641588449478149
2.40445860772186	9.4553680419921875	-3.5583822727203365	-3.2122325897216792	-3.610402822494507
1.95237666561743	7.210817813873292	-2.6064088344573975	-2.448828935623169	-2.8865549564361572
2.80165665207166	9.279126167297363	-1.4510308504104614	-3.990303516387939	-3.5286996364593506
2.77580396436703	9.30675983428955	-3.497567176818847	-3.58515214920044	-3.8321931362152104
2.52101881716855	7.1103105545043945	-2.8946046829223637	-2.6363492012023926	-2.953453779220581
2.82832187465281	8.611083984375	-3.9692461490631104	-3.253561019897461	-3.8113605976104736
2.9206923958777	8.5241851806640625	-2.8514602184295654	-3.30445408821106	-3.5259802341461186
1.22661049655627	9.814568519592285	-2.38112473487854	-3.4901313781738277	-3.334566116333008
2.93106224394776	10.241971015930176	-1.9357770681381226	-3.824885368347168	-3.475314140319824
2.67229442234621	9.166924476623535	-0.9201676249504089	-3.9948461055755615	-3.4935877323150635
2.2498969048805	10.186055183410645	-2.1314029693603516	-3.8783154487609863	-3.2859046459198
2.20917681064984	7.980945587158203	-1.5736312866210937	-3.2553863525390625	-2.6996777057647705
2.32121908366052	7.277914047241211	-3.0519478321075435	-2.9367144107818604	-3.2904555797576904
3.06384646790106	9.10830307006836	-1.0915136337280273	-4.055902481079102	-3.680220365524292
2.01861540847271	7.364878177642822	-2.67140531539917	-3.0661189556121826	-3.343590259552002
1.83087551347543	7.847942352294922	-3.496714353561402	-2.7415108680725098	-3.5059950351715083
2.73357409658915	10.262237548828125	-2.034273624420166	-3.902358531951904	-3.449689149856568
2.78146935180894	9.287670135498047	-3.453973531723023	-3.4752073287963867	-3.6000831127166744
1.78788692223309	8.86003303527832	-1.1685634851455688	-3.0121953487396245	-2.457277774810791
2.65092415782006	7.153526782989501	-2.5865871906280518	-2.6634457111358643	-2.89242696762085
3.17533553667433	7.76311731338501	-3.1742703914642334	-3.0399975776672363	-3.3822488784790044
2.35356585805371	9.62761402130127	-4.468657970428467	-3.5838522911071777	-4.355695724487305
1.74335449887467	10.049077033996582	-1.872540831565857	-3.616115808486938	-3.110189199447632
2.43900199751395	7.87052059173584	-2.0703125	-2.9332375526428223	-3.051780462265014
2.22574250737468	8.85711669921875	-1.1265147924423218	-3.5324847698211665	-3.0899858474731445
3.42400251483175	9.745465278625488	-1.7147232294082644	-3.505598545074463	-3.2933166027069096
1.75917824973867	10.006119728088379	-3.4915452003479	-3.7335052490234375	-3.718376398086548
2.69759400203754	7.39274263381958	-0.9307900667190553	-2.353227138519287	-2.2265853881835937
1.49010383879532	9.080863952636719	-4.022215843200684	-3.448552131652832	-3.5948503017425537
2.98500980452606	9.60412883758545	-2.048670530319214	-3.7484321594238277	-3.8616316318511963
2.68813606638268	9.757672309875488	-2.3239243030548096	-3.6682543754577637	-3.2829506397247314
2.55290857166941	10.051225662231445	-2.4393692016601562	-3.7425119876861572	-3.7772490978240967
2.3500560470856	8.800629615783691	-4.993097305297852	-3.296143054962158	-4.136699676513672
3.48825251710035	10.322857856750488	-1.7934942245483398	-4.523600101470947	-4.007561206817627
2.33256217647755	10.080727577209473	-2.427894115447998	-3.7992401123046875	-3.427748441696167
2.45234550924897	9.207413673400879	-3.393040180206299	-3.2813448905944824	-4.052545070648193
1.30088637874074	9.416717529296875	-3.0549986362457275	-3.501646041870117	-3.487652778625488
3.19441305643498	10.313499450683594	-1.9518107175827026	-4.517910003662109	-3.697425365447998
2.6706282698204	9.663309097290039	-2.577099323272705	-3.7767341136932373	-3.368250131607055
2.29819480182165	8.649486541748047	-2.093421220779419	-3.124324321746826	-3.1049644947052
2.33724740211039	9.092771530151367	-1.853987693786621	-3.6795942783355713	-3.458401918411255
1.55899981567558	10.427316665649414	-2.0836021900177	-4.18411111831665	-3.291705369949341
2.33234569763712	9.291614532470703	-4.2169108390808105	-3.3174223899841304	-3.7836506366729736
3.13041901628966	9.846471786499023	-1.6092746257781985	-3.9966652393341064	-3.774719476699829
1.17380007951606	7.85103416442871	-2.1668314933776855	-2.8495326042175293	-3.1044600009918213
3.4987659270911	10.258834838867187	-2.3190808296203613	-3.8436737060546875	-3.560854911804199
2.54570506927759	10.134977340698242	-1.3129677772521973	-3.26592206954956	-2.3221161365509033
2.31763233116001	7.329864025115967	-2.886181831359863	-2.353461742401123	-2.397761106491089
2.10605758557374	8.592559814453125	-1.8302541971206665	-3.3950273990631104	-3.426295757293701
1.83015138271133	8.832601547241211	-3.29184103012085	-2.901639938354492	-3.244236946105957
2.34401737620189	9.5962495803833	-3.708314180374145	-3.6527457237243652	-3.896592617034912
2.63517880915455	8.085119247436523	-3.3793511390686035	-3.074887275695801	-3.5894827842712402
2.96852120238596	8.564212799072266	-1.2607157230377197	-3.599239826202392	-3.5949974060058594
1.6021499857122	7.746884346008301	-2.9774959087371826	-2.421579122543335	-2.665342092514038
3.29966152955411	8.821971893310547	-1.4378975629806519	-3.3071417808532715	-3.2829430103302
2.01276017830218	9.053093910217285	-4.30005407333374	-3.4892032146453857	-3.9806272983551025
1.47872092410513	8.985342025756836	-1.9144257307052612	-3.4249815940856934	-2.944896936416626
2.51148792574586	8.703365325927734	-2.3942196369171143	-3.4027028083801265	-3.491300344467163
1.75420348593012	7.102910995483398	-2.607607841491699	-2.20223331451416	-2.7226526737213135
2.52606933832405	9.568488121032715	-3.161542654037476	-3.6930434703826904	-3.919214963912964
2.09608749470866	7.761091232299804	-2.7284531593322754	-2.9747910499572754	-3.3455271720886235
2.75474412856981	9.147103309631348	-3.0270817279815674	-3.27327823638916	-3.3321435451507573
2.20349058124259	9.432107925415039	-2.8079867362976074	-3.4370861053466797	-3.3408553600311275
1.8493566606698	7.7761240005493155	-2.145019769668579	-2.639974355697632	-2.7317092418670654
2.69208314021901	8.022485733032227	-1.9571303129196167	-3.2660346031188965	-3.1084520816802974
2.17380047375603	7.681275844573975	-1.36959969997406	-3.067728281021118	-2.9362833499908447
2.80399527588522	9.680251121520996	-1.5173736810684204	-3.3473625183105464	-2.764249563217163
1.7510082366725	7.814096927642822	-1.734627604484558	-2.9736995697021484	-2.8996670246124268
1.99671069712606	9.7763519287109375	-2.3602075576782227	-3.7561144828796382	-3.072608709335327
3.05037118771268	8.381339073181152	-1.7499520778656006	-3.7354061603546143	-3.5793361663818364
2.79490233752697	10.527775764465332	-2.496208906173706	-4.368428707122803	-3.8979861736297607
3.37600688479472	9.899008750915527	-1.602039098739624	-4.284936904907227	-4.005551815032959
2.62759104962582	9.902902603149414	-3.9057269096374507	-3.603015184402466	-4.094231128692627
3.29770501614654	9.08110523223877	-2.0891590118408203	-3.269296169281006	-3.2656552791595455
1.9873839358962	8.06558895111084	-1.683725357055664	-2.935062885284424	-2.624865770339966
2.07126716044567	9.425286293029785	-2.3111488819122314	-3.619597196578979	-3.401304006576538
2.11670772317738	8.920702934265137	-2.5162765979766846	-3.340162992477417	-3.68761944770813
2.73530764829356	8.71878719329834	-1.2305026054382324	-3.507119655609131	-3.3389928340911865
2.39876944435215	9.897270202636719	-4.208044052124023	-3.8924002647399902	-4.111737251281738
1.66483225273253	9.5269317626953125	-2.720456123352051	-3.5194158554077144	-3.322338819503784
3.18825693606206	8.562151908874512	-3.46783709526062	-3.1976914405822754	-3.544862747192383
1.23664764047667	7.46032476425171	-2.946385622024536	-2.457651138305664	-2.953115701675415
2.61979447459551	6.613530635833741	-2.9694273471832275	-2.6941776275634766	-2.8071367740631104
2.47338949067741	9.095232009887695	-1.1611559391021729	-3.640570640563965	-3.3398554325103755
2.87417423844616	10.298811912536621	-1.9110878705978394	-3.5389528274536133	-3.043936014175415
2.14840108498894	9.464542388916016	-3.9504785537719727	-3.562714099884033	-3.917231321334839
2.07485994581635	7.314438343048096	-2.0209455490112305	-2.7899997234344482	-2.8660175800323486
3.17738812539817	7.543245792388917	-3.396084785461426	-2.8289761543273926	-3.2336065769195557
1.69459853599269	9.07464599609375	-1.7731294631958006	-3.334215879440308	-3.0762546062469487
2.6248993159514	9.905308723449707	-3.7905066013336177	-3.543848991394043	-3.9989342689514165
2.07371145596029	8.7476654052734375	-3.3067612648010254	-2.730107307434082	-3.036865472793579
2.5084626303877	9.002041816711426	-1.8134324550628662	-3.5238451957702637	-2.7064430713653564
2.49308777112156	9.916472434997559	-2.161799669265747	-3.8338708877563477	-3.3053052425384517
2.98381344930758	7.959795951843262	-2.5919785499572754	-3.5617303848266597	-3.729475259780884
3.07538450520733	9.14376163482666	-3.5042057037353516	-3.6169686317443848	-3.819732427597046
2.40528977639517	9.47934341430664	-2.4496140480041504	-3.72459077835083	-3.7725098133087154
2.88195977835902	10.20439624786377	-1.6967848539352417	-3.9299263954162598	-3.3060734272003174
1.89970205934297	8.862918853759766	-3.293091297149658	-2.8916478157043457	-2.9120919704437256
2.41186218549793	7.661182403564453	-2.2176897525787354	-3.111461639404297	-3.3660757541656494
1.47536191147481	7.436522960662842	-2.573052167892456	-2.573359727859497	-2.7633697986602783
2.75686112620072	8.278167724609375	-1.571818470954895	-3.7579050064086914	-3.05029296875
2.02985330262169	8.28775405883789	-3.083974838256836	-2.885835647583008	-3.277923345565796
2.40097014807844	10.242000579833984	-1.5362135171890259	-3.8920969963073726	-2.9832499027252197
1.56183272087095	8.073492050170898	-3.8060405254364014	-2.8915758132934575	-3.5065879821777344
1.58763176788116	8.972272872924805	-3.6378564834594727	-3.1185045242309566	-3.43285346031189
2.75440651654259	9.530523300170898	-2.05818247795105	-3.1498119831085205	-2.9332358837127686
2.69676069114457	8.128506660461426	-4.36066198348999	-2.9260623455047607	-3.6538290977478027
2.47828200103112	8.025785446166992	-3.145745038986206	-2.912421226501465	-3.3177754878997803
1.74621790056705	9.498943328857422	-1.9853423833847046	-3.3640275001525883	-2.7929961681365967
1.98179529552379	9.7872896194458	-4.729338645935059	-3.6158537864685054	-4.071012496948242
2.13891897411617	7.57752513885498	-2.888073205947876	-2.801516532897949	-3.1502249240875244
2.57256770018928	8.351346969604492	-1.7542022466659546	-3.428761482238769	-3.644827127456665
2.71319235096642	9.776813507080078	-3.097579717636108	-3.8146004676818848	-3.87028980255127
1.76061108280644	8.221334457397461	-1.0477653741836548	-3.5465860366821285	-3.3061790466308594
2.00754914134989	8.669522285461426	-1.918898105621338	-3.5976033210754395	-3.077413320541382
3.01393249271873	8.542044639587402	-1.9150360822677612	-3.213806629180908	-2.998387575149536
2.57462354640717	9.426840782165527	-4.92471170425415	-3.7362313270568843	-4.37115478515625
2.93067308764799	8.081819534301758	-3.3435518741607666	-3.3077633380889893	-3.4534568786621094
1.28527668272556	8.054203033447266	-2.7467076778411865	-2.6800975799560547	-2.9236929416656494
1.26667088364032	9.7581205368042	-2.1171507835388184	-3.3857350349426274	-2.761488199234009
3.37528598837751	9.060568809509277	-0.8135765194892883	-3.668648481369018	-3.3076865673065186
1.64071671619986	8.034661293029785	-3.0769727230072017	-2.9136481285095215	-3.519773244857788
2.94456155625405	8.73655891418457	-3.647214412689209	-3.1789169311523437	-3.937700033187866
2.9468390305014	9.4893646240234375	-0.9746599197387695	-4.239531517028809	-3.5006978511810303
1.71282923344114	9.51199722290039	-2.1248981952667236	-3.3270688056945796	-2.9040095806121826
1.81321814228739	7.350261688232423	-2.8369758129119873	-2.6254489421844482	-2.8373968601226807
2.19880804394175	9.769503593444824	-1.7564934492111206	-3.5997579097747803	-3.3365473747253422
2.57883370493756	6.852359294891357	-2.80285382270813	-2.6322453022003174	-2.9173896312713627
3.58426891471609	8.869950294494629	-1.1718343496322632	-3.568137168884277	-3.2438826560974117
1.90050337551561	9.893409729003906	-2.6623895168304443	-3.6584839820861816	-3.4682834148406982
2.00923252142286	9.175127983093262	-3.7147037982940674	-3.143270969390869	-3.7253005504608154
3.0755101284724	8.186226844787598	-2.2163219451904297	-3.3346946239471436	-3.336194276809692
1.70629387887462	7.853994846343993	-3.7100706100463867	-2.7990942001342773	-3.5063185691833496
2.76920002166377	10.162434577941895	-2.256126880645752	-4.178775310516357	-3.5017995834350586
1.62941482385937	8.741004943847656	-3.0451912879943848	-3.0785653591156006	-3.581565618515014
1.49275284668644	9.56299114227295	-3.524389982223511	-3.1767282485961914	-3.882994413375855
2.82850414216068	7.378849983215332	-3.47918963432312	-2.8934338092803955	-3.62516450881958
2.63240758670366	8.132893562316895	-3.381776094436646	-3.253329277038574	-3.6218802928924565
2.34383110243288	10.070125579833984	-2.323936700820923	-4.088886260986328	-3.381759405136108
1.67092104385421	9.521204948425293	-1.7409455776214597	-3.7041077613830566	-3.166658639907837
2.82582387903683	7.8875250816345215	-2.746739387512207	-2.906949520111084	-3.1966135501861572
1.68904905935655	10.69229507446289	-1.733143091201782	-3.8060901165008545	-2.685299873352051
1.70102895654426	9.90273666381836	-3.8362717628479	-3.771676540374756	-3.898934364318847
2.82065789033783	10.176131248474121	-1.9491218328475952	-4.0732598304748535	-3.7427375316619873
2.96992673841138	6.977243423461913	-3.9762260913848877	-3.0145821571350098	-3.1799514293670654
1.34955254625535	9.386475563049316	-3.8885107040405273	-3.540646553039551	-3.570147752761841
2.82149006838066	8.428674697875977	-1.571902871131897	-3.350586414337158	-3.1731088161468506
2.24740999864292	9.393463134765625	-2.397616147994995	-3.496309518814087	-3.499037027359009
1.58570885746861	7.863558769226073	-3.097561836242676	-2.655985116958618	-3.1173255443573
2.88329292351022	9.628602981567383	-2.8861191272735596	-3.8395636081695557	-3.1342947483062744
3.1046496610628602	10.356989860534668	-1.8706268072128294	-4.076164245605469	-3.482513189315796
2.42445483773417	8.851286888122559	-1.8689597845077515	-3.6604835987091064	-2.906926155090332
3.39691061770322	8.141217231750488	-3.4826600551605225	-3.0385820865631104	-3.5320188999176025
2.02585470899482	8.870787620544434	-1.9333828687667847	-3.2463126182556152	-3.0803706645965576
2.1668423245391	7.878586769104004	-1.5101045370101929	-3.39219331741333	-3.275791168212891
2.68506740815504	8.770167350769043	-3.872814178466797	-2.9180979728698735	-3.6033461093902583
2.82365194540545	8.752678871154785	-1.3193531036376953	-3.4265451431274414	-3.2912259101867676
1.71193585106026	8.234487533569336	-1.0940918922424316	-3.323606014251709	-3.0489630699157715
2.27135447264916	8.529313087463379	-4.0398406982421875	-3.128104209899902	-4.029848575592041
2.16417964750027	8.094122886657715	-2.805737257003784	-2.866769552230835	-3.295999050140381
1.99345225391449	8.576373100280762	-2.5843822956085205	-3.3560962677001953	-3.350536584854126
2.53370129053394	10.440677642822266	-2.4015450477600098	-4.23963737487793	-3.5316269397735596
1.44031240298263	7.744985580444335	-1.5098605155944826	-2.976603746414184	-2.763350486755371
2.17308880867405	7.798394680023193	-2.5463550090789795	-3.2838616371154785	-3.4977252483367915
1.74848345255632	9.244938850402832	-4.0822858810424805	-3.052072525024414	-3.769861936569214
1.93128621107694	9.89062213897705	-4.6748833656311035	-3.667006969451904	-3.6267428398132324
2.38540937105141	7.4148406982421875	-1.6109358072280884	-2.869569778442383	-2.55226993560791
2.27173759596895	9.579924583435059	-2.598392963409424	-3.490658760070801	-2.9600412845611572
2.14835278439376	8.160658836364746	-2.6347382068634033	-3.007805824279785	-3.478947877883911
2.24698565966884	8.90677261352539	-3.411620855331421	-2.780623197555542	-3.4846255779266353
2.40036754632209	8.18607234954834	-2.156858205795288	-2.9914989471435547	-2.9616215229034424
2.24586291624707	9.210565567016602	-2.124472141265869	-3.2606797218322754	-2.905073404312134
2.62686660123955	8.924922943115234	-1.9929808378219602	-3.551854372024536	-3.32615327835083
2.43356762460955	9.59654426574707	-3.1225385665893555	-3.9568405151367187	-3.2667229175567627
2.69684395080019	9.061253547668457	-1.6152266263961792	-3.5343127250671387	-3.481817960739136
2.87538246700879	9.627047538757324	-2.5107152462005615	-3.6422839164733887	-3.165464639663696
2.77486369021729	9.105122566223145	-1.3844709396362305	-3.6584415435791016	-3.4644510746002197
2.91700881107793	9.336305618286133	-3.257402181625366	-3.678804397583008	-3.6971404552459717
2.06912667872864	10.117084503173828	-1.8079808950424194	-3.881972312927246	-3.220036745071411
2.31476556536264	7.555814743041991	-2.0450010299682617	-2.9200339317321777	-2.7749552726745605
2.01655341940393	8.66231918334961	-4.131425380706787	-2.97959303855896	-3.5486395359039307
2.86106486949997	8.373239517211914	3.308542251586914	-3.2556014060974117	-3.131601572036743
2.16880721858852	9.168578147888184	-3.5915696620941167	-3.123263359069824	-3.3420970439910884
1.98130585580289	8.746063232421875	-2.8948726654052734	-2.8684098720550537	-3.0519826412200928
1.39103976523232	10.028520584106445	-1.7348138093948364	-3.696749687194824	-2.68573260307312
1.53107820731021	8.062500953674316	-2.3461856842041016	-2.9114010334014893	-3.1397347450256348
2.14151798290129	8.512436866760254	-1.7514933347702026	-3.576574087142945	-3.0445282459259033
2.29151024983637	8.448783874511719	-1.004692792892456	-3.318021297454834	-3.1643147468566895
2.28485157767321	10.232880592346191	-2.206418752670288	-4.055868625640869	-3.2692925930023193
2.08848429128104	11.840315818786621	-0.31121495366096497	-3.8805251121521	-2.7286345958709717
1.98285255244516	7.322226047515869	-2.7526397705078125	-2.8014793395996094	-3.18193769454956
1.78355077405311	7.659500122070313	-1.496901512145996	-2.9893021583557124	-2.908796072006225
2.93309422160111	9.734965324401855	-4.438753128051758	-3.6838631629943848	-4.164882659912109
2.30285797731127	8.004682540893555	-1.3944770097732544	-3.216638088226318	-3.373793840408325
2.29804389656951	7.5466485023498535	-3.4851243495941167	-2.50470232963562	-2.940405607223511
2.90471986278093	9.669054985046387	-4.606191635131836	-3.9233858585357666	-3.923138380050659
1.0637155726876	10.069159507751465	-1.6543179750442505	-3.393710136413574	-2.534961462020874
3.43769012139089	8.114541053771973	-4.256474494934082	-3.1434478759765625	-4.163999557495117
2.17348163957638	8.363329887390137	-1.4882893562316897	-3.5538101196289063	-3.181559324264526
1.97622238377172	8.585979461669922	-3.409984588623047	-3.3999643325805664	-3.729096174240112
2.36466370988957	8.87256908416748	-2.3448550701141357	-3.1029987335205074	-3.3167879581451416
2.93153878368192	7.98242712020874	-3.24550461769104	-3.1897342205047607	-3.784665107727051
3.15363547275041	9.708292007446289	-3.7234802246093746	-4.016171932220459	-3.8583633899688725
2.02247512430853	7.927850246429444	-1.6138240098953247	-2.869516372680664	-2.771352529525757
2.39507486709076	8.399057388305664	-4.4465508460998535	-3.2479891777038574	-3.993095159530639
2.73170549986809	8.408560752868652	-1.5701018571853638	-3.4157247543334965	-3.0042383670806885
2.26010242704482	9.42786979675293	-1.7882215976715088	-3.4059338569641113	-3.062494993209839
2.26899962759781	8.008589744567871	-2.0012974739074707	-3.3214099407196045	-3.136305093765259
2.53497594271424	10.194252967834473	-1.8238080739974976	-3.7532560825347896	-3.3145434856414795
1.66134047038719	9.465547561645508	-4.16583251953125	-3.2370929718017583	-3.91837477684021
2.51576398173416	10.060640335083008	-1.9116781949996948	-3.7529635429382324	-3.0526998043060303
1.57902360148217	8.7387113571167	-2.330152750015259	-3.1458332538604736	-3.2724864482879643
2.0689900951884	7.426132678985597	-3.307957172393799	-2.470855951309204	-2.9720513820648193
2.41273430514692	7.846484184265137	-1.8783433437347412	-3.09060549736023	-3.0695941448211665
2.84661234802123	9.159859657287598	-3.205917358398438	-3.282942295074463	-3.562956571578979
2.70096699105195	8.025896072387695	-4.268742084503174	-3.1015753746032715	-3.1743052005767822
2.07968659220375	8.564884185791016	-3.4350645542144775	-3.0690104961395264	-3.6048948764801025
2.28480023216749	10.287110328674316	-2.0713720321655273	-3.835997343063354	-3.445878267288208
2.43938019793434	9.50284194946289	-3.6515064239501953	-3.6457762718200684	-4.03790283203125
3.31867810070416	8.226829528808594	-0.9084392189979553	-3.3810670375823975	-3.240783452987671
2.19361447387365	7.961240768432617	-1.3253191709518433	-3.084040641784668	-2.9416251182556152
2.71765842349338	6.770155429840088	-2.813357353210449	-2.395484685897827	-3.050424814224243
1.68602226946143	8.743620872497559	-1.4090999364852905	-3.7737247943878174	-3.0188891887664795
2.966306084391	8.546605110168457	-1.4264729022979736	-3.281578540802002	-3.051702976226806
3.18665516540549	8.953021049499512	-5.537308216094971	-3.6883106231689453	-4.491820335388184
1.89868379253542	7.590076446533203	-3.5109543800354004	-2.4116055965423584	-2.6476383209228516
2.4232053107909	9.57846450805664	-4.252353668212891	-3.5306820869445796	-4.025407791137695
2.70014677134776	7.791755676269531	-2.671388626098633	-3.2319726943969727	-3.49440598487854
2.59968115578347	7.964057445526124	-3.981221437454223	-3.0635459423065186	-3.726776361465454
2.43533528727077	8.925946235656738	-1.9443011283874512	-2.984231948852539	-2.594184637069702
2.93531276895048	8.90401840209961	-1.68396532535553	-3.857874631881714	-3.4009459018707275
2.49346543664659	9.482462882995605	-3.695289134979248	-3.474457263946533	-4.056184768676758
2.34586282189254	8.350370407104492	-1.6947412490844727	-3.182620048522949	-3.1463232040405273
2.27838931618656	7.207896709442139	-3.2701756954193115	-2.214017152786255	-2.7572052478790283
4.19274958640891	8.333593368530273	-1.5727105140686035	-3.3176262378692627	-2.925567865371704
1.7939025779044	7.861798286437988	-1.5325255393981934	-2.935030460357666	-2.710162401199341
2.10198039742977	9.551321983337402	-4.069928169250488	-3.7602803707122803	-3.6983144283294673
2.66302817618946	7.275652885437011	-3.0399408340454097	-3.0041923522949214	-3.3593642711639404
2.0962188743908	8.568462371826172	-1.1616590023040771	-3.5430383682250977	-3.0434591770172124
1.79342396419292	7.06670618057251	-2.7384207248687744	-2.371976613998413	-2.898854970932007
2.61838639869734	10.34816837310791	-1.624301791191101	-3.782876491546631	-2.9579765796661377
2.67707407614415	9.102423667907715	-1.220537543296814	-3.3915729522705074	-3.011936902999878
1.96878955289287	9.718769073486328	-2.16654109954834	-3.815207481384277	-3.129344224929809
2.01764892596112	7.858078479766846	-2.7036166191101074	-3.1038718223571777	-3.2869508266448975
2.52891811385759	9.7454252243042	-2.1213855743408203	-3.807548046112061	-3.208885431289673
2.81959920158656	8.658846855163574	-1.1086050271987915	-3.501391649246216	-3.317126989364624
2.66861284499878	8.905232429504395	-2.4826011657714844	-3.457798957824707	-3.3557493686676025
2.03829470036758	8.9122467041015625	-4.440117359161377	-3.465534448623657	-3.66045880317688
2.74322831357155	9.334405899047852	-4.737918853759766	-3.663350105285645	-4.345145225524902
1.63536057226514	8.794270515441895	-3.401905775070191	-2.841463327407837	-3.2832958698272705
1.63623886726666	9.938032150268555	-2.804316282272339	-3.623503208160401	-3.4235467910766597
2.45516706045289	7.9791898727417	-3.2089850902557377	-3.0886182785034184	-3.584707021713257
1.51591557055818	7.883251667022705	-1.9309848546981812	-2.96793794631958	-2.975690603256225
1.90512849759494	8.522679328918457	-3.4400579929351807	-2.801222801208496	-3.1305296421051025
3.01518663168775	9.52426815032959	-1.762880563735962	-3.840753078460693	-3.921190023422241
2.49802730772877	7.812312602996825	-1.3819653987884521	-3.0513157844543457	-3.019025087356568
2.00948825409394	8.34781265258789	-1.8126864433288572	-3.790961742401123	-3.5941050052642822
1.65027199637579	7.436501502990723	-1.9149494171142578	-2.9022274017333984	-2.930628776550293
2.84406106676839	8.36169147491455	-1.2274119853973389	-3.3210692405700684	-2.960076570510864
2.86485767742407	9.427393913269043	-2.0433316230773926	-3.5462260246276855	-2.967104196548462
2.02021161621278	8.928072929382324	-2.800154209136963	-2.9998016357421875	-3.382795572280884
2.55226931332627	8.13962459564209	-2.945841789245606	-3.2331805229187016	-3.701824903488159
2.35892411267759	9.5746488571167	-2.1769797801971436	-3.7179312705993652	-3.3897616863250732
2.01753478164929	10.246582984924316	-2.26921010017395	-3.8874411582946777	-2.9645361900329585
2.20204332691129	8.620505332946777	-2.4658849239349365	-3.4315602779388428	-3.5776576995849605
1.27689363604211	7.77390432357788	-1.9922752380371094	-2.7763400077819824	-2.640929937362671
2.3208863730099	8.52270221710205	-2.94470739364624	-3.067920207977295	-3.356144666671753
3.15950549372431	8.117491722106934	-1.8383512496948242	-3.100476503372193	-3.0813453197479244
1.59955140884368	8.595870018005371	-4.457895278930664	-3.059720277786255	-3.619769096374512
2.49211362025531	7.580724239349366	-2.3364174365997314	-2.9528388977050786	-2.7321665287017822
1.54420209623938	8.6245880126953125	-1.9142975807189941	-3.3673863410949707	-3.4505140781402583
1.90945100549239	8.3362579345703125	-5.156954288482666	-3.2924342155456543	-4.173041343688965
2.16496854732632	7.954052448272705	-1.5972055196762087	-3.2455856800079346	-3.1132619380950923
2.55291040192941	9.517709732055664	-2.653562545776367	-3.623927116394043	-3.614099025726318
1.79240574940922	8.243202209472656	-2.6948845386505127	-2.8464698791503906	-3.286108732223511
2.21800728335261	9.642382621765137	-3.5715792179107666	-3.592800378799439	-4.012189865112305
1.84592736790957	7.6243367195129395	-1.9870454072952273	-3.1911659240722656	-3.0834569931030273
3.21315452175423	8.532487869262695	-1.781373381614685	-3.6282176971435547	-3.3192684650421147
2.98537349310744	10.16045093536377	-1.8744019269943237	-4.078453540802002	-3.655766248703003
2.63038730779874	9.059272766113281	-2.0779917240142822	-3.3044300079345703	-3.203490018844605
3.12213655959874	9.39164924621582	-1.595478057861328	-3.9365177154541016	-3.749702215194702
2.41363744394941	9.80709457397461	-2.1204349994659424	-3.7197866439819336	-3.9006993770599365
1.40497035316987	8.302942276000977	-3.4220423698425293	-2.8858938217163086	-3.4063596725463867
2.38155903821578	9.466498374938965	-3.408485889434815	-3.3682208061218257	-3.192000150680542
2.47106593292114	9.172269821166992	-2.8709967136383057	-3.3192887306213374	-3.4757466316223145
1.30007941913245	9.281216621398926	-3.1392447948455806	-3.2926745414733887	-3.5616853237152104
2.55031661649431	8.090256690979004	-1.309468150138855	-3.266178607940674	-3.203476667404175
1.9949201457313	10.225815773010254	-2.1789908409118652	-3.778721332550049	-3.549334287643432
3.13831329366815	8.126326560974121	-1.749801516532898	-3.084947109222412	-3.2516980171203618
2.67621068246705	8.1112060546875	-3.522430181503296	-3.146759033203125	-3.840240716934204
2.44077737939564	10.049864768981934	-3.3844654560089116	-3.7837932109832764	-3.970167875289917
2.02336494813574	10.650555610656738	-1.982378602027893	-4.403355598449707	-3.2845025062561035
2.1827339605545	9.297295570373535	-2.9984757900238037	-3.1710286140441895	-3.1982977390289307
1.78549548827109	8.4595794677734375	-3.2869081497192383	-2.786208152770996	-3.6398277282714844
2.59654635247792	8.607107162475586	-1.3911694288253784	-3.3830127716064453	-2.791161060333252
2.74897762154439	10.439131736755371	-2.399172067642212	-4.0088887214660645	-3.621522426605224
1.77006742861995	9.310532569885254	-1.8480346202850342	-3.0210804939270024	-2.651083469390869
1.6033990311523	8.090506553649902	-3.2025532722473145	-2.7269859313964844	-3.3425545692443848
2.65218895549219	9.128276824951172	-2.8544156551361084	-3.241471529006958	-3.5590674877166744
3.35616239087507	8.866252899169922	-0.946318030357361	-3.603013515472412	-3.1627120971679687
1.52432466876955	8.386733055114746	-3.924316883087158	-3.3332104682922363	-3.857701063156128
2.76733744179421	8.316865921020508	-1.1276414394378662	-3.3492422103881836	-3.1098639965057377
2.16311541032913	10.497267723083496	-2.366273880004883	-4.060049533843994	-3.4253137111663823
1.67375154727577	9.243215560913086	-4.151395797729492	-3.4696652889251713	-3.7855243682861333
2.84518805820519	8.756582260131836	-1.2754497528076172	-3.393383026123047	-3.2625057697296143
2.12229580894229	9.68302059173584	-1.9187296628952026	-3.426520824432373	-3.048471212387085
1.30166059797608	9.316715240478516	-2.2927191257476807	-3.575510025024414	-3.471112966537476
2.88897086201427	9.723308563232422	-2.015204429626465	-3.682967185974121	-3.3821427822113037
2.20945155761629	8.706192970275879	-1.6827385425567625	-3.3417739868164062	-3.3221776485443115
1.12911410126727	9.075521469116211	-2.4740757942199707	-3.2025671005249023	-2.780280351638794
2.53334188272318	8.731398582458496	-1.5930711030960083	-3.4418790340423584	-3.2403271198272705
1.58092243013894	9.895875930786133	-2.3196194171905518	-3.339155912399292	-2.546020746231079
3.0393220650242	10.052461624145508	-2.057248830795288	-3.8896722793579106	-3.4199960231781006
1.90462845762092	6.8830037117004395	-2.8870449066162114	-2.4511992931365967	-2.9119336605072017
2.28307735488315	10.152302742004395	-1.9804971218109129	-3.8184170722961426	-3.435442447662353
1.13344646006982	10.842290878295898	10.010270118713379	-2.6871895790100098	-0.961697220802307
1.59153215233676	8.8704986572265625	-4.440299987792969	-3.080095767974854	-3.848517656326294
1.95245701831901	8.582747459411621	-2.427149534225464	-3.20279598236084	-2.8080759048461914
2.7709203461173	8.654522895812988	-1.1703845262527466	-3.162492275238037	-2.8456473350524902
1.27897563603977	8.121722221374512	-1.2661042213439941	-3.1401500701904292	-3.0174994468688965
1.45429784264364	6.951515197753906	-2.9471440315246578	-1.8379182815551758	-2.368701696395874
2.18347147392123	7.877903938293457	-2.0123281478881836	-3.106694459915161	-3.2047388553619385
2.32580312775233	9.172022819519043	-2.2616770267486572	-3.0410778522491455	-2.7824478149414062
1.82489548083814	9.183196067810059	-2.302446126937866	-3.3531765937805176	-2.7908811569213867
1.18519997516843	8.174497604370117	-2.9308624267578125	-2.6420998573303223	-3.364250421524048
2.16784661211876	8.235355377197266	-3.3612942695617676	-3.0734031200408936	-3.4646544456481934
2.59709856421808	9.871063232421875	-4.39991569519043	-3.8024628162384033	-4.288257598876953
2.34370240275912	10.24557113647461	-2.029279947280884	-3.854304790496826	-3.3324816226959224
2.5185311145645	8.810711860656738	-1.6017863750457764	-3.661686420440674	-3.3789632320404053
2.71250200769825	9.855754852294922	-3.7860069274902344	-3.577391147613525	-3.9695842266082764
2.58807648119598	8.619701385498047	-1.578803300857544	-3.3021428585052495	-3.1608974933624268
3.11664740434801	9.009319305419922	-2.053591728210449	-3.30100154876709	-3.3260157108306885
2.77983684609833	9.823344230651855	-4.553912162780762	-3.8998217582702637	-4.216180324554443
1.9475574511267	8.595632553100586	-2.4771366119384766	-3.303263664245606	-3.3516440391540523
1.23730290515372	7.601130485534667	-3.2776942253112793	-2.7294764518737793	-3.410985231399536
1.33315696536319	9.488511085510254	-4.341272354125977	-3.3446063995361333	-4.2150373458862305
2.87009847614621	8.883869171142578	-3.1699130535125732	-3.294227123260498	-3.4885208606719966
2.86859479529853	9.931083679199219	-3.1168529987335205	-3.8103573322296143	-3.7789018154144287
2.12378457274684	7.44715690612793	-2.1896958351135254	-2.9280123710632324	-2.857988119125366
2.46141632216898	9.634313583374023	-4.384133338928223	-3.6016738414764404	-3.7877731323242187
2.47452085865857	9.431699752807617	-1.6004421710968015	-3.825665950775146	-3.29404067993164
2.10493821381757	9.764093399047852	-2.2745845317840576	-3.73958158493042	-2.9860794544219966
2.78270297798113	8.933523178100586	-2.5170681476593018	-3.1311419010162354	-3.427998781204223
2.70723122801818	10.01358413696289	-4.065184593200684	-3.747065305709839	-4.160216331481934
2.20996088586719	9.433135032653809	-1.716862678527832	-3.790179967880249	-3.212051391601562
2.76131029990487	7.827502250671387	-2.9959721565246578	-2.954237937927246	-3.3801734447479244
2.4004115324189	9.62533950805664	-3.776879072189331	-3.5587120056152344	-3.7482330799102783
2.49382631358365	8.458780288696289	-1.6834262609481812	-3.270991325378418	-3.225121259689331
1.28758336186968	9.961275100708008	-1.9459095001220703	-3.862175941467285	-3.3390896320343013
2.2838878809284	9.809612274169922	-4.175803184509277	-3.9188561439514165	-4.471227645874023
1.64038349289931	9.500090599060059	-4.091616153717041	-3.647364854812622	-3.929434299468994
1.69422927956073	10.404427528381348	-1.9258468151092527	-4.027556419372559	-3.162498712539673
3.04855684808307	8.195428848266602	-3.5068624019622803	-2.898026704788208	-3.754034280776977
2.60986044765692	9.534262657165527	-4.917602062225342	-4.054599761962891	-4.170290470123291
1.80086866879917	7.339456558227539	-2.2452220916748047	-2.8056039810180664	-3.056977748870849
2.18517878440712	12.250269889831543	0.4269607365131378	-3.4542083740234375	-2.154271125793457
1.60125146971326	8.25883960723877	-3.9714343547821045	-2.871234655380249	-3.6473605632781982
1.6335079250322	9.958016395568848	-1.8575040102005005	-3.596719741821289	-2.867964506149292
2.42960613540578	9.243631362915039	-2.320930242538452	-3.1918604373931885	-3.1603763103485107
2.48693662409236	9.594534873962402	-1.92487096786499	-3.3744196891784664	-2.710926055908203
2.06664952950998	8.399201393127441	-2.2741539478302	-2.816528558731079	-2.825019598007202
3.08308121430296	9.177359580993652	-1.4072240591049194	-3.734762668609619	-3.4801313877105717
2.80237445165497	7.890069961547852	-1.235100507736206	-2.718151807785034	-2.818580389022827
2.01496595280702	9.751030921936035	-4.083950519561768	-3.3695478439331055	-3.806751012802124
2.92598898167657	9.316244125366211	-1.4166568517684937	-3.7316725254058833	-3.3651506900787354
2.18166355113205	8.216449737548828	-2.1724178791046143	-3.1721808910369873	-3.232380628585816
2.5446835858201	8.60336685180664	-4.974111557006836	-3.1540133953094482	-4.023504257202148
2.54476542576019	8.448412895202637	-4.394497871398926	-3.276712417602539	-3.7460277080535893
2.35457381618448	8.18006420135498	-2.7762181758880615	-3.2506484985351567	-3.6651055812835693
2.65985450372273	8.356949806213379	-1.861246943473816	-3.0312027931213374	-3.2034614086151123
2.51395044245245	8.764751434326172	-2.510462999343872	-3.874736785888672	-3.546869516372681
3.01394146121148	9.655552864074707	-4.240561008453369	-3.4985222816467285	-4.129972457885742
1.22637507681576	8.9524078369140625	-3.9413294792175297	-3.1316273212432866	-3.7174751758575435
2.74286901614597	10.323404312133789	-2.145404815673828	-3.9771633148193355	-3.6210672855377197
1.92197917247979	8.658915519714355	-3.470531463623047	-3.078737258911133	-3.1444294452667236
1.93546863240352	9.663566589355469	-2.5373787879943848	-3.5635743141174316	-3.3407371044158936
2.23963886563138	7.342004299163818	-2.91180944442749	-2.556692123413086	-3.2100996971130367
1.85050897706962	8.652461051940918	-4.055685997009277	-3.024315357208252	-3.778223752975464
1.50517824499554	7.9477458000183105	-1.7126168012619019	-2.9195497035980225	-2.9123141765594482
1.70840246653867	10.282362937927246	-2.1926441192626953	-4.0308637619018555	-3.566876649856568
2.47644108897128	9.327033042907715	-4.007620811462402	-3.5382843017578125	-4.322849273681641
3.04402271238444	9.901397705078125	-4.061395168304443	-3.9446768760681152	-3.908915281295777
2.49285136895907	9.625687599182129	-1.6773680448532104	-3.5997400283813477	-3.3609938621521
2.52553058818196	10.095587730407715	-2.0065407752990723	-3.8572330474853516	-3.557996988296509
1.44168314917521	9.544599533081055	-2.2981245517730713	-3.65302038192749	-3.3694615364074707
2.01369340559672	8.116540908813477	-1.9077106714248655	-2.995185613632202	-3.071220159530639
2.00793610707858	9.419984817504883	-3.169302701950073	-3.3890061378479	-3.602665185928345
2.4010565575679	8.16087532043457	-3.250714063644409	-2.9452342987060542	-3.500215768814087
2.68603329881983	8.473250389099121	-1.6471480131149292	-3.5152699947357178	-3.3640799522399902
2.63132539875321	8.737798690795898	-2.718609094619751	-2.9070980548858643	-3.0883991718292236
2.50648862042346	8.317953109741211	-2.98939847946167	-3.094954490661621	-3.37579345703125
1.9970683759074	9.405195236206055	-1.652496337890625	-3.5270164012908936	-3.4100725650787354
1.35017884800915	7.498236656188965	-2.539783477783203	-2.3854503631591797	-2.6621358394622803
1.33464055092848	7.89747428894043	-2.1468658447265625	-2.8387906551361084	-2.908040761947632
2.05208827483674	7.914498329162597	-2.5608808994293213	-2.8142242431640625	-2.7282397747039795
2.75101824324093	10.227606773376465	-1.8683438301086426	-3.8766660690307617	-3.302684068679809
3.06619201972507	8.778386116027832	-3.265420436859131	-3.369500160217285	-3.7552330493927
2.60470828233787	7.9814467430114755	-3.009326696395874	-2.827486991882324	-3.2809481620788574
2.98015893084562	10.375921249389648	-1.5931739807128906	-3.724778175354004	-3.4320685863494873
2.9671687430171	8.391841888427734	-1.624463438987732	-3.478036880493164	-3.329476118087768
2.29513105502778	10.149944305419922	-2.648240566253662	-3.8945178985595708	-3.9157817363739014
2.43355679866657	8.46189022064209	-2.4862821102142334	-3.0022344589233394	-3.254056930541992
2.16851111380309	9.381858825683594	-3.288382768630981	-3.1627416610717773	-3.2964048385620117
1.70283981567866	9.24219799041748	-3.725471019744873	-3.1705527305603027	-3.741283655166626
2.55077939271697	8.415902137756348	-1.3541845083236694	-3.6898474693298344	-3.0049717426300053
1.91205980813397	9.90883731842041	-1.5808415412902832	-3.0259089469909672	-2.5352466106414795
2.08921238999636	7.270289897918701	-2.2670083045959473	-2.632061719894409	-2.8674070835113525
3.09271372079021	8.338685989379883	-3.8517918586730957	-3.6414687633514404	-3.788442850112915
1.77431704901248	8.314839363098145	-1.5392481088638303	-3.092294692993164	-2.9618947505950923
1.67453705044777	9.000862121582031	-3.4314913749694824	-3.2359366416931157	-3.5748374462127686
2.59420084350942	8.236475944519043	-2.1097793579101562	-3.2417101860046387	-3.177674531936646
2.705466269346	7.95557975769043	-1.2701694965362549	-3.5473480224609375	-3.1354525089263916
2.31948267485842	8.6290283203125	-3.8532605171203618	-3.1697440147399902	-3.5141177177429195
2.0260932215533	9.404134750366211	-3.441492080688477	-3.1581411361694336	-3.780312776565552
2.91455148495295	9.63525104522705	-3.9037129878997803	-3.585088729858399	-3.6249258518218994
2.75867611289662	9.932879447937012	-2.116790533065796	-3.7278456687927246	-3.2920858860015874
1.29346528502245	7.603635787963867	-3.6358070373535156	-2.4752321243286133	-3.141870498657226
1.46021633596107	8.1189546585083	-3.164656400680542	-2.512265682220459	-3.02522611618042
2.1508551895303	8.869309425354004	-5.000339031219482	-3.191656589508056	-3.886978387832641
1.70396782081593	7.524592876434326	-3.1327505111694336	-2.8058102130889893	-3.2734200954437256
2.57588379445599	7.822695732116699	-3.111182451248169	-2.7409088611602783	-3.213604688644409
2.59994573663236	9.04332447052002	-1.83582603931427	-3.4180421829223637	-3.2960186004638667
1.88312690956286	10.096270561218262	-2.4307429790496826	-3.8961868286132813	-3.5153133869171143
2.45828314935914	10.497688293457031	-1.9274544715881348	-3.572764158248901	-3.09247088432312
1.31498501204871	9.635293006896973	-2.0497219562530518	-3.780613422393799	-3.270413637161255
3.09211624249026	8.90868091583252	-3.1370887756347656	-3.3733916282653813	-3.140594005584717
1.53731606817635	7.964773178100586	-1.476936936378479	-3.0808358192443848	-2.826901912689209
2.23398593026503	8.782362937927246	-1.1120001077651978	-3.4712610244750977	-3.1570146083831787
2.58676168497699	8.754117965698242	-1.5134878158569334	-3.1756134033203125	-3.3222305774688725
2.3297470061232	11.621415138244629	0.35882464051246643	-3.014520645141601	-2.0542333126068115
2.52687729008155	7.914484977722168	-3.197731256484986	-3.0274245738983154	-3.373037815093994
2.94543554587433	7.667581558227539	-2.981727361679077	-3.1681976318359375	-3.656829357147217
1.61341746477075	9.934239387512207	-2.0943820476531982	-3.6128756999969487	-3.0136940479278564
1.99902564405186	9.736082077026367	-4.4442362785339355	-3.338127613067627	-3.9825332164764404
2.74780267106352	9.927421569824219	-3.6094908714294434	-3.7270402908325195	-4.1089019775390625
3.29947080718987	9.755363464355469	-3.147047519683838	-3.803571939468384	-3.668465375900269
2.52131032363991	8.672269821166992	-2.1234869956970215	-3.2917585372924805	-3.1727755069732666
2.75392354739965	7.629804611206055	-2.2710437774658203	-3.0440747737884517	-3.0617864131927486
2.58211696599449	10.423792839050293	-2.0769150257110596	-4.2602667808532715	-3.387529134750366
2.64553019295091	9.01197338104248	-1.3530926704406738	-3.7632169723510738	-3.811223030090332
2.92335456196174	8.146052360534668	-3.60214614868164	-2.9058520793914795	-3.478334665298462
2.585568776345	9.752931594848633	-4.473264217376709	-3.583104133605957	-4.226353645324707
2.85055978052056	8.331419944763184	-2.1656980514526367	-3.2588601112365723	-3.4098103046417236
1.21514399965311	7.725515842437745	-3.0151326656341557	-2.8564553260803223	-3.308570384979248
2.58079657751615	8.585667610168457	-2.3214027881622314	-2.9595851898193355	-3.1502976417541504
3.08290671424052	8.88323974609375	-4.174217700958252	-3.5532665252685547	-4.018857955932617
1.7002846329374	9.476496696472168	-4.144053936004639	-3.319763422012329	-3.9473798274993896
2.52670674787374	9.348533630371094	-3.5566976070404053	-3.310034513473511	-3.7600002288818364
2.54263352570372	9.074536323547363	-0.8285453915596007	-3.8978195190429687	-3.408578634262085
2.80351827535986	9.651047706604004	-3.877084493637085	-3.5632548332214355	-4.019325256347656
1.77084604765552	10.07042407989502	-2.868835926055908	-3.799179077148438	-3.687164068222046
2.26235543164838	9.276959419250488	-4.177361011505127	-3.128098726272583	-3.7747094631195064
2.21609738077936	9.67790699005127	-4.101250648498535	-3.41496205329895	-3.738495111465454
1.32523023574742	8.900566101074219	-3.685044765472412	-2.942794561386108	-3.426210641860962
2.36397100041759	9.17574405670166	-2.8871181011199947	-3.2173275947570805	-3.3140633106231685
2.74725778846429	7.798429489135743	-4.415067195892334	-2.9350843429565425	-3.7196328639984126
1.45619367671592	7.28143835067749	-2.9930918216705327	-2.2022175788879395	-2.777754783630371
2.87539104481962	8.481038093566895	-2.7624242305755615	-3.698190689086914	-3.3653910160064697
1.20120440810636	10.213700294494629	-0.533501923084259	-4.0990681648254395	-3.8310799598693848
2.55088245293465	8.241461753845215	-1.2493023872375488	-3.466310501098633	-3.193666696548462
2.63743720540166	8.31258773803711	-2.940046548843384	-3.0059304237365723	-3.142863988876343
3.60109892738932	8.079861640930176	-1.6610081195831299	-3.23693585395813	-3.1167469024658203
2.42133425098245	8.355867385864258	-1.372719168663025	-3.4756469726562504	-3.338452100753784
2.06098364696546	9.431660652160645	-4.237751007080078	-3.5784130096435547	-4.117673873901367
1.46799560224229	8.811627388000488	-1.7799797058105469	-3.5482871532440186	-3.416139841079712
2.28222002642324	7.594803810119629	-2.5626261234283447	-2.9707241058349605	-3.1860558986663823
2.27289395909828	8.01073932647705	-1.3421003818511963	-3.1878068447113037	-3.176363706588745
2.76141961628669	7.861824989318848	-1.2991325855255127	-3.502254724502563	-3.4411387443542485
2.68933995805122	8.48597240447998	-0.9942808151245117	-3.437126636505127	-2.931901216506958
2.06326582599718	8.727628707885742	-3.7499146461486816	-2.818568468093872	-3.1137530803680424
2.31189131617395	10.107535362243652	-1.5812137126922607	-3.5546905994415283	-3.0221493244171143
3.15675258588752	8.870140075683594	-1.0868786573410034	-3.8281702995300293	-3.4436864852905273
1.97627944165731	10.249411582946777	-1.4781854152679443	-3.1911673545837402	-2.44146466255188
2.72179275595747	8.774839401245117	-0.7997762560844421	-3.8969795703887944	-3.497307538986206
2.17272532975007	8.317767143249512	-1.6709036827087402	-3.2403957843780518	-2.9711074829101562
1.45040720766532	8.99664306640625	-2.8351590633392334	-3.205923080444336	-3.4919114112854004
1.98606649036343	10.135443687438965	-3.300943613052368	-3.9743709564208984	-4.0358710289001465
1.77545320416527	7.160871028900146	-3.0357658863067627	-2.4942519664764404	-2.9359443187713627
2.0578247861927	8.255743026733398	-2.738875150680542	-3.1232502460479736	-3.196499824523926
1.9674571968986	9.890030860900879	-2.426572799682617	-3.7741904258728027	-3.6726214885711665
3.32743555361313	9.574809074401855	-1.155444622039795	-4.409900188446045	-3.8010733127594
2.5884006664522	8.280641555786133	-3.8550608158111572	-3.157978057861328	-3.358872652053833
3.44752685485942	9.217823028564453	-5.352154731750488	-3.3451497554779053	-4.304186820983887
2.23367720539212	9.886569023132324	-2.570026397705078	-3.5227050781249996	-3.368976354598999
1.99491331886618	8.555366516113281	-2.9965972900390625	-3.1911668777465816	-3.460736751556397
2.28361918791794	8.449148178100586	-3.2556834220886235	-3.4836034774780273	-4.028066158294678
3.18378842686467	8.194250106811523	-1.2481579780578613	-3.386664867401123	-3.3440864086151123
2.29639356002365	8.390179634094238	-1.7267687320709229	-3.6255054473876953	-2.76578426361084
1.78999434856975	8.9877777099609375	-4.140775680541992	-2.801513910293579	-3.5312418937683105
1.54384547018533	8.146740913391113	-0.9381502866744994	-2.98088002204895	-2.5572574138641357
2.82717412592772	9.290919303894043	-3.497393846511841	-3.6339526176452632	-3.514503240585327
1.44919821520946	8.374063491821289	-1.1903356313705444	-3.2884483337402344	-3.208209276199341
2.69047450472454	8.674376487731934	-1.346266746520996	-3.4473905563354488	-3.007920980453491
2.48213124860057	8.053901672363281	-0.5704060196876526	-3.4524514675140376	-3.0810937881469727
1.37216635089823	9.413796424865723	-2.2061426639556885	-3.3071126937866206	-2.9497110843658443
2.88556186510678	10.11775016784668	-1.6307231187820435	-4.077558994293213	-3.2923638820648193
2.69716054102953	7.675549983978272	-1.5828317403793335	-3.2630233764648433	-3.008646249771118
2.21595334073373	9.2177581787109375	-2.3662867546081543	-3.2510523796081543	-3.0206105709075928
2.22282278437737	7.8780412673950195	-2.7738213539123535	-3.1044163703918457	-3.225311279296875
2.36781040304733	7.516440391540527	-1.4749385118484497	-3.0392675399780273	-2.8405680656433105
2.37094570153518	8.593839645385742	-1.7631437778472898	-3.2939820289611816	-3.156888246536255
3.25733385860903	8.822563171386719	-1.407922625541687	-3.503190040588379	-3.495185613632202
1.86515212784668	10.150891304016113	-1.9105690717697141	-3.741363048553467	-2.9538767337799072
3.19728700128612	8.577683448791504	-1.0615897178649902	-3.3787627220153813	-3.1891775131225586
2.01595520931625	8.317989349365234	-2.945085048675537	-2.942945957183838	-3.146627187728882
2.7398558816454	9.7060394287109375	-2.535430431365967	-3.804137706756592	-3.493762254714966
2.78530745807045	8.381345748901367	3.3021941184997563	-3.742684841156006	-3.4490883350372314
1.89433350675793	7.490931987762451	-3.373258113861084	-2.354128360748291	-2.9207148551940914
2.09088669358123	8.099146842956543	-3.1222424507141113	-3.4482445716857906	-3.6846249103546143
2.37975980737159	8.428986549377441	-2.278029680252075	-3.4270009994506836	-3.2638514041900635
1.92285619442998	7.925583362579346	-2.1129703521728516	-3.0983252525329585	-3.016693115234375
2.95975166836675	8.843768119812012	-1.1983102560043335	-3.579747438430786	-3.4175152778625493
2.43654111595075	8.794787406921387	-1.4527404308319092	-3.662013053894043	-3.3394851684570313
2.403636061578	9.860515594482422	-4.040649890899658	-3.883854627609253	-3.9307115077972408
1.44539994646159	7.921263694763184	-2.7782156467437744	-2.7240443229675293	-4.070516586303711
2.52692187471241	7.431809902191161	-3.2377991676330566	-2.419126510620117	-3.0027782917022705
2.71662816221537	9.332921981811523	-3.0139935016632076	-3.6334946155548096	-3.9229846000671387
2.04691539617036	8.203444480895996	-2.2000207901000977	-3.165463447570801	-3.14031982421875
2.11868485855015	9.527331352233887	-1.6712620258331299	-3.38144302368164	-3.0611422061920166
2.41549520254883	9.710765838623047	-3.39011549949646	-3.4891724586486816	-3.6684002876281743
1.67906604914899	7.567419528961182	-1.7273232936859129	-2.9567451477050786	-2.88826060295105
2.60982283211173	7.934937953948974	-2.1163768768310547	-2.961338043212891	-3.0357017517089844
2.27325699292703	8.315831184387207	-1.8202823400497437	-2.892150640487671	-2.381361484527588
2.90762314613738	9.720738410949707	-1.2298921346664429	-3.959824323654175	-4.056056976318359
1.91598870176584	8.112314224243164	-3.055961847305298	-2.9521596431732178	-2.680763006210327
1.91943910561695	9.770113945007324	-2.3664376735687256	-3.42433762550354	-2.9808084964752197
2.6512181940049	8.67013931274414	-1.143129825592041	-3.7286448478698735	-3.2928485870361333
2.59566189164438	7.755490779876709	-2.864152669906616	-2.944342613220215	-3.1473309993743896
2.17174151617997	10.374373435974121	-2.3144354820251465	-3.9253101348876953	-3.518263101577759
2.40136688537672	8.91053295135498	-1.75918447971344	-3.088594436645508	-2.9848616123199463
2.10020200965605	10.242452621459961	-2.8560614585876465	-3.9942455291748047	-4.09755802154541
1.85534426854844	10.302629470825195	-3.24622631072998	-3.5791954994201656	-3.2163918018341064
1.80526360257602	9.542403221130371	-2.3262181282043457	-3.1280970573425293	-2.670696496963501
1.94270394156985	9.418819427490234	-1.979628562927246	-3.3929953575134277	-3.3389425277709956
2.27919360024915	9.510224342346191	-1.9836802482604978	-3.693285703659058	-3.603230953216553
1.65044462031192	7.415379047393799	-3.4334719181060795	-2.7412147521972656	-3.1966888904571533
2.47166672047492	8.614892959594727	-1.504548192024231	-3.499010324478149	-3.4888913631439205
1.21218657032946	9.64564323425293	-2.2187981605529785	-3.757868766784668	-2.8829891681671143
2.74372513234733	9.664741516113281	-3.8663365840911865	-3.475941896438598	-3.902311086654663
1.36601571496565	7.628828525543213	-2.2535200119018555	-2.695159673690796	-2.867906332015991
2.24328387643124	8.363950729370117	-2.348808526992798	-3.147500276565552	-2.9782299995422363
1.49009696678039	7.986642360687257	-1.525579571723938	-2.929373741149902	-2.8320748805999756
1.7242348903403	9.830354690551758	-2.315889358520508	-3.3120884895324703	-2.7371559143066406
2.4462021325279	10.039287567138672	-1.9735387563705442	-3.7662558555603027	-3.243520975112915
1.84593071730001	8.93199634552002	-1.1229444742202759	-3.3990097045898438	-3.2925927639007573
2.0037213301303902	8.29910945892334	-1.2115288972854614	-3.0565414428710937	-2.5934536457061768
1.41272780063126	7.43418788909912	-3.373425245285034	-2.297372341156006	-2.8676106929779053
2.58601742477909	7.822078704833984	-1.337032675743103	-3.208766222000122	-3.216764926910401
2.00667736073169	8.704261779785156	-1.9721065759658813	-3.445940971374512	-3.404374361038208
2.39893816372685	9.881860733032227	-4.315829277038574	-3.793177604675293	-4.401852607727051
2.23780693064625	8.638924598693848	-1.0672566890716553	-3.0835115909576416	-2.649569272994995
2.34389109384907	8.4484281539917	-2.5068111419677734	-3.207067728042602	-2.9871771335601807
2.07406878552227	9.817366600036621	-2.6164968013763428	-3.8203737735748287	-3.300257444381714
1.66981094381725	10.21402359008789	-0.516482949256897	-3.4943947792053223	-3.92218565940857
2.55221106074436	10.012140274047852	-3.094921588897705	-3.4269292354583736	-3.521902561187744
1.77521156840067	7.827843189239502	-2.39139461517334	-2.582773447036743	-2.503190755844116
2.34645262718168	9.081282615661621	-2.819277048110962	-3.3732631206512447	-3.06761908531189
2.8961834324884	8.083150863647461	-2.765247106552124	-3.1574501991271973	-4.289848804473877
2.24136206251683	9.860321044921875	-3.5577247142791752	-3.7058165073394775	-4.278255939483643
1.95293412404729	8.022553443908691	-2.6786458492279053	-2.9856748580932613	-3.2177214622497563
2.52664536988556	9.239076614379883	-3.4985113143920894	-3.4973745346069336	-3.862574815750122
2.48023103302408	8.820085525512695	-2.1439549922943115	-3.878818511962891	-3.3151237964630127
2.8504373881819	9.932527542114258	-4.004507541656494	-4.033326625823975	-3.103647947311402
2.09335132734439	9.532674789428711	-3.919795751571655	-3.6755175590515137	-4.006852149963379
1.81477499244242	9.85094165802002	-2.142350196838379	-3.3969964981079106	-3.0583689212799072
1.52392542515625	7.179203033447266	-1.6403633356094363	-2.972184658050537	-3.153465509414673
2.59260337458485	9.748567581176758	-1.5522000789642332	-3.648932456970215	-3.108267068862915
2.32353355239459	9.149505615234375	-4.135544776916504	-3.3448479175567627	-3.703641176223755
1.55489125746951	7.5805745124816895	-2.4666996002197266	-2.635157346725464	-2.8618922233581543
3.22901914373771	9.949588775634766	-2.0083634853363037	-3.5061216354370117	-3.4791817665100098
1.16962898036621	8.5742769241333	-4.148830413818359	-3.038322925567627	-3.529947519302368
2.56344455728155	8.565695762634277	-3.7628252506256104	-2.9015927314758296	-3.3828818798065186
3.58607456813001	8.094858169555664	-1.0824666023254395	-3.5799720287322994	-3.2268707752227783
2.29766596649496	9.507582664489746	-4.113039493560791	-3.2759242057800293	-3.974871873855591
2.55714501483216	9.373258590698242	-1.9304807186126711	-3.5719947814941406	-2.9588663578033447
3.02098245509398	9.20887279510498	-0.9961429238319397	-4.247013568878174	-3.4537088871002197
1.33911820037165	8.068241119384766	-2.401883363723755	-3.144649028778076	-3.569813966751099
2.95272159695385	9.070100784301758	-2.1661853790283203	-3.334952354431153	-3.1726851463317867
2.44809298615034	10.363718032836914	-3.0543892383575435	-3.7161922454833984	-3.0187525749206543
1.46244942503801	9.803936004638672	-3.762775421142578	-3.5393879413604736	-4.145805835723877
2.63846556456236	8.009845733642578	-2.8785672187805176	-2.9635400772094727	-3.389559030532837
1.77261569318637	7.57005500793457	-3.4652822017669678	-2.631624460220337	-3.0823810100555415
2.79471388646991	8.7670745849609375	-1.378390908241272	-3.4914112091064453	-3.2289564609527592
2.31320099256122	9.857243537902832	-2.5384507179260254	-3.48328447341919	-3.261082887649536
2.22491386582852	9.210793495178223	-3.7211174964904785	-3.0311031341552734	-3.738299608230591
2.41026888492466	8.189996719360352	-1.528259038925171	-2.981192111968994	-3.0661022663116455
1.80142992478295	7.653680324554443	-1.363078236579895	-2.973056793212891	-2.8420097827911377
2.7410798193002	9.526627540588379	-4.523112773895264	-3.5339956283569336	-4.075121879577637
1.9342168223159	10.200736999511719	-1.8149126768112183	-3.605628490447998	-3.0376923084259033
2.16051047473986	9.012491226196289	-3.4336986541748047	-3.1786479949951176	-3.5602738857269287
1.89466170218013	8.491796493530273	-1.635883092880249	-3.2379467487335205	-3.0750248432159424
2.59884017003182	9.700613021850586	-1.3688020706176758	-4.113224983215332	-3.460459470748901
2.39597459820666	8.18071460723877	-1.9274660348892212	-3.1491799354553223	-3.1208720207214355
2.572754831181	8.688078880310059	-1.34940505027771	-3.509003162384033	-3.2591500282287598
2.15065095565649	8.572032928466797	-3.592881917953491	-3.355199813842773	-3.793163537979126
2.84074113417556	8.133952140808105	-2.8188931941986084	-3.2827944755554204	-3.5767045021057124
1.28518817840927	8.626784324645996	-4.135630130767822	-3.062505006790161	-3.7821943759918213
2.6302316585559	8.353772163391113	-2.675734281539917	-3.54796838760376	-4.007769584655762
2.31744623350324	9.891788482666016	-2.251568078994751	-3.9032359123229976	-3.3838193416595455
1.45454266391583	9.930647850036621	-1.923396706581116	-3.6986641883850098	-2.8850414752960205
2.88646648407994	9.09430980682373	-1.8123737573623657	-3.4091033935546875	-3.0051205158233647
2.0290933672575	9.766557693481445	-1.8141280412673948	-3.6357531547546387	-3.220950126647949
2.36181577507031	7.385146141052246	-2.283402919769287	-2.6088037490844727	-2.714210271835327
2.1338606084172	9.371850967407227	-1.3851653337478638	-3.874675750732422	-3.2499430179595947
1.99003306890281	9.274457931518555	-2.162766695022583	-3.376645088195801	-3.062389135360718
2.33195715280907	7.193875312805177	-2.734058141708374	-2.4547252655029297	-2.7484958171844482
2.10757566448461	7.900497436523438	-1.3972443342208862	-3.2064707279205327	-2.836216688156128
2.21292595456287	9.787092208862305	-2.980939388275146	-3.646946430206299	-3.648831605911255
1.49339528767204	6.941969394683837	-2.2337892055511475	-1.8719488382339478	-2.1176650524139404
3.22551262678006	7.91057300567627	-1.2745349407196045	-3.170992851257324	-3.240828037261963
3.03962531574406	8.329081535339355	-2.2423853874206543	-3.0479993820190434	-2.8934974670410156
1.38054438671878	9.277521133422852	-1.6629291772842407	-3.5763330459594727	-3.3336336612701416
3.19813280080725	8.968035697937012	-1.918338894844055	-3.7724862098693848	-3.260915994644165
1.60670593546784	8.186433792114258	-3.4155805110931396	-2.673964023590088	-3.231489896774292
2.07835256952254	8.457895278930664	-3.595411777496338	-2.847454786300659	-3.3254730701446533
3.02874064515477	10.120079040527344	-1.8958560228347778	-3.751374244689941	-3.3863914012908936
1.84022607311472	9.315627098083496	-2.2599098682403564	-3.5586538314819336	-3.5092422962188725
2.05423824476026	8.3328218460083	-2.7928032875061035	-2.8193588256835937	-3.1428372859954834
2.61091333804019	9.641325950622559	-2.154416084289551	-3.786008834838867	-3.325835704803467
1.79481264874019	9.376263618469238	-2.237020969390869	-3.296665668487549	-2.926950216293335
1.42223056811426	9.088306427001953	-3.2692370414733887	-3.3704929351806645	-3.2513587474822994
2.19230903577196	9.698122024536133	-1.830794095993042	-3.4305405616760254	-2.7976248264312744
2.90747343660477	8.929034233093262	-0.74485445022583	-3.470628261566162	-3.2034962177276616
1.35374753557542	8.111305236816406	-2.5337395668029785	-2.678940773010254	-2.8604023456573486
2.63120934614199	7.768521308898926	-1.7431679964065552	-2.907042741775513	-2.750663995742798
2.55322887581602	9.521142959594727	-3.568031072616577	-3.3251547813415527	-3.274597883224487
2.85783825318057	10.089529991149902	-2.0614430904388428	-3.884940147399902	-3.6716535091400146
2.54029191931867	7.5520548820495605	-3.183551549911499	-2.6475536823272705	-3.4871509075164795
1.30098771687596	7.847078800201416	-2.2488458156585693	-2.974159240722656	-2.8907594680786133
2.51256689649636	9.144880294799805	-2.532285451889038	-3.32019305229187	-3.487419366836548
1.82982666205562	9.11781120300293	-2.748626232147217	-3.1620790958404545	-3.7127182483673096
1.68232001257631	8.342503547668457	-1.924312710762024	-2.971876621246338	-2.944758653640747
1.69126335667344	10.071840286254883	-2.146756649017334	-3.628367424011231	-3.164090633392334
2.08143349517115	10.213687896728516	-0.5236784815788269	-3.722549915313721	-3.5018143653869633
1.50464686045741	7.934610843658447	-2.3726131916046143	-1.6045165061950686	-2.1875522136688232
2.04051105442017	9.780927658081055	-1.8642714023590086	-3.4574694633483887	-2.9718008041381836
2.29835137372497	8.502309799194336	-0.9734319448471069	-3.428821086883545	-3.11638855934143
2.05804175564632	7.569906711578369	-3.5301127433776855	-2.6185059547424316	-3.350942373275757
2.66870403997507	9.352476119995117	-2.667757987976074	-3.5566000938415527	-3.8004281520843506
2.3452044335742	9.825921058654785	-3.0247678756713867	-3.646818399429321	-3.363980531692505
1.69307065372841	9.143893241882324	-2.3824462890625	-3.4593651294708248	-3.9622199535369873
3.28738236982881	8.961115837097168	-2.494284152984619	-3.772930145263672	-3.939303159713745
2.32469709802008	8.335240364074707	-2.7566657066345215	-3.2264652252197266	-3.3653419017791752
1.69631150036758	9.122008323669434	-2.6671934127807617	-3.318469524383545	-3.473485231399536
2.48100904043541	10.160285949707031	-2.341982841491699	-3.7242627143859868	-3.386035442352295
1.90704001871518	9.064737319946289	-2.7294209003448486	-3.37969970703125	-3.500519990921021
2.89140807049749	9.058531761169434	-2.0619747638702393	-3.4349799156188965	-3.065109968185425
2.75280056278979	9.4283905029296875	-3.509141206741333	-3.712259531021118	-3.9506261348724365
3.00624018633308	9.592048645019531	-1.7221443653106687	-4.099166393280029	-3.1922712326049805
2.47377169030316	8.750511169433594	-3.8746767044067387	-3.3948583602905273	-3.3317461013793945
2.66540884798184	7.878715991973876	-1.2833678722381592	-3.0935692787170415	-2.925242662429809
2.25972413213429	8.962913513183594	-1.933135271072388	-3.240584373474121	-3.202712297439575
2.20523793608691	7.610686302185059	-1.4600210189819334	-2.9507646560668945	-2.8746349811553955
1.72156064122575	8.16295337677002	-1.388990044593811	-3.025252342224121	-2.907780408859253
1.46587915088892	7.9114160537719735	-3.107982635498047	-2.748854160308838	-3.2435481548309326
1.93969161518871	7.726104259490967	-1.508417010307312	-2.868561267852783	-2.824390172958374
1.80428229510502	8.625404357910156	-1.8761861324310305	-3.2857980728149414	-3.3437302112579346
2.40080979100854	9.006722450256348	-4.010526180267334	-3.059706211090088	-3.104100465774536
2.97580624801431	8.380709648132324	3.321717739105224	-3.2215859889984126	-3.589146375656128
2.41942869203265	7.485159873962402	-3.8759336471557617	-3.0043129920959477	-4.021468639373779
2.77478407005925	8.140892028808594	-4.07749605178833	-3.024282693862915	-3.6514227390289307
2.24068146285885	7.59382963180542	-2.1534268856048584	-2.9222970008850098	-3.242708444595337
3.13816127723511	8.769438743591309	-3.039396524429321	-3.475458860397339	-3.6610546112060542
3.00662473157998	9.147385597229004	-2.4289419651031494	-3.469279289245606	-3.3039755821228027
2.11064311569972	8.08354377746582	-3.697963953018188	-2.6658618450164795	-3.429048776626587
1.8229744465006	8.47986125946045	-3.7300779819488525	-2.8751373291015625	-3.4099714756011963
2.60605744069712	8.568440437316895	-1.2952080965042114	-3.45773983001709	-3.4789602756500244
1.76113080005745	9.23635482788086	-2.5207462310791016	-3.3877024650573726	-3.179624795913696
1.7844465602095	7.7460527420043945	-2.8967714309692383	-2.8482067584991455	-3.3548138141632076
2.37641941755309	7.746991634368896	-1.6747452020645142	-2.998004913330078	-2.6204593181610107
2.81413212791495	10.142740249633789	-1.8719686269760132	-4.218627452850342	-3.5667951107025146
2.26112767935211	7.727511405944824	-3.5973019599914555	-2.551405906677246	-3.4527876377105717
2.51081156953787	9.81692886352539	-2.8369998931884766	-3.6783220767974854	-3.2333095073699947
2.53017681822314	10.114424705505371	-1.2949765920639038	-3.378641128540039	-3.7157621383666997
2.94858381670612	9.476799964904785	-1.5214160680770874	-3.5143361091613765	-3.2419755458831787
2.35351893694765	9.476783752441406	-4.0875935554504395	-3.2584815025329585	-3.6886065006256104
1.87411415038691	7.711081027984619	-2.12115216255188	-2.8066108226776123	-2.716387987136841
3.01578204410916	8.982196807861328	-1.291855812072754	-3.538021564483643	-3.486299276351929
2.55926455511821	7.4931654930114755	-1.374727487564087	-2.7507591247558594	-2.6197421550750732
1.23101212364143	9.619582176208496	-1.7988327741622925	-3.429304838180542	-2.7299306392669678
2.08052223675425	8.6681060791015625	-2.0526576042175293	-3.539659023284912	-3.5205423831939697
2.6519774272051	8.417960166931152	-1.1785476207733154	-3.3660078048706055	-3.028491258621216
1.17654458949741	8.514464378356934	-3.6595537662506104	-2.8482956886291504	-3.281670331954956
1.67474959701222	8.045206069946289	-2.746697187423706	-2.6388919353485107	-3.2792656421661377
2.81858895306409	9.186178207397461	-1.836211919784546	-3.713168859481811	-3.509864330291748
2.01898402842453	7.240073204040527	-3.352593421936035	-2.743551254272461	-3.194230794906616
2.11297519476277	8.605793952941895	-1.3259309530258179	-3.440128326416015	-3.090397596359253
1.61062319443637	9.358091354370117	-1.9731866121292114	-3.296547174453735	-2.801147222518921
1.26394480186017	7.52233362197876	-1.995455503463745	-2.513103723526001	-2.448643922805786
2.21823684938353	8.294650077819824	-1.6821311712265015	-2.9508345127105717	-3.0153486728668213
1.87300431222418	9.261539459228516	-1.1532433032989502	-3.8376502990722656	-3.3710694313049316
2.37453730224637	8.0639009475708	-3.499052286148071	-3.1245560646057124	-3.8337957859039307
2.35434214954339	9.1776885986328125	-3.8039262294769287	-3.056453704833985	-3.734034299850464
3.10308010038631	7.770896911621093	-1.5829918384552004	-3.4078235626220703	-3.406643152236938
2.97272616661764	8.484726905822754	-2.5573315620422363	-3.6986947059631348	-3.874547243118286
2.469342799108	10.259437561035156	-2.984221935272217	-4.185808181762695	-3.766532421112061
2.37486469328466	7.57163429260254	-3.981788873672485	-2.9785091876983643	-3.2997932434082027
1.98410561278851	9.828874588012695	-2.83355450630188	-3.3415992259979252	-3.412547111511231
2.28137709403406	10.277085304260254	-1.610004186630249	-3.7724764347076416	-3.0252773761749268
2.6358009426789	9.227034568786621	-3.6346864700317383	-3.5326406955718994	-3.3603184223175044
2.35018625337028	8.177756309509277	-1.014756202697754	-3.395082950592041	-3.16222882270813
2.18918598105277	8.410831451416016	3.2955617904663086	-3.5159082412719727	-2.936917543411255
2.8783048953773	8.966225624084473	-3.0250513553619385	-3.205155849456787	-2.81721568107605
1.77310727243959	7.375102519989014	-2.8730649948120117	-2.8079686164855957	-3.2730028629302974
3.03398294290419	7.846753120422363	-1.1587417125701904	-3.284558057785034	-3.1187870502471924
2.2384109423089	7.907456398010254	-3.760901927947998	-3.0654404163360596	-3.719550371170044
1.77553160142896	11.083514213562012	12.831254005432129	-1.0155495405197144	-5.028099536895752
1.96425027275176	10.168303489685059	-2.107320785522461	-3.803505659103393	-3.2174956798553467
1.7264957810246	8.618681907653809	-2.8863179683685307	-2.735316276550293	-3.367931842803955
3.09558355476026	10.615918159484863	-2.1165168285369873	-4.10680627822876	-3.5194756984710693
2.35852469867167	8.644051551818848	-4.731751918792725	-3.188621997833252	-4.133174896240234
1.77372579907499	9.667628288269043	-1.8942807912826538	-3.5219252109527592	-3.0352914333343506
2.19901779492613	10.185831069946289	-2.4509360790252686	-3.8474349975585937	-3.1264865398406982
1.39424503034338	8.277771949768066	-2.0519330501556396	-3.079237937927246	-2.9702498912811275
3.85193747473613	9.7620086669921875	-4.36505651473999	-3.6657662391662598	-3.79616379737854
2.2127155677397	9.622681617736816	-2.8377413749694824	-3.594270229339599	-3.6872756481170654
2.92621474327974	8.190946578979492	-3.774793863296509	-3.0717616081237793	-3.207268714904785
2.66084618752421	8.4901275634765625	-1.8689838647842407	-3.3819832801818848	-3.1549289226531982
1.94900231060324	8.583784103393555	-2.6534793376922607	-3.2354164123535156	-3.3586473464965816
2.96495880057553	10.02094841003418	-3.3199586868286133	-4.15464973449707	-3.827378034591675
3.25783163570698	9.213543891906738	-1.0780807733535767	-3.924729108810425	-3.7020256519317627
2.06270577452947	8.595022201538086	-2.3518612384796143	-3.373116970062256	-2.830749273300171
2.46226615983835	10.134902954101562	-2.0724449157714844	-3.83927059173584	-3.389589548110962
1.37734930364947	9.677645683288574	-3.0890371799468994	-3.570744752883911	-3.6008851528167725
3.21531161931228	8.880049705505371	-2.5288567543029785	-3.360741138458252	-3.525041341781616
2.65538815836798	8.10002613067627	-1.1482770442962646	-3.0944738388061523	-2.9958858489990234
1.89088927601579	9.354231834411621	-1.7916555404663084	-3.1237292289733887	-2.5990149974823
2.01213752617004	7.9357171058654785	-3.236692428588867	-2.799381732940674	-3.312919855117798
2.90018389289806	8.061917304992676	-3.5073890686035156	-3.1774566173553467	-3.9834353923797607
2.33610051798484	9.516363143920898	-4.68086051940918	-3.522857666015625	-4.235283374786377
3.17340633822504	8.569157600402832	-1.8829290866851809	-3.7343912124633794	-3.099790334701538
1.75297727077559	9.242060661315918	-2.90495777130127	-3.4112181663513184	-3.0788509845733647
2.60017892071661	10.390617370605469	-2.650182008743286	-4.0953264236450195	-3.761873483657837
1.88236416237035	10.25289535522461	-2.2767019271850586	-4.228916168212891	-3.768514394760132
2.37863847213856	10.222310066223145	-2.8675708770751953	-4.010257720947266	-3.548628568649292
2.88169743803978	8.254371643066406	-2.8485283851623535	-3.3126182556152344	-3.4495508670806885
1.38198148428574	8.143097877502441	-4.5717034339904785	-3.017843246459961	-3.2408518791198735
1.33146401489901	9.14867115020752	-3.279475450515747	-3.2130479812622066	-3.021036386489868
2.017046261433	10.091935157775879	-2.4400928020477295	-3.7621307373046875	-3.5393254756927486
1.82201537933635	8.657240867614746	-1.3331024646759033	-3.5038170814514165	-3.0895769596099854
1.55037746999426	10.041089057922363	-2.6478004455566406	-3.7710077762603755	-3.5514268875122066
2.12822804253928	8.912178039550781	-1.091650128364563	-3.6354374885559086	-3.285850763320923
1.69730890642769	8.339999198913574	-2.962872266769409	-3.0358495712280273	-2.8261168003082275
1.67441487581007	8.2242431640625	-3.903703927993775	-2.9497327804565425	-3.5605597496032715
1.43947529567694	8.244843482971191	-3.2794001102447505	-2.7262139320373535	-3.3469109535217285
3.06161681114986	6.943723678588866	-3.01670241355896	-2.624870538711548	-2.921491384506225
1.78693905107851	10.009551048278809	-2.0416431427001953	-3.5360932350158696	-2.864713430404663
1.89720936996305	8.108577728271484	-3.515716552734375	-3.348414421081543	-3.988632440567016
1.99101713389592	9.56571102142334	-2.1011545658111572	-3.5447006225585937	-3.080634117126465
1.65351388633647	8.155006408691406	-3.1332893371582027	-3.0620915889739986	-3.7300555706024174
2.88478382648903	7.730376243591309	-1.5539960861206055	-3.3290019035339355	-3.1315510272979736
2.34290887930222	9.852746963500977	-2.6608998775482178	-3.5941162109375	-3.222043752670288
2.84182918885275	9.424649238586426	-3.4460980892181396	-3.3888792991638184	-3.706489562988281
2.79738310845771	8.469193458557129	-3.226146936416626	-3.190585613250732	-3.533910036087036
2.37393101290962	8.629261016845703	-1.0257073640823364	-3.638720989227295	-3.181477308273315
1.76141558118446	8.58958911895752	-1.2989311218261719	-3.4923954010009766	-3.238289594650269
1.6500937634919	8.4728546142578125	-2.3115053176879883	-3.521933317184448	-3.2990581989288335
2.02702014964113	7.974836826324464	-1.4896645545959473	-3.084518432617187	-3.035037517547608
2.8553874013766	7.839151382446289	-2.107297897338867	-3.1924810409545903	-2.9255282878875732
2.28604593842245	8.363975524902344	-2.402597188949585	-2.8893251419067387	-3.0177268981933594
2.27747485492443	7.878335952758789	-3.5973708629608154	-2.7403981685638428	-3.554359197616577
2.54806813709764	7.301878929138184	-3.160079717636108	-2.610243082046509	-3.273547410964966
3.02752050112956	9.537659645080566	-4.5418381690979	-3.459390640258789	-4.26124382019043
2.97946654209211	8.571346282958984	-1.4476425647735596	-3.627796173095703	-3.429312944412232
1.99845734299777	7.607116699218749	-3.0619595050811768	-2.4433364868164062	-3.4335267543792725
2.23220428942298	8.642709732055664	-3.7786588668823247	-3.1600513458251953	-3.5939390659332275
2.42667061795981	8.498089790344238	-4.707444190979004	-3.2382798194885254	-4.115310192108154
1.60347338819537	9.145708084106445	-2.8978471755981445	-3.218782901763916	-3.5323221683502197
2.78243951591959	7.8303184509277335	-1.6528435945510864	-2.9689903259277344	-3.0392541885375977
2.4733889159287	8.63587474822998	-1.5630235671997068	-3.629530906677246	-3.271784782409668
2.7351709154014	9.035543441772461	-2.0378267765045166	-3.316835403442383	-3.2645621299743652
2.12355536781011	10.213624000549316	-0.5188166499137878	-3.924572467803955	-3.5858204364776616
2.45849521479907	8.1391448974609375	-2.995437383651733	-3.3498630523681636	-3.4439899921417236
2.12299014331617	9.004840850830078	-4.737528324127197	-3.5575504302978516	-3.930734872817993
1.89343366731931	8.372407913208008	3.313260793685913	-2.556820869445801	-3.3177645206451416
3.07335006198544	9.52927017211914	-3.5224132537841797	-3.0378773212432866	-3.5551407337188725
1.776570758977	10.051342010498047	-1.6601784229278562	-3.719589233398438	-2.841559648513794
2.1813508083219	10.278218269348145	-2.3742916584014893	-4.160467147827148	-3.3061237335205074
2.0951452649739	8.549590110778809	-0.9823310971260071	-3.8926544189453125	-3.54888653755188
1.89813526473523	8.755784034729004	-1.6686742305755615	-3.8237466812133794	-3.5588462352752686
1.64014493442591	7.512743949890137	-2.017514705657959	-2.9378185272216792	-2.979132652282715
2.41573646931519	8.940045356750488	-1.4730830192565916	-4.1137003898620605	-3.7526261806488037
1.92528861550739	8.26580810546875	-2.7481796741485596	-3.402302742004394	-3.632627010345459
2.4242503541859	8.64045238494873	-1.598206639289856	-3.2880971431732178	-2.995436906814575
1.67244877668653	8.169569969177246	-2.2203428745269775	-3.1394639015197754	-2.9733562469482417
3.29886016170802	8.419065475463867	3.29117488861084	-4.381167411804199	-3.4680087566375732
3.20275923973873	8.225627899169922	-3.417513132095337	-2.9573311805725093	-3.2143757343292236
2.79636210317014	10.208806037902832	-2.265854835510254	-4.021627902984619	-3.4044010639190674
2.12806906620171	7.948269844055176	-2.7064554691314697	-2.848349094390869	-3.0389091968536377
1.72982850409058	9.177602767944336	-3.049818992614746	-3.188777446746826	-3.5501310825347896
2.63498960112229	8.784477233886719	-2.7304630279541016	-3.0196986198425293	-3.6626360416412354
1.94361648814743	10.378690719604492	-2.262787342071533	-4.285945415496826	-3.416517972946167
2.58891689054999	8.3968048095703125	3.282390832901001	-4.060943603515625	-3.6218435764312744
2.8097734229886	10.56777286529541	-2.1095588207244873	-4.369858264923096	-3.888157606124878
1.56135444755021	7.875587463378907	-3.3798077106475826	-2.9140567779541016	-3.37228012084961
1.78260506065993	14.535756111145021	1.8292268514633176	-3.9222793579101562	-1.1982569694519043
2.42532686545705	8.504613876342773	-2.2954649925231934	-3.1835045814514165	-3.3871960639953613
1.49299766118466	7.70695161819458	-2.8035547733306885	-2.0831968784332275	-2.7299017906188965
2.35342774717452	8.766382217407227	-1.1663626432418823	-3.7108125686645512	-3.5805499553680424
2.14660928234302	8.73450756072998	-0.9691661596298218	-3.520752429962158	-3.3164227008819576
2.669535366683	8.4456939697265625	-1.2841904163360596	-3.505317211151123	-3.3684897422790527
2.6017746017652	8.754453659057617	-1.8620048761367798	-3.3311018943786626	-3.284820318222046
1.42147764180419	9.307175636291504	-4.193158149719238	-3.105180025100708	-3.71602201461792
2.34786419554828	8.962319374084473	-2.8332056999206543	-3.13534927368164	-3.4123442173004146
1.84388377913827	8.3214693069458	-2.155226945877075	-3.382995843887329	-3.357587099075317
2.92620357057731	10.07448673248291	-3.981446266174316	-4.273523807525635	-4.11875581741333
2.30826410815494	8.025229454040527	-2.05366587638855	-3.308185577392578	-3.335426092147827
2.28626602210957	7.344671726226807	-3.3489360809326167	-2.5179905891418457	-3.389241456985474
1.47724431998522	9.52822208404541	-4.154338359832764	-3.4761509895324703	-4.326010227203369
2.86673316199804	8.809326171875	-0.9127857685089111	-3.6932168006896973	-3.4441821575164795
2.7424611420724	10.09465503692627	-2.2164108753204346	-4.121366024017334	-3.6561381816864014
3.46024278576787	9.18267822265625	-1.0610895156860352	-4.180306911468506	-3.61842942237854
2.96943133698707	8.191689491271973	-4.3769659996032715	-3.2133584022521973	-3.9999573230743413
1.8534363229532	8.226419448852539	-1.169204831123352	-3.2313377857208248	-2.9820871353149414
2.87828077570198	9.844935417175293	-1.6382837295532227	-3.9369213581085205	-3.7272799015045166
2.27660033265235	9.854361534118652	-1.8703126907348633	-3.8797171115875244	-3.195029497146607
1.8771221004681	8.417076110839844	-3.8558819293975826	-3.2322096824645996	-3.495682001113892
2.41553475286244	8.16085433959961	-4.671098709106445	-3.1451330184936523	-3.9107353687286373
3.38053708413048	9.100554466247559	-0.9571875333786011	-3.9060347080230713	-3.7572624683380127
1.71803530172412	7.649653434753418	-1.9159815311431885	-2.795635223388672	-2.643218755722046
1.94658078578443	8.628767013549805	-0.8446491360664368	-3.7923247814178462	-3.3355064392089844
2.60925094810048	8.601496696472168	-2.9254150390625	-3.1837239265441895	-3.1419289112091064
1.62058367081416	8.640376091003418	-2.8598015308380127	-3.146076202392578	-3.1791613101959224
2.74566196076599	10.014924049377441	-3.9661169052124023	-4.038426876068115	-3.627049207687378
1.57191287016751	11.36857795715332	-0.5887627005577089	-3.3949379920959477	-2.518950939178467
1.12498574972378	10.1942777633667	-0.5235340595245361	-3.039450168609619	-3.699664831161499
2.55467453163111	8.032397270202637	-3.1550068855285645	-2.734138011932373	-3.2147414684295654
2.50114209191303	7.187534809112549	-1.9068219661712646	-2.7315263748168945	-2.9708411693573
2.30604763867108	9.152863502502441	-2.56321382522583	-3.2166750431060795	-3.5328214168548584
2.55922360186729	10.002663612365723	-2.4286911487579346	-3.93484091758728	-3.5469686985015874
2.8926318847441	10.036654472351074	-2.151956081390381	-4.140995025634766	-3.798536777496338
2.68159377769104	7.997988700866699	-2.7537338733673096	-3.089620590209961	-3.3357272148132324
2.27205784531546	9.737957954406738	-2.496779441833496	-3.791467666625976	-3.18533205986023
1.71539742160488	9.838696479797363	-2.8090322017669678	-3.8213353157043457	-3.447713613510132
2.65446361529766	8.354787826538086	-3.118727207183838	-3.330472946166992	-3.8471097946166997
2.57122573552861	9.194050788879395	-2.541409730911255	-3.42911696434021	-3.824546575546264
1.87212653034531	9.45466136932373	-4.067267894744873	-3.1753277778625493	-4.034946441650391
2.53574289505798	8.574548721313477	-2.0524179935455322	-3.2749147415161133	-3.3158371448516846
1.78467245897134	9.445645332336426	-2.4959452152252197	-3.2638833522796635	-3.183849334716797
1.43283832040067	9.245779991149902	-3.698357820510864	-3.0147368907928467	-3.713579654693603
3.44886815392128	10.19080924987793	-0.5381625294685364	-3.215677261352539	-3.7248635292053223
1.42389969536124	9.082786560058594	-2.443310499191284	-3.2476439476013184	-3.0912668704986572
1.24933931059445	9.345239639282227	-2.581787347793579	-3.2597172260284424	-2.8422162532806396
2.46865658760822	8.822405815124512	-2.468811511993408	-2.991868019104004	-3.1500542163848877
2.12881519116017	7.6669321060180655	-3.163089752197266	-2.852517604827881	-3.3495204448699947
2.34878331638113	9.611565589904785	-1.6525737047195435	-3.404144763946533	-3.12302565574646
1.38719938438009	8.474534034729004	-3.3328213691711426	-3.018833637237549	-3.0711054801940914
2.06106231802064	9.272839546203613	-2.400249719619751	-3.29056715965271	-2.9575865268707275
2.88789144603154	8.111186981201172	-3.439870595932007	-2.9150137901306152	-4.1114068031311035
2.95367685172896	9.922286033630371	-1.0029432773590088	-3.061810970306396	-3.111866950988769
1.87476196181936	9.1395111083984375	-2.1103875637054443	-3.382891893386841	-2.876060724258423
1.62678451217008	8.245015144348145	-0.9327324628829956	-3.4805934429168706	-3.0925977230072017
1.94619078141547	9.263655662536621	-2.2442822456359863	-3.2043685913085938	-2.8209726810455322
1.96065154227422	9.067742347717285	-1.7373539209365843	-3.4532113075256348	-2.886554002761841
2.29584995116775	9.051743507385254	-2.800135850906372	-3.586690187454223	-3.4640185832977295
2.37780374525307	10.163025856018066	-3.0771782398223877	-3.6922154426574707	-3.7375900745391846
3.17283709450846	8.650262832641602	-2.0297529697418213	-3.593959331512451	-3.2987735271453857
1.68186227133251	7.46596622467041	-3.25031065940857	-2.7349934577941895	-2.92407488822937
1.57868813006243	7.200388431549072	-1.9123506546020508	-2.437025547027588	-2.379181146621704
2.35074899136681	7.68710994720459	-2.9903616905212402	-2.7567951679229736	-3.0940082073211665
3.04675955187785	7.739082813262939	-2.643845319747925	-3.16376256942749	-3.092883348464966
1.63022168992181	7.87269163131714	-3.2246017456054687	-2.7981786727905273	-2.8956425189971924
2.77841082354728	9.265066146850586	-5.3852152824401855	-3.6017160415649414	-4.660526275634766
1.73501190601765	9.784209251403809	-3.078370571136475	-3.6290674209594727	-3.684492826461792
2.28325481589096	8.901856422424316	-2.331143617630005	-3.435760498046875	-3.664390802383423
3.20741535732188	8.78917121887207	-1.0122228860855103	-3.643499851226806	-3.199095487594605
1.21874574557244	7.589745044708252	-3.035118103027344	-2.32770037651062	-2.8291661739349365
2.1566467873539	8.782772064208984	-1.1126092672348022	-3.6278862953186035	-3.3208000659942623
1.41221228987629	10.08377456665039	-2.724411725997925	-4.145683765411377	-3.631836414337158
2.4691097098640298	8.291622161865234	-1.2803875207901	-3.52333402633667	-3.3839304447174072
1.97968271791255	8.14464282989502	-2.866335391998291	-2.556732177734375	-3.0195810794830322
2.61533624066084	9.51504135131836	-1.5138486623764038	-3.537911891937256	-3.1065690517425537
1.97344839657247	9.70273494720459	-1.6389495134353638	-3.480976104736328	-2.8927261829376216
1.62171641586547	7.714088439941407	-3.2452511787414555	-2.705575942993164	-3.4281270503997803
2.75292766089091	8.030889511108398	-2.5174543857574463	-3.1798496246337886	-3.3581991195678715
2.9448864594908	9.19604206085205	-2.5228140354156494	-3.7961692810058594	-3.541774034500122
1.82874475049312	8.513458251953125	-1.762029767036438	-3.53214168548584	-3.3671724796295166
2.57187596470045	9.112029075622559	-3.790478229522705	-3.8310396671295166	-2.1279585361480713
2.53150156131922	8.104485511779785	-2.7154712677001953	-3.1208605766296382	-3.4701807498931885
2.25391543676275	7.7741117477417	-1.4066977500915527	-3.005672454833985	-2.8134055137634277
2.52470110246556	10.559125900268555	-1.5920541286468506	-4.479323863983154	-3.3699824810028076
2.00727863246358	8.109254837036133	-1.681196689605713	-2.839071035385132	-2.606313943862915
2.2936741393925	9.094300270080566	-1.785941481590271	-3.645818710327148	-3.4999454021453857
2.82736118972509	10.307230949401855	-2.300401449203491	-4.361325263977051	-3.75362229347229
1.36549430784505	8.751862525939941	-3.8026330471038814	-2.5420868396759033	-3.541367292404175
2.19416860362811	9.86124324798584	-2.457146167755127	-4.171458721160889	-3.230292558670044
2.28459590066434	8.43993091583252	-2.014437675476074	-3.3558137416839595	-2.9941580295562744
1.66943242101971	9.460118293762207	-1.7283209562301636	-3.90551495552063	-2.9451534748077397
2.88276767725823	7.903392791748048	-1.0646909475326538	-3.1491794586181636	-3.0829279422760014
1.87732103878964	9.16633129119873	-3.190877676010132	-3.373598575592041	-3.485735416412353
2.77930410523844	9.32336139678955	-1.6854543685913084	-4.139438152313232	-3.2568709850311275
3.51916587796251	7.716965198516846	-1.6498353481292722	-3.3277134895324703	-2.84641432762146
1.62098983638631	9.779169082641602	-4.0047221183776855	-3.402397632598877	-2.970566034317016
2.20790216326091	8.28345775604248	-2.0363693237304687	-3.644573211669922	-3.017428159713745
2.81967952804289	7.553011417388917	-1.595123529434204	-2.8867025375366206	-2.7951009273529053
2.7329747358827	9.62951946258545	-2.531085729598999	-3.964693546295166	-3.8724722862243652
2.14610816847182	10.205836296081543	-3.1472396850585938	-4.045078277587891	-3.2109341621398926
1.95858637158702	7.198243141174316	-2.1464362144470215	-2.430217981338501	-2.5498454570770264
1.71398468134462	9.424249649047852	-2.7690839767456055	-2.5717148780822754	-3.0770084857940674
2.37435455929153	9.223897933959961	-5.336144924163818	-3.494633197784424	-4.532458305358887
1.22662213754764	8.484932899475098	-2.3256397247314453	-3.1279234886169434	-2.890613079071045
1.97182741080151	8.225041389465332	-1.8804548978805542	-3.3517982959747314	-3.055773258209229
2.43771667528763	9.050670623779297	-4.75412130355835	-3.380138874053955	-3.960317373275757
3.5154858223739	9.336052894592285	-3.609699964523315	-3.7810983657836914	-4.346841812133789
2.86987416686523	8.520532608032227	-2.637230157852173	-3.0964579582214355	-3.4230234622955322
1.69612491613613	10.189018249511719	-1.8102033138275146	-3.7810163497924805	-2.9751508235931396
2.46099272009464	9.528779029846191	-1.5299621820449831	-3.5841825008392334	-3.157108783721924
2.14837069978848	8.58544921875	-2.2801353931427	-2.9809350967407227	-2.5967023372650146
2.85772058371511	9.367410659790039	-1.6097985506057741	-3.706556797027588	-3.4376075267791752
2.09515848969587	8.273857116699219	-1.4235726594924927	-3.523432731628418	-2.920077085494995
1.98942007667656	9.9901580810546875	-3.2702996730804443	-3.5553784370422363	-3.575899362564087
1.62957836229282	7.981838226318359	-3.170600652694702	-2.689762830734253	-3.050046682357788
2.58823750353477	10.33654499053955	-1.8397053480148318	-4.243233680725098	-3.4381263256073
4.01922680654787	9.590867042541504	-1.1305361986160278	-4.134855270385742	-3.5472629070281982
2.62076265297875	9.18366527557373	-5.188704490661621	-3.3911700248718257	-3.981200933456421
1.21613994412885	7.323032379150391	-2.061556577682495	-2.4947757720947266	-2.3780243396759033
2.58073649799911	10.567877769470215	-2.0455827713012695	-4.464102745056152	-3.5223362445831294
3.07276336247723	9.332839012145996	-2.461031436920166	-3.428906202316284	-3.568993091583252
3.25206045305645	8.67928695678711	-1.170168399810791	-3.8629584312438965	-3.6410796642303467
2.76428891437585	8.416879653930664	-3.997852563858032	-2.8598320484161377	-3.687877893447876
1.24570991715067	8.627379417419434	3.6036570072174072	-3.2552831172943115	-1.3544994592666626
1.90156423023618	9.508506774902344	-2.492570400238037	-3.380476951599121	-3.117488145828247
2.57480729316885	9.70688247680664	-2.738517999649048	-3.726296901702881	-3.59609055519104
2.46387449020305	8.7356719970703125	-3.627232313156128	-3.1363091468811035	-3.367120265960693
2.65546103115368	8.177257537841797	-3.1752545833587646	-3.198322296142578	-3.6037409305572514
1.58433313671801	10.242338180541992	-1.299962043762207	-0.4298633933067322	-6.422449588775635
1.78885689597374	8.433732032775879	-2.3652846813201904	-3.024901866912842	-3.046370029449463
1.76189036472003	8.229002952575684	-1.7428144216537476	-3.2123355865478516	-2.712980270385742
2.06424532882767	8.805768013000488	-2.8249354362487793	-3.2735452651977535	-3.3782203197479244
1.81175253310176	8.16965389251709	-3.769663095474243	-2.9661765098571777	-3.2191061973571777
2.73643520936956	7.46080207824707	-2.21574330329895	-2.934988498687744	-2.873090982437134
2.18391421955756	8.35408878326416	-1.9535439014434817	-3.1292262077331547	-3.128657102584839
2.394983325564	8.372557640075684	-3.8534703254699707	-2.845730781555176	-3.579254627227783
1.94914617525718	10.103694915771484	-2.708603858947754	-3.5342507362365723	-3.5698201656341557
2.34546969409576	8.643986701965332	-1.3662166595458984	-3.5777053833007812	-3.418247938156128
2.56256563345693	8.602336883544922	-1.8637555837631226	-3.847403049468994	-3.3971571922302246
1.26773172735363	9.677384376525879	-1.8113702535629275	-3.6754317283630367	-2.9151456356048584
2.18087811195211	8.44959545135498	-1.5075668096542358	-3.642103672027588	-3.628864049911499
2.63164442010327	8.212703704833984	-1.5006592273712156	-3.314382314682007	-3.1556155681610107
2.34184496719692	7.874974727630615	-1.5084910392761228	-3.309112548828125	-3.128448724746704
1.75755795891033	7.399489402770996	-2.830242156982422	-2.9502391815185547	-2.9792399406433105
2.65176681834809	8.71635627746582	-1.4881479740142822	-3.4937744140625	-3.1845574378967285
1.58191977589298	9.468110084533691	-3.959310293197632	-3.155953168869018	-3.5822565555572514
2.40975193814963	8.403400421142578	-2.998152256011963	-2.8483476638793945	-3.0020971298217773
2.45074353759329	8.66472339630127	-1.1373296976089478	-3.3193306922912593	-2.913249254226685
1.77335580908999	7.175458908081055	-3.344881534576416	-2.5841989517211914	-3.081493616104126
2.90238429065614	9.364262580871582	-2.5887811183929443	-3.5042335987091064	-3.3898918628692627
3.14726459676378	8.892035484313965	-1.1990396976470947	-3.644423007965088	-3.419995069503784
2.04159056978292	7.162712574005126	-3.0655088424682617	-2.48225736618042	-3.312920331954956
2.03633560348411	7.643764972686768	-1.629441261291504	-2.8300275802612305	-2.761322498321533
1.94323982889934	9.015351295471191	-2.607098340988159	-3.511120080947876	-2.6454522609710693
3.11678955845598	9.027453422546387	-1.9053467512130735	-3.5871081352233887	-3.7345995903015137
1.48830371363101	8.266948699951172	-3.662713289260864	-2.8608477115631104	-3.4608967304229736
1.51985444501329	10.340629577636719	-1.7582024335861206	-3.668698310852051	-3.0396807193756104
1.85602035716421	9.790722846984863	-1.9703099727630615	-3.924459218978882	-3.0000529289245605
1.26671917895431	8.464363098144531	-3.1525323390960693	-2.3798420429229736	-3.154651403427124
1.91755970802302	8.44347858428955	-0.9863131046295165	-3.7519023418426514	-3.4993031024932866
1.38705695417614	7.72221565246582	-2.9061293601989746	-2.544198513031006	-2.8922193050384517
2.21796075673036	8.250040054321289	-3.4908697605133057	-3.227935791015625	-3.510750770568847
2.79591544746772	8.676618576049805	-2.251312017440796	-3.1970663070678715	-3.0461723804473877
2.08328746664058	7.8984527587890625	-1.380739450454712	-3.1209263801574707	-2.8530948162078857
2.02878789563867	8.387545585632324	-1.8894150257110596	-3.0685768127441406	-3.1329903602600098
2.42834657748674	8.758583068847656	-3.2956776618957515	-3.2707839012145996	-3.578754186630249
1.68259703105642	8.90548324584961	-3.153256893157959	-3.266121864318847	-3.8471348285675044
2.31853427451159	7.889659404754638	-1.840126872062683	-3.2920775413513184	-3.036247968673706
1.7205428434693	8.457389831542969	-2.2456448078155518	-3.479126453399658	-3.0472850799560542
2.37128364162447	10.332178115844727	-1.7020347118377686	-3.870086669921875	-3.175703287124634
2.75080169902552	8.902669906616211	-2.3461334705352783	-3.445683002471924	-3.283449172973633
2.00682957486411	9.475408554077148	-2.6237740516662598	-3.1095657348632812	-3.545131206512451
2.21427384554507	7.418604850769043	-1.3797926902770996	-2.9472484588623047	-2.9780437946319576
1.37019924852308	7.708452701568603	-2.637800693511963	-2.7677340507507324	-3.15446138381958
2.36662644320171	9.214040756225586	-3.1106200218200684	-3.342654943466186	-3.5341098308563232
2.36252725973895	8.73393440246582	-3.494140625	-3.02877140045166	-3.5606110095977788
2.92721619387458	7.0460004806518555	-2.8849413394927983	-2.112445592880249	-2.6252424716949463
2.21304675694162	8.135506629943848	-3.3631198406219482	-3.0189521312713627	-3.950551748275757
1.93306267326923	9.225637435913086	-2.5490481853485107	-2.8244128227233887	-2.551252603530884
2.19154046774361	7.655063152313232	-1.735636353492737	-3.053396701812744	-3.0148766040802
2.25732871854397	8.931844711303711	-4.713691711425781	-3.09405517578125	-3.9636471271514893
2.24094210668322	7.224374294281006	-2.4402706623077393	-2.347717761993408	-2.5694620609283447
2.30916146274328	7.605763912200928	-2.011157512664795	-3.2222478389739986	-3.3556253910064697
2.08295933169816	9.046821594238281	-3.3275294303894043	-2.9941105842590328	-3.4518239498138428
2.69215001677667	9.323219299316406	-3.896959543228149	-3.441351175308228	-3.5390973091125493
2.32007962753397	9.840627670288086	-3.0327255725860596	-3.9304966926574707	-3.5786755084991455
1.74963028663336	9.491920471191406	-3.3310105800628658	-3.594166278839111	-3.7769763469696045
1.98470055221308	8.114093780517578	-3.647261381149292	-2.707235336303711	-3.2856438159942623
2.40310402648503	9.877812385559082	-4.29940128326416	-4.367554187774658	-4.430190086364746
2.28216592819561	9.971586227416992	-3.527827262878418	-3.54849100112915	-3.9923951625823975
3.50667275317977	7.819194793701173	-2.6082980632781982	-2.973116159439087	-2.7035796642303467
2.40846982270319	9.336657524108887	-4.920121192932129	-3.4531188011169434	-4.162331581115723
2.23370177105414	7.331946849822998	-2.4751744270324707	-2.2903318405151367	-2.6540510654449463
1.98342317443815	9.327537536621094	-3.37742280960083	-3.18757700920105	-3.1640665531158443
2.91241626322584	8.415648460388184	-1.8537919521331785	-3.5057506561279297	-3.1195619106292725
2.0188815807734	8.633476257324219	-3.367607831954956	-3.005999565124512	-3.420880079269409
2.75615428049768	8.246243476867676	-4.458924293518066	-3.4123263359069824	-3.8404839038848877
2.11569443168294	9.007144927978516	-1.9118999242782593	-3.6589670181274414	-3.2870023250579834
2.50942902826701	8.177984237670898	-3.1766517162322994	-2.874302387237549	-3.260881185531616
1.78800624657848	7.223232269287109	-1.6387645006179807	-2.5321602821350098	-2.4834277629852295
2.79098641611963	8.996522903442383	-1.3519655466079712	-3.600600242614746	-3.603575229644776
1.43898400276253	8.297292709350586	-2.1248180866241455	-3.3232874870300293	-2.839895009994507
1.3194440658198	9.493095397949219	-2.567736864089966	-3.6812958717346187	-3.695759534835816
1.43502636601836	10.053845405578613	-2.0163869857788086	-3.6892323493957515	-3.072903871536255
1.54734594003536	8.543313026428223	-3.420313119888306	-2.733198881149292	-2.98513674736023
3.12044148134595	8.913870811462402	-1.3534165620803833	-3.8573925495147705	-3.395415544509888
1.36162873872096	8.126176834106445	-3.5405709743499756	-2.862305164337158	-2.951547384262085
2.53706421976448	9.731517791748047	-4.3665547370910645	-3.705097675323486	-3.6982967853546143
2.73130674203111	9.232305526733398	-3.9423012733459477	-3.1048569679260254	-3.9449760913848877
1.95133863496925	9.796699523925781	-2.3508100509643555	-3.5402607917785645	-3.011472463607788
1.33431217890907	8.941228866577148	-1.2958046197891235	-3.79820728302002	-3.716923475265503
2.44578847107071	9.784708976745605	-2.052696704864502	-3.66418194770813	-3.285457134246826
3.27015405885847	9.511481285095215	-4.44475793838501	-3.4736573696136475	-3.7011525630950923
1.66600674987421	10.108123779296875	-2.558345317840576	-3.9909572601318364	-3.6402063369750977
2.03376555344318	8.619344711303711	-2.427212715148926	-2.822150945663452	-2.794391393661499
2.57590653403106	7.966366291046143	-2.8554115295410156	-3.08054780960083	-3.4450776576995854
1.59649137175567	8.591203689575195	-2.1857523918151855	-3.0986580848693848	-2.9473681449890137
3.25009970910979	8.365286827087402	-3.185483455657959	-3.2324812412261963	-3.751620769500732
2.80197871025784	7.971726894378662	-1.3401423692703247	-3.1947031021118164	-3.0998954772949214
2.72946893533645	8.805438041687012	-3.739553451538086	-3.1429343223571777	-3.745236873626709
3.10791689235764	9.313383102416992	-4.922955513000488	-4.143139839172363	-3.9633636474609375
2.77403922220317	7.554418087005615	-1.4982162714004514	-2.8481037616729736	-2.7352049350738525
1.30052640208739	8.536294937133789	-3.9796133041381836	-3.0678062438964844	-3.7381191253662114
2.52168157593395	8.658398628234863	-1.3492027521133423	-3.8059709072113037	-3.3606460094451904
2.37106408161842	8.171645164489746	-3.6135795116424565	-3.1385285854339595	-3.9338538646698
1.53145807730216	7.833427906036376	-1.6067445278167725	-3.000529289245606	-2.8349268436431885
1.87842215896061	8.249826431274414	-2.0763185024261475	-3.099719285964966	-2.971758127212524
2.89784513628162	8.654823303222656	-2.0780792236328125	-3.5565829277038574	-3.2162444591522212
1.85250598366099	8.073067665100098	-3.8202013969421387	-2.8712496757507324	-3.597870349884033
1.68917863755318	8.973404884338379	-2.424163341522217	-3.1135849952697754	-3.008995532989502
2.63780804775915	9.704736709594727	-3.8340494632720947	-3.9644501209259033	-3.936811685562134
1.33787332401077	8.082584381103516	-3.5702745914459224	-2.9790153503417973	-3.6085917949676514
2.52086672532294	10.411396026611328	-2.8312201499938965	-3.854447603225708	-2.4370639324188232
2.89508641221838	9.26787281036377	-4.7874250411987305	-3.0522541999816895	-3.849686861038208
1.98441557964309	9.371304512023926	-3.7661249637603755	-3.2715229988098145	-3.078899621963501
2.6316738043325	8.927694320678711	-0.7891740202903748	-3.729484796524048	-3.4642348289489746
2.6220796488885	7.75422477722168	-2.7380564212799072	-2.937088966369629	-3.1550240516662598
3.11207791654288	7.990310192108155	-2.5113797187805176	-2.936132192611694	-3.110121965408325
2.94537001699544	9.396034240722656	-1.1004102230072021	-4.001266002655029	-3.503394842147827
2.93013472574902	8.634004592895508	-1.1230422258377075	-3.4139046669006348	-3.3239967823028564
1.65518510968968	8.655194282531738	-4.513772487640381	-3.1584854125976562	-3.9302012920379643
2.94473074642124	8.542195320129395	-1.445924162864685	-3.6741812229156494	-3.3522250652313237
1.459816143691	9.128820419311523	-4.091494083404541	-3.0655269622802734	-3.8991549015045166
2.89725542095303	9.048440933227539	-3.1037142276763916	-3.606992721557617	-3.7298781871795654
1.93180991850223	8.717911720275879	-2.72334361076355	-3.0498006343841557	-3.5538029670715336
1.69588170545517	9.350019454956055	-3.9910349845886235	-3.4585580825805664	-3.8884575366973877
2.04741026570412	9.398031234741211	-2.678325653076172	-3.2359337806701656	-3.4051108360290527
2.07277879545744	7.39617395401001	-3.2801434993743896	-2.4296207427978516	-2.9610178470611572
1.73804288789696	7.235476016998291	-3.2716195583343506	-2.5295491218566895	-2.8101184368133545
2.61840587805325	8.087501525878906	-2.9066817760467525	-2.9593379497528076	-3.625084161758423
2.24753126295882	9.371952056884766	-3.5649101734161377	-3.147686719894409	-3.5968759059906
2.36090820633451	9.345541000366211	-1.9763823747634885	-3.5494914054870605	-3.2109994888305664
1.86012916640065	8.019050598144531	-1.775710344314575	-2.9781689643859868	-3.0955545902252197
2.89843081737949	9.622867584228516	-2.5649173259735107	-3.5089190006256104	-3.264310836791992
2.88260494001675	9.38603687286377	-3.6138558387756348	-3.5952205657958984	-4.150032043457031
2.76531125008599	8.9524383544921875	-2.9770233631134033	-3.7881751060485835	-3.5867381095886235
2.36106057010877	9.074969291687012	-2.0750739574432373	-3.5022122859954834	-3.269892454147339
2.17732127653091	7.5434112548828125	-1.7470159530639648	-2.9328145980834965	-2.80267071723938
1.75216172510224	8.900565147399902	-2.425340414047241	-2.9137916564941406	-2.962950229644776
2.66784641859716	10.226295471191406	-1.44517719745636	-4.059986114501953	-3.9491541385650635
1.99540860851813	8.020137786865234	-2.7579948902130127	-2.9409296512603755	-3.2143683433532715
1.87437857305836	7.3105483055114755	-3.305378198623657	-2.5512475967407227	-3.273752927780151
1.75390451771915	9.315006256103516	-2.9420459270477295	-3.303297519683838	-3.377075433731079
2.09038575637758	9.091453552246094	-4.6234331130981445	-3.4428014755249023	-4.06624698638916
1.9836593904603	8.97487735748291	-2.2804722785949707	-3.3586630821228027	-3.2135865688323975
3.79412825098824	9.123509407043457	-0.9922494888305664	-3.739412784576416	-3.6907098293304443
2.42112389392332	8.46902847290039	-3.9290037155151367	-3.2883214950561523	-3.8821604251861572
1.78182561377865	9.520078659057617	-1.6037729978561401	-3.338593482971192	-3.3553802967071533
1.75152419418401	7.4768028259277335	-1.7674787044525146	-2.6043176651000977	-2.5497677326202393
1.94375713834585	7.446896553039551	-3.276632308959961	-2.6230695247650146	-3.195600271224975
2.93053383474632	8.950554847717285	-1.7326302528381348	-3.5341081619262695	-3.2491862773895264
2.46909572921931	8.159849166870117	-2.6456878185272217	-3.2523622512817383	-3.7235491275787354
2.76835335280795	8.606973648071289	-1.2419095039367676	-3.5733726024627686	-3.4446220397949214
2.26440251704988	9.0847749710083	-2.8386056423187256	-3.722473621368408	-3.3270273208618164
2.71332957712748	8.623912811279297	-3.1951141357421875	-2.9185283184051514	-3.2966530323028564
1.69835347379563	8.094249725341797	-3.147708177566528	-3.0473432540893555	-3.2220637798309326
3.2817656040537	8.622751235961914	-1.641840934753418	-3.242969751358032	-3.1901791095733647
3.05449760716318	8.285676956176758	-1.442813515663147	-3.5847225189208984	-3.3786861896514893
2.13183677172054	7.738166809082031	-3.268143892288208	-2.796221971511841	-3.320242404937744
2.16596258279925	9.013139724731445	-2.410336494445801	-3.1272735595703125	-2.631215810775757
1.78961977592588	8.236047744750977	-1.750575065612793	-3.2729134559631348	-2.658541440963745
2.29500054819146	9.384984016418457	-0.9713295698165894	-4.071212291717529	-3.3757288455963135
1.26471080631745	8.017797470092773	-3.3063015937805176	-2.5643362998962402	-3.1642348766326904
2.70731595923745	9.931883811950684	-3.259938478469848	-4.092950344085693	-3.513015031814575
2.42606012080643	8.599120140075684	-3.8639776706695557	-2.8790688514709473	-3.1903834342956543
2.32892656103997	8.352529525756836	-2.4750709533691406	-2.8593313694000244	-2.9623868465423584
2.24905035240299	8.871726989746094	-3.696601152420044	-3.548910617828369	-3.415056943893432
1.88919464697142	8.174586296081543	-3.4396057128906254	-2.9020023345947266	-2.7446839809417725
2.63954208649009	10.158243179321289	-0.5563757419586182	-3.1998426914215083	-3.319948434829712
1.45279606009751	7.217330455780029	-2.398310661315918	-1.9433356523513796	-2.0677101612091064
2.95923315422006	8.43814754486084	-4.159230709075928	-3.056393623352051	-3.5230166912078853
2.71140983929159	8.369403839111328	3.3120319843292236	-2.822190999984741	-3.2017085552215576
2.88911108077145	8.271081924438477	-2.507681131362915	-3.1154141426086426	-3.0658047199249268
3.93385861152089	9.021403312683105	-0.8022167682647705	-3.6175284385681152	-3.3450119495391846
1.64901441112341	9.580955505371094	-2.8174827098846436	-3.0333242416381836	-2.7131187915802
2.07452487359789	8.975295066833496	-3.773219108581543	-3.363531589508056	-3.8265712261199947
1.59421098044726	9.565722465515137	-2.0471744537353516	-3.66222620010376	-3.265770196914673
2.12587330870435	7.078784942626953	-2.8680508136749268	-2.540034294128418	-2.941140651702881
2.30531525252894	7.381613731384277	-1.6320718526840212	-2.9409260749816895	-2.8811469078063965
1.30282332390134	7.853444576263428	-3.154734849929809	-2.7443761825561523	-3.39480471611023
3.24574626310269	7.395578861236572	-1.2808672189712524	-3.028707981109619	-2.735658645629883
2.16562481025239	10.4302339553833	-2.0366885662078857	-3.9947693347930904	-3.127774715423584
2.08430124636856	7.781092166900635	-3.251722574234009	-2.447329044342041	-2.812269449234009
3.26369824554288	7.98259401321411	-3.415421485900879	-3.371111392974854	-3.9857356548309326
2.66015710237184	8.069757461547852	-4.079594612121582	-2.782062292098999	-3.32442307472229
2.56433007405004	7.565030574798584	-4.690366268157959	-3.698252439498901	-3.799977540969848
1.40799181753106	7.0114898681640625	-2.613909959793091	-2.448528289794922	-2.6817495822906494
1.46003008497962	8.420244216918945	-2.033802032470703	-2.8273420333862305	-4.053734302520752
3.13270443916003	9.308453559875488	-2.836475133895874	-3.4587042331695557	-3.601351261138916
1.35323416718878	7.364410400390625	-2.8818917274475098	-2.724480390548706	-2.9920804500579834
2.37715481947673	9.250676155090332	-1.7048189640045164	-3.8900799751281743	-3.1300632953643803
1.95574826657732	9.33210563659668	-3.1857876777648926	-3.265385150909424	-3.451076745986938
2.09119244937799	9.675484657287598	-3.3294036388397217	-3.5589733123779297	-3.927255868911743
1.14157985497248	9.095507621765137	-4.197411060333252	-3.1879639625549316	-3.355318546295166
1.93640542668462	8.296490669250488	-1.4835559129714966	-3.37042236328125	-2.7833807468414307
1.69411088986329	8.270915031433105	-1.4087791442871094	-3.015897750854492	-3.1815121173858643
2.8344677503738	8.389525413513184	3.280942678451538	-3.4376578330993652	-3.8761508464813237
2.07608667197426	8.539814949035645	-4.186879634857178	-3.0400862693786626	-3.7568533420562744
1.86738515677206	9.425944328308105	-2.565084934234619	-3.455303907394409	-3.516717195510864
2.36037575269955	7.86728572845459	-2.033534288406372	-3.2601757049560542	-2.818068742752075
2.01141682656117	8.837794303894043	-1.685385823249817	-3.30691409111023	-3.086681604385376
2.05991540284957	8.289069175720215	-3.8213331699371342	-2.942721128463745	-3.7844185829162598
2.67232862810584	8.653526306152344	-1.9606083631515503	-3.454900026321411	-3.4109075069427486
1.30860933788991	9.211478233337402	-4.124382972717285	-3.045529842376709	-3.636293649673462
1.63790021558688	9.127622604370117	-2.6197292804718018	-2.988254070281983	-2.8967108726501465
2.42973421202925	9.235095024108887	-3.2284526824951176	-3.4279356002807617	-3.582070589065552
2.46876821918333	9.958629608154297	-3.127855062484741	-3.8198492527008057	-3.646000862121582
2.37190992882938	9.484132766723633	-3.486990928649902	-3.16493558883667	-3.5973117351531982
2.13698340077923	8.043553352355957	-2.6383779048919678	-2.736328601837158	-3.301361322402954
2.44364016822544	7.5699782371521	-3.1852850914001465	-2.7623376846313477	-3.393686056137085
2.70661995918892	7.802268981933594	-3.7549262046813965	-2.907761812210083	-3.431251049041748
1.82273449122131	9.75049877166748	-2.167262315750122	-3.731200933456421	-3.1014373302459717
2.15453573482497	10.15234088897705	-0.5132676362991333	-3.9545660018920894	-3.511569261550903
2.34401607066317	9.731000900268555	-2.004814624786377	-3.4886109828948975	-3.141697645187378
1.41669401173366	7.4597649574279785	-1.7949565649032593	-2.568714141845703	-2.569441080093384
2.47163902130152	10.151333808898926	-2.786989450454712	-3.768111228942871	-3.870993852615356
2.03691344837597	9.659539222717285	-2.0859451293945313	-3.502980232238769	-3.281108140945435
2.59209130122803	9.673065185546875	-2.171757936477661	-3.618624687194824	-3.5535721778869633
3.51940936838569	8.389893531799316	-4.468509197235107	-3.1475412845611572	-4.0016584396362305
1.75125667052377	8.055601119995117	-3.4618065357208248	-2.5866382122039795	-4.394876480102539
2.94229247586889	10.037099838256836	-3.995121479034424	-4.158248424530029	-4.137320518493652
2.40893053630572	7.98085880279541	-1.082906723022461	-3.4111361503601074	-2.921560049057007
1.49925172353022	7.8472328186035165	-2.1666488647460937	-2.706800937652588	-2.8517329692840576
2.64250350977966	9.619511604309082	-1.8001661300659182	-3.965728759765625	-3.424471139907837
1.3775330293175	8.35716724395752	-2.4479286670684814	-2.550762891769409	-2.811298131942749
2.53006130231028	8.57284164428711	-2.798891544342041	-3.2103796005249023	-3.632662534713745
2.56133423095038	7.9003005027771	-2.0698165893554687	-2.978128433227539	-3.08301043510437
2.98062388957886	8.205005645751953	-1.2084981203079224	-3.552978277206421	-3.1982128620147705
1.71365509000792	9.307762145996094	-1.6097577810287476	-3.4943313598632812	-2.841057538986206
1.92641189002545	8.155657768249512	-1.9104899168014524	-2.9087142944335937	-2.9931755065917973
2.4256784657048	9.977998733520508	-2.1091880798339844	-4.013368606567383	-3.5890660285949707
1.4643653617194199	8.5682525634765625	-4.2239580154418945	-2.7608742713928223	-3.5214912891387944
2.82832690812357	9.511041641235352	-2.906208753585816	-3.984689235687256	-3.8092758655548096
2.44010859295681	9.461321830749512	-3.151473045349121	-3.4751105308532715	-3.288154363632202
2.28291834517888	13.573885917663574	0.7144315242767334	-3.9007134437561035	-3.5821239948272705
1.63969918915475	8.318807601928711	-3.910891532897949	-2.883771181106568	-3.5829861164093018
2.447710617063	9.131033897399902	-3.1753647327423096	-3.328562736511231	-3.457828760147095
2.70141095177886	7.488533020019531	-3.2146031856536865	-2.8432540893554687	-3.443897008895874
1.78934750155036	9.18826961517334	-3.831940174102783	-3.2914800643920894	-3.6962335109710693
2.98617415923783	8.730147361755371	-1.7415108680725098	-3.5154032707214355	-3.5191004276275635
2.01333861395323	10.125168800354004	-2.861427068710327	-3.6597936153411865	-3.503506660461426
1.7173851513012801	10.138856887817383	-1.9186530113220215	-4.115513324737549	-3.2333598136901855
1.95055597636645	10.235077857971191	-2.3436763286590576	-3.8641548156738277	-3.2674067020416264
2.5140272575667	9.3353271484375	-3.7778148651123047	-3.548002243041992	-3.718401908874512
1.33032629645426	8.465765953063965	-2.6649608612060547	-3.0588560104370117	-3.37955904006958
2.5437217238506	8.09640121459961	-2.926137685775757	-3.137385368347168	-3.3947947025299072
2.45804290189751	8.832152366638184	-1.8614021539688108	-2.9951281547546387	-2.7272145748138428
2.50721277181314	7.66063117980957	-3.707651138305664	-2.994825839996338	-3.5475804805755615
3.20667345750201	7.844491958618164	-3.249587297439575	-3.092383861541748	-3.7345142364501953
2.03067774972457	9.201028823852539	-2.1987273693084717	-3.5676450729370117	-3.1908998489379883
1.89863461898201	7.155752182006837	-2.9088644981384277	-2.2070021629333496	-2.9877767562866206
2.35948997276702	8.3372039794921875	-3.313730478286743	-3.00762128829956	-3.8264219760894775
2.48391377430144	9.587238311767578	-1.3477691411972046	-3.5466570854187016	-3.0214459896087646
1.32757047909107	8.979058265686035	-3.783508777618408	-2.804394245147705	-3.391470193862915
2.46570975973751	9.238275527954102	-1.6959209442138672	-3.6816763877868652	-3.0912811756134033
2.37762039514091	7.327014446258545	-2.2376294136047363	-2.7439215183258057	-2.974363088607788
3.38846588325046	8.61934757232666	-2.6427054405212402	-3.3013010025024414	-3.5548169612884517
2.41998132957756	8.943024635314941	-2.9251983165740967	-3.5014131069183345	-3.5740296840667725
1.60916813573443	8.580820083618164	-3.4958126544952393	-2.8119139671325684	-2.9926273822784424
1.8276123978903	7.4081597328186035	-2.923444986343384	-2.739470958709717	-3.17448353767395
2.67151787071616	8.812765121459961	-2.321028470993042	-3.1187376976013184	-3.034946203231812
2.18028772249544	8.570947647094727	-2.7959766387939453	-3.111090660095215	-3.2766380310058594
1.67311795895248	9.632552146911621	-1.8515726327896118	-3.6985068321228027	-3.280102491378784
2.85027329579511	8.099137306213379	-1.1344720125198364	-3.1961908340454097	-3.077526807785034
1.31571749846421	9.073033332824707	-1.864158034324646	-3.1038804054260254	-2.3703291416168213
1.34930092814215	9.576481819152832	-2.54449200630188	-3.3289191722869873	-2.8265485763549805
2.67921026474124	8.044583320617676	-2.0072553157806396	-3.1694130897521973	-2.8477792739868164
2.41540196588844	8.022199630737305	-1.6838626861572266	-3.0560266971588135	-2.8283870220184326
1.99992365169476	9.685553550720215	-2.2551233768463135	-3.55153751373291	-3.1739871501922603
3.01105650725741	8.09131145477295	-1.8305544853210447	-3.2003943920135502	-2.9219391345977788
3.44006710563202	8.64511489868164	-4.528777122497559	-3.7929205894470215	-4.109919548034668
1.70940510082256	7.53952932357788	-2.226367235183716	-2.8684027194976807	-2.9788417816162114
1.85048165455154	7.277261734008788	-3.318911075592041	-2.3034744262695312	-2.9436595439910884
2.86738089304458	8.803106307983398	-1.7731193304061887	-3.1571826934814453	-3.045633554458618
3.05206037257283	9.662670135498047	-2.301727294921875	-3.9029119014739986	-3.8965277671813965
2.5175223737604	9.23609447479248	-2.6172521114349365	-3.486514806747437	-3.3471608161926274
3.25376209200156	9.385310173034668	-3.4543685913085937	-3.790385484695435	-3.832514524459839
2.95878953824705	7.889308452606201	-1.5396792888641357	-3.053709983825684	-3.159247636795044
1.92227651173972	9.35025691986084	-4.698400497436523	-3.285585880279541	-4.229760646820068
2.19057327885341	7.616067409515381	-3.7286722660064697	-2.7734460830688477	-3.2171809673309326
2.62326023026101	7.683141708374023	-1.6342387199401855	-2.9779248237609863	-2.9781222343444824
2.99656397092292	8.457574844360352	-4.120832920074463	-3.118898391723633	-3.510335683822632
1.6184591806332	9.680423736572266	-4.205811023712158	-3.6234138011932373	-3.900444746017456
2.31070908435532	9.801794052124023	-4.3870978355407715	-3.5822079181671143	-4.222258567810059
1.96304700042715	8.478218078613281	-2.94624400138855	-2.891035318374634	-3.2137668132781982
2.45236598162334	7.517287254333496	-2.8555405139923096	-2.7932424545288086	-3.142857313156128
2.57667637677158	7.297804355621338	-2.2677953243255615	-2.821683406829834	-2.904255628585816
2.25060867901978	7.716732501983643	-2.407536506652832	-3.095110416412353	-3.248013973236084
1.96295064906241	10.076993942260742	-1.8780373334884644	-3.5947785377502437	-2.9765369892120357
1.34096047729965	10.10903263092041	-2.5346291065216064	-4.00579309463501	-3.771411657333374
1.55886256921819	9.452564239501953	-2.546964168548584	-3.479178428649902	-3.6309905052185054
2.65836036231627	7.882389545440673	-4.479250907897949	-2.9710209369659424	-3.7021031379699707
1.9122778062665	8.303226470947266	-1.8361353874206543	-3.217357635498047	-3.2091002464294434
2.10117318880539	9.121808052062988	-2.300096035003662	-3.50261402130127	-3.5198481082916264
1.7902305883152	9.618614196777344	-2.0467748641967773	-3.6073637008666997	-2.875990152359009
2.40093661098855	8.719792366027832	-1.9030001163482666	-3.2725906372070313	-3.068400382995606
2.15098317642594	9.686239242553711	-3.421156167984009	-3.3644664287567134	-3.2085578441619873
2.53877150123087	8.780464172363281	-4.800012111663818	-3.275686740875244	-4.110881805419922
2.15351073635743	9.1151762008667	-3.56123685836792	-3.0420951843261723	-3.7888615131378174
1.71352551562953	7.35373592376709	-3.121152400970459	-2.4099209308624268	-2.7610538005828857
2.30461023440468	7.786169528961182	-1.8717656135559082	-3.1857810020446777	-2.997549295425415
1.93768604970649	8.168227195739746	-2.343250036239624	-3.219633102416992	-3.466264009475708
2.34894746611736	8.692084312438965	-3.760831594467163	-3.220839500427246	-4.0064778327941895
2.68628986507572	9.39399528503418	-2.0150043964385986	-3.545804977416992	-3.458913564682007
2.13533781085459	9.385465621948242	-2.0537922382354736	-3.5845279693603516	-3.2510201930999756
2.03972270698893	8.180495262145996	-2.814196825027466	-3.246943473815918	-3.4997653961181636
2.03718630525172	9.154223442077637	-4.640292167663574	-3.258023738861084	-4.267654895782471
1.51330535780562	8.201425552368164	-1.5004792213439941	-3.4096779823303227	-3.0764143466949467
1.38282936517061	8.139742851257324	-2.220564365386963	-3.087876319885254	-2.9423384666442876
2.98638350159282	8.405831336975098	-1.306593656539917	-3.4129474163055415	-3.235459566116333
2.87191465155849	7.20977783203125	-3.2608604431152344	-3.019960403442383	-3.575304746627807
2.12719645330153	10.110655784606934	-1.9899669885635376	-3.7639842033386226	-3.30279278755188
2.21813766151258	8.58530330657959	-2.1395366191864014	-3.1308751106262207	-3.1414263248443604
2.86781302963875	8.09273624420166	-2.2784790992736816	-3.3998143672943115	-3.4602499008178715
1.60831845422217	9.06173324584961	-3.8034567832946777	-2.8144803047180176	-3.491870164871216
2.49370983291876	8.7187652587890625	-3.8192048072814946	-3.474209785461426	-3.581263780593872
2.96548354706772	10.221753120422363	-1.982914924621582	-4.417969226837158	-3.4624741077423096
2.12182073359649	7.1194772720336905	-1.945956230163574	-2.285274028778076	-2.3947770595550537
1.6166052856667401	8.325990676879883	-3.8259034156799316	-2.7832627296447754	-3.2964246273040776
2.62064968771712	8.066995620727539	-3.5322141647338867	-2.664309501647949	-3.4685657024383545
2.5444707114742	10.137762069702148	-1.307342290878296	-3.3560323715209956	-3.5724742412567134
2.69342363198213	9.666895866394043	-2.2176826000213623	-3.4789352416992187	-3.4189035892486572
1.8802451426876	10.047066688537598	-2.6918411254882813	-3.834947347640991	-3.2619431018829346
1.38655121821195	7.62561845779419	-1.906791090965271	-2.574223518371582	-2.6141908168792725
2.28521860745286	8.094050407409668	-1.700323224067688	-3.041536331176758	-2.907170534133911
1.90330972065338	10.26475715637207	-1.6547868251800537	-4.038994789123535	-3.060953140258789
2.13105202138503	8.30790901184082	-1.2073792219161987	-3.1230931282043457	-2.8092873096466064
1.20436143792202	7.591002464294434	-2.2561745643615723	-2.6522514820098877	-2.769693613052368
2.51220820720601	8.453466415405273	-1.8406593799591067	-3.422948598861694	-2.5955047607421875
1.26905240835709	9.662886619567871	-2.8279080390930176	-3.4015004634857178	-3.345542669296265
2.93989212525236	9.408095359802246	-2.5060369968414307	-3.270074367523194	-3.246284246444702
2.00637205921603	9.61648178100586	-2.1535708904266357	-3.7932810783386226	-3.2298390865325928
1.83100008720738	8.197124481201172	-2.29105281829834	-2.9974560737609863	-2.6407904624938965
3.17759533784579	8.598405838012695	-2.2891178131103516	-3.5437459945678715	-3.4962427616119385
2.22152470527126	9.948647499084473	-2.2226264476776123	-3.48643159866333	-2.8580987453460693
2.00094022515501	8.0149078369140625	-2.2946770191192627	-3.3424429893493652	-3.406547784805298
2.70517268939533	8.708995819091797	-2.9061999320983887	-2.726414203643799	-3.0940349102020264
2.57072905877944	8.041390419006348	-1.5820592641830444	-3.0573890209198	-2.9459540843963623
2.11642937804945	8.642319679260254	-2.3612654209136963	-3.3490419387817383	-3.3717937469482417
2.22837835433028	6.965620517730712	-2.243983268737793	-2.6379594802856445	-2.7341206073760986
2.16577393775406	10.123268127441406	-1.7910218238830566	-4.135066509246826	-3.420832872390747
2.76240782462317	9.510411262512207	-3.4381577968597417	-3.413000106811523	-3.567096471786499
1.35834195397626	7.923832416534425	-2.6745972633361816	-2.61268949508667	-2.79846453666687
2.34843890575445	9.421807289123535	-2.4474036693573	-3.272359371185303	-3.1568214893341064
2.68139820003818	9.697601318359375	-4.273219585418701	-3.4984798431396484	-4.070348739624023
1.74498915144278	10.044331550598145	-2.753084897994995	-3.796500444412232	-3.639146566390991
2.1878377062321	8.986053466796875	-2.605325222015381	-3.394594430923462	-2.9194161891937256
2.29027983748047	8.552411079406738	-3.6577398777008057	-3.288856983184815	-4.008442401885986
2.77045074819809	9.255253791809082	-2.926987409591675	-3.5978453159332275	-3.7884342670440674
2.74953907072699	8.742566108703613	-1.6263649463653564	-3.6715545654296875	-3.1848061084747314
2.85141593480963	8.81490421295166	-3.2521612644195557	-3.2235617637634277	-3.612930059432984
1.41191180261236	9.458601951599121	-2.308305025100708	-3.4596667289733887	-2.985059261322022
1.88921607372841	8.891057014465332	-2.9927387237548824	-2.8276586532592773	-3.1824958324432373
1.45570192040996	7.6773109436035165	-2.9642951488494873	-2.502760410308838	-2.67518949508667
2.7058995270396	9.1392822265625	-1.3591209650039673	-3.668802261352539	-3.231376409530639
2.16730152717616	10.06577205657959	-1.9052304029464724	-3.4628708362579346	-3.0706398487091064
1.4374667161323	7.917488098144531	-1.5305755138397217	-2.939005851745606	-2.663069248199463
2.79138351442832	8.210982322692871	-1.0216032266616821	-3.588498592376709	-3.2264018058776855
2.5533486834228	8.09860610961914	-3.223593473434448	-3.4346232414245605	-3.864680528640747
3.63773800114827	9.432292938232422	-1.0515401363372803	-4.373353481292725	-3.777876853942871
1.97457070507048	9.310794830322266	-4.178384780883789	-3.2061343193054204	-3.638782739639282
3.62726103497978	8.61439037322998	-1.5649665594100954	-3.6190333366394043	-3.0630757808685307
2.03604166355295	8.8412504196167	-3.047801017761231	-3.1193408966064453	-3.5942416191101074
2.14826574977215	9.36094856262207	-4.366422653198242	-3.282559633255005	-4.090636253356934
3.48642478531417	10.585840225219727	-2.003350019454956	-4.627028942108154	-3.734978914260864
2.31143012045591	9.590758323669434	-1.9697948694229126	-3.5208964347839355	-3.568021535873413
1.86279979116283	8.173250198364258	-1.2810194492340088	-3.2793719768524174	-3.117572069168091
2.55455399669588	8.78933048248291	-2.7085564136505127	-3.3966143131256104	-3.495258092880249
2.15546142407907	7.766050338745117	-2.036237955093384	-3.1216626167297363	-3.2389211654663086
2.70538737368513	7.611001968383789	-2.8328797817230225	-2.925055503845215	-3.140213966369629
2.82716125782833	10.318467140197754	-2.627865791320801	-3.575445652008056	-3.1757755279541016
2.26532969067219	8.127199172973633	-3.5381841659545903	-3.152887105941772	-3.9545652866363525
3.27993232281533	9.084014892578125	-0.9937919974327087	-4.0324201583862305	-3.563471555709839
1.97463450352864	9.43438720703125	-1.9730297327041626	-3.6367905139923096	-3.4216763973236084
1.91870557923172	9.233161926269531	-3.4566237926483154	-3.132565498352051	-3.235291004180908
1.82815045903998	10.01298713684082	-2.254857301712036	-3.7043423652648926	-2.8999485969543457
2.18546427413105	7.930270671844482	-1.928430199623108	-3.213057518005371	-3.0579447746276855
2.80677311788918	8.163237571716309	-2.9741432666778564	-3.184392929077148	-3.3529109954833984
1.98366021449543	8.3485746383667	-3.871801137924195	-3.1917967796325684	-3.994541883468628
1.91913492952024	8.588497161865234	-2.1937239170074463	-3.2148692607879643	-3.185966253280639
1.60346763455856	10.032398223876953	-2.519608736038208	-3.661407470703125	-3.2663486003875732
3.15699022329034	10.124032020568848	-3.3335673809051514	-4.375988006591797	-3.5822162628173833
2.20224891708755	8.74413776397705	-1.3057711124420166	-3.531437873840332	-3.2766160964965816
1.64487259333652	8.602437019348145	-1.5822577476501465	-3.245519638061523	-2.966348886489868
1.56771611617497	8.50316333770752	-2.9929871559143066	-3.1279168128967285	-3.6764557361602783
2.24840018210533	9.504915237426758	-3.259505987167358	-3.4436211585998535	-3.482468843460083
2.13658684093333	7.195243835449219	-2.6606009006500244	-2.624667167663574	-3.09890341758728
2.74448831498621	7.945092678070068	-0.9730340838432312	-3.2187113761901855	-3.0536444187164307
2.28444035683782	8.70359992980957	-1.5307854413986204	-3.754220008850098	-3.228361129760742
2.91684427598761	9.895962715148926	-2.312223196029663	-3.6208419799804683	-3.481390237808228
2.58294239469464	9.655562400817871	-4.244899272918701	-3.5249204635620117	-4.069340229034424
1.35911561023812	7.355721473693847	-2.8620808124542236	-2.726893901824951	-3.049745798110962
1.12867328553684	9.19997787475586	-4.068212032318115	-2.9403185844421387	-3.740034341812134
2.59830302146883	8.280411720275879	-2.571906566619873	-3.307960033416748	-3.644392251968384
1.84796030543834	9.280619621276855	-1.3009508848190308	-3.55489730834961	-3.530516147613525
2.28464648766701	9.754161834716797	-4.188771724700928	-3.4425714015960693	-3.7274177074432373
2.89425593718946	7.203499794006348	-2.913674354553222	-2.4812469482421875	-2.871596336364746
2.33016881829839	7.881899833679198	-3.064860105514526	-2.706611156463623	-3.2782998085021973
2.27161060495217	8.528360366821289	-4.406801223754883	-3.2562294006347656	-3.761955499649048
1.89806761503275	7.645391941070556	-3.5370125770568843	-2.7026290893554687	-3.3326983451843266
2.2199036379987	9.37558650970459	-2.401129961013794	-3.624516487121582	-3.6990835666656494
2.19143958777394	9.934304237365723	-3.121990203857422	-3.937984466552734	-3.7463977336883545
2.24256642316081	9.64439582824707	-2.9779045581817627	-3.6087658405303955	-3.423618078231812
2.67834212602085	10.31984806060791	-2.9897286891937256	-3.5975313186645512	-2.792614221572876
2.22811424614214	8.514339447021484	-1.2561166286468506	-3.6491250991821285	-3.0075795650482178
2.40467476603658	9.292040824890137	-1.3943527936935425	-3.6668732166290283	-3.10767388343811
2.98907984797023	8.634198188781738	-3.2950243949890137	-3.068390369415283	-3.14839243888855
2.19704180913105	8.93959903717041	-3.7059879302978516	-2.993237018585205	-2.8712971210479736
3.08041113939439	8.60269832611084	-1.244051218032837	-3.4720015525817867	-3.274681806564331
1.42914303135821	8.457749366760254	-2.4415926933288574	-2.7691147327423096	-3.0895144939422603
2.33518385078611	9.941224098205566	-2.7457668781280518	-3.820194721221924	-3.499886989593506
3.14179800244616	8.443859100341797	-1.3520128726959229	-3.3836054801940914	-3.2670514583587646
2.10745330988277	7.779627799987793	13.314092636108398	-1.8536181449890137	-3.7840793132781982
[truncated: 21,499 more rows]
