# Supplementary material for: Comparative analysis of dimension reduction methods for cytometry by time-of-flight data
Source: Nat Commun. 2023 Apr 1;14:1836. doi: 10.1038/s41467-023-37478-w (PMC10067013; doi:10.1038/s41467-023-37478-w)
Supplement: Supplementary file 8 — Source Data [file 41467_2023_37478_MOESM8_ESM.zip › Source Data/fig4_e.csv]

CD45	umap1	umap2	saucie1	saucie2
6.11227926439995	7.907767295837403	-1.4807498455047607	-3.0315604209899902	-2.956448793411255
5.35138885849992	10.3719482421875	-1.758430004119873	-3.754180431365967	-3.143992424011231
6.17560457776635	9.40794563293457	-2.334291458129883	-3.542412519454956	-3.054299116134644
5.58065284321903	10.227418899536133	-1.6662662029266357	-3.7366394996643066	-3.0799803733825684
5.8974416636629	7.698400497436523	-3.98313307762146	-3.254655361175537	-3.7796709537506104
6.04553632410107	8.670269966125488	-1.1347696781158447	-3.554839849472046	-3.5110104084014893
5.9942731671595	9.47712230682373	-1.995695948600769	-3.3441824913024902	-3.643275260925293
5.62150466022635	7.042427062988281	-2.9112062454223637	-2.025676727294922	-2.450471878051758
5.41498685354081	8.8839569091796875	-5.248671531677246	-3.405621528625488	-4.092085838317871
5.69785915129616	9.203989028930664	-1.970051884651184	-3.289737701416015	-3.1523916721343994
5.67259140469769	10.013402938842773	-2.8069238662719727	-3.4144115447998047	-3.5091698169708248
5.80104209358431	10.011615753173828	-2.717055082321167	-3.218995571136475	-3.5650949478149414
6.37264955083849	7.283009529113769	-2.9408290386199947	-2.785222053527832	-3.199240207672119
5.81409753751115	10.194868087768555	-1.7166845798492432	-3.6916050910949707	-3.6108739376068115
5.61111475339134	7.57373571395874	-3.6868269443511963	-2.641665458679199	-3.164916753768921
5.23396442881325	9.265755653381348	-1.3882933855056763	-3.61948823928833	-3.2101173400878906
5.39893053240162	8.600343704223633	-0.9845321774482728	-3.4083371162414555	-3.0582058429718018
5.16978009400813	8.477278709411621	-2.2342026233673096	-3.0915853977203365	-3.404726266860962
5.80138626360811	9.585160255432129	-3.203357219696045	-3.634400367736817	-3.56988787651062
5.94454018492098	9.203388214111328	-1.1414227485656738	-3.5633726119995117	-3.548390150070191
5.55794868658073	7.343557834625244	-1.5149601697921753	-2.8227386474609375	-2.5764546394348145
5.57647128627986	8.972877502441406	-1.2345457077026367	-3.388266563415527	-3.0124790668487553
5.50791757588169	9.697564125061035	-3.3780450820922856	-3.526630401611328	-3.848637104034424
5.42928926720823	9.550861358642578	-2.0498642921447754	-3.280320167541504	-2.9540762901306152
6.03410571358718	8.049018859863281	-3.2912344932556152	-3.0126323699951176	-3.7628543376922603
5.86583738791458	9.949787139892578	-3.886280059814453	-3.5287113189697266	-3.906652450561523
5.57577154712555	9.47130012512207	-3.1870279312133794	-3.309389114379883	-3.5196156501770024
5.63278184990749	9.889178276062012	-2.132882833480835	-3.903531074523926	-3.5824706554412846
5.96466033235084	8.877232551574707	-1.8652678728103638	-3.245255470275879	-3.2392892837524414
5.50205130826157	8.28695297241211	-3.9988081455230713	-3.131455898284912	-3.2715272903442383
5.49538302228649	9.862027168273926	-1.4223904609680176	-4.295466899871826	-3.946489572525025
5.46823841961597	8.320206642150879	-1.3908799886703491	-3.3530015945434575	-3.2052628993988037
6.13074069548668	8.233869552612305	-1.9175665378570557	-3.609986305236817	-3.5221974849700928
6.2194662745902	8.291440963745117	-1.957686185836792	-3.6209816932678223	-3.429377317428589
5.37228436002456	9.33710765838623	-3.7631685733795166	-3.5501551628112793	-3.9798247814178462
5.89117930600501	9.708782196044922	-3.4748826026916504	-3.75154185295105	-3.7084124088287354
4.90242064318776	8.138399124145508	-3.242628812789917	-2.685518264770508	-3.447000741958618
5.30857212711709	10.546103477478027	-2.2572662830352783	-3.8782606124877925	-3.250885248184204
5.94929689116619	8.871726036071777	-2.9123075008392334	-3.3548731803894043	-3.519373655319214
5.75392920644963	8.395683288574219	3.2863221168518066	-4.1459150314331055	-3.6053109169006348
5.53295543868359	7.933403968811035	-1.7053331136703491	-2.8267173767089844	-2.8720805644989014
5.67430124891211	7.5768537521362305	-1.9369840621948242	-2.8250038623809814	-2.9222209453582764
5.54832671015576	8.450258255004883	-2.357013463973999	-3.22183895111084	-3.393941402435303
5.93150373069849	9.788164138793945	-3.6305191516876216	-3.5313940048217773	-3.7619645595550533
5.80327841044303	7.947291851043702	-2.641174077987671	-3.03830623626709	-3.321765184402466
5.548108604682	10.286152839660645	-2.1920511722564697	-3.9254398345947266	-3.4753482341766353
5.63215278298911	9.971866607666016	-2.0198938846588135	-3.709187984466553	-3.315807580947876
5.44341777876221	7.8481035232543945	-2.9819035530090328	-3.232573986053467	-3.603096246719361
5.71660090990093	7.461594104766846	-1.8494430780410769	-3.1270732879638667	-3.2267150878906254
5.43736916100897	7.6842875480651855	-1.3473410606384277	-3.067135572433472	-2.855677843093872
5.79714157529048	10.330632209777832	-2.419351100921631	-4.064817428588867	-3.376694440841675
5.51525044821458	9.772184371948242	-1.9404014348983762	-3.5748291015625	-3.363481760025025
6.23520287560502	8.991283416748047	-1.1945775747299194	-4.303553104400635	-3.949861764907837
6.05038140069539	8.98414134979248	-5.033153057098389	-3.432504415512085	-4.1965250968933105
5.7964751846521	9.945738792419434	-2.7757980823516846	-3.5761961936950684	-3.593950033187866
5.45097839154942	8.464637756347656	-1.6852681636810305	-3.084590435028076	-3.08856463432312
5.54759871405052	10.227923393249512	-1.9913403987884521	-3.77164363861084	-3.1511127948760986
5.7875987442919	8.312392234802246	-1.1401530504226685	-3.636168956756592	-3.2372701168060303
5.7918142950834	8.391253471374512	-1.1332498788833618	-3.379380702972412	-3.1493744850158696
5.78515511663053	8.013605117797852	-1.1325095891952515	-3.191781520843506	-2.8644626140594482
5.66363038161899	9.55065631866455	-2.7616758346557617	-3.3969366550445557	-3.1730477809906
5.05109890221091	7.871679306030273	-2.1647603511810303	-3.2917943000793457	-3.1739132404327393
5.5847259657324	9.89767074584961	-4.045942306518555	-3.6358003616333003	-3.858352899551391
5.76124116106565	7.971930980682373	-1.2194772958755493	-3.427344799041748	-3.2216954231262207
6.04655370826113	8.137858390808105	-1.1142773628234863	-3.1589863300323486	-2.990194082260132
5.45116803576911	8.288337707519531	-1.2395204305648804	-3.2417335510253906	-3.0227043628692627
5.80048904736284	9.946990013122559	-1.5177525281906128	-3.8833758831024174	-3.692677974700928
6.1374461997465	7.7235589027404785	-1.5248054265975952	-2.9985289573669434	-2.8731114864349365
5.14158782011433	7.695158004760742	-3.2426834106445313	-2.82810640335083	-3.2235116958618164
5.12709664463765	9.39773178100586	-2.37646222114563	-3.501414537429809	-3.4270026683807373
5.47862854309386	8.758835792541504	-1.2530279159545898	-3.4464383125305176	-3.2065865993499756
5.71327449314415	8.452077865600586	-3.1865501403808594	-3.077178955078125	-3.226167678833008
5.55605426731636	9.298598289489746	-4.640031814575195	-3.308158874511719	-4.129118919372559
5.27443204451082	7.565945148468018	-2.1072893142700195	-2.7676093578338623	-2.535998582839966
5.25590066062613	9.47927474975586	-2.72855281829834	-3.420642614364624	-3.3405253887176514
5.06005683122721	8.849325180053711	-3.319578647613525	-2.927747964859009	-2.9004056453704834
5.57651380221334	10.09742546081543	-2.0963563919067383	-3.7845993041992187	-3.2991228103637695
5.7801907680554	8.076227188110352	-3.330275297164917	-3.2784001827239986	-3.714048147201538
5.90608998187006	8.966779708862305	-1.2729986906051636	-3.695910930633545	-3.298421144485474
6.08829539569607	7.005788326263428	-3.040796995162964	-2.289445161819458	-2.6335246562957764
5.93843506153236	8.756087303161621	-1.209412693977356	-3.6991004943847656	-3.3636300563812256
5.66692318064112	9.662843704223633	-2.009866952896118	-3.8052310943603516	-3.2794001102447505
5.69064292567276	8.191864967346191	-1.5183180570602417	-3.3051986694335937	-3.1003921031951904
5.49983454753121	8.081021308898926	-2.174515724182129	-3.0337376594543457	-3.0420854091644287
5.67992400713071	9.404993057250977	-1.6779894828796387	-3.448082447052002	-3.084691047668457
5.44165682806167	8.960962295532227	-2.0566112995147705	-3.5435948371887207	-3.595913171768188
5.58184224169025	8.762579917907715	-2.5961825847625732	-3.103973388671875	-3.554816484451294
5.65360591179712	8.958117485046387	-2.446124792098999	-3.0572237968444824	-2.828420400619507
5.65560574418012	8.547245979309082	-4.4784979820251465	-3.4903030395507813	-3.9285385608673096
5.91611219469823	9.763238906860352	-3.1564886569976807	-3.5339045524597164	-3.733485460281372
5.668249952636	9.338756561279297	-2.2820727825164795	-3.811892509460449	-3.399906635284424
5.7533057945151604	9.094999313354492	-1.2585175037384033	-3.572672605514526	-3.4589316844940186
5.49680904686254	7.9789299964904785	-1.1551487445831299	-3.2414867877960205	-2.9642026424407963
5.4470093098401	8.896468162536621	-1.452196002006531	-3.634826421737671	-3.132500410079956
5.71495204124782	8.616729736328125	-4.165520191192627	-2.7966675758361816	-3.412807703018188
5.79420380955807	9.415146827697754	-3.234699249267578	-3.3080499172210693	-3.451090574264526
5.87002221820291	7.9043707847595215	-3.2771475315094	-2.9596245288848877	-3.579429388046264
5.74053633100466	8.897528648376465	-1.4912922382354736	-3.682703971862793	-3.058840990066528
5.74485850243131	8.748513221740723	-3.2077245712280273	-3.1981220245361333	-3.6131482124328613
5.77401340228784	9.243020057678223	-1.4843385219573975	-3.47306752204895	-3.1036775112152104
5.48841544609835	7.699650764465333	-3.751090288162232	-2.7494351863861084	-3.399893045425415
5.76922024077716	8.166216850280762	-2.8491508960723877	-3.151405334472656	-3.388385057449341
5.83372335596928	9.701390266418457	-1.577450156211853	-3.954491138458252	-3.6697056293487553
6.14503252838669	7.699431896209717	-2.936417818069458	-3.06099796295166	-3.5948979854583736
5.38757614940316	8.610308647155762	-2.2535593509674072	-3.4541196823120117	-3.429180383682251
5.66532177553747	8.130245208740234	-1.2677990198135376	-3.2905707359313965	-3.0718395709991455
5.72988605904669	8.694480895996094	-1.2149837017059326	-3.6730360984802246	-3.2746498584747314
5.8203669848234	9.441600799560547	-0.8926103711128234	-4.069164752960205	-3.6352336406707764
5.75242684529782	8.986716270446777	-3.03067684173584	-3.657578706741333	-3.895627021789551
5.94645269572654	8.4941987991333	-0.980202317237854	-3.7419981956481934	-3.3281376361846924
5.42343807626647	10.300800323486328	-1.977950096130371	-3.867896318435669	-3.4719536304473877
5.41504398902104	9.314027786254883	-4.587586879730225	-3.4690761566162114	-4.101716995239258
5.57875036260057	8.292139053344727	-2.1764609813690186	-3.132708072662353	-3.2459533214569096
6.04238235906668	9.681905746459961	-1.3766614198684692	-3.8575491905212402	-3.2494654655456543
5.64299153114541	7.2476654052734375	-3.3075318336486816	-2.652548313140869	-3.100315809249878
6.05804736038574	8.060791015625	-2.206704616546631	-3.5414397716522212	-3.3715665340423584
4.99163633959042	8.4890899658203125	3.7860624790191646	0.42285969853401184	-3.932584524154663
5.73889097689389	7.3395490646362305	-2.147721290588379	-2.889490842819214	-3.0532186031341557
5.47495892686886	8.232575416564941	-1.162253975868225	-3.111227989196778	-3.0770137310028076
5.58066747782691	10.155649185180664	-2.7627193927764893	-3.8121461868286133	-3.465935468673706
5.50654627099234	9.620550155639648	-4.446570873260498	-3.663980007171631	-3.714954614639282
5.54385097806575	10.256583213806152	-1.9460390806198122	-4.063544273376465	-3.66960072517395
6.11516593344043	10.200230598449707	-1.819141149520874	-4.529725551605225	-3.844229221343994
6.00202711630107	9.712779998779297	-3.815032005310059	-3.6119771003723145	-3.972944498062134
5.7390413520705	9.308295249938965	-3.758168458938598	-3.490634918212891	-3.943222284317016
5.81083289505685	8.857667922973633	-2.357337474822998	-3.53865122795105	-3.266477346420288
5.00175212445108	10.947551727294922	-1.0986919403076172	-3.5621018409729004	-2.5256423950195313
5.38983094073367	8.20482063293457	-2.285982131958008	-3.3512530326843266	-3.268015861511231
6.22126273218167	8.908899307250977	-1.609856367111206	-3.290225982666015	-3.2132551670074463
5.29060771671689	8.976685523986816	-3.2266407012939458	-3.3324079513549805	-3.5899965763092037
5.98100423464483	9.113287925720215	-1.121006965637207	-3.9019603729248047	-3.626800775527954
5.46385317285519	10.32961368560791	-2.7149038314819336	-3.7461390495300293	-3.762795448303222
6.02472854297603	9.027968406677246	-5.273252487182617	-3.5113213062286373	-3.797440767288208
4.97220052800651	8.661606788635254	-3.119738101959229	-2.7413036823272705	-3.116142511367798
5.65619283853873	6.9820518493652335	-3.0247912406921387	-2.3188416957855225	-2.74684476852417
5.45687226749193	9.759490013122559	-1.868778347969055	-3.7890043258666997	-3.415636777877807
5.71331302423116	8.65888500213623	-2.151078224182129	-3.477830171585083	-3.523856878280639
5.45802476494766	10.08830451965332	-2.6318113803863525	-3.90512752532959	-3.2783598899841304
5.49203630432531	8.00275993347168	-1.1831363439559937	-3.126021146774292	-2.95219349861145
5.50495280480662	9.032490730285645	-3.374338150024414	-3.0789120197296143	-3.2694242000579834
6.02732731924858	7.5414252281188965	-3.665126323699951	-2.9521880149841304	-3.2894661426544194
5.36216646388634	8.096220016479492	-3.5676810741424565	-2.7168400287628174	-3.234387159347534
5.53843412894698	8.859365463256836	-3.920899391174316	-3.5544376373291016	-3.439622163772583
6.10203378294801	10.404128074645996	-1.5788660049438477	-3.925042152404785	-3.136157274246216
5.76810567320284	9.508358001708984	-1.5640865564346313	-3.6395397186279297	-3.361218929290771
5.9928053996425	7.482681751251221	-2.03749942779541	-2.9265959262847896	-3.051657676696778
5.57647720164842	8.927513122558594	-1.214903712272644	-3.830726385116577	-3.6173441410064697
5.46088329946325	9.545228958129883	-2.207580327987671	-3.480958938598633	-3.187852144241333
6.42038447064743	8.215836524963379	-2.904761075973511	-3.0363862514495845	-3.5583653450012203
6.00876541453689	8.28664493560791	-3.269681453704834	-3.1543593406677246	-3.3475358486175537
5.86611043248365	7.726370334625244	-3.8238742351531982	-2.9563577175140376	-3.448598623275757
5.60590712852714	10.274487495422363	-1.803302049636841	-4.0611066818237305	-3.6612918376922603
6.20177418963303	9.70205020904541	-2.482915163040161	-3.705154657363892	-3.531528234481811
5.3716914010804	8.615222930908203	-2.671018123626709	-3.269842147827148	-3.230043649673462
5.55771600049326	8.10807991027832	-1.0398614406585693	-3.3264846801757812	-3.099210500717163
5.91713050441458	10.29867935180664	-2.850877523422241	-3.9501352310180664	-3.2467434406280518
5.99068607521657	8.948905944824219	-1.1207199096679687	-4.097456932067871	-4.023817539215088
5.54022859972446	9.689167022705078	-1.9866127967834473	-3.626966953277588	-3.3782904148101807
5.61212338543809	7.79569673538208	-1.8843784332275393	-3.190225124359131	-2.8715808391571045
5.65394435645011	8.995441436767578	-1.0689374208450317	-3.3842215538024902	-3.1773521900177006
5.87704188173569	7.738586425781251	-1.5517747402191162	-3.0206384658813477	-2.9521968364715576
5.3732830562497496	7.9363765716552725	-1.1655399799346924	-3.0333638191223145	-3.0218732357025146
6.31882812172559	9.271504402160645	-1.69859516620636	-3.9218358993530273	-3.833702325820923
5.93669302763858	10.322444915771484	-1.629455804824829	-3.8968029022216792	-3.584779977798462
5.58736554557958	9.419742584228516	-3.1066613197326665	-3.631314754486084	-3.379193782806396
5.2039019933599	8.865317344665527	-1.2151296138763428	-3.5076627731323247	-3.4138071537017822
4.7959480057382	8.009725570678711	-3.3592038154602046	-2.308961868286133	-2.814828872680664
5.59653468934126	10.391462326049805	-1.8161082267761228	-4.044166088104248	-3.0887277126312256
5.46075577887793	9.462274551391602	-4.135745525360107	-3.4554817676544194	-3.7397754192352295
5.96967370615926	8.482245445251465	-0.857540488243103	-3.782921314239502	-3.2802438735961914
6.14272989640979	9.180999755859375	-3.514894962310791	-2.9742002487182617	-3.1277735233306885
6.1889480869245	9.283367156982422	-1.5169024467468262	-4.008739471435547	-3.5386455059051514
5.3785493979115	9.971702575683594	-2.5069591999053955	-3.4268388748168945	-3.2201490402221675
4.67033338079667	8.1766939163208	-3.816848993301391	-2.864377737045288	-3.5658288002014165
5.02117714099517	9.791996955871582	-2.1083366870880127	-3.584077835083008	-2.6248974800109863
5.70134141721539	8.486820220947266	-4.129112720489502	-3.021310567855835	-3.5039999485015874
5.78560198381988	8.794693946838379	-1.4503108263015747	-3.391094923019409	-3.3259508609771733
6.52619069162791	8.948071479797363	-1.8272740840911865	-3.97278881072998	-3.315661907196045
4.84763465195061	9.233837127685547	-1.358809232711792	-3.7564234733581543	-3.4259872436523437
5.51589622086737	7.527941703796387	-3.161803960800171	-2.414740800857544	-3.142249822616577
5.93006146242686	9.191954612731934	-1.7004036903381348	-3.5457873344421387	-3.229992628097534
5.74789059846472	7.63104248046875	-1.8610711097717287	-3.049591302871704	-3.079905271530152
5.02633157980774	10.309954643249512	-2.989718198776245	-3.6139116287231445	-3.2722959518432613
5.25524921333262	8.480767250061035	-2.379359722137451	-3.0135407447814946	-3.022606134414673
5.62431940398872	8.51240348815918	-4.009435176849365	-3.0196008682250977	-3.452677011489868
5.85145833094805	8.45582389831543	-1.2705153226852417	-3.60825777053833	-3.572671413421631
5.40011943188119	7.749898910522462	-0.8633982539176941	-3.144906520843506	-2.9594066143035893
6.34129005691662	9.395479202270508	-4.138222694396973	-3.451501369476318	-4.10322380065918
5.48527627400893	8.722210884094238	-1.815935730934143	-3.3855662345886235	-3.1587524414062504
5.96171161880175	8.022248268127441	-2.122587203979492	-3.186647653579712	-3.360191583633423
5.91717902271756	8.692521095275879	-2.180023670196533	-3.2922859191894527	-3.000643253326416
5.61130490341449	7.836661338806153	-1.4467657804489136	-3.0666794776916504	-2.8330299854278564
5.78275257950417	9.183130264282227	-3.2485015392303467	-3.315493106842041	-3.7295196056365967
6.14694813013949	8.48252010345459	-4.584838390350342	-3.309340476989746	-4.0831685066223145
5.79103658190249	7.981043815612792	-1.3848748207092285	-3.119845390319824	-2.8662469387054443
5.37754568773043	9.205492973327637	-2.380068063735962	-3.176957845687866	-3.350007057189941
6.0305849270125496	8.042227745056152	-1.1972633600234985	-3.0943121910095215	-2.993964433670044
6.09147428536764	10.152549743652344	-1.9734396934509277	-3.795469045639038	-3.4101951122283936
5.51593510715429	8.963274002075195	-2.894649028778076	-3.648149013519287	-3.4162967205047607
5.22652709974611	8.9038543701171875	-1.1726467609405518	-3.001952886581421	-2.5038206577301025
5.7811642960436	7.318356037139893	-1.8470684289932249	-2.631688117980957	-2.5898783206939697
5.87603909971178	10.205657005310059	-1.8770651817321775	-4.079959392547607	-3.227908134460449
5.79136959949089	7.893162727355956	-1.0667275190353394	-3.1759438514709473	-2.925488233566284
5.53320882055114	8.146599769592285	-2.0742850303649902	-3.1001420021057124	-2.8861379623413086
5.76445837390882	8.366164207458496	-2.3351504802703857	-3.2735166549682617	-3.1690251827239986
5.97582326614428	9.007190704345703	-3.403585910797119	-3.4126048088073726	-3.8109452724456787
5.97796006166394	9.724542617797852	-1.730905294418335	-3.7269372940063477	-3.399627447128296
5.6762844187135	9.530993461608887	-1.7886525392532349	-3.4421262741088863	-3.133255243301391
5.78888652536057	9.137211799621582	-1.554720163345337	-3.986727714538574	-3.28288197517395
5.74015086793218	7.365443229675294	-1.8903632164001465	-2.679166555404663	-2.8734452724456787
6.25199969617114	8.396140098571777	-1.0719783306121826	-3.9708235263824463	-3.4235036373138428
5.23438222083817	8.392040252685547	-2.9654173851013184	-2.74739408493042	-2.869727849960327
5.85372365981452	7.613431453704835	-2.819704532623291	-2.997593879699707	-3.1833727359771733
5.40030662339774	8.681343078613281	-2.923723459243775	-2.801990509033203	-2.7454869747161865
5.41062755889251	10.258578300476074	-3.009455442428589	-3.8085360527038574	-3.5800235271453857
5.59160604437132	7.997491836547852	-3.29477071762085	-3.243436813354492	-3.8580348491668706
5.6071348307312	9.571920394897461	-1.5889936685562134	-3.585700750350952	-3.4161980152130127
6.2351983793285	8.303613662719727	-1.236054539680481	-3.600975275039673	-3.3305549621582027
5.70937211094995	7.398257732391357	-3.0851573944091797	-2.6078059673309326	-3.086018800735474
5.41592190069916	8.796246528625488	-2.5160861015319824	-3.0282359123229976	-2.5041563510894775
5.84455985211653	7.5282936096191415	-1.3624659776687622	-3.0636730194091797	-2.8060059547424316
5.8939516365068	7.037222385406495	-3.0230069160461426	-2.477803945541382	-3.1511547565460205
5.64878537691789	9.444316864013672	-2.4949469566345215	-3.23718786239624	-3.530778646469116
6.07819453697736	8.378506660461426	-1.8365411758422852	-3.5394062995910645	-3.3339290618896484
5.50468153476056	8.294543266296387	-0.92909175157547	-3.3877880573272705	-3.1518623828887944
5.38807072277753	7.808499336242675	-2.3543026447296143	-2.8739843368530273	-3.1091897487640385
5.89540470264248	8.445341110229492	-1.1131137609481812	-3.4517006874084473	-3.1791110038757324
5.9034962459733	9.990974426269531	-4.137822151184082	-3.8986349105834965	-4.101063251495361
5.62472233637674	8.171828269958496	-1.502026915550232	-3.120414018630981	-3.0142624378204346
5.7547398656888	9.07895565032959	-3.4926199913024902	-3.1369400024414063	-3.5026490688323975
5.46345824398417	10.190313339233398	-2.159505605697632	-3.8840250968933105	-3.147502183914184
5.9226791098674	8.42124080657959	-4.564554214477539	-3.210722923278808	-4.178353309631348
5.69886531131432	9.375862121582031	-4.735020637512207	-3.493483066558838	-4.162883281707764
5.75753105876104	10.581655502319336	-2.18314528465271	-4.237422466278076	-3.6804778575897217
5.41870373489024	9.195446014404297	-2.635239601135254	-3.0970339775085445	-3.103188991546631
5.44936170838875	8.944665908813477	-2.8159890174865723	-3.1740641593933105	-3.6874325275421147
5.80509065339331	9.841265678405762	-2.1195356845855713	-3.9735522270202637	-3.222282648086548
4.98282444173313	9.408016204833984	-1.5392833948135376	-3.382401943206787	-2.813436269760132
6.22059179274921	8.5833282470703125	-3.6616408824920654	-3.572038650512695	-3.903603315353393
5.57170814972704	8.388705253601074	-3.4817416667938232	-2.8869810104370117	-3.3330883979797363
5.83311115775965	9.523673057556152	-2.503282308578491	-3.4105448722839355	-3.3163917064666744
6.02510159312789	9.536568641662598	-4.060452938079834	-3.2268247604370117	-3.8990976810455322
6.15247071161599	9.33360767364502	-2.171341896057129	-3.576266288757324	-3.2049200534820557
5.93671456070063	8.935166358947754	-1.0915284156799316	-3.69741153717041	-3.5234806537628174
6.12188858663384	10.148040771484375	-3.1517179012298584	-3.9277472496032715	-3.7989304065704346
5.26547332790951	8.991340637207031	-1.6526007652282713	-3.355139970779419	-2.6626217365264893
6.02614904896628	10.382811546325684	-1.55848491191864	-3.7443885803222656	-3.29518723487854
5.22016510635893	10.167490005493164	-1.7925808429718015	-3.8207621574401855	-2.9341151714324956
6.36932860096212	8.509588241577148	-2.587556838989258	-3.6250228881835937	-3.5497195720672607
5.95450086661284	7.882031440734863	-1.7080366611480713	-3.2361211776733403	-2.953476667404175
5.40612786707493	9.483654975891113	-3.353967666625976	-3.246527671813965	-3.201465368270874
5.50771483157007	8.72016429901123	-1.52925443649292	-3.338556289672852	-3.0255157947540283
5.36597149758113	8.297616958618164	-0.9221973419189453	-3.1455414295196533	-3.002546072006225
5.75479678365594	8.953962326049805	-1.9577265977859497	-3.1551971435546875	-2.9340751171112056
5.94285252721945	8.022177696228027	-2.726064920425415	-2.9324424266815186	-3.0945069789886475
5.56763507461528	8.193792343139648	-1.353662371635437	-3.1837294101715083	-2.813645362854004
5.18066802438946	10.552178382873535	-2.2333829402923584	-4.067574977874756	-3.6474072933197026
5.8084458943001	10.147727012634277	-2.8023622035980225	-3.9598116874694824	-3.9236199855804443
4.57090556784077	8.540010452270508	-3.594722270965576	-2.750338554382324	-3.143901109695435
5.83715341740632	9.493032455444336	-1.1072725057601929	-4.171085357666016	-3.47277021408081
5.89221077352153	8.115487098693848	-2.3106906414031982	-3.2946667671203618	-3.3163416385650635
5.22563900173919	8.520936012268066	-2.9782164096832275	-3.0667419433593746	-3.3802475929260254
5.43870877861665	10.653021812438965	-2.034454107284546	-4.151622772216797	-3.4596207141876216
4.69576403319403	9.921525001525879	-1.7420150041580202	-3.2493085861206055	-2.6011464595794678
5.74430497990125	8.246440887451172	-1.0239053964614868	-3.509372472763062	-3.1637818813323975
5.87712844657135	9.732362747192383	-2.038804054260254	-3.85392689704895	-3.5273230075836177
5.89523261805428	8.066618919372559	-2.7010815143585205	-3.3970484733581543	-3.825963497161865
6.02863711694286	8.261879920959473	-3.1792986392974854	-3.308870792388916	-3.7219464778900146
5.54370686941545	10.319185256958008	-1.687803506851196	-3.662454605102539	-2.817967414855957
5.37723180044163	9.563169479370117	-1.9948985576629639	-3.5828919410705566	-2.9923317432403564
5.6575669831559	8.852179527282715	-4.32945442199707	-3.344353199005127	-4.010512828826904
5.47430581649236	9.847894668579102	-2.700222969055176	-3.503709316253662	-3.4147770404815674
5.09608242247058	8.435437202453613	-2.278017520904541	-3.375386714935303	-3.064366579055786
5.27103435814875	8.554722785949707	-1.9678269624710083	-2.93476152420044	-2.624509572982788
5.43027779887306	9.206452369689941	-4.006580352783203	-3.2728004455566406	-3.7766225337982178
5.46654595068708	8.185365676879883	-1.311911940574646	-3.3002254962921147	-2.990861654281616
5.65541939324252	9.020223617553711	-3.0251004695892334	-3.4352989196777344	-3.745185136795044
5.51974676605558	9.68007755279541	-2.5619828701019287	-3.508685350418091	-3.1800217628479
5.88391073897143	7.416856288909912	-1.9278246164321902	-2.7529029846191406	-2.88263487815857
5.64877265177038	8.028867721557617	-1.5313053131103518	-3.0372695922851567	-3.2517001628875732
5.4477322102149	8.967010498046875	-1.3429478406906128	-3.600921869277954	-3.520798921585083
5.03231328579321	8.209501266479492	-1.8516464233398437	-3.2507925033569336	-2.8873510360717773
5.18811736804864	8.368431091308594	-2.082045793533325	-3.303446054458618	-2.96293568611145
5.67719618519998	7.366586208343506	-3.356293201446533	-2.3764944076538086	-2.716773748397827
6.02552547360696	9.615480422973633	-2.958399534225464	-3.2719430923461914	-3.2430977821350098
5.30437679854121	8.375421524047852	3.318614959716797	-3.4131107330322266	-3.301277875900269
5.7142462643329	8.2347412109375	-2.0104591846466064	-3.2190165519714355	-3.2222604751586914
5.30845347292535	7.7992401123046875	-3.170689105987549	-2.7384514808654785	-3.2166898250579834
5.50269132936957	9.662371635437012	-2.1119940280914307	-3.575573444366455	-3.243738412857055
5.5445350437051	10.305349349975586	-2.130459785461426	-3.831820249557495	-3.1991522312164307
5.61465827245003	9.278242111206055	-1.5861775875091553	-3.638559103012085	-3.2442471981048584
5.09369183047364	7.61487627029419	-2.0665640830993652	-2.9373416900634766	-3.0082833766937256
5.50597546253117	8.270219802856445	-1.6022430658340454	-3.1996572017669678	-2.794131278991699
5.65178613545677	8.259026527404785	-1.493926405906677	-3.4758055210113525	-2.7948100566864014
6.23828266264925	7.289828777313232	-3.0030496120452885	-2.620965003967285	-3.179587602615356
5.83279197124649	8.553342819213867	-1.4225362539291382	-3.5391225814819336	-3.1349031925201416
5.67677639930157	10.179350852966309	-2.872131109237671	-3.7857112884521484	-4.058907508850098
5.88847389555865	9.8667449951171875	-3.034763097763062	-3.7038340568542485	-3.5094840526580815
5.39740154162981	9.077852249145508	-4.0689215660095215	-3.3753483295440674	-3.7918627262115483
5.91450859621476	8.859540939331055	-3.5859770774841304	-3.396940231323242	-4.040431976318359
6.16491344810812	8.328704833984375	-2.7231924533843994	-3.490097999572754	-3.673283815383911
5.69032830798549	9.948321342468262	-2.7308759689331055	-3.7647552490234375	-3.4326708316802974
5.64380765353146	8.439741134643555	-2.0639498233795166	-3.0854384899139404	-3.261894941329956
5.4719568478095	9.45165729522705	-1.9412480592727661	-3.5859260559082027	-3.1909825801849365
5.75769431025293	9.234048843383789	-1.608344316482544	-3.815457344055176	-3.320982694625855
5.4641586003267	7.455669403076172	-3.2300014495849605	-2.501199245452881	-3.014333963394165
4.9874141417249	8.906684875488281	-3.5505774021148686	-3.1758310794830322	-3.4906475543975826
5.56626142464744	9.232609748840332	-2.0565505027770996	-3.6602706909179687	-3.3765895366668706
5.84116259211749	8.959242820739746	-4.967452049255371	-3.237776279449463	-3.940424680709839
5.43093624189913	8.861833572387695	-1.6559734344482422	-3.7800302505493164	-3.5512168407440186
5.61436428888466	9.655869483947754	-2.0291121006011963	-3.5324578285217285	-3.2290303707122803
5.58830259341594	10.261463165283203	-2.8542213439941406	-3.7181954383850098	-3.6855432987213135
5.77277125565547	8.970646858215332	-0.712233304977417	-3.872394561767578	-2.975088357925415
5.71670888483334	8.363618850708008	-3.8634119033813477	-3.004368543624878	-3.289905309677124
5.98042257890778	7.506201267242432	-2.0584287643432617	-3.1049342155456543	-3.194353580474854
5.89367949403784	10.391939163208008	-1.704331636428833	-4.09722900390625	-3.2573311328887944
5.64943569145998	8.031020164489746	-1.9850786924362183	-3.529442310333252	-2.9523832798004146
5.88016701233436	7.594358444213867	-3.3846354484558105	-2.607271909713745	-3.2038061618804936
6.15900033969029	9.662660598754883	-4.452391147613525	-3.49644136428833	-4.020516395568848
5.82173081369949	9.332840919494629	-4.160552024841309	-3.2270781993865967	-3.710538625717163
5.23710140925306	7.820068836212159	-2.2189242839813232	-2.9049909114837646	-2.9127719402313237
5.65454071895072	9.498591423034668	-3.482317209243775	-3.5169792175292964	-3.955122709274292
5.71856248318993	9.92204761505127	-3.8879358768463135	-3.605473279953003	-4.1798176765441895
5.17380426251086	8.291133880615234	-2.6539037227630615	-2.9186925888061523	-3.2581164836883545
5.65095196423492	9.552458763122559	-4.398655891418457	-3.466090202331543	-4.419274806976318
5.68117355569535	8.146688461303711	-3.2327768802642822	-2.9158368110656734	-3.582916498184204
4.37574810809801	7.6586012840271005	-2.250692844390869	-2.6189849376678467	-2.3426854610443115
5.73395945485716	8.123942375183105	-1.0779215097427368	-3.1990466117858887	-2.925675392150879
5.72928674131405	8.841341018676758	-2.124023199081421	-3.7422132492065425	-3.4306764602661133
5.82958717082745	10.525894165039062	-2.5277273654937744	-4.170645713806152	-3.7095615863800053
5.93918037958779	9.7527494430542	-1.6988114118576052	-3.717548370361328	-3.286527633666992
5.44439498089495	9.89121150970459	-3.092932939529419	-3.6369411945343013	-3.390105962753296
5.14975640639438	9.440792083740234	-2.567534923553467	-3.0083847045898438	-3.151418685913086
5.52922867566799	8.162614822387695	-3.2636940479278564	-3.1472811698913574	-4.150020122528076
5.75020876227061	8.505898475646973	-1.1680957078933716	-2.754185676574707	-2.711463689804077
4.91385293700516	9.720122337341309	-1.756239891052246	-3.509241104125976	-2.9097030162811275
5.93630309585333	8.123167037963867	-2.9198412895202637	-3.013566255569458	-3.4404284954071045
5.33465300286919	7.067511558532714	-3.117594003677368	-2.337451934814453	-3.14079475402832
5.82100838398017	10.532949447631836	-2.219395875930786	-4.186541557312012	-3.4759738445281982
5.57851785524924	7.4092817306518555	-3.117310762405395	-2.6709794998168945	-2.9930844306945796
5.3238909539773	7.430440425872803	-0.5985159873962402	-2.908720254898071	-2.6731226444244385
5.9517101964148	9.292352676391602	-3.059432029724121	-3.5446066856384277	-3.7535512447357178
6.01570640713147	7.5789880752563485	-3.4621338844299316	-2.9011716842651367	-3.2536714076995854
5.43557378797214	7.295837879180909	-2.808213949203491	-2.852813720703125	-3.18249773979187
5.61504421709762	9.9213714599609375	-1.9884933233261106	-3.882028102874756	-3.3035070896148686
5.79866362766977	9.58279037475586	-2.4546151161193848	-3.3980159759521484	-3.1639115810394283
5.75105504357326	7.597957134246826	-2.388645648956299	-2.8214545249938965	-2.8869349956512447
5.4594906910815	9.343117713928223	-1.944776654243469	-3.1984975337982178	-2.489593267440796
5.6241604415328	9.096938133239746	-1.4989633560180666	-3.302788734436035	-2.8960583209991455
6.14011573590503	8.914875984191895	-1.3379484415054321	-3.7635791301727295	-3.5716135501861572
5.35061205110113	9.104336738586426	-1.7311983108520508	-3.3618745803833003	-3.0087597370147705
5.76638027475088	8.053372383117676	-3.922787189483643	-3.040320873260498	-3.5576062202453613
6.12179751057545	10.570719718933105	-2.0357909202575684	-4.373140811920166	-3.705406904220581
5.65888987619766	8.023409843444824	-1.9386514425277708	-3.151260852813721	-2.917938232421875
6.19904956493057	9.942453384399414	-3.95693039894104	-3.559041023254394	-4.591352462768555
5.94090505712529	9.4699554443359375	-2.139387845993042	-3.8388795852661133	-3.293205738067627
5.75113739700336	7.680181503295898	-1.852864384651184	-3.0386278629302974	-3.046129941940308
5.82369634788567	8.494539260864258	-2.335700511932373	-3.198416233062744	-3.320512056350708
5.67549898951635	9.75751781463623	-2.269660472869873	-3.7657310962677006	-3.168168306350708
5.98600361601039	7.770063877105713	-1.3970434665679932	-3.25801420211792	-2.895977735519409
5.63676719066969	9.589372634887695	-2.0581557750701904	-3.513577461242676	-3.115496873855591
5.01602991250498	9.06910514831543	-4.360650539398193	-3.177456855773926	-3.6964101791381836
4.86050262991076	10.007636070251465	-2.042654275894165	-3.6015126705169678	-2.8406059741973877
5.96664403466158	10.107291221618652	-2.273724317550659	-3.8597369194030766	-3.356385469436646
5.4413652915965	10.426777839660645	-2.589055299758911	-4.105936527252197	-3.5928914546966553
5.74224546873122	7.92108678817749	-2.8479437828063965	-3.1441631317138667	-3.0719840526580815
5.92919701166361	8.71022891998291	-1.8881233930587769	-3.8481009006500244	-3.4105422496795654
5.996832125848	8.494233131408691	-0.8502415418624878	-3.9840450286865234	-3.5354349613189697
5.7781546692299	7.294051647186279	-3.077467441558838	-2.931690216064453	-3.27378511428833
5.45695945397456	9.073744773864746	-2.415902853012085	-3.185210704803467	-3.10738205909729
5.80985944199921	7.511885166168213	-2.5700628757476807	-2.118870735168457	-2.493021249771118
5.14110404188251	10.278310775756836	-2.4074182510375977	-3.8907105922698975	-3.7907955646514893
4.42337112838493	7.175529956817627	-2.3994531631469727	-2.128474235534668	-2.1613662242889404
4.64085806408575	9.190486907958984	-2.3914668560028076	-3.447406768798828	-2.935291051864624
5.81707780142898	8.633051872253418	-1.7002282142639162	-3.8302714824676514	-3.186911821365356
5.81093671703394	7.252628803253174	-2.6693902015686035	-2.642754316329956	-3.1759655475616455
5.43301310395271	7.838893413543702	-0.9777798652648926	-3.177341938018799	-2.8931210041046143
6.00539604228278	7.601176261901856	-2.0031185150146484	-2.833975076675415	-2.8202457427978516
5.80410010843438	10.2899808883667	-1.9515584707260132	-3.8818521499633794	-3.3133876323699947
4.84611190593475	7.807650089263915	-3.4884698390960693	-2.567338228225708	-3.270711898803711
5.20629296248649	8.634390830993652	-4.422672748565674	-3.196142673492431	-3.9308989048004146
5.77191419840312	8.756969451904297	-1.8398382663726807	-3.078562736511231	-2.9512012004852295
5.49494269444178	7.581744670867919	-3.8615756034851074	-2.7366151809692383	-3.307060480117798
6.00257352809035	9.629977226257324	-3.893155813217163	-3.57468843460083	-4.033500671386719
5.78765008084927	6.959854602813721	-2.87094783782959	-1.958299160003662	-2.5753796100616455
4.88730511595906	7.871235370635986	-3.2205615043640132	-2.9560065269470215	-3.2559316158294673
5.87305892270741	8.420893669128418	-1.7983255386352537	-3.22391128540039	-2.9757432937622066
5.61960660893322	7.655432224273682	-4.047845363616943	-2.2853844165802	-2.742825746536255
5.21978147211587	8.653430938720703	-2.540009021759033	-3.4820272922515874	-3.265976190567016
5.56627748525746	8.051485061645508	-2.9858264923095708	-3.0521883964538574	-3.26089334487915
5.76067441737093	8.03918743133545	-1.6956629753112793	-3.0103812217712402	-2.853971004486084
5.52539975162683	7.695935249328613	-3.0949165821075435	-2.6228249073028564	-3.088913679122925
5.43853235318081	7.834376335144044	-3.058844566345215	-2.9483489990234375	-3.3276212215423584
5.10992160178393	7.307297229766846	-1.684664249420166	-2.946481227874756	-3.047884225845337
5.78864097351639	9.475709915161133	-4.448044776916504	-3.413701057434082	-4.1485466957092285
5.54258872511521	7.75931739807129	-1.923270344734192	-3.043450355529785	-2.768838882446289
5.26793474805942	8.949789047241211	-1.8892148733139036	-3.52146577835083	-3.1806571483612056
5.48954518477288	9.158016204833984	-3.5880403518676753	-3.1888458728790283	-3.872144937515259
5.57775040953385	10.547012329101562	-2.2088825702667236	-3.774179697036743	-2.9289262294769287
5.20811270389653	9.7428131103515625	-2.3837532997131348	-3.4499964714050293	-3.0380184650421147
5.59208498006592	10.242980003356934	-1.6526957750320435	-3.66240644454956	-3.112194299697876
5.48585577877985	8.593287467956543	-1.034396767616272	-3.4402589797973633	-3.2242467403411865
6.07390227525842	8.078072547912598	-2.4267160892486572	-3.2710816860198975	-3.20632529258728
5.83205165006227	9.854164123535156	-4.621011734008789	-3.8088932037353516	-4.313326358795166
5.72884350531826	9.55550479888916	-1.5408194065093994	-3.55356502532959	-2.9962027072906494
5.78984154846015	8.781106948852539	-1.2216147184371948	-3.6083784103393555	-3.308231592178345
5.93936660626376	7.686082363128662	-3.148764133453369	-3.3588070869445796	-3.8497917652130127
5.62323250957923	8.175581932067871	-2.83579421043396	-3.3526058197021484	-3.5783829689025883
5.84945169865896	7.225703239440918	-2.977718114852905	-2.9209187030792236	-3.1583220958709717
5.0792347665438	6.8580617904663095	-2.8679497241973877	-2.2481908798217773	-2.482954263687134
5.79248141474209	9.397187232971191	-4.007620811462402	-3.2506957054138184	-3.8257009983062744
5.6391109286061	7.990522861480713	-1.3906655311584473	-3.5355467796325684	-3.105565071105957
5.66515194435211	7.657806873321533	-2.9128224849700928	-3.0910954475402828	-3.414421796798706
5.47131881757972	7.247178554534912	-1.2685714960098267	-2.4973130226135254	-2.366840124130249
5.45429229759785	8.866050720214844	-2.016601324081421	-3.4226436614990234	-3.3359537124633794
5.53909082200008	9.370540618896484	-1.1046310663223267	-3.162155151367187	-2.585505723953247
5.63944355221639	8.049932479858398	-1.6781277656555174	-3.2792415618896484	-3.327641487121582
5.68092238872596	8.815683364868164	-1.623564600944519	-3.40205979347229	-3.2891266345977788
5.73500828648071	7.474387645721436	-3.176470279693603	-2.518169641494751	-3.1677072048187256
5.66144841542242	8.53598403930664	-2.570098876953125	-3.030999183654785	-2.593989133834839
5.64512418153577	8.610454559326172	-2.6339142322540283	-3.304111480712891	-3.4739515781402583
5.16451851625025	8.640700340270996	-3.390790224075317	-3.484452247619629	-4.08550500869751
6.0559487839283	8.388609886169434	-1.4365909099578857	-3.295953273773194	-2.8944094181060795
5.8610444272682	9.544381141662598	-1.6106306314468384	-3.68652081489563	-3.656742811203003
5.72488025729133	8.078897476196289	-1.9511295557022097	-3.4071531295776363	-3.205812692642212
5.45313757930633	8.155386924743652	-1.333557367324829	-3.3717813491821285	-3.2349331378936768
5.23397529882338	9.860851287841797	-1.5038374662399292	-4.226025104522705	-3.715566396713257
5.34848885145704	9.11555290222168	-2.295048475265503	-3.214782238006592	-3.0764894485473633
6.03848170819503	8.259657859802246	-3.335881471633911	-2.8795623779296875	-3.585467576980591
5.69142611223809	7.747089385986328	-3.447046279907227	-2.541965961456299	-3.319025754928589
5.50922610901191	10.017487525939941	-2.1501405239105225	-4.083352088928223	-3.586667776107788
6.22778076368758	9.361249923706055	-2.6127266883850098	-3.608060836791992	-3.3300974369049077
5.81450878513957	8.246155738830566	-3.5026538372039795	-2.8343775272369385	-3.1993200778961186
5.61894200148583	8.621735572814941	-1.0484789609909058	-3.36031436920166	-2.921925306320191
5.8590909586593	8.357081413269043	-1.2737555503845215	-3.414398670196533	-3.3319330215454097
5.66757767372495	9.062776565551758	-3.6791725158691406	-3.3299636840820313	-3.579159498214722
5.40832977947711	9.302891731262207	-3.005950450897217	-3.3267946243286133	-3.435992956161499
5.51652440278881	8.191502571105957	-3.6691441535949707	-3.036032676696778	-3.493916511535645
6.09005263982222	8.740598678588867	-2.1537468433380127	-3.3592467308044434	-3.6450750827789307
5.72805017323022	9.970333099365234	-2.8846485614776616	-3.6431732177734375	-3.8612473011016846
5.76913844840846	9.583374977111816	-4.494072914123535	-3.7916526794433594	-3.903407573699951
5.47956808342519	10.219603538513184	-0.5196716785430908	-4.1226983070373535	-3.553454875946045
5.76546248041398	9.57339096069336	-4.178885459899902	-3.4278228282928467	-3.670448303222656
5.75358688898937	8.663002014160156	-1.5527967214584353	-3.651984214782715	-3.191776037216186
5.51937330891512	9.867648124694824	-2.2049059867858887	-3.769494771957398	-3.116405725479126
5.82723665850452	9.398015975952148	-2.943140268325805	-3.3983325958251953	-3.171875476837158
5.85340636146653	8.614299774169922	-1.6753631830215452	-3.0796549320220947	-2.828540802001953
5.76025872415482	9.5094633102417	-3.821785926818847	-3.648629665374756	-4.194155216217041
5.42827896249725	8.422496795654297	-1.927558898925781	-3.3311867713928223	-3.404520750045777
5.78441379786926	9.068174362182617	-3.085837364196778	-3.410431146621704	-3.513289928436279
6.15424880177824	8.603620529174805	-1.819831609725952	-3.770972490310669	-3.5791268348693848
5.65939746303472	9.59483528137207	-3.1133406162261963	-3.155703067779541	-3.3649051189422603
5.30415765277652	9.15881061553955	-2.9192843437194824	-3.253011465072632	-3.4746344089508057
5.81672198164987	8.155941009521484	-1.2571967840194702	-3.3660497665405273	-3.1903536319732666
5.92979390925969	8.161956787109375	-4.052738189697266	-2.759993076324463	-3.47163987159729
5.2767382125515	9.8863372802734375	-3.0990550518035893	-3.7310910224914555	-3.4078533649444585
5.85987586729917	8.202157020568848	-0.9238440990447997	-3.0822741985321045	-3.002882719039917
6.26494124470159	9.950539588928223	-3.8838446140289307	-3.8626208305358887	-4.047213554382324
5.85510104799817	9.283562660217285	-3.529329299926758	-3.520009994506836	-3.942603349685669
5.15128017419891	7.8829498291015625	-2.151777982711792	-2.667584180831909	-2.731680154800415
5.08762501867005	8.7889251708984375	-3.287268877029419	-2.801985263824463	-2.7146027088165283
5.95090450143101	9.882932662963867	-1.4378024339675903	-4.017440319061279	-3.6699471473693848
5.28162352897352	9.024714469909668	-1.6228625774383545	-3.7711591720581055	-3.1380946636199947
5.63970127679223	8.604145050048828	-1.070502519607544	-3.35174560546875	-3.0802626609802246
3.86564965734234	13.145907402038574	2.4661872386932373	-2.2294840812683105	-1.2949528694152832
5.8001653350395	8.662760734558105	-1.572282075881958	-3.4294779300689697	-3.001861810684204
5.5696472104104	8.348227500915527	-1.3474559783935547	-3.3062081336975098	-2.845641613006592
5.68764389230939	9.389759063720703	-4.408495903015137	-3.3365602493286133	-3.9647698402404785
5.79808141940528	9.639665603637695	-2.213545322418213	-3.3312249183654785	-3.390045404434204
5.73921746811787	8.724510192871094	-2.2638063430786133	-3.2861106395721436	-3.2891020774841304
5.91645698769078	9.5234956741333	-3.9499809741973877	-3.552415132522583	-4.141720294952393
5.86458690746137	7.600793361663818	-1.2497632503509521	-2.8993520736694336	-2.5725338459014893
5.5594765151712	9.456864356994629	-2.1705644130706787	-3.5232090950012203	-3.306996583938598
5.65242824845548	7.577199459075929	-1.7054595947265625	-3.0229730606079106	-3.0260369777679443
5.75104751422197	10.334006309509277	-2.6372063159942627	-4.122232437133789	-3.7194824218750004
5.54963016754947	7.951395511627197	-1.821618676185608	-2.83668851852417	-2.6971776485443115
5.50237714313013	7.894460678100586	-3.2429139614105225	-2.9163885116577144	-3.3802306652069096
4.55469701019671	8.878843307495117	-2.827671527862549	-2.7062673568725586	-2.8807313442230225
5.08364784015052	7.955581665039063	-3.0654823780059814	-2.8308815956115723	-3.1943287849426274
6.01378082354367	7.5045552253723145	-2.191310405731201	-3.5802791118621826	-3.181033611297608
5.6698265580412	9.391117095947266	-3.331880569458008	-3.4065670967102046	-3.8196818828582764
5.60995637862883	9.887628555297852	-2.167057514190674	-3.693674325942993	-3.148988962173462
5.07961695795856	9.444738388061523	-1.6025303602218628	-3.525824069976806	-2.921722650527954
5.74922770828499	9.496533393859863	-4.7651753425598145	-3.586110830307007	-4.074219703674316
5.38290074020351	10.33018684387207	-2.2810795307159424	-3.9573390483856197	-3.5915515422821045
5.50599440547092	9.141641616821289	-3.0187859535217285	-3.4819097518920894	-3.5825543403625493
3.82727899940495	14.310455322265625	2.1738433837890625	-3.5641961097717285	-1.1341345310211182
5.89826545786057	7.999178886413574	-3.6874339580535893	-2.9152727127075195	-3.945673704147339
5.5121735256563	9.162031173706055	-2.365349531173706	-3.201310157775879	-3.2364718914031982
5.63339166172645	8.416647911071777	-1.5337449312210083	-3.3677520751953125	-3.4534919261932373
5.73412754711835	9.575366020202637	-2.1277337074279785	-3.4662528038024902	-2.945348978042602
5.1394355512873	8.962347030639648	-3.857736349105835	-3.1992902755737305	-2.929948091506958
5.75667156335258	8.6926116943359375	-3.5882859230041504	-3.043718338012695	-3.8176772594451904
5.69011383291001	9.868623733520508	-2.1757142543792725	-3.8173880577087407	-3.7383019924163823
5.55014633051884	10.112298011779785	-2.622284412384033	-3.957095146179199	-3.7744498252868652
5.92460330976232	8.240955352783203	-1.8049552440643313	-3.0937905311584473	-3.0127646923065186
5.84218379739341	7.161776065826417	-3.2726547718048096	-2.929690361022949	-3.359521627426147
5.58086534615412	9.10776424407959	-1.5483564138412478	-3.6940178871154785	-3.2761471271514893
5.54394083252432	10.413619041442871	-2.0592353343963623	-4.076377868652344	-3.5451345443725586
5.73414302060804	8.552982330322266	-2.1138031482696533	-3.16971206665039	-2.9500787258148193
6.60990854291149	8.74832820892334	-4.900423526763916	-3.8939211368560795	-3.9245831966400146
5.97185945864426	9.58865737915039	-1.1597532033920288	-3.966013431549072	-3.6481165885925293
5.65739148235928	7.624547481536865	-1.9674150943756101	-2.8505353927612305	-2.6908352375030518
5.52281045790148	7.886272430419922	-2.6228742599487305	-2.89919638633728	-3.507838487625122
5.97866278212891	7.961047649383544	-3.5382721424102783	-2.780930280685425	-3.602268934249878
5.78018586749918	9.051143646240234	-2.749514579772949	-3.527265787124634	-3.7234613895416264
5.40835099338521	9.123832702636719	-2.7852165699005127	-3.5702438354492187	-3.337918996810913
5.84649856475056	8.440372467041016	-1.0452091693878174	-3.74429178237915	-3.2079100608825684
5.60016283282932	9.024896621704102	-1.0746859312057495	-4.073285102844238	-3.7298951148986816
5.66924008695763	7.751376628875732	-1.6548162698745728	-2.9244363307952885	-2.903657913208008
5.50655112796053	7.628267765045166	-4.79349946975708	-3.71044921875	-3.5787432193756104
5.77194567000597	8.2978057861328125	-3.0875041484832764	-2.384638547897339	-3.0864794254302974
5.84591228368152	10.456318855285645	-2.1949188709259033	-4.057055473327637	-3.74259877204895
5.5772845059749	9.594507217407227	-2.1085686683654785	-3.4333157539367676	-3.120987415313721
6.48741421453388	9.338833808898926	-1.7729971408843994	-3.696753740310669	-3.692042112350464
5.72304504861355	8.849082946777344	-2.8118691444396973	-2.9620339870452885	-3.1579959392547607
6.04946628303704	10.531461715698242	-2.0908844470977783	-4.165640354156494	-3.7426328659057617
4.63827736362482	8.848796844482422	-3.2489254474639893	-3.336639404296875	-2.8866493701934814
5.60876703954899	9.51518440246582	-3.9533727169036865	-3.3863625526428223	-3.8563425540924072
6.28636865801344	8.92796802520752	-1.3601388931274414	-4.138922214508057	-3.3913469314575195
5.10750614215797	9.138204574584961	-2.304029941558838	-3.420469999313354	-3.115143775939941
5.49157981015926	9.013407707214355	-1.7229111194610596	-3.2491481304168706	-3.0318992137908936
5.62240577085638	9.028329849243164	-4.819065570831299	-3.5147953033447266	-4.1537604331970215
5.18271632179151	8.182098388671875	-3.481131076812744	-3.0453076362609863	-3.7265238761901855
5.6228522717108	9.24945068359375	-4.092215061187744	-3.3034591674804683	-3.7964420318603516
5.25649039992667	9.630119323730469	-3.6296873092651367	-3.4817068576812744	-3.150047063827515
5.67485854134101	9.004434585571289	-3.3788070678710937	-3.132256507873535	-3.729199171066284
5.83637455350721	10.198413848876953	-1.9067926406860352	-4.088144302368164	-3.1516895294189453
5.71569970014671	7.317347526550292	-2.018156051635742	-2.736490488052368	-2.785649538040161
5.08987205279666	7.535015106201173	-2.1011528968811035	-2.506387233734131	-2.6257102489471436
5.60892998873802	9.516057968139648	-1.2152886390686035	-4.166104793548584	-3.645695209503174
5.12624775430948	8.991250991821289	-0.9981624484062195	-3.3616433143615723	-3.0576205253601074
4.9822623473843	8.619227409362793	-3.757707118988037	-2.553192138671875	-3.5305566787719727
5.7111742391563	8.992021560668945	-2.9523830413818364	-3.1867189407348633	-3.468085527420044
5.70029177096826	9.488107681274414	-2.183579683303833	-3.414244413375855	-3.124894857406616
5.76805385762213	9.510512351989746	-1.7992337942123415	-3.4721357822418213	-3.2926657199859615
5.63317562370595	8.500907897949219	-1.853516101837158	-3.1641407012939458	-3.1148548126220703
5.71315445687357	9.82417106628418	-1.5263960361480713	-4.161116123199463	-3.608534574508667
5.29647462698968	10.213640213012695	-2.566122531890869	-4.040709972381592	-3.502417325973511
5.52347241987698	8.182886123657227	-3.349560260772705	-2.702216625213623	-2.8834621906280518
5.35981575456573	8.256562232971191	-1.835284948348999	-3.345827102661133	-2.9375181198120117
4.80360259186058	9.55289363861084	-1.9035091400146482	-3.339335918426514	-2.6232657432556152
5.54303036040283	7.5239458084106445	-1.623158574104309	-2.8026793003082275	-2.558209180831909
5.98700343055642	7.923797130584717	-4.227891445159912	-3.218157291412353	-3.86395525932312
5.75974890654458	9.377236366271973	-4.968749523162842	-4.012414932250977	-3.983430147171021
5.78500709191518	9.342312812805176	-1.6983680725097658	-3.675703525543213	-3.039718866348267
5.81287029476176	9.276095390319824	-3.487536668777466	-3.14337158203125	-3.5230376720428467
5.25511947197654	9.776867866516113	-1.7818491458892822	-3.641167163848877	-3.2137267589569096
5.75042144830754	10.162545204162598	-2.4932408332824707	-3.857731580734253	-3.7474629878997803
4.52360925787656	7.7681074142456055	-2.243208169937134	-2.7058582305908203	-2.6123580932617187
5.56299389469453	8.987696647644043	-1.8502962589263916	-3.380549669265747	-3.189927339553833
5.60501608303938	9.73641586303711	-1.653130292892456	-3.814589023590088	-3.2725081443786626
5.35137693533778	7.758915424346924	-1.8805497884750364	-2.563925266265869	-2.4742655754089355
5.7331350068881	9.22252082824707	-1.5329208374023437	-3.389652967453003	-3.0776569843292236
5.89190552412356	10.084257125854492	-2.2655460834503174	-3.722632884979248	-3.666914224624634
5.66851587149597	9.642365455627441	-4.550372123718262	-3.533590316772461	-4.218878269195557
5.51025724651432	8.5992431640625	-1.588782787322998	-3.421902179718017	-3.354309558868408
5.38415745937049	8.192893981933594	-1.6353846788406372	-3.435742855072022	-3.131831645965576
5.37810114967761	8.593620300292969	-2.9098458290100098	-2.911510229110718	-3.079014539718628
5.24614076293672	7.761798858642578	-0.7792035341262817	-3.158226490020752	-2.8044731616973877
4.83607701050814	8.761487007141113	-2.424024820327759	-3.389648914337158	-3.5029001235961914
5.57377272806154	9.160721778869629	-2.696375608444214	-3.1736073493957515	-2.742225170135498
4.54678864173601	7.284575939178467	-3.0615537166595455	-2.2260782718658447	-2.707993745803833
5.91744412249359	9.516558647155762	-3.756427049636841	-3.5254974365234375	-4.0345563888549805
5.50799498010336	8.298773765563965	-3.2388052940368652	-3.0830330848693848	-3.4336464405059814
5.69369407168078	10.33251667022705	-1.9593534469604492	-4.15272331237793	-3.4586365222930904
5.72599253467994	8.747143745422363	-1.6145638227462769	-3.596803903579712	-3.4826118946075435
5.59174987660253	10.366082191467285	-2.322571039199829	-4.031397342681885	-3.4132473468780518
5.17832269193857	9.904801368713379	-0.8531420826911926	-3.126459836959839	-2.9783642292022705
5.20004160527232	9.067676544189453	-3.4163506031036377	-3.0099310874938965	-3.492501258850098
5.65846957123661	9.382437705993652	-3.347116470336914	-3.5615234375	-3.2087414264678955
5.73827486256024	9.94009780883789	-2.0692944526672363	-4.389688491821289	-3.6006760597229004
5.80998963688637	7.702950954437256	-3.8386282920837402	-3.00419282913208	-3.604205369949341
6.21056832115954	8.943544387817383	-3.17376446723938	-3.6264901161193848	-3.682393789291382
5.49668032039994	9.620660781860352	-3.5501410961151123	-3.3586349487304683	-3.4011082649230957
5.99147427600376	8.80395221710205	-1.715735673904419	-3.199144124984741	-2.9545185565948486
5.24640063996973	7.851924419403076	-2.1538634300231934	-2.98809814453125	-3.1325466632843013
5.20785156905867	8.972166061401367	-3.377254009246826	-3.6207346916198735	-3.7394320964813237
5.96617797751549	7.465611457824706	-2.734131097793579	-2.8231618404388428	-3.0302634239196773
4.99693301280025	8.738104820251465	-2.2221360206604004	-2.935418844223023	-3.1939456462860107
5.43771655117322	9.95531940460205	-1.902970552444458	-3.9736986160278325	-3.441528797149658
5.70143547244972	9.928278923034668	-2.089595317840576	-3.7623910903930664	-3.6865360736846924
5.93477730952945	7.4935007095336905	-1.747166633605957	-2.99006175994873	-3.0041587352752686
5.90653187262858	9.426155090332031	-3.1231372356414795	-3.4807679653167725	-3.408754587173462
5.76286628841588	7.498678684234619	-1.6635010242462156	-2.7010653018951416	-2.3777406215667725
5.48125829539463	9.627240180969238	-1.6765791177749636	-3.5563650131225586	-3.2370510101318364
5.47279021062233	9.695474624633789	-2.32627534866333	-3.6410932540893555	-3.4469807147979736
6.01920139699164	9.539835929870605	-2.1285440921783447	-3.5965917110443115	-3.435546636581421
5.14903127819418	6.611258029937745	-3.351148843765259	-2.1053683757781982	-2.613041877746582
5.24406498231898	9.023284912109375	-3.3052961826324463	-3.356297016143799	-3.1326498985290527
5.63406776689781	7.55647611618042	-2.5782196521759033	-2.934830665588379	-3.253558158874512
5.76988751715437	7.404766082763673	-1.3120533227920532	-2.69846248626709	-2.459364652633667
5.44587690084968	9.505531311035156	-2.717731475830078	-3.5370931625366206	-3.1816701889038086
5.51294164987196	7.9261345863342285	-1.8490087985992432	-3.0043482780456543	-3.000229597091675
4.93067081535137	8.535654067993164	-3.421083927154541	-2.73030424118042	-3.3299508094787598
5.275389597511	9.481681823730469	-3.450914144515991	-3.639268398284912	-3.6311216354370117
5.83848239703239	7.403670787811279	-1.3657896518707275	-2.9109015464782715	-2.6495521068573
4.91528972505243	7.159652709960937	-4.4102630615234375	-2.8754489421844482	-3.079918146133423
5.86753208974686	8.51060676574707	-3.9376606941223145	-3.2182583808898926	-3.786407709121704
5.49680043892246	9.7139892578125	-1.4745709896087649	-4.124176025390625	-3.6730215549468994
5.90555032990993	8.755613327026367	-3.4173624515533447	-3.082483291625976	-3.410115957260132
5.86056040068807	9.621847152709961	-4.7546000480651855	-3.742204189300537	-4.141177177429199
5.74013517322846	8.427172660827637	-3.036291599273682	-3.177893877029419	-3.138439416885376
5.63384733665822	7.789137840270996	-3.838404893875122	-2.983713388442993	-3.357995986938477
5.93491882620659	7.0982093811035165	-2.363906145095825	-2.749441385269165	-2.78464412689209
5.72858585255643	9.46875286102295	-1.7117421627044678	-4.001810550689697	-3.562474012374878
5.45576349267526	8.060223579406738	-4.160562038421631	-2.853177070617676	-3.438545465469361
5.22722511050246	10.540959358215332	-2.09270977973938	-4.110514163970947	-3.078869581222534
5.54091294408505	9.788505554199219	-4.22062873840332	-3.6313014030456543	-3.8310840129852295
5.87150652564172	9.301481246948242	-3.4961285591125493	-3.3153152465820313	-3.5568211078643803
5.52939629704834	9.23309326171875	-4.4513163566589355	-3.4337892532348633	-3.807722806930542
6.01176402924969	7.657055854797363	-2.4186716079711914	-2.7944400310516357	-3.0278820991516113
5.40025591537536	10.188703536987305	-2.0255932807922363	-3.867018461227417	-3.2098782062530513
5.32211399668982	8.53476333618164	-3.9562397003173833	-3.072064876556397	-3.5306713581085205
5.78625797223781	7.712138652801515	-1.7189466953277588	-3.2850847244262695	-3.1341469287872314
5.70914346970498	8.654411315917969	-1.7437278032302859	-3.370464324951172	-3.299334287643432
5.72931172997458	7.7524733543396	-1.3655818700790405	-3.0182247161865234	-2.9023377895355225
5.33223487323586	8.607250213623047	-3.0021729469299316	-2.871359348297119	-3.0653693675994873
5.75259062209397	8.8143892288208	-2.7647595405578613	-3.007963180541992	-3.1533863544464107
5.78604940093807	9.404230117797852	-3.0409910678863525	-3.583874464035034	-3.205007314682007
5.46161894895064	9.472715377807617	-1.7873177528381348	-3.6025958061218257	-3.4571325778961186
4.62293698803748	7.95344591140747	-2.4267733097076416	-2.8667774200439453	-3.2107417583465576
5.95038825121517	9.660314559936523	-4.055608749389648	-3.315082550048828	-4.00452995300293
5.64133952802865	8.71587085723877	-3.6314854621887207	-3.6013586521148686	-4.135175704956055
6.14981117952339	8.041430473327637	-1.2776806354522705	-3.386857032775879	-3.092595338821411
5.39105239643782	10.135306358337402	-3.1509206295013428	-3.990490913391113	-3.7612805366516113
5.55725583644719	8.847204208374023	-1.7022756338119507	-3.6605682373046875	-3.466010808944702
5.76541542467704	8.624906539916992	-1.2647956609725952	-3.469576597213745	-3.099858522415161
5.98777793679577	8.2186279296875	-1.6151901483535767	-3.4088253974914555	-3.1319715976715083
5.92536441649652	9.130812644958496	-0.7747895121574401	-4.030341625213623	-3.4054019451141357
5.50470159458208	9.85848617553711	-3.1294603347778325	-3.8735523223876953	-3.708019971847534
5.81719267452885	8.873929023742676	-2.7894437313079834	-3.184934616088867	-3.676830291748047
5.51506707257669	7.476508140563966	-3.5968844890594482	-2.208017587661743	-3.1583023071289063
6.0383763035478	8.30627727508545	-3.2242391109466553	-3.2419486045837402	-3.8401999473571777
5.69430885399283	8.106464385986328	-2.097771167755127	-3.43690824508667	-3.2996203899383545
5.09984875136754	9.831266403198242	-4.057135581970215	-3.732727527618408	-3.1577169895172124
6.35779974159128	7.769951343536376	-4.179713726043701	-2.990129947662353	-3.826103925704956
5.74196257766601	9.066571235656738	-1.3374159336090088	-3.7354605197906494	-3.2425312995910645
6.18579673084394	7.4481916427612305	-3.711294412612915	-3.22616958618164	-3.3449032306671143
5.61770379525697	9.6407318115234375	-4.060150623321533	-3.76133394241333	-3.69608473777771
5.2643094882419	8.175695419311523	-2.929694175720215	-2.856175661087036	-3.174895286560059
5.59796076811074	9.251326560974121	-1.384076476097107	-3.526960849761963	-3.0495259761810303
5.19846523927236	9.495079040527344	-1.46231746673584	-3.7123818397521973	-3.448029279708862
5.64584371370524	8.762490272521973	-1.1706112623214722	-3.7598259449005127	-3.2238943576812744
6.26252791031125	8.67229175567627	-2.8529441356658936	-2.8729381561279297	-3.202855825424195
5.68056979939343	9.654892921447754	-2.1163570880889893	-3.4948339462280273	-3.420114994049072
6.03736525237456	8.751277923583984	-2.7667648792266846	-3.20038366317749	-3.548274278640747
5.97995129335572	7.856701374053954	-1.1576447486877441	-3.1430096626281743	-2.9413368701934814
4.87800236230486	10.79119873046875	-1.5705943107604978	-3.5621232986450195	-2.7369000911712646
5.52426629366508	8.788657188415527	-1.5503910779953	-3.3493528366088863	-3.1457893848419185
6.04919381967377	8.406612396240234	-0.9305647611618042	-3.766040802001953	-3.6485087871551514
5.82458489104546	10.14073657989502	-1.804623007774353	-4.070066928863525	-3.595653772354126
6.25171367699146	7.990040302276612	-1.5941348075866701	-3.1690735816955566	-2.9752800464630127
5.29268083945579	8.63112735748291	-2.289943218231201	-3.195171356201172	-2.897455453872681
5.21611925120674	7.405358314514161	-0.9166182279586792	-2.833441734313965	-2.5696985721588135
6.21723490438237	8.884415626525879	-1.163567304611206	-3.662304639816284	-3.168068885803222
5.57119259284282	10.116982460021973	-1.6154053211212156	-3.537931442260742	-3.0276830196380615
5.56622911589478	10.374074935913086	-2.2903764247894287	-4.304288387298584	-3.4877076148986816
5.59758609096469	8.318696022033691	-3.9553730487823486	-2.7998740673065186	-3.54156231880188
5.39865409310193	8.4752836227417	-4.077091217041016	-2.859524726867676	-3.5647807121276855
5.49397513709617	10.109664916992187	-2.3736579418182373	-3.772700071334839	-3.4233934879302974
5.98939665193913	9.328137397766113	-3.6286168098449707	-3.6514968872070312	-3.9494519233703618
5.45762513307032	7.747588157653809	-2.9931769371032715	-3.188808917999268	-3.693910837173462
5.956741799772	9.392165184020996	-2.4512228965759277	-3.786593914031983	-3.6690466403961186
5.40704506215642	9.82886028289795	-1.9079080820083618	-3.8845951557159424	-3.2865331172943115
5.59164154918683	9.7893705368042	-2.3383471965789795	-3.8734965324401855	-3.548494815826416
5.22553581918751	8.218055725097656	-1.6099889278411865	-3.1900939941406254	-2.9411282539367676
5.26406717213282	7.874891757965088	-3.411858320236206	-2.8085005283355713	-2.9709248542785645
5.92577512646874	8.571228981018066	-4.288519859313965	-3.264216423034668	-3.641588449478149
5.24077668999659	9.4553680419921875	-3.5583822727203365	-3.2122325897216792	-3.610402822494507
6.01163232268719	7.210817813873292	-2.6064088344573975	-2.448828935623169	-2.8865549564361572
6.15194818749366	9.279126167297363	-1.4510308504104614	-3.990303516387939	-3.5286996364593506
5.73565510927668	9.30675983428955	-3.497567176818847	-3.58515214920044	-3.8321931362152104
5.92135865823182	7.1103105545043945	-2.8946046829223637	-2.6363492012023926	-2.953453779220581
6.0354329533843	8.611083984375	-3.9692461490631104	-3.253561019897461	-3.8113605976104736
5.7942699734316	8.5241851806640625	-2.8514602184295654	-3.30445408821106	-3.5259802341461186
5.51216258478821	9.814568519592285	-2.38112473487854	-3.4901313781738277	-3.334566116333008
6.02051262539801	10.241971015930176	-1.9357770681381226	-3.824885368347168	-3.475314140319824
5.94951415097775	9.166924476623535	-0.9201676249504089	-3.9948461055755615	-3.4935877323150635
5.43487153908472	10.186055183410645	-2.1314029693603516	-3.8783154487609863	-3.2859046459198
5.54845256978511	7.980945587158203	-1.5736312866210937	-3.2553863525390625	-2.6996777057647705
5.91569795692963	7.277914047241211	-3.0519478321075435	-2.9367144107818604	-3.2904555797576904
6.10807269196205	9.10830307006836	-1.0915136337280273	-4.055902481079102	-3.680220365524292
5.60979681496514	7.364878177642822	-2.67140531539917	-3.0661189556121826	-3.343590259552002
5.38947352872533	7.847942352294922	-3.496714353561402	-2.7415108680725098	-3.5059950351715083
5.46771961369801	10.262237548828125	-2.034273624420166	-3.902358531951904	-3.449689149856568
5.22625111740206	9.287670135498047	-3.453973531723023	-3.4752073287963867	-3.6000831127166744
5.16348872674743	8.86003303527832	-1.1685634851455688	-3.0121953487396245	-2.457277774810791
5.57330162925285	7.153526782989501	-2.5865871906280518	-2.6634457111358643	-2.89242696762085
5.84668615573486	7.76311731338501	-3.1742703914642334	-3.0399975776672363	-3.3822488784790044
5.86679513776837	9.62761402130127	-4.468657970428467	-3.5838522911071777	-4.355695724487305
5.10832990268401	10.049077033996582	-1.872540831565857	-3.616115808486938	-3.110189199447632
5.20377259423274	7.87052059173584	-2.0703125	-2.9332375526428223	-3.051780462265014
5.67047528408369	8.85711669921875	-1.1265147924423218	-3.5324847698211665	-3.0899858474731445
5.4238181181859	9.745465278625488	-1.7147232294082644	-3.505598545074463	-3.2933166027069096
5.84112471288363	10.006119728088379	-3.4915452003479	-3.7335052490234375	-3.718376398086548
5.02218711789036	7.39274263381958	-0.9307900667190553	-2.353227138519287	-2.2265853881835937
5.47867033278099	9.080863952636719	-4.022215843200684	-3.448552131652832	-3.5948503017425537
5.8265368394321	9.60412883758545	-2.048670530319214	-3.7484321594238277	-3.8616316318511963
5.90106754620423	9.757672309875488	-2.3239243030548096	-3.6682543754577637	-3.2829506397247314
5.35933824217291	10.051225662231445	-2.4393692016601562	-3.7425119876861572	-3.7772490978240967
5.57217823593771	8.800629615783691	-4.993097305297852	-3.296143054962158	-4.136699676513672
6.55642325586106	10.322857856750488	-1.7934942245483398	-4.523600101470947	-4.007561206817627
5.55507809084984	10.080727577209473	-2.427894115447998	-3.7992401123046875	-3.427748441696167
5.64391488162595	9.207413673400879	-3.393040180206299	-3.2813448905944824	-4.052545070648193
5.44860406413431	9.416717529296875	-3.0549986362457275	-3.501646041870117	-3.487652778625488
6.19234670079617	10.313499450683594	-1.9518107175827026	-4.517910003662109	-3.697425365447998
5.88769392609266	9.663309097290039	-2.577099323272705	-3.7767341136932373	-3.368250131607055
6.24647032465612	8.649486541748047	-2.093421220779419	-3.124324321746826	-3.1049644947052
5.55798455930285	9.092771530151367	-1.853987693786621	-3.6795942783355713	-3.458401918411255
5.26569014386767	10.427316665649414	-2.0836021900177	-4.18411111831665	-3.291705369949341
5.2785516985353	9.291614532470703	-4.2169108390808105	-3.3174223899841304	-3.7836506366729736
5.89364738926367	9.846471786499023	-1.6092746257781985	-3.9966652393341064	-3.774719476699829
5.4717880393243	7.85103416442871	-2.1668314933776855	-2.8495326042175293	-3.1044600009918213
5.11294418725838	10.258834838867187	-2.3190808296203613	-3.8436737060546875	-3.560854911804199
5.30562341368222	10.134977340698242	-1.3129677772521973	-3.26592206954956	-2.3221161365509033
5.58005613952313	7.329864025115967	-2.886181831359863	-2.353461742401123	-2.397761106491089
5.84324515918162	8.592559814453125	-1.8302541971206665	-3.3950273990631104	-3.426295757293701
5.27860772371143	8.832601547241211	-3.29184103012085	-2.901639938354492	-3.244236946105957
6.06174571722291	9.5962495803833	-3.708314180374145	-3.6527457237243652	-3.896592617034912
5.74607704683347	8.085119247436523	-3.3793511390686035	-3.074887275695801	-3.5894827842712402
6.05745605233379	8.564212799072266	-1.2607157230377197	-3.599239826202392	-3.5949974060058594
4.70980749488963	7.746884346008301	-2.9774959087371826	-2.421579122543335	-2.665342092514038
5.73527422600286	8.821971893310547	-1.4378975629806519	-3.3071417808532715	-3.2829430103302
5.51704949914821	9.053093910217285	-4.30005407333374	-3.4892032146453857	-3.9806272983551025
5.77947872942163	8.985342025756836	-1.9144257307052612	-3.4249815940856934	-2.944896936416626
6.24515252746878	8.703365325927734	-2.3942196369171143	-3.4027028083801265	-3.491300344467163
5.62149317361952	7.102910995483398	-2.607607841491699	-2.20223331451416	-2.7226526737213135
5.9265527966572	9.568488121032715	-3.161542654037476	-3.6930434703826904	-3.919214963912964
5.88561039522459	7.761091232299804	-2.7284531593322754	-2.9747910499572754	-3.3455271720886235
5.96352726945932	9.147103309631348	-3.0270817279815674	-3.27327823638916	-3.3321435451507573
5.5442881429135	9.432107925415039	-2.8079867362976074	-3.4370861053466797	-3.3408553600311275
4.9416664116509	7.7761240005493155	-2.145019769668579	-2.639974355697632	-2.7317092418670654
5.52964971047701	8.022485733032227	-1.9571303129196167	-3.2660346031188965	-3.1084520816802974
5.39746986087834	7.681275844573975	-1.36959969997406	-3.067728281021118	-2.9362833499908447
5.52406586323167	9.680251121520996	-1.5173736810684204	-3.3473625183105464	-2.764249563217163
5.80833807507099	7.814096927642822	-1.734627604484558	-2.9736995697021484	-2.8996670246124268
5.44333932902851	9.7763519287109375	-2.3602075576782227	-3.7561144828796382	-3.072608709335327
6.01482982357115	8.381339073181152	-1.7499520778656006	-3.7354061603546143	-3.5793361663818364
6.1189850744829	10.527775764465332	-2.496208906173706	-4.368428707122803	-3.8979861736297607
5.97355532853961	9.899008750915527	-1.602039098739624	-4.284936904907227	-4.005551815032959
5.81330443931289	9.902902603149414	-3.9057269096374507	-3.603015184402466	-4.094231128692627
5.68979756323904	9.08110523223877	-2.0891590118408203	-3.269296169281006	-3.2656552791595455
5.87571818336036	8.06558895111084	-1.683725357055664	-2.935062885284424	-2.624865770339966
5.36445476290864	9.425286293029785	-2.3111488819122314	-3.619597196578979	-3.401304006576538
6.15551456529305	8.920702934265137	-2.5162765979766846	-3.340162992477417	-3.68761944770813
5.19765432222122	8.71878719329834	-1.2305026054382324	-3.507119655609131	-3.3389928340911865
5.59943341474697	9.897270202636719	-4.208044052124023	-3.8924002647399902	-4.111737251281738
5.09107740530351	9.5269317626953125	-2.720456123352051	-3.5194158554077144	-3.322338819503784
5.85470273352896	8.562151908874512	-3.46783709526062	-3.1976914405822754	-3.544862747192383
5.55504438002882	7.46032476425171	-2.946385622024536	-2.457651138305664	-2.953115701675415
4.78552009556636	6.613530635833741	-2.9694273471832275	-2.6941776275634766	-2.8071367740631104
5.51609525165631	9.095232009887695	-1.1611559391021729	-3.640570640563965	-3.3398554325103755
5.52134009609061	10.298811912536621	-1.9110878705978394	-3.5389528274536133	-3.043936014175415
5.70035497680242	9.464542388916016	-3.9504785537719727	-3.562714099884033	-3.917231321334839
5.87465720709601	7.314438343048096	-2.0209455490112305	-2.7899997234344482	-2.8660175800323486
5.55053626596364	7.543245792388917	-3.396084785461426	-2.8289761543273926	-3.2336065769195557
5.4587825861113	9.07464599609375	-1.7731294631958006	-3.334215879440308	-3.0762546062469487
5.8665809929753	9.905308723449707	-3.7905066013336177	-3.543848991394043	-3.9989342689514165
5.13968763674958	8.7476654052734375	-3.3067612648010254	-2.730107307434082	-3.036865472793579
5.22481672457226	9.002041816711426	-1.8134324550628662	-3.5238451957702637	-2.7064430713653564
5.57017491190435	9.916472434997559	-2.161799669265747	-3.8338708877563477	-3.3053052425384517
6.13202074412117	7.959795951843262	-2.5919785499572754	-3.5617303848266597	-3.729475259780884
5.65699647159965	9.14376163482666	-3.5042057037353516	-3.6169686317443848	-3.819732427597046
5.09180721328957	9.47934341430664	-2.4496140480041504	-3.72459077835083	-3.7725098133087154
5.77497401300893	10.20439624786377	-1.6967848539352417	-3.9299263954162598	-3.3060734272003174
5.18752202370995	8.862918853759766	-3.293091297149658	-2.8916478157043457	-2.9120919704437256
6.08455320587073	7.661182403564453	-2.2176897525787354	-3.111461639404297	-3.3660757541656494
6.10069011944849	7.436522960662842	-2.573052167892456	-2.573359727859497	-2.7633697986602783
5.62619939370443	8.278167724609375	-1.571818470954895	-3.7579050064086914	-3.05029296875
5.45800270610227	8.28775405883789	-3.083974838256836	-2.885835647583008	-3.277923345565796
5.65357964247013	10.242000579833984	-1.5362135171890259	-3.8920969963073726	-2.9832499027252197
5.25616800891335	8.073492050170898	-3.8060405254364014	-2.8915758132934575	-3.5065879821777344
6.12702330165398	8.972272872924805	-3.6378564834594727	-3.1185045242309566	-3.43285346031189
5.74769855778416	9.530523300170898	-2.05818247795105	-3.1498119831085205	-2.9332358837127686
4.78901337389082	8.128506660461426	-4.36066198348999	-2.9260623455047607	-3.6538290977478027
5.1488955725864	8.025785446166992	-3.145745038986206	-2.912421226501465	-3.3177754878997803
5.8885279510773	9.498943328857422	-1.9853423833847046	-3.3640275001525883	-2.7929961681365967
5.7340221473368	9.7872896194458	-4.729338645935059	-3.6158537864685054	-4.071012496948242
5.90706242847918	7.57752513885498	-2.888073205947876	-2.801516532897949	-3.1502249240875244
5.85465479636088	8.351346969604492	-1.7542022466659546	-3.428761482238769	-3.644827127456665
6.1697579046341	9.776813507080078	-3.097579717636108	-3.8146004676818848	-3.87028980255127
5.97119703433393	8.221334457397461	-1.0477653741836548	-3.5465860366821285	-3.3061790466308594
5.3271584196265	8.669522285461426	-1.918898105621338	-3.5976033210754395	-3.077413320541382
5.47449067915845	8.542044639587402	-1.9150360822677612	-3.213806629180908	-2.998387575149536
5.97309521736785	9.426840782165527	-4.92471170425415	-3.7362313270568843	-4.37115478515625
5.94818254182119	8.081819534301758	-3.3435518741607666	-3.3077633380889893	-3.4534568786621094
5.34396278719607	8.054203033447266	-2.7467076778411865	-2.6800975799560547	-2.9236929416656494
5.5735083764417	9.7581205368042	-2.1171507835388184	-3.3857350349426274	-2.761488199234009
5.64947409887772	9.060568809509277	-0.8135765194892883	-3.668648481369018	-3.3076865673065186
4.69163256182817	8.034661293029785	-3.0769727230072017	-2.9136481285095215	-3.519773244857788
5.33857217519546	8.73655891418457	-3.647214412689209	-3.1789169311523437	-3.937700033187866
5.97178190066181	9.4893646240234375	-0.9746599197387695	-4.239531517028809	-3.5006978511810303
5.75433206507488	9.51199722290039	-2.1248981952667236	-3.3270688056945796	-2.9040095806121826
4.87511693935159	7.350261688232423	-2.8369758129119873	-2.6254489421844482	-2.8373968601226807
5.89013279204203	9.769503593444824	-1.7564934492111206	-3.5997579097747803	-3.3365473747253422
5.3637320637724	6.852359294891357	-2.80285382270813	-2.6322453022003174	-2.9173896312713627
5.85578263510389	8.869950294494629	-1.1718343496322632	-3.568137168884277	-3.2438826560974117
5.3475860427828	9.893409729003906	-2.6623895168304443	-3.6584839820861816	-3.4682834148406982
5.55625857464555	9.175127983093262	-3.7147037982940674	-3.143270969390869	-3.7253005504608154
5.52996290118429	8.186226844787598	-2.2163219451904297	-3.3346946239471436	-3.336194276809692
4.89463901906837	7.853994846343993	-3.7100706100463867	-2.7990942001342773	-3.5063185691833496
5.52602024413066	10.162434577941895	-2.256126880645752	-4.178775310516357	-3.5017995834350586
5.51083469714168	8.741004943847656	-3.0451912879943848	-3.0785653591156006	-3.581565618515014
5.85073289982013	9.56299114227295	-3.524389982223511	-3.1767282485961914	-3.882994413375855
5.90840380347665	7.378849983215332	-3.47918963432312	-2.8934338092803955	-3.62516450881958
5.48923652231208	8.132893562316895	-3.381776094436646	-3.253329277038574	-3.6218802928924565
5.4436863406716	10.070125579833984	-2.323936700820923	-4.088886260986328	-3.381759405136108
4.93869976605092	9.521204948425293	-1.7409455776214597	-3.7041077613830566	-3.166658639907837
5.75653246243081	7.8875250816345215	-2.746739387512207	-2.906949520111084	-3.1966135501861572
4.98328661882859	10.69229507446289	-1.733143091201782	-3.8060901165008545	-2.685299873352051
5.66919240632822	9.90273666381836	-3.8362717628479	-3.771676540374756	-3.898934364318847
5.59824686140958	10.176131248474121	-1.9491218328475952	-4.0732598304748535	-3.7427375316619873
5.45573554375652	6.977243423461913	-3.9762260913848877	-3.0145821571350098	-3.1799514293670654
5.12034658914696	9.386475563049316	-3.8885107040405273	-3.540646553039551	-3.570147752761841
5.82681111231403	8.428674697875977	-1.571902871131897	-3.350586414337158	-3.1731088161468506
6.00204420751309	9.393463134765625	-2.397616147994995	-3.496309518814087	-3.499037027359009
5.61920187529228	7.863558769226073	-3.097561836242676	-2.655985116958618	-3.1173255443573
5.11161457170239	9.628602981567383	-2.8861191272735596	-3.8395636081695557	-3.1342947483062744
5.70926455490771	10.356989860534668	-1.8706268072128294	-4.076164245605469	-3.482513189315796
5.87850242079922	8.851286888122559	-1.8689597845077515	-3.6604835987091064	-2.906926155090332
6.14994328766299	8.141217231750488	-3.4826600551605225	-3.0385820865631104	-3.5320188999176025
5.13253098815356	8.870787620544434	-1.9333828687667847	-3.2463126182556152	-3.0803706645965576
6.14344077830872	7.878586769104004	-1.5101045370101929	-3.39219331741333	-3.275791168212891
5.37698935292494	8.770167350769043	-3.872814178466797	-2.9180979728698735	-3.6033461093902583
5.84634325878949	8.752678871154785	-1.3193531036376953	-3.4265451431274414	-3.2912259101867676
5.66084086846972	8.234487533569336	-1.0940918922424316	-3.323606014251709	-3.0489630699157715
5.90437806414731	8.529313087463379	-4.0398406982421875	-3.128104209899902	-4.029848575592041
5.94283125407426	8.094122886657715	-2.805737257003784	-2.866769552230835	-3.295999050140381
6.18896071130338	8.576373100280762	-2.5843822956085205	-3.3560962677001953	-3.350536584854126
5.68784881002972	10.440677642822266	-2.4015450477600098	-4.23963737487793	-3.5316269397735596
5.6789692605257	7.744985580444335	-1.5098605155944826	-2.976603746414184	-2.763350486755371
5.29361348194039	7.798394680023193	-2.5463550090789795	-3.2838616371154785	-3.4977252483367915
5.29009105611643	9.244938850402832	-4.0822858810424805	-3.052072525024414	-3.769861936569214
5.46188225315255	9.89062213897705	-4.6748833656311035	-3.667006969451904	-3.6267428398132324
5.40365756844605	7.4148406982421875	-1.6109358072280884	-2.869569778442383	-2.55226993560791
5.52495502787935	9.579924583435059	-2.598392963409424	-3.490658760070801	-2.9600412845611572
5.84269301768084	8.160658836364746	-2.6347382068634033	-3.007805824279785	-3.478947877883911
5.91912268251482	8.90677261352539	-3.411620855331421	-2.780623197555542	-3.4846255779266353
5.32732788061269	8.18607234954834	-2.156858205795288	-2.9914989471435547	-2.9616215229034424
6.03472606734214	9.210565567016602	-2.124472141265869	-3.2606797218322754	-2.905073404312134
5.64073653856821	8.924922943115234	-1.9929808378219602	-3.551854372024536	-3.32615327835083
5.53091542832614	9.59654426574707	-3.1225385665893555	-3.9568405151367187	-3.2667229175567627
5.66548650452832	9.061253547668457	-1.6152266263961792	-3.5343127250671387	-3.481817960739136
5.45214994319517	9.627047538757324	-2.5107152462005615	-3.6422839164733887	-3.165464639663696
5.82739963466143	9.105122566223145	-1.3844709396362305	-3.6584415435791016	-3.4644510746002197
5.64288195527541	9.336305618286133	-3.257402181625366	-3.678804397583008	-3.6971404552459717
5.46611637346922	10.117084503173828	-1.8079808950424194	-3.881972312927246	-3.220036745071411
5.85790692866807	7.555814743041991	-2.0450010299682617	-2.9200339317321777	-2.7749552726745605
5.63329884270122	8.66231918334961	-4.131425380706787	-2.97959303855896	-3.5486395359039307
6.09505777270185	8.373239517211914	3.308542251586914	-3.2556014060974117	-3.131601572036743
5.33650031084557	9.168578147888184	-3.5915696620941167	-3.123263359069824	-3.3420970439910884
5.9440654370117	8.746063232421875	-2.8948726654052734	-2.8684098720550537	-3.0519826412200928
4.98505781049086	10.028520584106445	-1.7348138093948364	-3.696749687194824	-2.68573260307312
5.14434605770471	8.062500953674316	-2.3461856842041016	-2.9114010334014893	-3.1397347450256348
5.87614424524416	8.512436866760254	-1.7514933347702026	-3.576574087142945	-3.0445282459259033
5.91207130803431	8.448783874511719	-1.004692792892456	-3.318021297454834	-3.1643147468566895
5.05812289937599	10.232880592346191	-2.206418752670288	-4.055868625640869	-3.2692925930023193
4.8884027506205	11.840315818786621	-0.31121495366096497	-3.8805251121521	-2.7286345958709717
5.48966505443725	7.322226047515869	-2.7526397705078125	-2.8014793395996094	-3.18193769454956
5.64354484856054	7.659500122070313	-1.496901512145996	-2.9893021583557124	-2.908796072006225
5.64842290477834	9.734965324401855	-4.438753128051758	-3.6838631629943848	-4.164882659912109
5.12888821527365	8.004682540893555	-1.3944770097732544	-3.216638088226318	-3.373793840408325
5.55029843291647	7.5466485023498535	-3.4851243495941167	-2.50470232963562	-2.940405607223511
5.97546120053489	9.669054985046387	-4.606191635131836	-3.9233858585357666	-3.923138380050659
4.85996048122139	10.069159507751465	-1.6543179750442505	-3.393710136413574	-2.534961462020874
5.69837270822307	8.114541053771973	-4.256474494934082	-3.1434478759765625	-4.163999557495117
5.56275422744792	8.363329887390137	-1.4882893562316897	-3.5538101196289063	-3.181559324264526
5.63527970121194	8.585979461669922	-3.409984588623047	-3.3999643325805664	-3.729096174240112
5.61355333971692	8.87256908416748	-2.3448550701141357	-3.1029987335205074	-3.3167879581451416
5.86227982688234	7.98242712020874	-3.24550461769104	-3.1897342205047607	-3.784665107727051
5.86772461820239	9.708292007446289	-3.7234802246093746	-4.016171932220459	-3.8583633899688725
5.51103621792065	7.927850246429444	-1.6138240098953247	-2.869516372680664	-2.771352529525757
5.52527513995487	8.399057388305664	-4.4465508460998535	-3.2479891777038574	-3.993095159530639
5.39106107443378	8.408560752868652	-1.5701018571853638	-3.4157247543334965	-3.0042383670806885
5.46527308965523	9.42786979675293	-1.7882215976715088	-3.4059338569641113	-3.062494993209839
6.00338281593447	8.008589744567871	-2.0012974739074707	-3.3214099407196045	-3.136305093765259
5.96462403252299	10.194252967834473	-1.8238080739974976	-3.7532560825347896	-3.3145434856414795
5.01392352941894	9.465547561645508	-4.16583251953125	-3.2370929718017583	-3.91837477684021
5.95441612342924	10.060640335083008	-1.9116781949996948	-3.7529635429382324	-3.0526998043060303
5.54951195740583	8.7387113571167	-2.330152750015259	-3.1458332538604736	-3.2724864482879643
5.42005409148513	7.426132678985597	-3.307957172393799	-2.470855951309204	-2.9720513820648193
5.78119254050518	7.846484184265137	-1.8783433437347412	-3.09060549736023	-3.0695941448211665
5.68623686454427	9.159859657287598	-3.205917358398438	-3.282942295074463	-3.562956571578979
5.3271900845675	8.025896072387695	-4.268742084503174	-3.1015753746032715	-3.1743052005767822
5.77112168461233	8.564884185791016	-3.4350645542144775	-3.0690104961395264	-3.6048948764801025
5.67531455100917	10.287110328674316	-2.0713720321655273	-3.835997343063354	-3.445878267288208
5.45960258253421	9.50284194946289	-3.6515064239501953	-3.6457762718200684	-4.03790283203125
4.88547565662658	8.226829528808594	-0.9084392189979553	-3.3810670375823975	-3.240783452987671
5.91225961261945	7.961240768432617	-1.3253191709518433	-3.084040641784668	-2.9416251182556152
6.09123534883398	6.770155429840088	-2.813357353210449	-2.395484685897827	-3.050424814224243
6.13918305110752	8.743620872497559	-1.4090999364852905	-3.7737247943878174	-3.0188891887664795
5.21113973221878	8.546605110168457	-1.4264729022979736	-3.281578540802002	-3.051702976226806
5.47671515240749	8.953021049499512	-5.537308216094971	-3.6883106231689453	-4.491820335388184
5.12043037257484	7.590076446533203	-3.5109543800354004	-2.4116055965423584	-2.6476383209228516
5.89903856747028	9.57846450805664	-4.252353668212891	-3.5306820869445796	-4.025407791137695
5.95978072171234	7.791755676269531	-2.671388626098633	-3.2319726943969727	-3.49440598487854
5.66100022177391	7.964057445526124	-3.981221437454223	-3.0635459423065186	-3.726776361465454
5.46028560727499	8.925946235656738	-1.9443011283874512	-2.984231948852539	-2.594184637069702
5.71277095368478	8.90401840209961	-1.68396532535553	-3.857874631881714	-3.4009459018707275
5.38433657381224	9.482462882995605	-3.695289134979248	-3.474457263946533	-4.056184768676758
5.34891099744953	8.350370407104492	-1.6947412490844727	-3.182620048522949	-3.1463232040405273
5.32247164262512	7.207896709442139	-3.2701756954193115	-2.214017152786255	-2.7572052478790283
5.2592134929799	8.333593368530273	-1.5727105140686035	-3.3176262378692627	-2.925567865371704
5.53439832592243	7.861798286437988	-1.5325255393981934	-2.935030460357666	-2.710162401199341
5.39531888281295	9.551321983337402	-4.069928169250488	-3.7602803707122803	-3.6983144283294673
5.71501191316045	7.275652885437011	-3.0399408340454097	-3.0041923522949214	-3.3593642711639404
5.88142747149118	8.568462371826172	-1.1616590023040771	-3.5430383682250977	-3.0434591770172124
5.80955287917237	7.06670618057251	-2.7384207248687744	-2.371976613998413	-2.898854970932007
5.05444997179764	10.34816837310791	-1.624301791191101	-3.782876491546631	-2.9579765796661377
5.49911630395709	9.102423667907715	-1.220537543296814	-3.3915729522705074	-3.011936902999878
5.51185865679882	9.718769073486328	-2.16654109954834	-3.815207481384277	-3.129344224929809
5.88653977689987	7.858078479766846	-2.7036166191101074	-3.1038718223571777	-3.2869508266448975
5.89747948015986	9.7454252243042	-2.1213855743408203	-3.807548046112061	-3.208885431289673
5.28369960975725	8.658846855163574	-1.1086050271987915	-3.501391649246216	-3.317126989364624
5.50355276995606	8.905232429504395	-2.4826011657714844	-3.457798957824707	-3.3557493686676025
5.21262996923246	8.9122467041015625	-4.440117359161377	-3.465534448623657	-3.66045880317688
5.80536940060306	9.334405899047852	-4.737918853759766	-3.663350105285645	-4.345145225524902
5.06542714595531	8.794270515441895	-3.401905775070191	-2.841463327407837	-3.2832958698272705
5.94842476712412	9.938032150268555	-2.804316282272339	-3.623503208160401	-3.4235467910766597
5.24514975599873	7.9791898727417	-3.2089850902557377	-3.0886182785034184	-3.584707021713257
5.59082844598434	7.883251667022705	-1.9309848546981812	-2.96793794631958	-2.975690603256225
5.73098462859431	8.522679328918457	-3.4400579929351807	-2.801222801208496	-3.1305296421051025
6.0327931078848	9.52426815032959	-1.762880563735962	-3.840753078460693	-3.921190023422241
5.50765602010943	7.812312602996825	-1.3819653987884521	-3.0513157844543457	-3.019025087356568
5.87383336029319	8.34781265258789	-1.8126864433288572	-3.790961742401123	-3.5941050052642822
5.91699078747998	7.436501502990723	-1.9149494171142578	-2.9022274017333984	-2.930628776550293
5.72459687363061	8.36169147491455	-1.2274119853973389	-3.3210692405700684	-2.960076570510864
5.66537767481267	9.427393913269043	-2.0433316230773926	-3.5462260246276855	-2.967104196548462
5.74663317608042	8.928072929382324	-2.800154209136963	-2.9998016357421875	-3.382795572280884
5.6533659539372	8.13962459564209	-2.945841789245606	-3.2331805229187016	-3.701824903488159
5.71058332047392	9.5746488571167	-2.1769797801971436	-3.7179312705993652	-3.3897616863250732
5.35185386668155	10.246582984924316	-2.26921010017395	-3.8874411582946777	-2.9645361900329585
5.82883980457714	8.620505332946777	-2.4658849239349365	-3.4315602779388428	-3.5776576995849605
5.36510146888032	7.77390432357788	-1.9922752380371094	-2.7763400077819824	-2.640929937362671
5.85183246424597	8.52270221710205	-2.94470739364624	-3.067920207977295	-3.356144666671753
5.73509126215462	8.117491722106934	-1.8383512496948242	-3.100476503372193	-3.0813453197479244
5.53876300927591	8.595870018005371	-4.457895278930664	-3.059720277786255	-3.619769096374512
5.46682735115592	7.580724239349366	-2.3364174365997314	-2.9528388977050786	-2.7321665287017822
5.45219379605655	8.6245880126953125	-1.9142975807189941	-3.3673863410949707	-3.4505140781402583
5.87072759748339	8.3362579345703125	-5.156954288482666	-3.2924342155456543	-4.173041343688965
5.51279961697426	7.954052448272705	-1.5972055196762087	-3.2455856800079346	-3.1132619380950923
5.28597093524104	9.517709732055664	-2.653562545776367	-3.623927116394043	-3.614099025726318
5.10603568645516	8.243202209472656	-2.6948845386505127	-2.8464698791503906	-3.286108732223511
5.51595710276824	9.642382621765137	-3.5715792179107666	-3.592800378799439	-4.012189865112305
5.08824071558502	7.6243367195129395	-1.9870454072952273	-3.1911659240722656	-3.0834569931030273
5.42028459245722	8.532487869262695	-1.781373381614685	-3.6282176971435547	-3.3192684650421147
5.84222709261999	10.16045093536377	-1.8744019269943237	-4.078453540802002	-3.655766248703003
5.81083296817471	9.059272766113281	-2.0779917240142822	-3.3044300079345703	-3.203490018844605
6.19205708175255	9.39164924621582	-1.595478057861328	-3.9365177154541016	-3.749702215194702
5.384969322356	9.80709457397461	-2.1204349994659424	-3.7197866439819336	-3.9006993770599365
5.84030648340274	8.302942276000977	-3.4220423698425293	-2.8858938217163086	-3.4063596725463867
5.5419885724581	9.466498374938965	-3.408485889434815	-3.3682208061218257	-3.192000150680542
5.70867023886142	9.172269821166992	-2.8709967136383057	-3.3192887306213374	-3.4757466316223145
5.35286021943386	9.281216621398926	-3.1392447948455806	-3.2926745414733887	-3.5616853237152104
5.67122187527565	8.090256690979004	-1.309468150138855	-3.266178607940674	-3.203476667404175
5.81878500628364	10.225815773010254	-2.1789908409118652	-3.778721332550049	-3.549334287643432
5.87073007669706	8.126326560974121	-1.749801516532898	-3.084947109222412	-3.2516980171203618
5.74392495406895	8.1112060546875	-3.522430181503296	-3.146759033203125	-3.840240716934204
5.61912455793481	10.049864768981934	-3.3844654560089116	-3.7837932109832764	-3.970167875289917
5.346501316256	10.650555610656738	-1.982378602027893	-4.403355598449707	-3.2845025062561035
5.82543323041101	9.297295570373535	-2.9984757900238037	-3.1710286140441895	-3.1982977390289307
6.19380610252833	8.4595794677734375	-3.2869081497192383	-2.786208152770996	-3.6398277282714844
6.06659710078546	8.607107162475586	-1.3911694288253784	-3.3830127716064453	-2.791161060333252
5.75181048484461	10.439131736755371	-2.399172067642212	-4.0088887214660645	-3.621522426605224
5.34394680999766	9.310532569885254	-1.8480346202850342	-3.0210804939270024	-2.651083469390869
5.69086676763509	8.090506553649902	-3.2025532722473145	-2.7269859313964844	-3.3425545692443848
5.75937778483483	9.128276824951172	-2.8544156551361084	-3.241471529006958	-3.5590674877166744
5.51088335401618	8.866252899169922	-0.946318030357361	-3.603013515472412	-3.1627120971679687
5.38969091016321	8.386733055114746	-3.924316883087158	-3.3332104682922363	-3.857701063156128
5.74656838434123	8.316865921020508	-1.1276414394378662	-3.3492422103881836	-3.1098639965057377
5.6074615932161	10.497267723083496	-2.366273880004883	-4.060049533843994	-3.4253137111663823
5.65298724423971	9.243215560913086	-4.151395797729492	-3.4696652889251713	-3.7855243682861333
5.542104327139	8.756582260131836	-1.2754497528076172	-3.393383026123047	-3.2625057697296143
5.2599038437582	9.68302059173584	-1.9187296628952026	-3.426520824432373	-3.048471212387085
5.64105545169307	9.316715240478516	-2.2927191257476807	-3.575510025024414	-3.471112966537476
5.64449471640084	9.723308563232422	-2.015204429626465	-3.682967185974121	-3.3821427822113037
6.03528259642648	8.706192970275879	-1.6827385425567625	-3.3417739868164062	-3.3221776485443115
5.25423925890963	9.075521469116211	-2.4740757942199707	-3.2025671005249023	-2.780280351638794
5.41158696240484	8.731398582458496	-1.5930711030960083	-3.4418790340423584	-3.2403271198272705
4.9935209715923	9.895875930786133	-2.3196194171905518	-3.339155912399292	-2.546020746231079
5.37517822008331	10.052461624145508	-2.057248830795288	-3.8896722793579106	-3.4199960231781006
5.54865957632181	6.8830037117004395	-2.8870449066162114	-2.4511992931365967	-2.9119336605072017
5.77723212142432	10.152302742004395	-1.9804971218109129	-3.8184170722961426	-3.435442447662353
2.53602100977892	10.842290878295898	10.010270118713379	-2.6871895790100098	-0.961697220802307
5.50754452626487	8.8704986572265625	-4.440299987792969	-3.080095767974854	-3.848517656326294
5.56019901894434	8.582747459411621	-2.427149534225464	-3.20279598236084	-2.8080759048461914
5.46242056700812	8.654522895812988	-1.1703845262527466	-3.162492275238037	-2.8456473350524902
6.00959008819918	8.121722221374512	-1.2661042213439941	-3.1401500701904292	-3.0174994468688965
5.41580761821803	6.951515197753906	-2.9471440315246578	-1.8379182815551758	-2.368701696395874
5.53416211933751	7.877903938293457	-2.0123281478881836	-3.106694459915161	-3.2047388553619385
5.47312510373635	9.172022819519043	-2.2616770267486572	-3.0410778522491455	-2.7824478149414062
5.29999368985581	9.183196067810059	-2.302446126937866	-3.3531765937805176	-2.7908811569213867
5.3705109006624	8.174497604370117	-2.9308624267578125	-2.6420998573303223	-3.364250421524048
5.55715548597118	8.235355377197266	-3.3612942695617676	-3.0734031200408936	-3.4646544456481934
6.11012897276509	9.871063232421875	-4.39991569519043	-3.8024628162384033	-4.288257598876953
5.81869824618895	10.24557113647461	-2.029279947280884	-3.854304790496826	-3.3324816226959224
6.06240056295127	8.810711860656738	-1.6017863750457764	-3.661686420440674	-3.3789632320404053
5.4024648407811	9.855754852294922	-3.7860069274902344	-3.577391147613525	-3.9695842266082764
5.52538535544322	8.619701385498047	-1.578803300857544	-3.3021428585052495	-3.1608974933624268
5.80830259699762	9.009319305419922	-2.053591728210449	-3.30100154876709	-3.3260157108306885
5.93770432304284	9.823344230651855	-4.553912162780762	-3.8998217582702637	-4.216180324554443
5.76914614769577	8.595632553100586	-2.4771366119384766	-3.303263664245606	-3.3516440391540523
5.6447304237777	7.601130485534667	-3.2776942253112793	-2.7294764518737793	-3.410985231399536
5.65759331840305	9.488511085510254	-4.341272354125977	-3.3446063995361333	-4.2150373458862305
5.10666299937922	8.883869171142578	-3.1699130535125732	-3.294227123260498	-3.4885208606719966
5.86590845864257	9.931083679199219	-3.1168529987335205	-3.8103573322296143	-3.7789018154144287
5.77005858883369	7.44715690612793	-2.1896958351135254	-2.9280123710632324	-2.857988119125366
5.64036376662042	9.634313583374023	-4.384133338928223	-3.6016738414764404	-3.7877731323242187
5.41934518154842	9.431699752807617	-1.6004421710968015	-3.825665950775146	-3.29404067993164
5.92554964801879	9.764093399047852	-2.2745845317840576	-3.73958158493042	-2.9860794544219966
5.92026272677937	8.933523178100586	-2.5170681476593018	-3.1311419010162354	-3.427998781204223
5.90095028933094	10.01358413696289	-4.065184593200684	-3.747065305709839	-4.160216331481934
5.67328515713224	9.433135032653809	-1.716862678527832	-3.790179967880249	-3.212051391601562
5.15605286320762	7.827502250671387	-2.9959721565246578	-2.954237937927246	-3.3801734447479244
5.44671817225419	9.62533950805664	-3.776879072189331	-3.5587120056152344	-3.7482330799102783
5.63736779437593	8.458780288696289	-1.6834262609481812	-3.270991325378418	-3.225121259689331
5.68994230223796	9.961275100708008	-1.9459095001220703	-3.862175941467285	-3.3390896320343013
5.6852093723313	9.809612274169922	-4.175803184509277	-3.9188561439514165	-4.471227645874023
5.3842651111084	9.500090599060059	-4.091616153717041	-3.647364854812622	-3.929434299468994
5.14369058727499	10.404427528381348	-1.9258468151092527	-4.027556419372559	-3.162498712539673
5.87283463866168	8.195428848266602	-3.5068624019622803	-2.898026704788208	-3.754034280776977
5.57817448294894	9.534262657165527	-4.917602062225342	-4.054599761962891	-4.170290470123291
5.26282574723738	7.339456558227539	-2.2452220916748047	-2.8056039810180664	-3.056977748870849
4.32113198638935	12.250269889831543	0.4269607365131378	-3.4542083740234375	-2.154271125793457
5.90227419227429	8.25883960723877	-3.9714343547821045	-2.871234655380249	-3.6473605632781982
5.55905892036725	9.958016395568848	-1.8575040102005005	-3.596719741821289	-2.867964506149292
6.07195489800736	9.243631362915039	-2.320930242538452	-3.1918604373931885	-3.1603763103485107
5.70960587797899	9.594534873962402	-1.92487096786499	-3.3744196891784664	-2.710926055908203
5.69105083289142	8.399201393127441	-2.2741539478302	-2.816528558731079	-2.825019598007202
5.43766802363265	9.177359580993652	-1.4072240591049194	-3.734762668609619	-3.4801313877105717
5.52836250727726	7.890069961547852	-1.235100507736206	-2.718151807785034	-2.818580389022827
5.28743395970745	9.751030921936035	-4.083950519561768	-3.3695478439331055	-3.806751012802124
5.54924320283831	9.316244125366211	-1.4166568517684937	-3.7316725254058833	-3.3651506900787354
5.66555643003822	8.216449737548828	-2.1724178791046143	-3.1721808910369873	-3.232380628585816
5.80574677300454	8.60336685180664	-4.974111557006836	-3.1540133953094482	-4.023504257202148
6.07843280476923	8.448412895202637	-4.394497871398926	-3.276712417602539	-3.7460277080535893
5.70699533323396	8.18006420135498	-2.7762181758880615	-3.2506484985351567	-3.6651055812835693
5.78257599408834	8.356949806213379	-1.861246943473816	-3.0312027931213374	-3.2034614086151123
5.50927563502912	8.764751434326172	-2.510462999343872	-3.874736785888672	-3.546869516372681
5.69231718651656	9.655552864074707	-4.240561008453369	-3.4985222816467285	-4.129972457885742
5.29004274781019	8.9524078369140625	-3.9413294792175297	-3.1316273212432866	-3.7174751758575435
5.91010090431175	10.323404312133789	-2.145404815673828	-3.9771633148193355	-3.6210672855377197
5.74954928787443	8.658915519714355	-3.470531463623047	-3.078737258911133	-3.1444294452667236
5.20449169106012	9.663566589355469	-2.5373787879943848	-3.5635743141174316	-3.3407371044158936
4.80001986736332	7.342004299163818	-2.91180944442749	-2.556692123413086	-3.2100996971130367
5.13086616072321	8.652461051940918	-4.055685997009277	-3.024315357208252	-3.778223752975464
5.40633267399596	7.9477458000183105	-1.7126168012619019	-2.9195497035980225	-2.9123141765594482
5.854141339668	10.282362937927246	-2.1926441192626953	-4.0308637619018555	-3.566876649856568
5.95788478184001	9.327033042907715	-4.007620811462402	-3.5382843017578125	-4.322849273681641
5.64559351911298	9.901397705078125	-4.061395168304443	-3.9446768760681152	-3.908915281295777
5.71076209546688	9.625687599182129	-1.6773680448532104	-3.5997400283813477	-3.3609938621521
5.48559942097074	10.095587730407715	-2.0065407752990723	-3.8572330474853516	-3.557996988296509
5.38825728227323	9.544599533081055	-2.2981245517730713	-3.65302038192749	-3.3694615364074707
6.22022867281495	8.116540908813477	-1.9077106714248655	-2.995185613632202	-3.071220159530639
5.63045009875165	9.419984817504883	-3.169302701950073	-3.3890061378479	-3.602665185928345
4.91322414669145	8.16087532043457	-3.250714063644409	-2.9452342987060542	-3.500215768814087
6.20110874989098	8.473250389099121	-1.6471480131149292	-3.5152699947357178	-3.3640799522399902
5.70661441041949	8.737798690795898	-2.718609094619751	-2.9070980548858643	-3.0883991718292236
5.88688549746288	8.317953109741211	-2.98939847946167	-3.094954490661621	-3.37579345703125
6.00639957422851	9.405195236206055	-1.652496337890625	-3.5270164012908936	-3.4100725650787354
5.78732338270709	7.498236656188965	-2.539783477783203	-2.3854503631591797	-2.6621358394622803
5.71356416540065	7.89747428894043	-2.1468658447265625	-2.8387906551361084	-2.908040761947632
5.43497312263499	7.914498329162597	-2.5608808994293213	-2.8142242431640625	-2.7282397747039795
5.99727264781417	10.227606773376465	-1.8683438301086426	-3.8766660690307617	-3.302684068679809
5.81232156293684	8.778386116027832	-3.265420436859131	-3.369500160217285	-3.7552330493927
6.16534215017636	7.9814467430114755	-3.009326696395874	-2.827486991882324	-3.2809481620788574
5.9412901185474	10.375921249389648	-1.5931739807128906	-3.724778175354004	-3.4320685863494873
5.64182709522274	8.391841888427734	-1.624463438987732	-3.478036880493164	-3.329476118087768
5.63065718307985	10.149944305419922	-2.648240566253662	-3.8945178985595708	-3.9157817363739014
4.67186553766681	8.46189022064209	-2.4862821102142334	-3.0022344589233394	-3.254056930541992
5.05738206110161	9.381858825683594	-3.288382768630981	-3.1627416610717773	-3.2964048385620117
5.547935341412	9.24219799041748	-3.725471019744873	-3.1705527305603027	-3.741283655166626
5.52315962677018	8.415902137756348	-1.3541845083236694	-3.6898474693298344	-3.0049717426300053
5.3632750639869204	9.90883731842041	-1.5808415412902832	-3.0259089469909672	-2.5352466106414795
5.01715238936546	7.270289897918701	-2.2670083045959473	-2.632061719894409	-2.8674070835113525
5.98357284554321	8.338685989379883	-3.8517918586730957	-3.6414687633514404	-3.788442850112915
6.00783877193379	8.314839363098145	-1.5392481088638303	-3.092294692993164	-2.9618947505950923
5.3635866150262	9.000862121582031	-3.4314913749694824	-3.2359366416931157	-3.5748374462127686
5.92150391932152	8.236475944519043	-2.1097793579101562	-3.2417101860046387	-3.177674531936646
5.98808835529835	7.95557975769043	-1.2701694965362549	-3.5473480224609375	-3.1354525089263916
5.94221214832897	8.6290283203125	-3.8532605171203618	-3.1697440147399902	-3.5141177177429195
5.508239922015	9.404134750366211	-3.441492080688477	-3.1581411361694336	-3.780312776565552
5.37103713947047	9.63525104522705	-3.9037129878997803	-3.585088729858399	-3.6249258518218994
5.53863275641869	9.932879447937012	-2.116790533065796	-3.7278456687927246	-3.2920858860015874
5.2813596107148	7.603635787963867	-3.6358070373535156	-2.4752321243286133	-3.141870498657226
5.29753898256705	8.1189546585083	-3.164656400680542	-2.512265682220459	-3.02522611618042
5.82771709578562	8.869309425354004	-5.000339031219482	-3.191656589508056	-3.886978387832641
6.10208482099758	7.524592876434326	-3.1327505111694336	-2.8058102130889893	-3.2734200954437256
5.61689848004339	7.822695732116699	-3.111182451248169	-2.7409088611602783	-3.213604688644409
5.43070679318839	9.04332447052002	-1.83582603931427	-3.4180421829223637	-3.2960186004638667
5.8741753339602	10.096270561218262	-2.4307429790496826	-3.8961868286132813	-3.5153133869171143
5.50181370941034	10.497688293457031	-1.9274544715881348	-3.572764158248901	-3.09247088432312
5.9960932181119	9.635293006896973	-2.0497219562530518	-3.780613422393799	-3.270413637161255
5.69089421883538	8.90868091583252	-3.1370887756347656	-3.3733916282653813	-3.140594005584717
5.96596374492121	7.964773178100586	-1.476936936378479	-3.0808358192443848	-2.826901912689209
5.8464029567105	8.782362937927246	-1.1120001077651978	-3.4712610244750977	-3.1570146083831787
5.74222432515633	8.754117965698242	-1.5134878158569334	-3.1756134033203125	-3.3222305774688725
4.92870242044333	11.621415138244629	0.35882464051246643	-3.014520645141601	-2.0542333126068115
5.80956744815755	7.914484977722168	-3.197731256484986	-3.0274245738983154	-3.373037815093994
5.86485918527005	7.667581558227539	-2.981727361679077	-3.1681976318359375	-3.656829357147217
5.57661435444561	9.934239387512207	-2.0943820476531982	-3.6128756999969487	-3.0136940479278564
5.54196809874816	9.736082077026367	-4.4442362785339355	-3.338127613067627	-3.9825332164764404
5.75747506746389	9.927421569824219	-3.6094908714294434	-3.7270402908325195	-4.1089019775390625
5.95183339825479	9.755363464355469	-3.147047519683838	-3.803571939468384	-3.668465375900269
5.8971897183365	8.672269821166992	-2.1234869956970215	-3.2917585372924805	-3.1727755069732666
5.80710975746716	7.629804611206055	-2.2710437774658203	-3.0440747737884517	-3.0617864131927486
5.96427889891547	10.423792839050293	-2.0769150257110596	-4.2602667808532715	-3.387529134750366
5.47052173450535	9.01197338104248	-1.3530926704406738	-3.7632169723510738	-3.811223030090332
5.62353738942037	8.146052360534668	-3.60214614868164	-2.9058520793914795	-3.478334665298462
5.69430047425923	9.752931594848633	-4.473264217376709	-3.583104133605957	-4.226353645324707
5.50119554855977	8.331419944763184	-2.1656980514526367	-3.2588601112365723	-3.4098103046417236
5.5683158345651	7.725515842437745	-3.0151326656341557	-2.8564553260803223	-3.308570384979248
5.4683331684349	8.585667610168457	-2.3214027881622314	-2.9595851898193355	-3.1502976417541504
5.84321132290896	8.88323974609375	-4.174217700958252	-3.5532665252685547	-4.018857955932617
5.9053471202975	9.476496696472168	-4.144053936004639	-3.319763422012329	-3.9473798274993896
5.44952154251171	9.348533630371094	-3.5566976070404053	-3.310034513473511	-3.7600002288818364
5.76538872051794	9.074536323547363	-0.8285453915596007	-3.8978195190429687	-3.408578634262085
5.62013664987282	9.651047706604004	-3.877084493637085	-3.5632548332214355	-4.019325256347656
5.45802226774431	10.07042407989502	-2.868835926055908	-3.799179077148438	-3.687164068222046
5.44991907550208	9.276959419250488	-4.177361011505127	-3.128098726272583	-3.7747094631195064
5.34984217578601	9.67790699005127	-4.101250648498535	-3.41496205329895	-3.738495111465454
5.01702294330277	8.900566101074219	-3.685044765472412	-2.942794561386108	-3.426210641860962
5.68312047685647	9.17574405670166	-2.8871181011199947	-3.2173275947570805	-3.3140633106231685
5.71301134578216	7.798429489135743	-4.415067195892334	-2.9350843429565425	-3.7196328639984126
5.74321727731026	7.28143835067749	-2.9930918216705327	-2.2022175788879395	-2.777754783630371
6.07562953830086	8.481038093566895	-2.7624242305755615	-3.698190689086914	-3.3653910160064697
5.05934664563456	10.213700294494629	-0.533501923084259	-4.0990681648254395	-3.8310799598693848
5.57909252321124	8.241461753845215	-1.2493023872375488	-3.466310501098633	-3.193666696548462
5.32130646933997	8.31258773803711	-2.940046548843384	-3.0059304237365723	-3.142863988876343
5.66152533032423	8.079861640930176	-1.6610081195831299	-3.23693585395813	-3.1167469024658203
5.68988594398938	8.355867385864258	-1.372719168663025	-3.4756469726562504	-3.338452100753784
5.74385811024047	9.431660652160645	-4.237751007080078	-3.5784130096435547	-4.117673873901367
5.45922176794376	8.811627388000488	-1.7799797058105469	-3.5482871532440186	-3.416139841079712
5.74339117336237	7.594803810119629	-2.5626261234283447	-2.9707241058349605	-3.1860558986663823
5.87485406124185	8.01073932647705	-1.3421003818511963	-3.1878068447113037	-3.176363706588745
5.90026384370344	7.861824989318848	-1.2991325855255127	-3.502254724502563	-3.4411387443542485
5.76443241008515	8.48597240447998	-0.9942808151245117	-3.437126636505127	-2.931901216506958
4.87154819103023	8.727628707885742	-3.7499146461486816	-2.818568468093872	-3.1137530803680424
5.58351897702511	10.107535362243652	-1.5812137126922607	-3.5546905994415283	-3.0221493244171143
5.97820019120055	8.870140075683594	-1.0868786573410034	-3.8281702995300293	-3.4436864852905273
5.24347328360728	10.249411582946777	-1.4781854152679443	-3.1911673545837402	-2.44146466255188
5.76420131001264	8.774839401245117	-0.7997762560844421	-3.8969795703887944	-3.497307538986206
5.74970941708717	8.317767143249512	-1.6709036827087402	-3.2403957843780518	-2.9711074829101562
5.00502201108097	8.99664306640625	-2.8351590633392334	-3.205923080444336	-3.4919114112854004
5.87188238321032	10.135443687438965	-3.300943613052368	-3.9743709564208984	-4.0358710289001465
5.78856486636776	7.160871028900146	-3.0357658863067627	-2.4942519664764404	-2.9359443187713627
5.20960465389583	8.255743026733398	-2.738875150680542	-3.1232502460479736	-3.196499824523926
5.77754459507893	9.890030860900879	-2.426572799682617	-3.7741904258728027	-3.6726214885711665
6.40009724259762	9.574809074401855	-1.155444622039795	-4.409900188446045	-3.8010733127594
5.31174844024984	8.280641555786133	-3.8550608158111572	-3.157978057861328	-3.358872652053833
5.30824398128592	9.217823028564453	-5.352154731750488	-3.3451497554779053	-4.304186820983887
4.73167934482396	9.886569023132324	-2.570026397705078	-3.5227050781249996	-3.368976354598999
5.16558411659611	8.555366516113281	-2.9965972900390625	-3.1911668777465816	-3.460736751556397
5.97080338172409	8.449148178100586	-3.2556834220886235	-3.4836034774780273	-4.028066158294678
6.04605647288389	8.194250106811523	-1.2481579780578613	-3.386664867401123	-3.3440864086151123
5.82463393093109	8.390179634094238	-1.7267687320709229	-3.6255054473876953	-2.76578426361084
5.69414740853474	8.9877777099609375	-4.140775680541992	-2.801513910293579	-3.5312418937683105
4.84912581792947	8.146740913391113	-0.9381502866744994	-2.98088002204895	-2.5572574138641357
5.6852700568468	9.290919303894043	-3.497393846511841	-3.6339526176452632	-3.514503240585327
5.87747941927229	8.374063491821289	-1.1903356313705444	-3.2884483337402344	-3.208209276199341
5.23328061743531	8.674376487731934	-1.346266746520996	-3.4473905563354488	-3.007920980453491
5.19063408492604	8.053901672363281	-0.5704060196876526	-3.4524514675140376	-3.0810937881469727
4.82824814950547	9.413796424865723	-2.2061426639556885	-3.3071126937866206	-2.9497110843658443
5.74835839724533	10.11775016784668	-1.6307231187820435	-4.077558994293213	-3.2923638820648193
5.93665376406547	7.675549983978272	-1.5828317403793335	-3.2630233764648433	-3.008646249771118
5.56328726365054	9.2177581787109375	-2.3662867546081543	-3.2510523796081543	-3.0206105709075928
5.40325307989108	7.8780412673950195	-2.7738213539123535	-3.1044163703918457	-3.225311279296875
4.97960209473435	7.516440391540527	-1.4749385118484497	-3.0392675399780273	-2.8405680656433105
5.69264064271928	8.593839645385742	-1.7631437778472898	-3.2939820289611816	-3.156888246536255
5.82422502337778	8.822563171386719	-1.407922625541687	-3.503190040588379	-3.495185613632202
5.0423545057657	10.150891304016113	-1.9105690717697141	-3.741363048553467	-2.9538767337799072
5.59019393396893	8.577683448791504	-1.0615897178649902	-3.3787627220153813	-3.1891775131225586
5.27083845925894	8.317989349365234	-2.945085048675537	-2.942945957183838	-3.146627187728882
5.28045895887859	9.7060394287109375	-2.535430431365967	-3.804137706756592	-3.493762254714966
5.67812006290287	8.381345748901367	3.3021941184997563	-3.742684841156006	-3.4490883350372314
5.74365763014104	7.490931987762451	-3.373258113861084	-2.354128360748291	-2.9207148551940914
6.07212731853917	8.099146842956543	-3.1222424507141113	-3.4482445716857906	-3.6846249103546143
5.82623462755039	8.428986549377441	-2.278029680252075	-3.4270009994506836	-3.2638514041900635
5.12185099673677	7.925583362579346	-2.1129703521728516	-3.0983252525329585	-3.016693115234375
5.684615348433	8.843768119812012	-1.1983102560043335	-3.579747438430786	-3.4175152778625493
5.80050670407172	8.794787406921387	-1.4527404308319092	-3.662013053894043	-3.3394851684570313
5.7778438975791	9.860515594482422	-4.040649890899658	-3.883854627609253	-3.9307115077972408
6.11617127960088	7.921263694763184	-2.7782156467437744	-2.7240443229675293	-4.070516586303711
5.58471725722439	7.431809902191161	-3.2377991676330566	-2.419126510620117	-3.0027782917022705
5.41130386071607	9.332921981811523	-3.0139935016632076	-3.6334946155548096	-3.9229846000671387
5.65169843742576	8.203444480895996	-2.2000207901000977	-3.165463447570801	-3.14031982421875
5.52634302802118	9.527331352233887	-1.6712620258331299	-3.38144302368164	-3.0611422061920166
5.52940414452852	9.710765838623047	-3.39011549949646	-3.4891724586486816	-3.6684002876281743
5.89845966209042	7.567419528961182	-1.7273232936859129	-2.9567451477050786	-2.88826060295105
5.5410063189082	7.934937953948974	-2.1163768768310547	-2.961338043212891	-3.0357017517089844
5.18094328583491	8.315831184387207	-1.8202823400497437	-2.892150640487671	-2.381361484527588
5.59733149099444	9.720738410949707	-1.2298921346664429	-3.959824323654175	-4.056056976318359
5.40511910987275	8.112314224243164	-3.055961847305298	-2.9521596431732178	-2.680763006210327
5.69864464335342	9.770113945007324	-2.3664376735687256	-3.42433762550354	-2.9808084964752197
5.70092699570978	8.67013931274414	-1.143129825592041	-3.7286448478698735	-3.2928485870361333
5.65038530526204	7.755490779876709	-2.864152669906616	-2.944342613220215	-3.1473309993743896
5.43505627716868	10.374373435974121	-2.3144354820251465	-3.9253101348876953	-3.518263101577759
5.60484521759874	8.91053295135498	-1.75918447971344	-3.088594436645508	-2.9848616123199463
6.01622396242636	10.242452621459961	-2.8560614585876465	-3.9942455291748047	-4.09755802154541
5.54330403814857	10.302629470825195	-3.24622631072998	-3.5791954994201656	-3.2163918018341064
5.0502776014076	9.542403221130371	-2.3262181282043457	-3.1280970573425293	-2.670696496963501
5.38318044667151	9.418819427490234	-1.979628562927246	-3.3929953575134277	-3.3389425277709956
5.80430487550406	9.510224342346191	-1.9836802482604978	-3.693285703659058	-3.603230953216553
5.70807702795268	7.415379047393799	-3.4334719181060795	-2.7412147521972656	-3.1966888904571533
5.5131373306753	8.614892959594727	-1.504548192024231	-3.499010324478149	-3.4888913631439205
4.96947348644764	9.64564323425293	-2.2187981605529785	-3.757868766784668	-2.8829891681671143
5.94108249007588	9.664741516113281	-3.8663365840911865	-3.475941896438598	-3.902311086654663
4.98880051165192	7.628828525543213	-2.2535200119018555	-2.695159673690796	-2.867906332015991
5.89130736157443	8.363950729370117	-2.348808526992798	-3.147500276565552	-2.9782299995422363
5.59365906357737	7.986642360687257	-1.525579571723938	-2.929373741149902	-2.8320748805999756
4.65558116749799	9.830354690551758	-2.315889358520508	-3.3120884895324703	-2.7371559143066406
6.30177687634013	10.039287567138672	-1.9735387563705442	-3.7662558555603027	-3.243520975112915
5.5941769726529	8.93199634552002	-1.1229444742202759	-3.3990097045898438	-3.2925927639007573
5.21190159763588	8.29910945892334	-1.2115288972854614	-3.0565414428710937	-2.5934536457061768
5.57527362799694	7.43418788909912	-3.373425245285034	-2.297372341156006	-2.8676106929779053
5.96394613102267	7.822078704833984	-1.337032675743103	-3.208766222000122	-3.216764926910401
4.9127329094924	8.704261779785156	-1.9721065759658813	-3.445940971374512	-3.404374361038208
5.81613572214246	9.881860733032227	-4.315829277038574	-3.793177604675293	-4.401852607727051
5.78266647168694	8.638924598693848	-1.0672566890716553	-3.0835115909576416	-2.649569272994995
5.34261444011637	8.4484281539917	-2.5068111419677734	-3.207067728042602	-2.9871771335601807
5.53467148469842	9.817366600036621	-2.6164968013763428	-3.8203737735748287	-3.300257444381714
5.35600481142445	10.21402359008789	-0.516482949256897	-3.4943947792053223	-3.92218565940857
5.29433950884432	10.012140274047852	-3.094921588897705	-3.4269292354583736	-3.521902561187744
5.17325096314992	7.827843189239502	-2.39139461517334	-2.582773447036743	-2.503190755844116
5.228727117268	9.081282615661621	-2.819277048110962	-3.3732631206512447	-3.06761908531189
5.95809677635977	8.083150863647461	-2.765247106552124	-3.1574501991271973	-4.289848804473877
6.27226450189566	9.860321044921875	-3.5577247142791752	-3.7058165073394775	-4.278255939483643
5.4795142125931	8.022553443908691	-2.6786458492279053	-2.9856748580932613	-3.2177214622497563
5.96876136634458	9.239076614379883	-3.4985113143920894	-3.4973745346069336	-3.862574815750122
5.56240530493759	8.820085525512695	-2.1439549922943115	-3.878818511962891	-3.3151237964630127
4.99204430788036	9.932527542114258	-4.004507541656494	-4.033326625823975	-3.103647947311402
5.17277499976062	9.532674789428711	-3.919795751571655	-3.6755175590515137	-4.006852149963379
5.4145263918787	9.85094165802002	-2.142350196838379	-3.3969964981079106	-3.0583689212799072
5.92128271343604	7.179203033447266	-1.6403633356094363	-2.972184658050537	-3.153465509414673
5.68226398917244	9.748567581176758	-1.5522000789642332	-3.648932456970215	-3.108267068862915
5.60098497982874	9.149505615234375	-4.135544776916504	-3.3448479175567627	-3.703641176223755
5.81456079839329	7.5805745124816895	-2.4666996002197266	-2.635157346725464	-2.8618922233581543
5.70503367421373	9.949588775634766	-2.0083634853363037	-3.5061216354370117	-3.4791817665100098
5.39522105646613	8.5742769241333	-4.148830413818359	-3.038322925567627	-3.529947519302368
5.82568064729145	8.565695762634277	-3.7628252506256104	-2.9015927314758296	-3.3828818798065186
6.15209623079792	8.094858169555664	-1.0824666023254395	-3.5799720287322994	-3.2268707752227783
5.61103466530757	9.507582664489746	-4.113039493560791	-3.2759242057800293	-3.974871873855591
5.13310669868883	9.373258590698242	-1.9304807186126711	-3.5719947814941406	-2.9588663578033447
5.67843303544729	9.20887279510498	-0.9961429238319397	-4.247013568878174	-3.4537088871002197
5.7373201143057	8.068241119384766	-2.401883363723755	-3.144649028778076	-3.569813966751099
5.09655232843933	9.070100784301758	-2.1661853790283203	-3.334952354431153	-3.1726851463317867
5.36378065631983	10.363718032836914	-3.0543892383575435	-3.7161922454833984	-3.0187525749206543
5.34422480015428	9.803936004638672	-3.762775421142578	-3.5393879413604736	-4.145805835723877
5.52582570704864	8.009845733642578	-2.8785672187805176	-2.9635400772094727	-3.389559030532837
5.84622159383808	7.57005500793457	-3.4652822017669678	-2.631624460220337	-3.0823810100555415
6.08000558118734	8.7670745849609375	-1.378390908241272	-3.4914112091064453	-3.2289564609527592
5.65418220867925	9.857243537902832	-2.5384507179260254	-3.48328447341919	-3.261082887649536
5.74147046044003	9.210793495178223	-3.7211174964904785	-3.0311031341552734	-3.738299608230591
5.26544059331868	8.189996719360352	-1.528259038925171	-2.981192111968994	-3.0661022663116455
5.83046791645756	7.653680324554443	-1.363078236579895	-2.973056793212891	-2.8420097827911377
5.96166911237105	9.526627540588379	-4.523112773895264	-3.5339956283569336	-4.075121879577637
5.50635960677023	10.200736999511719	-1.8149126768112183	-3.605628490447998	-3.0376923084259033
5.5272082279154	9.012491226196289	-3.4336986541748047	-3.1786479949951176	-3.5602738857269287
5.2944219228584	8.491796493530273	-1.635883092880249	-3.2379467487335205	-3.0750248432159424
5.87111965007067	9.700613021850586	-1.3688020706176758	-4.113224983215332	-3.460459470748901
5.77593120327478	8.18071460723877	-1.9274660348892212	-3.1491799354553223	-3.1208720207214355
5.79971871935545	8.688078880310059	-1.34940505027771	-3.509003162384033	-3.2591500282287598
5.43115655292646	8.572032928466797	-3.592881917953491	-3.355199813842773	-3.793163537979126
5.58220227774989	8.133952140808105	-2.8188931941986084	-3.2827944755554204	-3.5767045021057124
5.31679867352492	8.626784324645996	-4.135630130767822	-3.062505006790161	-3.7821943759918213
5.68770045974997	8.353772163391113	-2.675734281539917	-3.54796838760376	-4.007769584655762
6.1324415148482	9.891788482666016	-2.251568078994751	-3.9032359123229976	-3.3838193416595455
5.07505471794591	9.930647850036621	-1.923396706581116	-3.6986641883850098	-2.8850414752960205
5.60075235337018	9.09430980682373	-1.8123737573623657	-3.4091033935546875	-3.0051205158233647
5.41623125525573	9.766557693481445	-1.8141280412673948	-3.6357531547546387	-3.220950126647949
5.85491607853946	7.385146141052246	-2.283402919769287	-2.6088037490844727	-2.714210271835327
5.56222896982306	9.371850967407227	-1.3851653337478638	-3.874675750732422	-3.2499430179595947
5.76904041071591	9.274457931518555	-2.162766695022583	-3.376645088195801	-3.062389135360718
5.31032420116735	7.193875312805177	-2.734058141708374	-2.4547252655029297	-2.7484958171844482
5.56575267406611	7.900497436523438	-1.3972443342208862	-3.2064707279205327	-2.836216688156128
5.55998940751769	9.787092208862305	-2.980939388275146	-3.646946430206299	-3.648831605911255
4.90950970853655	6.941969394683837	-2.2337892055511475	-1.8719488382339478	-2.1176650524139404
5.53820492391788	7.91057300567627	-1.2745349407196045	-3.170992851257324	-3.240828037261963
5.75080359467416	8.329081535339355	-2.2423853874206543	-3.0479993820190434	-2.8934974670410156
5.97877034512811	9.277521133422852	-1.6629291772842407	-3.5763330459594727	-3.3336336612701416
5.61892428438439	8.968035697937012	-1.918338894844055	-3.7724862098693848	-3.260915994644165
5.37048955007191	8.186433792114258	-3.4155805110931396	-2.673964023590088	-3.231489896774292
5.19611549074682	8.457895278930664	-3.595411777496338	-2.847454786300659	-3.3254730701446533
5.6484482778046	10.120079040527344	-1.8958560228347778	-3.751374244689941	-3.3863914012908936
5.32983737739468	9.315627098083496	-2.2599098682403564	-3.5586538314819336	-3.5092422962188725
5.40200440824687	8.3328218460083	-2.7928032875061035	-2.8193588256835937	-3.1428372859954834
5.70404322335175	9.641325950622559	-2.154416084289551	-3.786008834838867	-3.325835704803467
5.36769960730202	9.376263618469238	-2.237020969390869	-3.296665668487549	-2.926950216293335
5.61858272590622	9.088306427001953	-3.2692370414733887	-3.3704929351806645	-3.2513587474822994
5.48832621510526	9.698122024536133	-1.830794095993042	-3.4305405616760254	-2.7976248264312744
5.88152462614346	8.929034233093262	-0.74485445022583	-3.470628261566162	-3.2034962177276616
5.17846870542081	8.111305236816406	-2.5337395668029785	-2.678940773010254	-2.8604023456573486
5.78344666106646	7.768521308898926	-1.7431679964065552	-2.907042741775513	-2.750663995742798
5.05223962922613	9.521142959594727	-3.568031072616577	-3.3251547813415527	-3.274597883224487
5.67872371413896	10.089529991149902	-2.0614430904388428	-3.884940147399902	-3.6716535091400146
5.8757753995191	7.5520548820495605	-3.183551549911499	-2.6475536823272705	-3.4871509075164795
5.72219493147063	7.847078800201416	-2.2488458156585693	-2.974159240722656	-2.8907594680786133
5.87659319843943	9.144880294799805	-2.532285451889038	-3.32019305229187	-3.487419366836548
5.39936943254306	9.11781120300293	-2.748626232147217	-3.1620790958404545	-3.7127182483673096
4.82075126206783	8.342503547668457	-1.924312710762024	-2.971876621246338	-2.944758653640747
5.76259454295503	10.071840286254883	-2.146756649017334	-3.628367424011231	-3.164090633392334
5.51032884125004	10.213687896728516	-0.5236784815788269	-3.722549915313721	-3.5018143653869633
4.34554864193528	7.934610843658447	-2.3726131916046143	-1.6045165061950686	-2.1875522136688232
5.8001155238416	9.780927658081055	-1.8642714023590086	-3.4574694633483887	-2.9718008041381836
5.65301387160224	8.502309799194336	-0.9734319448471069	-3.428821086883545	-3.11638855934143
5.20507795935024	7.569906711578369	-3.5301127433776855	-2.6185059547424316	-3.350942373275757
5.80681314209076	9.352476119995117	-2.667757987976074	-3.5566000938415527	-3.8004281520843506
5.59391114858704	9.825921058654785	-3.0247678756713867	-3.646818399429321	-3.363980531692505
6.04913240435951	9.143893241882324	-2.3824462890625	-3.4593651294708248	-3.9622199535369873
5.95950487174654	8.961115837097168	-2.494284152984619	-3.772930145263672	-3.939303159713745
5.9172634310654	8.335240364074707	-2.7566657066345215	-3.2264652252197266	-3.3653419017791752
5.19069104420725	9.122008323669434	-2.6671934127807617	-3.318469524383545	-3.473485231399536
5.22669633736273	10.160285949707031	-2.341982841491699	-3.7242627143859868	-3.386035442352295
5.83076046593829	9.064737319946289	-2.7294209003448486	-3.37969970703125	-3.500519990921021
5.12593410217744	9.058531761169434	-2.0619747638702393	-3.4349799156188965	-3.065109968185425
5.69488516186297	9.4283905029296875	-3.509141206741333	-3.712259531021118	-3.9506261348724365
5.74747726810999	9.592048645019531	-1.7221443653106687	-4.099166393280029	-3.1922712326049805
5.8113048326079	8.750511169433594	-3.8746767044067387	-3.3948583602905273	-3.3317461013793945
5.8707904711982	7.878715991973876	-1.2833678722381592	-3.0935692787170415	-2.925242662429809
5.34278375431613	8.962913513183594	-1.933135271072388	-3.240584373474121	-3.202712297439575
5.33572631044027	7.610686302185059	-1.4600210189819334	-2.9507646560668945	-2.8746349811553955
5.63116608681809	8.16295337677002	-1.388990044593811	-3.025252342224121	-2.907780408859253
5.75374010253802	7.9114160537719735	-3.107982635498047	-2.748854160308838	-3.2435481548309326
5.28950369037962	7.726104259490967	-1.508417010307312	-2.868561267852783	-2.824390172958374
5.42182627462037	8.625404357910156	-1.8761861324310305	-3.2857980728149414	-3.3437302112579346
5.3266798841996	9.006722450256348	-4.010526180267334	-3.059706211090088	-3.104100465774536
5.56398811567382	8.380709648132324	3.321717739105224	-3.2215859889984126	-3.589146375656128
5.437306275907	7.485159873962402	-3.8759336471557617	-3.0043129920959477	-4.021468639373779
5.25859506556194	8.140892028808594	-4.07749605178833	-3.024282693862915	-3.6514227390289307
5.4268636777147	7.59382963180542	-2.1534268856048584	-2.9222970008850098	-3.242708444595337
5.55984910961741	8.769438743591309	-3.039396524429321	-3.475458860397339	-3.6610546112060542
4.85400573000962	9.147385597229004	-2.4289419651031494	-3.469279289245606	-3.3039755821228027
5.49485805549328	8.08354377746582	-3.697963953018188	-2.6658618450164795	-3.429048776626587
5.24198791891221	8.47986125946045	-3.7300779819488525	-2.8751373291015625	-3.4099714756011963
5.89821876015329	8.568440437316895	-1.2952080965042114	-3.45773983001709	-3.4789602756500244
5.48349537242349	9.23635482788086	-2.5207462310791016	-3.3877024650573726	-3.179624795913696
5.23011527490091	7.7460527420043945	-2.8967714309692383	-2.8482067584991455	-3.3548138141632076
5.40152647844274	7.746991634368896	-1.6747452020645142	-2.998004913330078	-2.6204593181610107
5.90774641475776	10.142740249633789	-1.8719686269760132	-4.218627452850342	-3.5667951107025146
4.91465019318272	7.727511405944824	-3.5973019599914555	-2.551405906677246	-3.4527876377105717
4.84691488121835	9.81692886352539	-2.8369998931884766	-3.6783220767974854	-3.2333095073699947
6.35758705012211	10.114424705505371	-1.2949765920639038	-3.378641128540039	-3.7157621383666997
5.7228437052468	9.476799964904785	-1.5214160680770874	-3.5143361091613765	-3.2419755458831787
5.84404988430211	9.476783752441406	-4.0875935554504395	-3.2584815025329585	-3.6886065006256104
4.85914907387907	7.711081027984619	-2.12115216255188	-2.8066108226776123	-2.716387987136841
5.38729766986271	8.982196807861328	-1.291855812072754	-3.538021564483643	-3.486299276351929
5.3854032027702	7.4931654930114755	-1.374727487564087	-2.7507591247558594	-2.6197421550750732
5.10844539788954	9.619582176208496	-1.7988327741622925	-3.429304838180542	-2.7299306392669678
5.40057555340342	8.6681060791015625	-2.0526576042175293	-3.539659023284912	-3.5205423831939697
5.87677187449092	8.417960166931152	-1.1785476207733154	-3.3660078048706055	-3.028491258621216
5.11277256208749	8.514464378356934	-3.6595537662506104	-2.8482956886291504	-3.281670331954956
5.51323953823659	8.045206069946289	-2.746697187423706	-2.6388919353485107	-3.2792656421661377
5.52696895705741	9.186178207397461	-1.836211919784546	-3.713168859481811	-3.509864330291748
5.27282208244976	7.240073204040527	-3.352593421936035	-2.743551254272461	-3.194230794906616
5.60571514139403	8.605793952941895	-1.3259309530258179	-3.440128326416015	-3.090397596359253
5.07233374602741	9.358091354370117	-1.9731866121292114	-3.296547174453735	-2.801147222518921
5.04038576588193	7.52233362197876	-1.995455503463745	-2.513103723526001	-2.448643922805786
5.3704671768896	8.294650077819824	-1.6821311712265015	-2.9508345127105717	-3.0153486728668213
5.48174939837902	9.261539459228516	-1.1532433032989502	-3.8376502990722656	-3.3710694313049316
5.60607727425069	8.0639009475708	-3.499052286148071	-3.1245560646057124	-3.8337957859039307
5.6195858936652	9.1776885986328125	-3.8039262294769287	-3.056453704833985	-3.734034299850464
5.79734999534734	7.770896911621093	-1.5829918384552004	-3.4078235626220703	-3.406643152236938
5.79358024166341	8.484726905822754	-2.5573315620422363	-3.6986947059631348	-3.874547243118286
5.41146139156912	10.259437561035156	-2.984221935272217	-4.185808181762695	-3.766532421112061
5.70302116909326	7.57163429260254	-3.981788873672485	-2.9785091876983643	-3.2997932434082027
5.44697217268163	9.828874588012695	-2.83355450630188	-3.3415992259979252	-3.412547111511231
5.24878203471193	10.277085304260254	-1.610004186630249	-3.7724764347076416	-3.0252773761749268
5.19214173213868	9.227034568786621	-3.6346864700317383	-3.5326406955718994	-3.3603184223175044
6.05121450232418	8.177756309509277	-1.014756202697754	-3.395082950592041	-3.16222882270813
5.21441499542404	8.410831451416016	3.2955617904663086	-3.5159082412719727	-2.936917543411255
5.97225599341816	8.966225624084473	-3.0250513553619385	-3.205155849456787	-2.81721568107605
5.51203946712869	7.375102519989014	-2.8730649948120117	-2.8079686164855957	-3.2730028629302974
5.5895062889984	7.846753120422363	-1.1587417125701904	-3.284558057785034	-3.1187870502471924
5.8185319591507	7.907456398010254	-3.760901927947998	-3.0654404163360596	-3.719550371170044
5.78476658944099	11.083514213562012	12.831254005432129	-1.0155495405197144	-5.028099536895752
5.132485890996	10.168303489685059	-2.107320785522461	-3.803505659103393	-3.2174956798553467
5.48233460578195	8.618681907653809	-2.8863179683685307	-2.735316276550293	-3.367931842803955
5.83446422632464	10.615918159484863	-2.1165168285369873	-4.10680627822876	-3.5194756984710693
5.37312369885358	8.644051551818848	-4.731751918792725	-3.188621997833252	-4.133174896240234
5.49641420648897	9.667628288269043	-1.8942807912826538	-3.5219252109527592	-3.0352914333343506
4.97681328873962	10.185831069946289	-2.4509360790252686	-3.8474349975585937	-3.1264865398406982
5.65721612127421	8.277771949768066	-2.0519330501556396	-3.079237937927246	-2.9702498912811275
5.68123332031283	9.7620086669921875	-4.36505651473999	-3.6657662391662598	-3.79616379737854
5.97482294150791	9.622681617736816	-2.8377413749694824	-3.594270229339599	-3.6872756481170654
5.88461325251878	8.190946578979492	-3.774793863296509	-3.0717616081237793	-3.207268714904785
5.35016999284049	8.4901275634765625	-1.8689838647842407	-3.3819832801818848	-3.1549289226531982
5.38518231323188	8.583784103393555	-2.6534793376922607	-3.2354164123535156	-3.3586473464965816
5.72535280977236	10.02094841003418	-3.3199586868286133	-4.15464973449707	-3.827378034591675
5.87397470802871	9.213543891906738	-1.0780807733535767	-3.924729108810425	-3.7020256519317627
5.55192996665975	8.595022201538086	-2.3518612384796143	-3.373116970062256	-2.830749273300171
5.53068642849335	10.134902954101562	-2.0724449157714844	-3.83927059173584	-3.389589548110962
5.25461041233537	9.677645683288574	-3.0890371799468994	-3.570744752883911	-3.6008851528167725
5.6503499374316	8.880049705505371	-2.5288567543029785	-3.360741138458252	-3.525041341781616
5.90164648001214	8.10002613067627	-1.1482770442962646	-3.0944738388061523	-2.9958858489990234
5.49643923903131	9.354231834411621	-1.7916555404663084	-3.1237292289733887	-2.5990149974823
5.85297870065548	7.9357171058654785	-3.236692428588867	-2.799381732940674	-3.312919855117798
5.98525131751706	8.061917304992676	-3.5073890686035156	-3.1774566173553467	-3.9834353923797607
5.18790010230056	9.516363143920898	-4.68086051940918	-3.522857666015625	-4.235283374786377
5.221690727361	8.569157600402832	-1.8829290866851809	-3.7343912124633794	-3.099790334701538
5.22108913182769	9.242060661315918	-2.90495777130127	-3.4112181663513184	-3.0788509845733647
5.45387549880476	10.390617370605469	-2.650182008743286	-4.0953264236450195	-3.761873483657837
5.6699858328331	10.25289535522461	-2.2767019271850586	-4.228916168212891	-3.768514394760132
5.40436450850122	10.222310066223145	-2.8675708770751953	-4.010257720947266	-3.548628568649292
5.47543043209896	8.254371643066406	-2.8485283851623535	-3.3126182556152344	-3.4495508670806885
6.13283307127216	8.143097877502441	-4.5717034339904785	-3.017843246459961	-3.2408518791198735
5.50763601946434	9.14867115020752	-3.279475450515747	-3.2130479812622066	-3.021036386489868
5.4488426747979	10.091935157775879	-2.4400928020477295	-3.7621307373046875	-3.5393254756927486
5.42594235577317	8.657240867614746	-1.3331024646759033	-3.5038170814514165	-3.0895769596099854
5.71675371028681	10.041089057922363	-2.6478004455566406	-3.7710077762603755	-3.5514268875122066
5.50416838294011	8.912178039550781	-1.091650128364563	-3.6354374885559086	-3.285850763320923
5.37051271771288	8.339999198913574	-2.962872266769409	-3.0358495712280273	-2.8261168003082275
5.56251150348324	8.2242431640625	-3.903703927993775	-2.9497327804565425	-3.5605597496032715
5.29521544584817	8.244843482971191	-3.2794001102447505	-2.7262139320373535	-3.3469109535217285
5.88612795525359	6.943723678588866	-3.01670241355896	-2.624870538711548	-2.921491384506225
4.51605504242817	10.009551048278809	-2.0416431427001953	-3.5360932350158696	-2.864713430404663
5.49404068043698	8.108577728271484	-3.515716552734375	-3.348414421081543	-3.988632440567016
5.24135796833464	9.56571102142334	-2.1011545658111572	-3.5447006225585937	-3.080634117126465
5.43404709553703	8.155006408691406	-3.1332893371582027	-3.0620915889739986	-3.7300555706024174
5.83830151254814	7.730376243591309	-1.5539960861206055	-3.3290019035339355	-3.1315510272979736
5.32547684063397	9.852746963500977	-2.6608998775482178	-3.5941162109375	-3.222043752670288
5.69218571652507	9.424649238586426	-3.4460980892181396	-3.3888792991638184	-3.706489562988281
6.12678652682064	8.469193458557129	-3.226146936416626	-3.190585613250732	-3.533910036087036
6.18907903205996	8.629261016845703	-1.0257073640823364	-3.638720989227295	-3.181477308273315
5.4057617619913	8.58958911895752	-1.2989311218261719	-3.4923954010009766	-3.238289594650269
5.13051771837134	8.4728546142578125	-2.3115053176879883	-3.521933317184448	-3.2990581989288335
6.0854072272749	7.974836826324464	-1.4896645545959473	-3.084518432617187	-3.035037517547608
5.67598600150764	7.839151382446289	-2.107297897338867	-3.1924810409545903	-2.9255282878875732
5.38319715480617	8.363975524902344	-2.402597188949585	-2.8893251419067387	-3.0177268981933594
5.57647184084715	7.878335952758789	-3.5973708629608154	-2.7403981685638428	-3.554359197616577
5.44965973698036	7.301878929138184	-3.160079717636108	-2.610243082046509	-3.273547410964966
5.8790671767101	9.537659645080566	-4.5418381690979	-3.459390640258789	-4.26124382019043
6.15771293372932	8.571346282958984	-1.4476425647735596	-3.627796173095703	-3.429312944412232
5.36722778243834	7.607116699218749	-3.0619595050811768	-2.4433364868164062	-3.4335267543792725
5.97981057449613	8.642709732055664	-3.7786588668823247	-3.1600513458251953	-3.5939390659332275
5.12454061989632	8.498089790344238	-4.707444190979004	-3.2382798194885254	-4.115310192108154
5.24803358009473	9.145708084106445	-2.8978471755981445	-3.218782901763916	-3.5323221683502197
6.0921439533552	7.8303184509277335	-1.6528435945510864	-2.9689903259277344	-3.0392541885375977
5.75509825565311	8.63587474822998	-1.5630235671997068	-3.629530906677246	-3.271784782409668
5.66448451941342	9.035543441772461	-2.0378267765045166	-3.316835403442383	-3.2645621299743652
5.16277013621045	10.213624000549316	-0.5188166499137878	-3.924572467803955	-3.5858204364776616
5.90556256773028	8.1391448974609375	-2.995437383651733	-3.3498630523681636	-3.4439899921417236
5.89660618465429	9.004840850830078	-4.737528324127197	-3.5575504302978516	-3.930734872817993
4.98233191490113	8.372407913208008	3.313260793685913	-2.556820869445801	-3.3177645206451416
5.28575797799002	9.52927017211914	-3.5224132537841797	-3.0378773212432866	-3.5551407337188725
5.28799596392869	10.051342010498047	-1.6601784229278562	-3.719589233398438	-2.841559648513794
5.41258856636721	10.278218269348145	-2.3742916584014893	-4.160467147827148	-3.3061237335205074
5.79389092152421	8.549590110778809	-0.9823310971260071	-3.8926544189453125	-3.54888653755188
5.53987690429298	8.755784034729004	-1.6686742305755615	-3.8237466812133794	-3.5588462352752686
5.80309907595336	7.512743949890137	-2.017514705657959	-2.9378185272216792	-2.979132652282715
5.80653883587421	8.940045356750488	-1.4730830192565916	-4.1137003898620605	-3.7526261806488037
5.90481938067777	8.26580810546875	-2.7481796741485596	-3.402302742004394	-3.632627010345459
5.07316565316213	8.64045238494873	-1.598206639289856	-3.2880971431732178	-2.995436906814575
4.9882589932689	8.169569969177246	-2.2203428745269775	-3.1394639015197754	-2.9733562469482417
5.3332342774102	8.419065475463867	3.29117488861084	-4.381167411804199	-3.4680087566375732
6.00107746102168	8.225627899169922	-3.417513132095337	-2.9573311805725093	-3.2143757343292236
5.30399429363149	10.208806037902832	-2.265854835510254	-4.021627902984619	-3.4044010639190674
5.48303983293857	7.948269844055176	-2.7064554691314697	-2.848349094390869	-3.0389091968536377
5.7854810988726	9.177602767944336	-3.049818992614746	-3.188777446746826	-3.5501310825347896
6.27108513371277	8.784477233886719	-2.7304630279541016	-3.0196986198425293	-3.6626360416412354
4.99642312022647	10.378690719604492	-2.262787342071533	-4.285945415496826	-3.416517972946167
5.93043197219675	8.3968048095703125	3.282390832901001	-4.060943603515625	-3.6218435764312744
5.51916954622193	10.56777286529541	-2.1095588207244873	-4.369858264923096	-3.888157606124878
5.69296193772056	7.875587463378907	-3.3798077106475826	-2.9140567779541016	-3.37228012084961
4.29666211410637	14.535756111145021	1.8292268514633176	-3.9222793579101562	-1.1982569694519043
5.43864820550243	8.504613876342773	-2.2954649925231934	-3.1835045814514165	-3.3871960639953613
5.38680785352642	7.70695161819458	-2.8035547733306885	-2.0831968784332275	-2.7299017906188965
5.66149094856617	8.766382217407227	-1.1663626432418823	-3.7108125686645512	-3.5805499553680424
5.76412646105255	8.73450756072998	-0.9691661596298218	-3.520752429962158	-3.3164227008819576
5.88974542170662	8.4456939697265625	-1.2841904163360596	-3.505317211151123	-3.3684897422790527
5.9347780200694	8.754453659057617	-1.8620048761367798	-3.3311018943786626	-3.284820318222046
5.42252480379373	9.307175636291504	-4.193158149719238	-3.105180025100708	-3.71602201461792
5.53775058359031	8.962319374084473	-2.8332056999206543	-3.13534927368164	-3.4123442173004146
6.05998961165106	8.3214693069458	-2.155226945877075	-3.382995843887329	-3.357587099075317
5.85991617560804	10.07448673248291	-3.981446266174316	-4.273523807525635	-4.11875581741333
6.00459946663289	8.025229454040527	-2.05366587638855	-3.308185577392578	-3.335426092147827
5.5174415717911	7.344671726226807	-3.3489360809326167	-2.5179905891418457	-3.389241456985474
5.59131212533889	9.52822208404541	-4.154338359832764	-3.4761509895324703	-4.326010227203369
5.39168769367915	8.809326171875	-0.9127857685089111	-3.6932168006896973	-3.4441821575164795
5.8446744388794	10.09465503692627	-2.2164108753204346	-4.121366024017334	-3.6561381816864014
5.41317594542449	9.18267822265625	-1.0610895156860352	-4.180306911468506	-3.61842942237854
5.6459022645174	8.191689491271973	-4.3769659996032715	-3.2133584022521973	-3.9999573230743413
5.85730447631019	8.226419448852539	-1.169204831123352	-3.2313377857208248	-2.9820871353149414
5.90397212600218	9.844935417175293	-1.6382837295532227	-3.9369213581085205	-3.7272799015045166
5.64446268008426	9.854361534118652	-1.8703126907348633	-3.8797171115875244	-3.195029497146607
5.66954768188592	8.417076110839844	-3.8558819293975826	-3.2322096824645996	-3.495682001113892
5.4769197867712	8.16085433959961	-4.671098709106445	-3.1451330184936523	-3.9107353687286373
6.22255511245986	9.100554466247559	-0.9571875333786011	-3.9060347080230713	-3.7572624683380127
5.51976730851093	7.649653434753418	-1.9159815311431885	-2.795635223388672	-2.643218755722046
5.7973528856473	8.628767013549805	-0.8446491360664368	-3.7923247814178462	-3.3355064392089844
5.14206265913441	8.601496696472168	-2.9254150390625	-3.1837239265441895	-3.1419289112091064
5.4678614982095	8.640376091003418	-2.8598015308380127	-3.146076202392578	-3.1791613101959224
5.52119895805818	10.014924049377441	-3.9661169052124023	-4.038426876068115	-3.627049207687378
5.4523637469736	11.36857795715332	-0.5887627005577089	-3.3949379920959477	-2.518950939178467
4.90178353280197	10.1942777633667	-0.5235340595245361	-3.039450168609619	-3.699664831161499
5.55134477879023	8.032397270202637	-3.1550068855285645	-2.734138011932373	-3.2147414684295654
6.07733433091862	7.187534809112549	-1.9068219661712646	-2.7315263748168945	-2.9708411693573
5.55357822958626	9.152863502502441	-2.56321382522583	-3.2166750431060795	-3.5328214168548584
5.01030990840579	10.002663612365723	-2.4286911487579346	-3.93484091758728	-3.5469686985015874
5.90364925590811	10.036654472351074	-2.151956081390381	-4.140995025634766	-3.798536777496338
5.71010519090174	7.997988700866699	-2.7537338733673096	-3.089620590209961	-3.3357272148132324
5.28417420829427	9.737957954406738	-2.496779441833496	-3.791467666625976	-3.18533205986023
5.60689161644251	9.838696479797363	-2.8090322017669678	-3.8213353157043457	-3.447713613510132
5.35360109503566	8.354787826538086	-3.118727207183838	-3.330472946166992	-3.8471097946166997
6.12771656634053	9.194050788879395	-2.541409730911255	-3.42911696434021	-3.824546575546264
5.82852787188522	9.45466136932373	-4.067267894744873	-3.1753277778625493	-4.034946441650391
5.77629169220789	8.574548721313477	-2.0524179935455322	-3.2749147415161133	-3.3158371448516846
5.99241437071083	9.445645332336426	-2.4959452152252197	-3.2638833522796635	-3.183849334716797
5.41719743965327	9.245779991149902	-3.698357820510864	-3.0147368907928467	-3.713579654693603
5.93096212689289	10.19080924987793	-0.5381625294685364	-3.215677261352539	-3.7248635292053223
5.64161373805079	9.082786560058594	-2.443310499191284	-3.2476439476013184	-3.0912668704986572
5.27163160346028	9.345239639282227	-2.581787347793579	-3.2597172260284424	-2.8422162532806396
5.58795516386273	8.822405815124512	-2.468811511993408	-2.991868019104004	-3.1500542163848877
5.88700509261049	7.6669321060180655	-3.163089752197266	-2.852517604827881	-3.3495204448699947
5.68457088403619	9.611565589904785	-1.6525737047195435	-3.404144763946533	-3.12302565574646
5.60047762391082	8.474534034729004	-3.3328213691711426	-3.018833637237549	-3.0711054801940914
5.79383484711736	9.272839546203613	-2.400249719619751	-3.29056715965271	-2.9575865268707275
5.57328438293709	8.111186981201172	-3.439870595932007	-2.9150137901306152	-4.1114068031311035
5.90309741711502	9.922286033630371	-1.0029432773590088	-3.061810970306396	-3.111866950988769
5.68664996679394	9.1395111083984375	-2.1103875637054443	-3.382891893386841	-2.876060724258423
5.2574118713223	8.245015144348145	-0.9327324628829956	-3.4805934429168706	-3.0925977230072017
5.46479883675819	9.263655662536621	-2.2442822456359863	-3.2043685913085938	-2.8209726810455322
5.630907815961	9.067742347717285	-1.7373539209365843	-3.4532113075256348	-2.886554002761841
5.31346779106799	9.051743507385254	-2.800135850906372	-3.586690187454223	-3.4640185832977295
5.48693028867576	10.163025856018066	-3.0771782398223877	-3.6922154426574707	-3.7375900745391846
5.60936117040039	8.650262832641602	-2.0297529697418213	-3.593959331512451	-3.2987735271453857
5.97106454663367	7.46596622467041	-3.25031065940857	-2.7349934577941895	-2.92407488822937
5.56243895600628	7.200388431549072	-1.9123506546020508	-2.437025547027588	-2.379181146621704
5.58301278056204	7.68710994720459	-2.9903616905212402	-2.7567951679229736	-3.0940082073211665
5.52140035449737	7.739082813262939	-2.643845319747925	-3.16376256942749	-3.092883348464966
5.00228630567025	7.87269163131714	-3.2246017456054687	-2.7981786727905273	-2.8956425189971924
5.57607062347814	9.265066146850586	-5.3852152824401855	-3.6017160415649414	-4.660526275634766
5.74969620351113	9.784209251403809	-3.078370571136475	-3.6290674209594727	-3.684492826461792
5.23705975132983	8.901856422424316	-2.331143617630005	-3.435760498046875	-3.664390802383423
5.99965083099095	8.78917121887207	-1.0122228860855103	-3.643499851226806	-3.199095487594605
5.11889534448505	7.589745044708252	-3.035118103027344	-2.32770037651062	-2.8291661739349365
5.90636754051717	8.782772064208984	-1.1126092672348022	-3.6278862953186035	-3.3208000659942623
6.01029124225988	10.08377456665039	-2.724411725997925	-4.145683765411377	-3.631836414337158
6.14473714806578	8.291622161865234	-1.2803875207901	-3.52333402633667	-3.3839304447174072
5.9386393152758	8.14464282989502	-2.866335391998291	-2.556732177734375	-3.0195810794830322
5.81480771516878	9.51504135131836	-1.5138486623764038	-3.537911891937256	-3.1065690517425537
5.68425169441258	9.70273494720459	-1.6389495134353638	-3.480976104736328	-2.8927261829376216
5.46199356644057	7.714088439941407	-3.2452511787414555	-2.705575942993164	-3.4281270503997803
5.91747954706855	8.030889511108398	-2.5174543857574463	-3.1798496246337886	-3.3581991195678715
5.67805284743327	9.19604206085205	-2.5228140354156494	-3.7961692810058594	-3.541774034500122
6.04924831828558	8.513458251953125	-1.762029767036438	-3.53214168548584	-3.3671724796295166
4.87053646268025	9.112029075622559	-3.790478229522705	-3.8310396671295166	-2.1279585361480713
5.68284104578112	8.104485511779785	-2.7154712677001953	-3.1208605766296382	-3.4701807498931885
5.53495324005798	7.7741117477417	-1.4066977500915527	-3.005672454833985	-2.8134055137634277
5.57888803385529	10.559125900268555	-1.5920541286468506	-4.479323863983154	-3.3699824810028076
5.75617226941671	8.109254837036133	-1.681196689605713	-2.839071035385132	-2.606313943862915
5.27958722125239	9.094300270080566	-1.785941481590271	-3.645818710327148	-3.4999454021453857
5.58879151272727	10.307230949401855	-2.300401449203491	-4.361325263977051	-3.75362229347229
5.14445732537526	8.751862525939941	-3.8026330471038814	-2.5420868396759033	-3.541367292404175
4.87696012645328	9.86124324798584	-2.457146167755127	-4.171458721160889	-3.230292558670044
5.61468175893403	8.43993091583252	-2.014437675476074	-3.3558137416839595	-2.9941580295562744
5.9039528739812	9.460118293762207	-1.7283209562301636	-3.90551495552063	-2.9451534748077397
5.12902695212056	7.903392791748048	-1.0646909475326538	-3.1491794586181636	-3.0829279422760014
4.94127050640432	9.16633129119873	-3.190877676010132	-3.373598575592041	-3.485735416412353
5.72665809878227	9.32336139678955	-1.6854543685913084	-4.139438152313232	-3.2568709850311275
5.64684696788282	7.716965198516846	-1.6498353481292722	-3.3277134895324703	-2.84641432762146
5.15466460410424	9.779169082641602	-4.0047221183776855	-3.402397632598877	-2.970566034317016
5.76825126137739	8.28345775604248	-2.0363693237304687	-3.644573211669922	-3.017428159713745
5.50577331604481	7.553011417388917	-1.595123529434204	-2.8867025375366206	-2.7951009273529053
5.78340713247916	9.62951946258545	-2.531085729598999	-3.964693546295166	-3.8724722862243652
5.62452229994603	10.205836296081543	-3.1472396850585938	-4.045078277587891	-3.2109341621398926
5.58396088613157	7.198243141174316	-2.1464362144470215	-2.430217981338501	-2.5498454570770264
5.03181586249173	9.424249649047852	-2.7690839767456055	-2.5717148780822754	-3.0770084857940674
5.88328764365917	9.223897933959961	-5.336144924163818	-3.494633197784424	-4.532458305358887
4.7788980539526	8.484932899475098	-2.3256397247314453	-3.1279234886169434	-2.890613079071045
5.46770807246028	8.225041389465332	-1.8804548978805542	-3.3517982959747314	-3.055773258209229
5.28044162352981	9.050670623779297	-4.75412130355835	-3.380138874053955	-3.960317373275757
5.98396697740273	9.336052894592285	-3.609699964523315	-3.7810983657836914	-4.346841812133789
5.51234176339296	8.520532608032227	-2.637230157852173	-3.0964579582214355	-3.4230234622955322
5.44556099130866	10.189018249511719	-1.8102033138275146	-3.7810163497924805	-2.9751508235931396
5.62221904455732	9.528779029846191	-1.5299621820449831	-3.5841825008392334	-3.157108783721924
5.35184854426719	8.58544921875	-2.2801353931427	-2.9809350967407227	-2.5967023372650146
5.66825475902599	9.367410659790039	-1.6097985506057741	-3.706556797027588	-3.4376075267791752
5.72227050895691	8.273857116699219	-1.4235726594924927	-3.523432731628418	-2.920077085494995
5.61905263768393	9.9901580810546875	-3.2702996730804443	-3.5553784370422363	-3.575899362564087
5.77355540555707	7.981838226318359	-3.170600652694702	-2.689762830734253	-3.050046682357788
5.80143556870276	10.33654499053955	-1.8397053480148318	-4.243233680725098	-3.4381263256073
5.84008587977181	9.590867042541504	-1.1305361986160278	-4.134855270385742	-3.5472629070281982
5.35435227130158	9.18366527557373	-5.188704490661621	-3.3911700248718257	-3.981200933456421
5.54070518974011	7.323032379150391	-2.061556577682495	-2.4947757720947266	-2.3780243396759033
5.77417497135563	10.567877769470215	-2.0455827713012695	-4.464102745056152	-3.5223362445831294
6.19116562740289	9.332839012145996	-2.461031436920166	-3.428906202316284	-3.568993091583252
5.95724322310952	8.67928695678711	-1.170168399810791	-3.8629584312438965	-3.6410796642303467
5.25375508569304	8.416879653930664	-3.997852563858032	-2.8598320484161377	-3.687877893447876
3.76097789171921	8.627379417419434	3.6036570072174072	-3.2552831172943115	-1.3544994592666626
5.11891382027518	9.508506774902344	-2.492570400238037	-3.380476951599121	-3.117488145828247
5.30681286289484	9.70688247680664	-2.738517999649048	-3.726296901702881	-3.59609055519104
5.56671998432107	8.7356719970703125	-3.627232313156128	-3.1363091468811035	-3.367120265960693
5.39177085748779	8.177257537841797	-3.1752545833587646	-3.198322296142578	-3.6037409305572514
6.17651781760151	10.242338180541992	-1.299962043762207	-0.4298633933067322	-6.422449588775635
5.47768577267021	8.433732032775879	-2.3652846813201904	-3.024901866912842	-3.046370029449463
5.87747640950379	8.229002952575684	-1.7428144216537476	-3.2123355865478516	-2.712980270385742
5.31824765193663	8.805768013000488	-2.8249354362487793	-3.2735452651977535	-3.3782203197479244
5.76335006112825	8.16965389251709	-3.769663095474243	-2.9661765098571777	-3.2191061973571777
6.27846786991986	7.46080207824707	-2.21574330329895	-2.934988498687744	-2.873090982437134
5.76526069898645	8.35408878326416	-1.9535439014434817	-3.1292262077331547	-3.128657102584839
5.22724955302609	8.372557640075684	-3.8534703254699707	-2.845730781555176	-3.579254627227783
5.40651607701727	10.103694915771484	-2.708603858947754	-3.5342507362365723	-3.5698201656341557
6.10245577950079	8.643986701965332	-1.3662166595458984	-3.5777053833007812	-3.418247938156128
5.38459057230786	8.602336883544922	-1.8637555837631226	-3.847403049468994	-3.3971571922302246
5.05836553403449	9.677384376525879	-1.8113702535629275	-3.6754317283630367	-2.9151456356048584
5.83104648095338	8.44959545135498	-1.5075668096542358	-3.642103672027588	-3.628864049911499
4.96664298736465	8.212703704833984	-1.5006592273712156	-3.314382314682007	-3.1556155681610107
5.87300910905871	7.874974727630615	-1.5084910392761228	-3.309112548828125	-3.128448724746704
5.67004669065598	7.399489402770996	-2.830242156982422	-2.9502391815185547	-2.9792399406433105
5.6402383799894	8.71635627746582	-1.4881479740142822	-3.4937744140625	-3.1845574378967285
5.5166140968413	9.468110084533691	-3.959310293197632	-3.155953168869018	-3.5822565555572514
5.34536184266628	8.403400421142578	-2.998152256011963	-2.8483476638793945	-3.0020971298217773
5.42777503581341	8.66472339630127	-1.1373296976089478	-3.3193306922912593	-2.913249254226685
5.99504905949428	7.175458908081055	-3.344881534576416	-2.5841989517211914	-3.081493616104126
5.34801762963389	9.364262580871582	-2.5887811183929443	-3.5042335987091064	-3.3898918628692627
6.01228051999371	8.892035484313965	-1.1990396976470947	-3.644423007965088	-3.419995069503784
5.7663311981647	7.162712574005126	-3.0655088424682617	-2.48225736618042	-3.312920331954956
5.35892886275802	7.643764972686768	-1.629441261291504	-2.8300275802612305	-2.761322498321533
5.67183079591763	9.015351295471191	-2.607098340988159	-3.511120080947876	-2.6454522609710693
5.89808756611637	9.027453422546387	-1.9053467512130735	-3.5871081352233887	-3.7345995903015137
5.20913867942606	8.266948699951172	-3.662713289260864	-2.8608477115631104	-3.4608967304229736
5.03756939198597	10.340629577636719	-1.7582024335861206	-3.668698310852051	-3.0396807193756104
5.26255365778646	9.790722846984863	-1.9703099727630615	-3.924459218978882	-3.0000529289245605
5.3355400377842	8.464363098144531	-3.1525323390960693	-2.3798420429229736	-3.154651403427124
6.05439751793074	8.44347858428955	-0.9863131046295165	-3.7519023418426514	-3.4993031024932866
5.93472388839769	7.72221565246582	-2.9061293601989746	-2.544198513031006	-2.8922193050384517
5.79189924626455	8.250040054321289	-3.4908697605133057	-3.227935791015625	-3.510750770568847
5.60113964331497	8.676618576049805	-2.251312017440796	-3.1970663070678715	-3.0461723804473877
5.62450054103896	7.8984527587890625	-1.380739450454712	-3.1209263801574707	-2.8530948162078857
5.5553444324748	8.387545585632324	-1.8894150257110596	-3.0685768127441406	-3.1329903602600098
5.37869403847219	8.758583068847656	-3.2956776618957515	-3.2707839012145996	-3.578754186630249
5.94509270724614	8.90548324584961	-3.153256893157959	-3.266121864318847	-3.8471348285675044
5.46409799802679	7.889659404754638	-1.840126872062683	-3.2920775413513184	-3.036247968673706
5.88474738056604	8.457389831542969	-2.2456448078155518	-3.479126453399658	-3.0472850799560542
5.79549640881062	10.332178115844727	-1.7020347118377686	-3.870086669921875	-3.175703287124634
5.48397929526912	8.902669906616211	-2.3461334705352783	-3.445683002471924	-3.283449172973633
5.36034684694554	9.475408554077148	-2.6237740516662598	-3.1095657348632812	-3.545131206512451
5.57377717657927	7.418604850769043	-1.3797926902770996	-2.9472484588623047	-2.9780437946319576
5.57986925690575	7.708452701568603	-2.637800693511963	-2.7677340507507324	-3.15446138381958
5.10660208230948	9.214040756225586	-3.1106200218200684	-3.342654943466186	-3.5341098308563232
5.29548252716055	8.73393440246582	-3.494140625	-3.02877140045166	-3.5606110095977788
5.7107363156927	7.0460004806518555	-2.8849413394927983	-2.112445592880249	-2.6252424716949463
5.45894175333793	8.135506629943848	-3.3631198406219482	-3.0189521312713627	-3.950551748275757
5.6548139828072	9.225637435913086	-2.5490481853485107	-2.8244128227233887	-2.551252603530884
5.92130078358275	7.655063152313232	-1.735636353492737	-3.053396701812744	-3.0148766040802
5.54190801459994	8.931844711303711	-4.713691711425781	-3.09405517578125	-3.9636471271514893
5.39781271321677	7.224374294281006	-2.4402706623077393	-2.347717761993408	-2.5694620609283447
5.25956098025243	7.605763912200928	-2.011157512664795	-3.2222478389739986	-3.3556253910064697
5.76745217298531	9.046821594238281	-3.3275294303894043	-2.9941105842590328	-3.4518239498138428
5.82743365060581	9.323219299316406	-3.896959543228149	-3.441351175308228	-3.5390973091125493
5.7860954957172	9.840627670288086	-3.0327255725860596	-3.9304966926574707	-3.5786755084991455
5.83428261349975	9.491920471191406	-3.3310105800628658	-3.594166278839111	-3.7769763469696045
5.56648335569743	8.114093780517578	-3.647261381149292	-2.707235336303711	-3.2856438159942623
5.55017071780046	9.877812385559082	-4.29940128326416	-4.367554187774658	-4.430190086364746
6.00997901320029	9.971586227416992	-3.527827262878418	-3.54849100112915	-3.9923951625823975
5.45532331077951	7.819194793701173	-2.6082980632781982	-2.973116159439087	-2.7035796642303467
4.97816844109054	9.336657524108887	-4.920121192932129	-3.4531188011169434	-4.162331581115723
4.89870392254274	7.331946849822998	-2.4751744270324707	-2.2903318405151367	-2.6540510654449463
5.50987933889177	9.327537536621094	-3.37742280960083	-3.18757700920105	-3.1640665531158443
5.96839417355554	8.415648460388184	-1.8537919521331785	-3.5057506561279297	-3.1195619106292725
5.92301609099252	8.633476257324219	-3.367607831954956	-3.005999565124512	-3.420880079269409
6.13667118502659	8.246243476867676	-4.458924293518066	-3.4123263359069824	-3.8404839038848877
5.42322489234197	9.007144927978516	-1.9118999242782593	-3.6589670181274414	-3.2870023250579834
6.1420170386868	8.177984237670898	-3.1766517162322994	-2.874302387237549	-3.260881185531616
5.62375216938918	7.223232269287109	-1.6387645006179807	-2.5321602821350098	-2.4834277629852295
5.66755143134361	8.996522903442383	-1.3519655466079712	-3.600600242614746	-3.603575229644776
5.58554514299425	8.297292709350586	-2.1248180866241455	-3.3232874870300293	-2.839895009994507
5.65875912979991	9.493095397949219	-2.567736864089966	-3.6812958717346187	-3.695759534835816
5.75804933072279	10.053845405578613	-2.0163869857788086	-3.6892323493957515	-3.072903871536255
5.51515778187789	8.543313026428223	-3.420313119888306	-2.733198881149292	-2.98513674736023
5.99596198319128	8.913870811462402	-1.3534165620803833	-3.8573925495147705	-3.395415544509888
4.91823772232203	8.126176834106445	-3.5405709743499756	-2.862305164337158	-2.951547384262085
5.5018955708791	9.731517791748047	-4.3665547370910645	-3.705097675323486	-3.6982967853546143
5.53565506694851	9.232305526733398	-3.9423012733459477	-3.1048569679260254	-3.9449760913848877
4.89133258024141	9.796699523925781	-2.3508100509643555	-3.5402607917785645	-3.011472463607788
5.70368485812932	8.941228866577148	-1.2958046197891235	-3.79820728302002	-3.716923475265503
5.39715265648436	9.784708976745605	-2.052696704864502	-3.66418194770813	-3.285457134246826
5.97080325710623	9.511481285095215	-4.44475793838501	-3.4736573696136475	-3.7011525630950923
5.72490639212192	10.108123779296875	-2.558345317840576	-3.9909572601318364	-3.6402063369750977
5.41172123599191	8.619344711303711	-2.427212715148926	-2.822150945663452	-2.794391393661499
5.67236612120995	7.966366291046143	-2.8554115295410156	-3.08054780960083	-3.4450776576995854
5.29693978021166	8.591203689575195	-2.1857523918151855	-3.0986580848693848	-2.9473681449890137
5.94605729060146	8.365286827087402	-3.185483455657959	-3.2324812412261963	-3.751620769500732
5.76010296771484	7.971726894378662	-1.3401423692703247	-3.1947031021118164	-3.0998954772949214
5.19878290923867	8.805438041687012	-3.739553451538086	-3.1429343223571777	-3.745236873626709
5.54921261911965	9.313383102416992	-4.922955513000488	-4.143139839172363	-3.9633636474609375
5.42441217600971	7.554418087005615	-1.4982162714004514	-2.8481037616729736	-2.7352049350738525
5.82585590590198	8.536294937133789	-3.9796133041381836	-3.0678062438964844	-3.7381191253662114
6.22645372342861	8.658398628234863	-1.3492027521133423	-3.8059709072113037	-3.3606460094451904
5.71395727295159	8.171645164489746	-3.6135795116424565	-3.1385285854339595	-3.9338538646698
5.25933407382827	7.833427906036376	-1.6067445278167725	-3.000529289245606	-2.8349268436431885
4.55938500040049	8.249826431274414	-2.0763185024261475	-3.099719285964966	-2.971758127212524
5.65125074045547	8.654823303222656	-2.0780792236328125	-3.5565829277038574	-3.2162444591522212
5.76828307735436	8.073067665100098	-3.8202013969421387	-2.8712496757507324	-3.597870349884033
5.10814751855726	8.973404884338379	-2.424163341522217	-3.1135849952697754	-3.008995532989502
5.7114773605453	9.704736709594727	-3.8340494632720947	-3.9644501209259033	-3.936811685562134
4.98315079020307	8.082584381103516	-3.5702745914459224	-2.9790153503417973	-3.6085917949676514
4.74442712948731	10.411396026611328	-2.8312201499938965	-3.854447603225708	-2.4370639324188232
5.41762536375568	9.26787281036377	-4.7874250411987305	-3.0522541999816895	-3.849686861038208
5.73120009632401	9.371304512023926	-3.7661249637603755	-3.2715229988098145	-3.078899621963501
5.24145933752514	8.927694320678711	-0.7891740202903748	-3.729484796524048	-3.4642348289489746
5.54799011943397	7.75422477722168	-2.7380564212799072	-2.937088966369629	-3.1550240516662598
5.84214142152674	7.990310192108155	-2.5113797187805176	-2.936132192611694	-3.110121965408325
5.56168767714486	9.396034240722656	-1.1004102230072021	-4.001266002655029	-3.503394842147827
5.61121617123642	8.634004592895508	-1.1230422258377075	-3.4139046669006348	-3.3239967823028564
5.63699689632894	8.655194282531738	-4.513772487640381	-3.1584854125976562	-3.9302012920379643
6.56778241457077	8.542195320129395	-1.445924162864685	-3.6741812229156494	-3.3522250652313237
5.40561594031225	9.128820419311523	-4.091494083404541	-3.0655269622802734	-3.8991549015045166
5.7913874179512	9.048440933227539	-3.1037142276763916	-3.606992721557617	-3.7298781871795654
4.61945302393586	8.717911720275879	-2.72334361076355	-3.0498006343841557	-3.5538029670715336
5.71726440185417	9.350019454956055	-3.9910349845886235	-3.4585580825805664	-3.8884575366973877
5.35947018652207	9.398031234741211	-2.678325653076172	-3.2359337806701656	-3.4051108360290527
5.59261134445353	7.39617395401001	-3.2801434993743896	-2.4296207427978516	-2.9610178470611572
5.65450498484348	7.235476016998291	-3.2716195583343506	-2.5295491218566895	-2.8101184368133545
6.11143100593761	8.087501525878906	-2.9066817760467525	-2.9593379497528076	-3.625084161758423
5.04914747464326	9.371952056884766	-3.5649101734161377	-3.147686719894409	-3.5968759059906
5.6832224086319	9.345541000366211	-1.9763823747634885	-3.5494914054870605	-3.2109994888305664
5.48890254327503	8.019050598144531	-1.775710344314575	-2.9781689643859868	-3.0955545902252197
5.38886213388028	9.622867584228516	-2.5649173259735107	-3.5089190006256104	-3.264310836791992
5.41954113614908	9.38603687286377	-3.6138558387756348	-3.5952205657958984	-4.150032043457031
5.76860850353205	8.9524383544921875	-2.9770233631134033	-3.7881751060485835	-3.5867381095886235
5.40168412586087	9.074969291687012	-2.0750739574432373	-3.5022122859954834	-3.269892454147339
5.81397662302191	7.5434112548828125	-1.7470159530639648	-2.9328145980834965	-2.80267071723938
5.10785545754128	8.900565147399902	-2.425340414047241	-2.9137916564941406	-2.962950229644776
5.79201779326279	10.226295471191406	-1.44517719745636	-4.059986114501953	-3.9491541385650635
4.97128477877654	8.020137786865234	-2.7579948902130127	-2.9409296512603755	-3.2143683433532715
5.80072734970225	7.3105483055114755	-3.305378198623657	-2.5512475967407227	-3.273752927780151
5.83022031875817	9.315006256103516	-2.9420459270477295	-3.303297519683838	-3.377075433731079
5.58430557911774	9.091453552246094	-4.6234331130981445	-3.4428014755249023	-4.06624698638916
5.61468247063706	8.97487735748291	-2.2804722785949707	-3.3586630821228027	-3.2135865688323975
6.05035792299021	9.123509407043457	-0.9922494888305664	-3.739412784576416	-3.6907098293304443
5.45683070280134	8.46902847290039	-3.9290037155151367	-3.2883214950561523	-3.8821604251861572
5.85116657832108	9.520078659057617	-1.6037729978561401	-3.338593482971192	-3.3553802967071533
5.94179851393804	7.4768028259277335	-1.7674787044525146	-2.6043176651000977	-2.5497677326202393
5.78277378570645	7.446896553039551	-3.276632308959961	-2.6230695247650146	-3.195600271224975
5.24559217627153	8.950554847717285	-1.7326302528381348	-3.5341081619262695	-3.2491862773895264
6.09185726006508	8.159849166870117	-2.6456878185272217	-3.2523622512817383	-3.7235491275787354
6.18968464312867	8.606973648071289	-1.2419095039367676	-3.5733726024627686	-3.4446220397949214
5.67170341131028	9.0847749710083	-2.8386056423187256	-3.722473621368408	-3.3270273208618164
5.49116679413841	8.623912811279297	-3.1951141357421875	-2.9185283184051514	-3.2966530323028564
6.0337145935693	8.094249725341797	-3.147708177566528	-3.0473432540893555	-3.2220637798309326
5.85989452488763	8.622751235961914	-1.641840934753418	-3.242969751358032	-3.1901791095733647
5.72098043470677	8.285676956176758	-1.442813515663147	-3.5847225189208984	-3.3786861896514893
4.97579752968503	7.738166809082031	-3.268143892288208	-2.796221971511841	-3.320242404937744
4.78923485948493	9.013139724731445	-2.410336494445801	-3.1272735595703125	-2.631215810775757
5.84681566398814	8.236047744750977	-1.750575065612793	-3.2729134559631348	-2.658541440963745
5.92447024577168	9.384984016418457	-0.9713295698165894	-4.071212291717529	-3.3757288455963135
4.79916897859178	8.017797470092773	-3.3063015937805176	-2.5643362998962402	-3.1642348766326904
6.05787215214186	9.931883811950684	-3.259938478469848	-4.092950344085693	-3.513015031814575
5.66726381696807	8.599120140075684	-3.8639776706695557	-2.8790688514709473	-3.1903834342956543
5.01987084429218	8.352529525756836	-2.4750709533691406	-2.8593313694000244	-2.9623868465423584
5.3405824198838	8.871726989746094	-3.696601152420044	-3.548910617828369	-3.415056943893432
5.08254815680204	8.174586296081543	-3.4396057128906254	-2.9020023345947266	-2.7446839809417725
5.10495184434765	10.158243179321289	-0.5563757419586182	-3.1998426914215083	-3.319948434829712
4.12801086588941	7.217330455780029	-2.398310661315918	-1.9433356523513796	-2.0677101612091064
5.88751360187754	8.43814754486084	-4.159230709075928	-3.056393623352051	-3.5230166912078853
6.01653996228967	8.369403839111328	3.3120319843292236	-2.822190999984741	-3.2017085552215576
4.98518653554005	8.271081924438477	-2.507681131362915	-3.1154141426086426	-3.0658047199249268
5.43076228910576	9.021403312683105	-0.8022167682647705	-3.6175284385681152	-3.3450119495391846
5.11531358408144	9.580955505371094	-2.8174827098846436	-3.0333242416381836	-2.7131187915802
5.77383124547731	8.975295066833496	-3.773219108581543	-3.363531589508056	-3.8265712261199947
5.76228250467165	9.565722465515137	-2.0471744537353516	-3.66222620010376	-3.265770196914673
5.53305496508456	7.078784942626953	-2.8680508136749268	-2.540034294128418	-2.941140651702881
5.34004903655117	7.381613731384277	-1.6320718526840212	-2.9409260749816895	-2.8811469078063965
6.10602817619963	7.853444576263428	-3.154734849929809	-2.7443761825561523	-3.39480471611023
5.56400617816803	7.395578861236572	-1.2808672189712524	-3.028707981109619	-2.735658645629883
5.51488543268904	10.4302339553833	-2.0366885662078857	-3.9947693347930904	-3.127774715423584
4.62136098090084	7.781092166900635	-3.251722574234009	-2.447329044342041	-2.812269449234009
5.78949883415892	7.98259401321411	-3.415421485900879	-3.371111392974854	-3.9857356548309326
5.52287443093779	8.069757461547852	-4.079594612121582	-2.782062292098999	-3.32442307472229
5.96336758524826	7.565030574798584	-4.690366268157959	-3.698252439498901	-3.799977540969848
5.80094004529919	7.0114898681640625	-2.613909959793091	-2.448528289794922	-2.6817495822906494
5.88388260097492	8.420244216918945	-2.033802032470703	-2.8273420333862305	-4.053734302520752
5.67343608063501	9.308453559875488	-2.836475133895874	-3.4587042331695557	-3.601351261138916
5.82629762588938	7.364410400390625	-2.8818917274475098	-2.724480390548706	-2.9920804500579834
5.55465638772153	9.250676155090332	-1.7048189640045164	-3.8900799751281743	-3.1300632953643803
4.86732796917646	9.33210563659668	-3.1857876777648926	-3.265385150909424	-3.451076745986938
5.39571729059774	9.675484657287598	-3.3294036388397217	-3.5589733123779297	-3.927255868911743
5.12532304638446	9.095507621765137	-4.197411060333252	-3.1879639625549316	-3.355318546295166
5.14873071687871	8.296490669250488	-1.4835559129714966	-3.37042236328125	-2.7833807468414307
5.77982074621519	8.270915031433105	-1.4087791442871094	-3.015897750854492	-3.1815121173858643
5.33921392000843	8.389525413513184	3.280942678451538	-3.4376578330993652	-3.8761508464813237
5.40864859675534	8.539814949035645	-4.186879634857178	-3.0400862693786626	-3.7568533420562744
5.66553453128104	9.425944328308105	-2.565084934234619	-3.455303907394409	-3.516717195510864
5.79430491213794	7.86728572845459	-2.033534288406372	-3.2601757049560542	-2.818068742752075
5.14645873984757	8.837794303894043	-1.685385823249817	-3.30691409111023	-3.086681604385376
5.39743161151813	8.289069175720215	-3.8213331699371342	-2.942721128463745	-3.7844185829162598
5.95311050052053	8.653526306152344	-1.9606083631515503	-3.454900026321411	-3.4109075069427486
4.97326505572609	9.211478233337402	-4.124382972717285	-3.045529842376709	-3.636293649673462
5.57040174168161	9.127622604370117	-2.6197292804718018	-2.988254070281983	-2.8967108726501465
5.77771542010551	9.235095024108887	-3.2284526824951176	-3.4279356002807617	-3.582070589065552
5.31884875584008	9.958629608154297	-3.127855062484741	-3.8198492527008057	-3.646000862121582
5.9188023707015	9.484132766723633	-3.486990928649902	-3.16493558883667	-3.5973117351531982
5.48061651001423	8.043553352355957	-2.6383779048919678	-2.736328601837158	-3.301361322402954
5.4037569897796	7.5699782371521	-3.1852850914001465	-2.7623376846313477	-3.393686056137085
5.61553694946831	7.802268981933594	-3.7549262046813965	-2.907761812210083	-3.431251049041748
5.17074331462373	9.75049877166748	-2.167262315750122	-3.731200933456421	-3.1014373302459717
6.20002310830762	10.15234088897705	-0.5132676362991333	-3.9545660018920894	-3.511569261550903
5.70881130046274	9.731000900268555	-2.004814624786377	-3.4886109828948975	-3.141697645187378
5.55757425297069	7.4597649574279785	-1.7949565649032593	-2.568714141845703	-2.569441080093384
5.08306654903529	10.151333808898926	-2.786989450454712	-3.768111228942871	-3.870993852615356
5.50970782088879	9.659539222717285	-2.0859451293945313	-3.502980232238769	-3.281108140945435
5.62091849817153	9.673065185546875	-2.171757936477661	-3.618624687194824	-3.5535721778869633
5.5003952075265	8.389893531799316	-4.468509197235107	-3.1475412845611572	-4.0016584396362305
5.43370493144166	8.055601119995117	-3.4618065357208248	-2.5866382122039795	-4.394876480102539
5.90459638339093	10.037099838256836	-3.995121479034424	-4.158248424530029	-4.137320518493652
5.86828762201562	7.98085880279541	-1.082906723022461	-3.4111361503601074	-2.921560049057007
4.64636158198347	7.8472328186035165	-2.1666488647460937	-2.706800937652588	-2.8517329692840576
5.60382453767543	9.619511604309082	-1.8001661300659182	-3.965728759765625	-3.424471139907837
5.54265460041577	8.35716724395752	-2.4479286670684814	-2.550762891769409	-2.811298131942749
5.34149905268918	8.57284164428711	-2.798891544342041	-3.2103796005249023	-3.632662534713745
5.54608748925318	7.9003005027771	-2.0698165893554687	-2.978128433227539	-3.08301043510437
5.84858484654925	8.205005645751953	-1.2084981203079224	-3.552978277206421	-3.1982128620147705
5.98194725620843	9.307762145996094	-1.6097577810287476	-3.4943313598632812	-2.841057538986206
5.27726636637443	8.155657768249512	-1.9104899168014524	-2.9087142944335937	-2.9931755065917973
5.53065498166698	9.977998733520508	-2.1091880798339844	-4.013368606567383	-3.5890660285949707
5.77587358264587	8.5682525634765625	-4.2239580154418945	-2.7608742713928223	-3.5214912891387944
5.6709014232167	9.511041641235352	-2.906208753585816	-3.984689235687256	-3.8092758655548096
4.87093657935011	9.461321830749512	-3.151473045349121	-3.4751105308532715	-3.288154363632202
6.09873253108335	13.573885917663574	0.7144315242767334	-3.9007134437561035	-3.5821239948272705
5.18990481468854	8.318807601928711	-3.910891532897949	-2.883771181106568	-3.5829861164093018
5.47784114365864	9.131033897399902	-3.1753647327423096	-3.328562736511231	-3.457828760147095
5.65544441855375	7.488533020019531	-3.2146031856536865	-2.8432540893554687	-3.443897008895874
5.18690831320739	9.18826961517334	-3.831940174102783	-3.2914800643920894	-3.6962335109710693
5.53782657749985	8.730147361755371	-1.7415108680725098	-3.5154032707214355	-3.5191004276275635
5.04577243203587	10.125168800354004	-2.861427068710327	-3.6597936153411865	-3.503506660461426
6.07164759817505	10.138856887817383	-1.9186530113220215	-4.115513324737549	-3.2333598136901855
5.43197814895966	10.235077857971191	-2.3436763286590576	-3.8641548156738277	-3.2674067020416264
5.84118756041589	9.3353271484375	-3.7778148651123047	-3.548002243041992	-3.718401908874512
5.35694875060334	8.465765953063965	-2.6649608612060547	-3.0588560104370117	-3.37955904006958
5.86820836627205	8.09640121459961	-2.926137685775757	-3.137385368347168	-3.3947947025299072
4.97357241265266	8.832152366638184	-1.8614021539688108	-2.9951281547546387	-2.7272145748138428
6.03056379723745	7.66063117980957	-3.707651138305664	-2.994825839996338	-3.5475804805755615
5.90785405202211	7.844491958618164	-3.249587297439575	-3.092383861541748	-3.7345142364501953
5.3965251379463	9.201028823852539	-2.1987273693084717	-3.5676450729370117	-3.1908998489379883
5.13821750710625	7.155752182006837	-2.9088644981384277	-2.2070021629333496	-2.9877767562866206
5.33614083071851	8.3372039794921875	-3.313730478286743	-3.00762128829956	-3.8264219760894775
5.62836724062622	9.587238311767578	-1.3477691411972046	-3.5466570854187016	-3.0214459896087646
5.19421348961578	8.979058265686035	-3.783508777618408	-2.804394245147705	-3.391470193862915
6.24108730861269	9.238275527954102	-1.6959209442138672	-3.6816763877868652	-3.0912811756134033
5.35574828748367	7.327014446258545	-2.2376294136047363	-2.7439215183258057	-2.974363088607788
5.43842985724588	8.61934757232666	-2.6427054405212402	-3.3013010025024414	-3.5548169612884517
5.70111794957583	8.943024635314941	-2.9251983165740967	-3.5014131069183345	-3.5740296840667725
4.62384776244058	8.580820083618164	-3.4958126544952393	-2.8119139671325684	-2.9926273822784424
5.24438105603443	7.4081597328186035	-2.923444986343384	-2.739470958709717	-3.17448353767395
5.48412548071374	8.812765121459961	-2.321028470993042	-3.1187376976013184	-3.034946203231812
5.53537476125554	8.570947647094727	-2.7959766387939453	-3.111090660095215	-3.2766380310058594
5.9142520796766	9.632552146911621	-1.8515726327896118	-3.6985068321228027	-3.280102491378784
5.74058519958829	8.099137306213379	-1.1344720125198364	-3.1961908340454097	-3.077526807785034
5.02177235320966	9.073033332824707	-1.864158034324646	-3.1038804054260254	-2.3703291416168213
4.69669608717749	9.576481819152832	-2.54449200630188	-3.3289191722869873	-2.8265485763549805
5.24205926633053	8.044583320617676	-2.0072553157806396	-3.1694130897521973	-2.8477792739868164
5.26108941636428	8.022199630737305	-1.6838626861572266	-3.0560266971588135	-2.8283870220184326
5.47957317503616	9.685553550720215	-2.2551233768463135	-3.55153751373291	-3.1739871501922603
5.52076242734178	8.09131145477295	-1.8305544853210447	-3.2003943920135502	-2.9219391345977788
6.15605997705502	8.64511489868164	-4.528777122497559	-3.7929205894470215	-4.109919548034668
6.07941236277498	7.53952932357788	-2.226367235183716	-2.8684027194976807	-2.9788417816162114
5.78740347666305	7.277261734008788	-3.318911075592041	-2.3034744262695312	-2.9436595439910884
5.66467849762644	8.803106307983398	-1.7731193304061887	-3.1571826934814453	-3.045633554458618
5.64904672251032	9.662670135498047	-2.301727294921875	-3.9029119014739986	-3.8965277671813965
5.23233369611987	9.23609447479248	-2.6172521114349365	-3.486514806747437	-3.3471608161926274
5.76703363528087	9.385310173034668	-3.4543685913085937	-3.790385484695435	-3.832514524459839
5.30497592795635	7.889308452606201	-1.5396792888641357	-3.053709983825684	-3.159247636795044
5.52935260192772	9.35025691986084	-4.698400497436523	-3.285585880279541	-4.229760646820068
5.42137747890105	7.616067409515381	-3.7286722660064697	-2.7734460830688477	-3.2171809673309326
5.66587276707343	7.683141708374023	-1.6342387199401855	-2.9779248237609863	-2.9781222343444824
5.46280544692706	8.457574844360352	-4.120832920074463	-3.118898391723633	-3.510335683822632
5.52196008605362	9.680423736572266	-4.205811023712158	-3.6234138011932373	-3.900444746017456
5.65868123563684	9.801794052124023	-4.3870978355407715	-3.5822079181671143	-4.222258567810059
6.3365697402347	8.478218078613281	-2.94624400138855	-2.891035318374634	-3.2137668132781982
5.95137506142375	7.517287254333496	-2.8555405139923096	-2.7932424545288086	-3.142857313156128
5.63504916488242	7.297804355621338	-2.2677953243255615	-2.821683406829834	-2.904255628585816
5.70256817154486	7.716732501983643	-2.407536506652832	-3.095110416412353	-3.248013973236084
5.5324823839415	10.076993942260742	-1.8780373334884644	-3.5947785377502437	-2.9765369892120357
5.73784338015611	10.10903263092041	-2.5346291065216064	-4.00579309463501	-3.771411657333374
5.90267768513864	9.452564239501953	-2.546964168548584	-3.479178428649902	-3.6309905052185054
5.17378704998634	7.882389545440673	-4.479250907897949	-2.9710209369659424	-3.7021031379699707
5.63285584718771	8.303226470947266	-1.8361353874206543	-3.217357635498047	-3.2091002464294434
5.60065762759923	9.121808052062988	-2.300096035003662	-3.50261402130127	-3.5198481082916264
5.47138422003161	9.618614196777344	-2.0467748641967773	-3.6073637008666997	-2.875990152359009
5.31190535970372	8.719792366027832	-1.9030001163482666	-3.2725906372070313	-3.068400382995606
5.73123327153753	9.686239242553711	-3.421156167984009	-3.3644664287567134	-3.2085578441619873
5.46951533179959	8.780464172363281	-4.800012111663818	-3.275686740875244	-4.110881805419922
5.65406393109294	9.1151762008667	-3.56123685836792	-3.0420951843261723	-3.7888615131378174
5.44623766776404	7.35373592376709	-3.121152400970459	-2.4099209308624268	-2.7610538005828857
5.6811239433555	7.786169528961182	-1.8717656135559082	-3.1857810020446777	-2.997549295425415
5.63700968520705	8.168227195739746	-2.343250036239624	-3.219633102416992	-3.466264009475708
6.09996241421526	8.692084312438965	-3.760831594467163	-3.220839500427246	-4.0064778327941895
5.48570164810921	9.39399528503418	-2.0150043964385986	-3.545804977416992	-3.458913564682007
5.51503935693466	9.385465621948242	-2.0537922382354736	-3.5845279693603516	-3.2510201930999756
5.13781851946857	8.180495262145996	-2.814196825027466	-3.246943473815918	-3.4997653961181636
5.5475825409092	9.154223442077637	-4.640292167663574	-3.258023738861084	-4.267654895782471
5.97821917889185	8.201425552368164	-1.5004792213439941	-3.4096779823303227	-3.0764143466949467
5.40215658897505	8.139742851257324	-2.220564365386963	-3.087876319885254	-2.9423384666442876
5.93221252587011	8.405831336975098	-1.306593656539917	-3.4129474163055415	-3.235459566116333
5.77451797255445	7.20977783203125	-3.2608604431152344	-3.019960403442383	-3.575304746627807
5.61492548760363	10.110655784606934	-1.9899669885635376	-3.7639842033386226	-3.30279278755188
5.31920512056693	8.58530330657959	-2.1395366191864014	-3.1308751106262207	-3.1414263248443604
6.24347204790853	8.09273624420166	-2.2784790992736816	-3.3998143672943115	-3.4602499008178715
5.57470268654573	9.06173324584961	-3.8034567832946777	-2.8144803047180176	-3.491870164871216
5.66466351897414	8.7187652587890625	-3.8192048072814946	-3.474209785461426	-3.581263780593872
5.85183190279993	10.221753120422363	-1.982914924621582	-4.417969226837158	-3.4624741077423096
5.77306993984506	7.1194772720336905	-1.945956230163574	-2.285274028778076	-2.3947770595550537
5.14262677711732	8.325990676879883	-3.8259034156799316	-2.7832627296447754	-3.2964246273040776
5.36895144963259	8.066995620727539	-3.5322141647338867	-2.664309501647949	-3.4685657024383545
6.09011767596366	10.137762069702148	-1.307342290878296	-3.3560323715209956	-3.5724742412567134
5.72557021087238	9.666895866394043	-2.2176826000213623	-3.4789352416992187	-3.4189035892486572
5.62631134036967	10.047066688537598	-2.6918411254882813	-3.834947347640991	-3.2619431018829346
4.87208465693721	7.62561845779419	-1.906791090965271	-2.574223518371582	-2.6141908168792725
5.33283989506602	8.094050407409668	-1.700323224067688	-3.041536331176758	-2.907170534133911
5.35375851238364	10.26475715637207	-1.6547868251800537	-4.038994789123535	-3.060953140258789
5.70403101956412	8.30790901184082	-1.2073792219161987	-3.1230931282043457	-2.8092873096466064
5.373479301645	7.591002464294434	-2.2561745643615723	-2.6522514820098877	-2.769693613052368
5.55865959270561	8.453466415405273	-1.8406593799591067	-3.422948598861694	-2.5955047607421875
5.62069718392316	9.662886619567871	-2.8279080390930176	-3.4015004634857178	-3.345542669296265
5.35306952735394	9.408095359802246	-2.5060369968414307	-3.270074367523194	-3.246284246444702
5.67051524760059	9.61648178100586	-2.1535708904266357	-3.7932810783386226	-3.2298390865325928
5.37023364821699	8.197124481201172	-2.29105281829834	-2.9974560737609863	-2.6407904624938965
6.01679611797732	8.598405838012695	-2.2891178131103516	-3.5437459945678715	-3.4962427616119385
5.43065043869121	9.948647499084473	-2.2226264476776123	-3.48643159866333	-2.8580987453460693
5.4754870795894	8.0149078369140625	-2.2946770191192627	-3.3424429893493652	-3.406547784805298
5.42842623268296	8.708995819091797	-2.9061999320983887	-2.726414203643799	-3.0940349102020264
5.64289752321835	8.041390419006348	-1.5820592641830444	-3.0573890209198	-2.9459540843963623
5.84311681595758	8.642319679260254	-2.3612654209136963	-3.3490419387817383	-3.3717937469482417
5.49750794447698	6.965620517730712	-2.243983268737793	-2.6379594802856445	-2.7341206073760986
5.08663567527549	10.123268127441406	-1.7910218238830566	-4.135066509246826	-3.420832872390747
6.12937467873559	9.510411262512207	-3.4381577968597417	-3.413000106811523	-3.567096471786499
4.84408357183384	7.923832416534425	-2.6745972633361816	-2.61268949508667	-2.79846453666687
4.76738582871956	9.421807289123535	-2.4474036693573	-3.272359371185303	-3.1568214893341064
5.4270507594849	9.697601318359375	-4.273219585418701	-3.4984798431396484	-4.070348739624023
5.70306319191123	10.044331550598145	-2.753084897994995	-3.796500444412232	-3.639146566390991
5.48733434704736	8.986053466796875	-2.605325222015381	-3.394594430923462	-2.9194161891937256
6.07910790555336	8.552411079406738	-3.6577398777008057	-3.288856983184815	-4.008442401885986
5.77309993243814	9.255253791809082	-2.926987409591675	-3.5978453159332275	-3.7884342670440674
5.26800282123432	8.742566108703613	-1.6263649463653564	-3.6715545654296875	-3.1848061084747314
5.58042731432044	8.81490421295166	-3.2521612644195557	-3.2235617637634277	-3.612930059432984
5.11403195537514	9.458601951599121	-2.308305025100708	-3.4596667289733887	-2.985059261322022
5.27820103414004	8.891057014465332	-2.9927387237548824	-2.8276586532592773	-3.1824958324432373
5.1152402918656	7.6773109436035165	-2.9642951488494873	-2.502760410308838	-2.67518949508667
5.82938414289459	9.1392822265625	-1.3591209650039673	-3.668802261352539	-3.231376409530639
5.67494163517882	10.06577205657959	-1.9052304029464724	-3.4628708362579346	-3.0706398487091064
5.823772137537	7.917488098144531	-1.5305755138397217	-2.939005851745606	-2.663069248199463
6.00662599818474	8.210982322692871	-1.0216032266616821	-3.588498592376709	-3.2264018058776855
5.73587138576227	8.09860610961914	-3.223593473434448	-3.4346232414245605	-3.864680528640747
6.11917138403767	9.432292938232422	-1.0515401363372803	-4.373353481292725	-3.777876853942871
5.0474721225633	9.310794830322266	-4.178384780883789	-3.2061343193054204	-3.638782739639282
5.92435217662697	8.61439037322998	-1.5649665594100954	-3.6190333366394043	-3.0630757808685307
5.47567826674031	8.8412504196167	-3.047801017761231	-3.1193408966064453	-3.5942416191101074
5.64767406770056	9.36094856262207	-4.366422653198242	-3.282559633255005	-4.090636253356934
6.20037392656054	10.585840225219727	-2.003350019454956	-4.627028942108154	-3.734978914260864
5.638540732185	9.590758323669434	-1.9697948694229126	-3.5208964347839355	-3.568021535873413
5.68686419276046	8.173250198364258	-1.2810194492340088	-3.2793719768524174	-3.117572069168091
5.92771166394844	8.78933048248291	-2.7085564136505127	-3.3966143131256104	-3.495258092880249
5.96536838561786	7.766050338745117	-2.036237955093384	-3.1216626167297363	-3.2389211654663086
5.65041105774965	7.611001968383789	-2.8328797817230225	-2.925055503845215	-3.140213966369629
5.44246160289703	10.318467140197754	-2.627865791320801	-3.575445652008056	-3.1757755279541016
5.93956552697835	8.127199172973633	-3.5381841659545903	-3.152887105941772	-3.9545652866363525
5.78705573253793	9.084014892578125	-0.9937919974327087	-4.0324201583862305	-3.563471555709839
5.28757666504397	9.43438720703125	-1.9730297327041626	-3.6367905139923096	-3.4216763973236084
5.7445732246333	9.233161926269531	-3.4566237926483154	-3.132565498352051	-3.235291004180908
5.31103832185807	10.01298713684082	-2.254857301712036	-3.7043423652648926	-2.8999485969543457
5.70596183933406	7.930270671844482	-1.928430199623108	-3.213057518005371	-3.0579447746276855
5.2956115429574	8.163237571716309	-2.9741432666778564	-3.184392929077148	-3.3529109954833984
5.67076172409692	8.3485746383667	-3.871801137924195	-3.1917967796325684	-3.994541883468628
5.72450329794754	8.588497161865234	-2.1937239170074463	-3.2148692607879643	-3.185966253280639
4.92580614751048	10.032398223876953	-2.519608736038208	-3.661407470703125	-3.2663486003875732
5.65497062497042	10.124032020568848	-3.3335673809051514	-4.375988006591797	-3.5822162628173833
5.97162919469422	8.74413776397705	-1.3057711124420166	-3.531437873840332	-3.2766160964965816
4.60219679271185	8.602437019348145	-1.5822577476501465	-3.245519638061523	-2.966348886489868
6.0644117835688	8.50316333770752	-2.9929871559143066	-3.1279168128967285	-3.6764557361602783
5.48918074921634	9.504915237426758	-3.259505987167358	-3.4436211585998535	-3.482468843460083
5.83049888874528	7.195243835449219	-2.6606009006500244	-2.624667167663574	-3.09890341758728
6.03104556252207	7.945092678070068	-0.9730340838432312	-3.2187113761901855	-3.0536444187164307
5.567199324033	8.70359992980957	-1.5307854413986204	-3.754220008850098	-3.228361129760742
5.85946816778633	9.895962715148926	-2.312223196029663	-3.6208419799804683	-3.481390237808228
5.79194522121869	9.655562400817871	-4.244899272918701	-3.5249204635620117	-4.069340229034424
5.65466423970087	7.355721473693847	-2.8620808124542236	-2.726893901824951	-3.049745798110962
4.95072518180667	9.19997787475586	-4.068212032318115	-2.9403185844421387	-3.740034341812134
5.85928978615232	8.280411720275879	-2.571906566619873	-3.307960033416748	-3.644392251968384
5.39471559716057	9.280619621276855	-1.3009508848190308	-3.55489730834961	-3.530516147613525
5.4423428093151	9.754161834716797	-4.188771724700928	-3.4425714015960693	-3.7274177074432373
5.35127344094866	7.203499794006348	-2.913674354553222	-2.4812469482421875	-2.871596336364746
5.46698132456397	7.881899833679198	-3.064860105514526	-2.706611156463623	-3.2782998085021973
5.74980144091571	8.528360366821289	-4.406801223754883	-3.2562294006347656	-3.761955499649048
5.57205384196936	7.645391941070556	-3.5370125770568843	-2.7026290893554687	-3.3326983451843266
5.76003058078651	9.37558650970459	-2.401129961013794	-3.624516487121582	-3.6990835666656494
5.29679296456803	9.934304237365723	-3.121990203857422	-3.937984466552734	-3.7463977336883545
5.85408434267016	9.64439582824707	-2.9779045581817627	-3.6087658405303955	-3.423618078231812
5.82474224286259	10.31984806060791	-2.9897286891937256	-3.5975313186645512	-2.792614221572876
5.70384428304019	8.514339447021484	-1.2561166286468506	-3.6491250991821285	-3.0075795650482178
5.62381052937413	9.292040824890137	-1.3943527936935425	-3.6668732166290283	-3.10767388343811
5.19047148163518	8.634198188781738	-3.2950243949890137	-3.068390369415283	-3.14839243888855
4.96409904599043	8.93959903717041	-3.7059879302978516	-2.993237018585205	-2.8712971210479736
5.46205885617951	8.60269832611084	-1.244051218032837	-3.4720015525817867	-3.274681806564331
6.25708234503606	8.457749366760254	-2.4415926933288574	-2.7691147327423096	-3.0895144939422603
5.77709290198721	9.941224098205566	-2.7457668781280518	-3.820194721221924	-3.499886989593506
5.72597446717195	8.443859100341797	-1.3520128726959229	-3.3836054801940914	-3.2670514583587646
5.62169514194631	7.779627799987793	13.314092636108398	-1.8536181449890137	-3.7840793132781982
[truncated: 21,499 more rows]
