# Supplementary material for: Comparative analysis of dimension reduction methods for cytometry by time-of-flight data
Source: Nat Commun. 2023 Apr 1;14:1836. doi: 10.1038/s41467-023-37478-w (PMC10067013; doi:10.1038/s41467-023-37478-w)
Supplement: Supplementary file 8 — Source Data [file 41467_2023_37478_MOESM8_ESM.zip › Source Data/fig5_a.csv]

n	name	time
2000	open_tsne	1.07
2000	PCA	0.36300000000000004
2000	ICA	0.3423333333333333
2000	zifa	0.9406666666666667
2000	factor_analysis	0.3768333333333333
2000	isomap	0.3938333333333333
2000	UMAP	0.6386666666666667
2000	sklearn_tsne_bh	0.43066666666666664
2000	SAUCIE	1.4491666666666667
2000	scvis	96.08333333333333
2000	scvis_downsample	33.365
2000	diffmap	1.139
2000	lle	0.3863333333333333
2000	spectral	0.36783333333333335
2000	kernelPCA_poly	0.38233333333333336
2000	kernelPCA_rbf	0.36133333333333334
2000	phate	0.504
2000	nmf	0.35683333333333334
2000	squadMDS	0.35633333333333334
2000	squadMDS_hybrid	1.9366666666666668
2000	grandprix	0.841
5000	open_tsne	1.3328333333333333
5000	PCA	0.3716666666666667
5000	ICA	0.3413333333333333
5000	zifa	1.79
5000	factor_analysis	0.36000000000000004
5000	isomap	0.6983333333333334
5000	UMAP	0.8751666666666666
5000	sklearn_tsne_bh	0.5305
5000	SAUCIE	0.6121666666666666
5000	scvis	96.25
5000	scvis_downsample	92.29016666666666
5000	diffmap	6.365666666666667
5000	lle	0.38833333333333336
5000	spectral	0.5619999999999999
5000	kernelPCA_poly	0.38066666666666665
5000	kernelPCA_rbf	0.39033333333333337
5000	phate	0.9688333333333333
5000	nmf	0.3453333333333333
5000	grandprix	2.135
5000	squadMDS	0.39266666666666666
5000	squadMDS_hybrid	2.5493333333333337
8000	open_tsne	1.6656666666666666
8000	PCA	0.365
8000	ICA	0.36000000000000004
8000	zifa	2.7293333333333334
8000	factor_analysis	0.3815
8000	isomap	1.3099999999999998
8000	UMAP	0.9209999999999999
8000	sklearn_tsne_bh	0.6576666666666667
8000	SAUCIE	0.6045
8000	scvis	98.08333333333333
8000	scvis_downsample	95.7825
8000	diffmap	2.8685
8000	lle	0.43166666666666664
8000	spectral	1.0931666666666666
8000	kernelPCA_poly	0.4013333333333333
8000	kernelPCA_rbf	0.3878333333333333
8000	phate	0.9991666666666668
8000	nmf	0.35933333333333334
8000	grandprix	1.2311666666666667
8000	squadMDS	0.42033333333333334
8000	squadMDS_hybrid	2.8056666666666668
10000	open_tsne	1.7748333333333333
10000	PCA	0.43466666666666665
10000	ICA	0.42083333333333334
10000	zifa	3.3845
10000	factor_analysis	0.4313333333333333
10000	isomap	2.0665
10000	UMAP	1.0381666666666667
10000	sklearn_tsne_bh	0.7738333333333334
10000	SAUCIE	1.4246666666666667
10000	scvis	94.73333333333333
10000	scvis_downsample	94.79066666666667
10000	diffmap	1.8856666666666666
10000	lle	0.45666666666666667
10000	spectral	1.9646666666666666
10000	kernelPCA_poly	0.5255
10000	kernelPCA_rbf	0.3908333333333333
10000	phate	1.2428333333333332
10000	nmf	0.3645
10000	grandprix	0.7388333333333333
10000	squadMDS	0.4405
10000	squadMDS_hybrid	2.977333333333333
20000	open_tsne	2.1856666666666666
20000	PCA	0.378
20000	ICA	0.37133333333333335
20000	zifa	6.12
20000	factor_analysis	0.3766666666666667
20000	isomap	7.562
20000	UMAP	1.1219999999999999
20000	sklearn_tsne_bh	1.2386666666666666
20000	SAUCIE	0.6151666666666666
20000	scvis	127.18333333333334
20000	scvis_downsample	96.75383333333333
20000	diffmap	5.708833333333333
20000	lle	0.8861666666666667
20000	spectral	12.152166666666666
20000	kernelPCA_poly	0.5673333333333334
20000	kernelPCA_rbf	0.5486666666666667
20000	phate	1.719
20000	nmf	0.37283333333333335
20000	grandprix	3.4073333333333333
20000	squadMDS	0.5643333333333334
20000	squadMDS_hybrid	3.9709999999999996
30000	open_tsne	2.5443333333333333
30000	PCA	0.39133333333333337
30000	ICA	0.36300000000000004
30000	zifa	8.979999999999999
30000	factor_analysis	0.3891666666666667
30000	isomap	18.458333333333332
30000	UMAP	1.1095
30000	sklearn_tsne_bh	1.8223333333333334
30000	SAUCIE	0.703
30000	scvis	192.08333333333334
30000	scvis_downsample	97.77916666666667
30000	diffmap	12.476166666666668
30000	lle	1.8719999999999999
30000	kernelPCA_poly	0.7616666666666667
30000	kernelPCA_rbf	0.755
30000	phate	2.1
30000	nmf	0.4343333333333333
30000	grandprix	8.712166666666667
30000	squadMDS	0.6963333333333334
30000	squadMDS_hybrid	4.374
40000	open_tsne	2.8488333333333333
40000	PCA	0.3891666666666667
40000	ICA	0.3893333333333333
40000	zifa	12.0555
40000	factor_analysis	0.4061666666666667
40000	isomap	33.0705
40000	UMAP	1.2854999999999999
40000	sklearn_tsne_bh	2.5533333333333332
40000	SAUCIE	0.6341666666666667
40000	scvis	254.13333333333333
40000	scvis_downsample	97.33466666666666
40000	diffmap	21.617
40000	lle	4.0376666666666665
40000	kernelPCA_poly	1.0278333333333334
40000	kernelPCA_rbf	1.0773333333333333
40000	phate	3.291
40000	nmf	0.4711666666666667
40000	grandprix	7.210666666666667
40000	squadMDS	0.8335
40000	squadMDS_hybrid	24.36733333333333
50000	open_tsne	3.278833333333333
50000	PCA	0.44466666666666665
50000	ICA	0.40650000000000003
50000	zifa	15.063333333333333
50000	factor_analysis	0.4698333333333334
50000	isomap	55.74066666666667
50000	UMAP	1.486
50000	sklearn_tsne_bh	3.4901666666666666
50000	SAUCIE	0.7193333333333333
50000	scvis	310.8833333333333
50000	scvis_downsample	95.23049999999999
50000	lle	11.799333333333333
50000	kernelPCA_poly	1.2211666666666665
50000	kernelPCA_rbf	1.3383333333333334
50000	phate	4.4825
50000	nmf	0.40099999999999997
50000	grandprix	13.6045
50000	squadMDS	0.9006666666666666
50000	squadMDS_hybrid	5.540666666666667
100000	open_tsne	4.4046666666666665
100000	PCA	0.48966666666666664
100000	ICA	0.45433333333333337
100000	zifa	29.68883333333333
100000	factor_analysis	0.5181666666666667
100000	isomap	261.3333333333333
100000	UMAP	3.0361666666666665
100000	sklearn_tsne_bh	8.765833333333335
100000	SAUCIE	0.8403333333333334
100000	scvis	621.5
100000	scvis_downsample	94.63166666666666
100000	lle	80.11666666666666
100000	spectral	316.45
100000	kernelPCA_poly	3.9363333333333332
100000	kernelPCA_rbf	4.284000000000001
100000	phate	10.552333333333333
100000	nmf	0.5156666666666667
100000	grandprix	3.9481666666666664
100000	squadMDS	1.5061666666666667
100000	squadMDS_hybrid	9.679333333333334
150000	open_tsne	5.024166666666667
150000	PCA	0.4968333333333333
150000	ICA	0.489
150000	zifa	43.789833333333334
150000	factor_analysis	0.5606666666666666
150000	isomap	635.35
150000	UMAP	2.6245
150000	sklearn_tsne_bh	15.163333333333332
150000	SAUCIE	0.7615
150000	scvis	948.1666666666666
150000	scvis_downsample	97.04533333333333
150000	lle	173.45
150000	kernelPCA_poly	8.4925
150000	kernelPCA_rbf	9.6225
150000	phate	20.5655
150000	nmf	0.4965
150000	squadMDS	2.0575
150000	squadMDS_hybrid	10.344666666666665
200000	open_tsne	5.828
200000	PCA	0.5541666666666667
200000	ICA	0.5136666666666667
200000	zifa	59.915333333333336
200000	factor_analysis	0.6338333333333334
200000	UMAP	4.0729999999999995
200000	sklearn_tsne_bh	25.818833333333334
200000	SAUCIE	0.8315
200000	scvis	955.6166666666667
200000	scvis_downsample	123.48383333333332
200000	lle	869.1166666666667
200000	kernelPCA_poly	21.856833333333334
200000	kernelPCA_rbf	18.638333333333332
200000	phate	50.38316666666666
200000	nmf	0.509
200000	grandprix	6.557666666666666
200000	squadMDS	2.7981666666666665
200000	squadMDS_hybrid	14.135333333333334
300000	open_tsne	7.4173333333333336
300000	PCA	0.6251666666666666
300000	ICA	0.5823333333333333
300000	zifa	89.5
300000	factor_analysis	0.7466666666666666
300000	UMAP	5.0375
300000	sklearn_tsne_bh	46.88283333333333
300000	SAUCIE	0.9063333333333333
300000	scvis	958.2666666666667
300000	scvis_downsample	187.28433333333334
300000	phate	65.25
300000	nmf	0.5505
300000	squadMDS	4.2540000000000004
300000	squadMDS_hybrid	18.704333333333334
500000	open_tsne	10.595
500000	PCA	0.7706666666666667
500000	ICA	0.7208333333333333
500000	zifa	165.05
500000	factor_analysis	0.9736666666666667
500000	UMAP	12.386166666666666
500000	sklearn_tsne_bh	112.36666666666666
500000	SAUCIE	1.1055
500000	scvis	955.75
500000	scvis_downsample	310.8603333333333
500000	phate	158.5
500000	nmf	0.7068333333333333
500000	grandprix	57.29
500000	squadMDS	7.214833333333333
500000	squadMDS_hybrid	23.101
750000	open_tsne	14.408333333333333
750000	PCA	0.9365
750000	ICA	0.904
750000	zifa	255.71666666666667
750000	factor_analysis	1.2776666666666665
750000	UMAP	20.166
750000	sklearn_tsne_bh	253.95
750000	SAUCIE	1.3246666666666667
750000	scvis	957.35
750000	scvis_downsample	466.0151666666667
750000	phate	364.3666666666667
750000	nmf	0.8773333333333333
750000	squadMDS	10.656166666666667
750000	squadMDS_hybrid	37.4035
1000000	open_tsne	18.219333333333335
1000000	PCA	1.0906666666666667
1000000	ICA	1.1035
1000000	zifa	295.25
1000000	factor_analysis	1.5941666666666667
1000000	UMAP	19.0675
1000000	sklearn_tsne_bh	419.96666666666664
1000000	SAUCIE	1.5881666666666667
1000000	scvis	955.85
1000000	scvis_downsample	620.9028333333333
1000000	phate	798.4
1000000	nmf	1.0681666666666667
1000000	squadMDS	14.415
1000000	squadMDS_hybrid	49.5695
