# Supplementary material for: Comparative analysis of dimension reduction methods for cytometry by time-of-flight data
Source: Nat Commun. 2023 Apr 1;14:1836. doi: 10.1038/s41467-023-37478-w (PMC10067013; doi:10.1038/s41467-023-37478-w)
Supplement: Supplementary file 8 — Source Data [file 41467_2023_37478_MOESM8_ESM.zip › Source Data/fig5_b.csv]

n	name	memory
2000	open_tsne	0.513376
2000	PCA	0.46284
2000	ICA	0.464132
2000	zifa	0.480292
2000	factor_analysis	0.46354
2000	isomap	0.683636
2000	UMAP	0.44774
2000	sklearn_tsne_bh	0.506712
2000	SAUCIE	1.031452
2000	scvis	0.899532
2000	scvis_downsample	0.552072
2000	diffmap	1.219908
2000	lle	0.631464
2000	spectral	0.633088
2000	kernelPCA_poly	0.62584
2000	kernelPCA_rbf	0.619408
2000	phate	0.673132
2000	nmf	0.469856
2000	squadMDS	0.441236
2000	squadMDS_hybrid	0.440344
2000	grandprix	0.428484
5000	open_tsne	0.549984
5000	PCA	0.463764
5000	ICA	0.471852
5000	zifa	0.512632
5000	factor_analysis	0.464148
5000	isomap	1.306
5000	UMAP	0.484028
5000	sklearn_tsne_bh	0.854228
5000	SAUCIE	0.88458
5000	scvis	0.902496
5000	scvis_downsample	0.913432
5000	diffmap	3.454712
5000	lle	0.910616
5000	spectral	0.953716
5000	kernelPCA_poly	0.917344
5000	kernelPCA_rbf	0.906892
5000	phate	0.962
5000	nmf	0.470184
5000	grandprix	0.54816
5000	squadMDS	0.469304
5000	squadMDS_hybrid	0.469092
8000	open_tsne	0.562612
8000	PCA	0.463988
8000	ICA	0.46776
8000	zifa	0.545556
8000	factor_analysis	0.475128
8000	isomap	2.537372
8000	UMAP	0.501348
8000	sklearn_tsne_bh	1.47128
8000	SAUCIE	1.025128
8000	scvis	0.903104
8000	scvis_downsample	0.914584
8000	diffmap	7.284736
8000	lle	1.532496
8000	spectral	1.636144
8000	kernelPCA_poly	1.51936
8000	kernelPCA_rbf	1.528264
8000	phate	0.974396
8000	nmf	0.565824
8000	grandprix	0.584276
8000	squadMDS	0.475484
8000	squadMDS_hybrid	0.477592
10000	open_tsne	0.546668
10000	PCA	0.425108
10000	ICA	0.4298
10000	zifa	0.512156
10000	factor_analysis	0.434588
10000	isomap	3.630628
10000	UMAP	0.443072
10000	sklearn_tsne_bh	1.998748
10000	SAUCIE	0.95292
10000	scvis	0.90122
10000	scvis_downsample	0.9002
10000	diffmap	10.353372
10000	lle	2.051752
10000	spectral	2.197728
10000	kernelPCA_poly	2.063132
10000	kernelPCA_rbf	2.054148
10000	phate	0.983832
10000	nmf	0.481484
10000	grandprix	0.61216
10000	squadMDS	0.474616
10000	squadMDS_hybrid	0.474084
20000	open_tsne	0.66906
20000	PCA	0.484864
20000	ICA	0.489192
20000	zifa	0.669912
20000	factor_analysis	0.484064
20000	isomap	14.12334
20000	UMAP	0.591468
20000	sklearn_tsne_bh	2.5822600000000002
20000	SAUCIE	0.890848
20000	scvis	0.973436
20000	scvis_downsample	0.905268
20000	diffmap	36.198132
20000	lle	3.688044
20000	spectral	5.650636
20000	kernelPCA_poly	6.790324
20000	kernelPCA_rbf	6.81398
20000	phate	1.063156
20000	nmf	0.49096
20000	grandprix	0.774712
20000	squadMDS	0.487476
20000	squadMDS_hybrid	0.488904
30000	open_tsne	0.738468
30000	PCA	0.490592
30000	ICA	0.496968
30000	zifa	0.777964
30000	factor_analysis	0.495196
30000	isomap	29.826452
30000	UMAP	0.6637
30000	sklearn_tsne_bh	2.602976
30000	SAUCIE	0.900468
30000	scvis	1.115204
30000	scvis_downsample	0.90184
30000	diffmap	74.951328
30000	lle	3.775076
30000	kernelPCA_poly	14.637824
30000	kernelPCA_rbf	14.640768
30000	phate	1.094196
30000	nmf	0.488416
30000	grandprix	0.875804
30000	squadMDS	0.49532
30000	squadMDS_hybrid	0.50358
40000	open_tsne	0.831744
40000	PCA	0.505576
40000	ICA	0.502784
40000	zifa	0.868476
40000	factor_analysis	0.503836
40000	isomap	51.697208
40000	UMAP	0.728988
40000	sklearn_tsne_bh	2.62736
40000	SAUCIE	1.04952
40000	scvis	1.24618
40000	scvis_downsample	0.893036
40000	diffmap	132.591564
40000	lle	3.782024
40000	kernelPCA_poly	25.592628
40000	kernelPCA_rbf	25.608064
40000	phate	1.009584
40000	nmf	0.498696
40000	grandprix	0.959376
40000	squadMDS	0.503632
40000	squadMDS_hybrid	0.513092
50000	open_tsne	0.810876
50000	PCA	0.465228
50000	ICA	0.477132
50000	zifa	0.930976
50000	factor_analysis	0.481472
50000	isomap	79.765008
50000	UMAP	0.73216
50000	sklearn_tsne_bh	2.553392
50000	SAUCIE	0.88624
50000	scvis	1.3991
50000	scvis_downsample	0.896744
50000	lle	3.997352
50000	kernelPCA_poly	39.629552
50000	kernelPCA_rbf	39.64986
50000	phate	1.11404
50000	nmf	0.512664
50000	grandprix	1.094708
50000	squadMDS	0.517256
50000	squadMDS_hybrid	0.51506
100000	open_tsne	1.30454
100000	PCA	0.585268
100000	ICA	0.594988
100000	zifa	1.46386
100000	factor_analysis	0.611136
100000	isomap	314.174416
100000	UMAP	1.194032
100000	sklearn_tsne_bh	2.618836
100000	SAUCIE	0.907044
100000	scvis	2.055568
100000	scvis_downsample	0.91314
100000	lle	9.263704
100000	spectral	69.86596
100000	kernelPCA_poly	156.992556
100000	kernelPCA_rbf	157.013584
100000	phate	1.28884
100000	nmf	0.632476
100000	grandprix	1.61386
100000	squadMDS	0.674196
100000	squadMDS_hybrid	0.904184
150000	open_tsne	1.837092
150000	PCA	0.672448
150000	ICA	0.696876
150000	zifa	2.033968
150000	factor_analysis	0.714868
150000	isomap	704.950704
150000	UMAP	2.889064
150000	sklearn_tsne_bh	2.811268
150000	SAUCIE	1.114644
150000	scvis	2.701568
150000	scvis_downsample	0.910928
150000	lle	18.934584
150000	kernelPCA_poly	352.384924
150000	kernelPCA_rbf	352.427628
150000	phate	1.55024
150000	nmf	0.680884
150000	squadMDS	0.700928
150000	squadMDS_hybrid	1.048948
200000	open_tsne	2.235248
200000	PCA	0.737548
200000	ICA	0.775284
200000	zifa	2.490968
200000	factor_analysis	0.790124
200000	UMAP	2.327948
200000	sklearn_tsne_bh	2.787968
200000	SAUCIE	0.968768
200000	scvis	2.909584
200000	scvis_downsample	0.988416
200000	lle	37.076132
200000	kernelPCA_poly	625.900908
200000	kernelPCA_rbf	625.96584
200000	phate	2.947096
200000	nmf	0.795132
200000	grandprix	2.480476
200000	squadMDS	0.834252
200000	squadMDS_hybrid	1.38002
300000	open_tsne	3.00572
300000	PCA	0.794332
300000	ICA	0.84148
300000	zifa	3.425616
300000	factor_analysis	0.87296
300000	UMAP	3.626592
300000	sklearn_tsne_bh	2.957224
300000	SAUCIE	1.02232
300000	scvis	3.084148
300000	scvis_downsample	1.118252
300000	phate	2.904772
300000	nmf	0.818804
300000	squadMDS	0.877676
300000	squadMDS_hybrid	2.00726
500000	open_tsne	4.63588
500000	PCA	1.03328
500000	ICA	1.097856
500000	zifa	5.32092
500000	factor_analysis	1.165232
500000	UMAP	6.73236
500000	sklearn_tsne_bh	3.301764
500000	SAUCIE	1.130916
500000	scvis	3.431472
500000	scvis_downsample	1.388032
500000	phate	7.803764
500000	nmf	1.037888
500000	grandprix	4.823276
500000	squadMDS	1.159668
500000	squadMDS_hybrid	3.475364
750000	open_tsne	6.83366
750000	PCA	1.338092
750000	ICA	1.439708
750000	zifa	7.766856
750000	factor_analysis	1.535676
750000	UMAP	11.408896
750000	sklearn_tsne_bh	4.621316
750000	SAUCIE	1.4302840000000001
750000	scvis	4.075428
750000	scvis_downsample	1.981532
750000	phate	19.745264
750000	nmf	1.307004
750000	squadMDS	1.509556
750000	squadMDS_hybrid	4.757908
1000000	open_tsne	8.99612
1000000	PCA	1.631592
1000000	ICA	1.778256
1000000	zifa	10.205804
1000000	factor_analysis	1.901756
1000000	UMAP	17.05032
1000000	sklearn_tsne_bh	6.302796
1000000	SAUCIE	1.582156
1000000	scvis	4.44628
1000000	scvis_downsample	2.395892
1000000	phate	35.80588
1000000	nmf	1.595828
1000000	squadMDS	1.86148
1000000	squadMDS_hybrid	6.86656
