# Supplementary material for: Comparative analysis of dimension reduction methods for cytometry by time-of-flight data
Source: Nat Commun. 2023 Apr 1;14:1836. doi: 10.1038/s41467-023-37478-w (PMC10067013; doi:10.1038/s41467-023-37478-w)
Supplement: Supplementary file 8 — Source Data [file 41467_2023_37478_MOESM8_ESM.zip › Source Data/fig5_c.csv]

features	name	time
34	open_tsne	1.07
34	PCA	0.36300000000000004
34	ICA	0.3423333333333333
34	zifa	0.9406666666666667
34	factor_analysis	0.3768333333333333
34	isomap	0.3938333333333333
34	UMAP	0.6386666666666667
34	sklearn_tsne_bh	0.43066666666666664
34	SAUCIE	1.4491666666666667
34	scvis	96.08333333333333
34	scvis_downsample	33.365
34	diffmap	1.139
34	lle	0.3863333333333333
34	spectral	0.36783333333333335
34	kernelPCA_poly	0.38233333333333336
34	kernelPCA_rbf	0.36133333333333334
34	phate	0.504
34	nmf	0.35683333333333334
34	squadMDS	0.35633333333333334
34	squadMDS_hybrid	1.9366666666666668
34	grandprix	0.841
34	open_tsne	1.3328333333333333
34	PCA	0.3716666666666667
34	ICA	0.3413333333333333
34	zifa	1.79
34	factor_analysis	0.36000000000000004
34	isomap	0.6983333333333334
34	UMAP	0.8751666666666666
34	sklearn_tsne_bh	0.5305
34	SAUCIE	0.6121666666666666
34	scvis	96.25
34	scvis_downsample	92.29016666666666
34	diffmap	6.365666666666667
34	lle	0.38833333333333336
34	spectral	0.5619999999999999
34	kernelPCA_poly	0.38066666666666665
34	kernelPCA_rbf	0.39033333333333337
34	phate	0.9688333333333333
34	nmf	0.3453333333333333
34	grandprix	2.135
34	squadMDS	0.39266666666666666
34	squadMDS_hybrid	2.5493333333333337
34	open_tsne	1.6656666666666666
34	PCA	0.365
34	ICA	0.36000000000000004
34	zifa	2.7293333333333334
34	factor_analysis	0.3815
34	isomap	1.3099999999999998
34	UMAP	0.9209999999999999
34	sklearn_tsne_bh	0.6576666666666667
34	SAUCIE	0.6045
34	scvis	98.08333333333333
34	scvis_downsample	95.7825
34	diffmap	2.8685
34	lle	0.43166666666666664
34	spectral	1.0931666666666666
34	kernelPCA_poly	0.4013333333333333
34	kernelPCA_rbf	0.3878333333333333
34	phate	0.9991666666666668
34	nmf	0.35933333333333334
34	grandprix	1.2311666666666667
34	squadMDS	0.42033333333333334
34	squadMDS_hybrid	2.8056666666666668
34	open_tsne	1.7748333333333333
34	PCA	0.43466666666666665
34	ICA	0.42083333333333334
34	zifa	3.3845
34	factor_analysis	0.4313333333333333
34	isomap	2.0665
34	UMAP	1.0381666666666667
34	sklearn_tsne_bh	0.7738333333333334
34	SAUCIE	1.4246666666666667
34	scvis	94.73333333333333
34	scvis_downsample	94.79066666666667
34	diffmap	1.8856666666666666
34	lle	0.45666666666666667
34	spectral	1.9646666666666666
34	kernelPCA_poly	0.5255
34	kernelPCA_rbf	0.3908333333333333
34	phate	1.2428333333333332
34	nmf	0.3645
34	grandprix	0.7388333333333333
34	squadMDS	0.4405
34	squadMDS_hybrid	2.977333333333333
34	open_tsne	2.1856666666666666
34	PCA	0.378
34	ICA	0.37133333333333335
34	zifa	6.12
34	factor_analysis	0.3766666666666667
34	isomap	7.562
34	UMAP	1.1219999999999999
34	sklearn_tsne_bh	1.2386666666666666
34	SAUCIE	0.6151666666666666
34	scvis	127.18333333333334
34	scvis_downsample	96.75383333333333
34	diffmap	5.708833333333333
34	lle	0.8861666666666667
34	spectral	12.152166666666666
34	kernelPCA_poly	0.5673333333333334
34	kernelPCA_rbf	0.5486666666666667
34	phate	1.719
34	nmf	0.37283333333333335
34	grandprix	3.4073333333333333
34	squadMDS	0.5643333333333334
34	squadMDS_hybrid	3.9709999999999996
34	open_tsne	2.5443333333333333
34	PCA	0.39133333333333337
34	ICA	0.36300000000000004
34	zifa	8.979999999999999
34	factor_analysis	0.3891666666666667
34	isomap	18.458333333333332
34	UMAP	1.1095
34	sklearn_tsne_bh	1.8223333333333334
34	SAUCIE	0.703
34	scvis	192.08333333333334
34	scvis_downsample	97.77916666666667
34	diffmap	12.476166666666668
34	lle	1.8719999999999999
34	kernelPCA_poly	0.7616666666666667
34	kernelPCA_rbf	0.755
34	phate	2.1
34	nmf	0.4343333333333333
34	grandprix	8.712166666666667
34	squadMDS	0.6963333333333334
34	squadMDS_hybrid	4.374
34	open_tsne	2.8488333333333333
34	PCA	0.3891666666666667
34	ICA	0.3893333333333333
34	zifa	12.0555
34	factor_analysis	0.4061666666666667
34	isomap	33.0705
34	UMAP	1.2854999999999999
34	sklearn_tsne_bh	2.5533333333333332
34	SAUCIE	0.6341666666666667
34	scvis	254.13333333333333
34	scvis_downsample	97.33466666666666
34	diffmap	21.617
34	lle	4.0376666666666665
34	kernelPCA_poly	1.0278333333333334
34	kernelPCA_rbf	1.0773333333333333
34	phate	3.291
34	nmf	0.4711666666666667
34	grandprix	7.210666666666667
34	squadMDS	0.8335
34	squadMDS_hybrid	24.36733333333333
34	open_tsne	3.278833333333333
34	PCA	0.44466666666666665
34	ICA	0.40650000000000003
34	zifa	15.063333333333333
34	factor_analysis	0.4698333333333334
34	isomap	55.74066666666667
34	UMAP	1.486
34	sklearn_tsne_bh	3.4901666666666666
34	SAUCIE	0.7193333333333333
34	scvis	310.8833333333333
34	scvis_downsample	95.23049999999999
34	lle	11.799333333333333
34	kernelPCA_poly	1.2211666666666665
34	kernelPCA_rbf	1.3383333333333334
34	phate	4.4825
34	nmf	0.40099999999999997
34	grandprix	13.6045
34	squadMDS	0.9006666666666666
34	squadMDS_hybrid	5.540666666666667
34	open_tsne	4.4046666666666665
34	PCA	0.48966666666666664
34	ICA	0.45433333333333337
34	zifa	29.68883333333333
34	factor_analysis	0.5181666666666667
34	isomap	261.3333333333333
34	UMAP	3.0361666666666665
34	sklearn_tsne_bh	8.765833333333335
34	SAUCIE	0.8403333333333334
34	scvis	621.5
34	scvis_downsample	94.63166666666666
34	lle	80.11666666666666
34	spectral	316.45
34	kernelPCA_poly	3.9363333333333332
34	kernelPCA_rbf	4.284000000000001
34	phate	10.552333333333333
34	nmf	0.5156666666666667
34	grandprix	3.9481666666666664
34	squadMDS	1.5061666666666667
34	squadMDS_hybrid	9.679333333333334
34	open_tsne	5.024166666666667
34	PCA	0.4968333333333333
34	ICA	0.489
34	zifa	43.789833333333334
34	factor_analysis	0.5606666666666666
34	isomap	635.35
34	UMAP	2.6245
34	sklearn_tsne_bh	15.163333333333332
34	SAUCIE	0.7615
34	scvis	948.1666666666666
34	scvis_downsample	97.04533333333333
34	lle	173.45
34	kernelPCA_poly	8.4925
34	kernelPCA_rbf	9.6225
34	phate	20.5655
34	nmf	0.4965
34	squadMDS	2.0575
34	squadMDS_hybrid	10.344666666666665
34	open_tsne	5.828
34	PCA	0.5541666666666667
34	ICA	0.5136666666666667
34	zifa	59.915333333333336
34	factor_analysis	0.6338333333333334
34	UMAP	4.0729999999999995
34	sklearn_tsne_bh	25.818833333333334
34	SAUCIE	0.8315
34	scvis	955.6166666666667
34	scvis_downsample	123.48383333333332
34	lle	869.1166666666667
34	kernelPCA_poly	21.856833333333334
34	kernelPCA_rbf	18.638333333333332
34	phate	50.38316666666666
34	nmf	0.509
34	grandprix	6.557666666666666
34	squadMDS	2.7981666666666665
34	squadMDS_hybrid	14.135333333333334
34	open_tsne	7.4173333333333336
34	PCA	0.6251666666666666
34	ICA	0.5823333333333333
34	zifa	89.5
34	factor_analysis	0.7466666666666666
34	UMAP	5.0375
34	sklearn_tsne_bh	46.88283333333333
34	SAUCIE	0.9063333333333333
34	scvis	958.2666666666667
34	scvis_downsample	187.28433333333334
34	phate	65.25
34	nmf	0.5505
34	squadMDS	4.2540000000000004
34	squadMDS_hybrid	18.704333333333334
34	open_tsne	10.595
34	PCA	0.7706666666666667
34	ICA	0.7208333333333333
34	zifa	165.05
34	factor_analysis	0.9736666666666667
34	UMAP	12.386166666666666
34	sklearn_tsne_bh	112.36666666666666
34	SAUCIE	1.1055
34	scvis	955.75
34	scvis_downsample	310.8603333333333
34	phate	158.5
34	nmf	0.7068333333333333
34	grandprix	57.29
34	squadMDS	7.214833333333333
34	squadMDS_hybrid	23.101
34	open_tsne	14.408333333333333
34	PCA	0.9365
34	ICA	0.904
34	zifa	255.71666666666667
34	factor_analysis	1.2776666666666665
34	UMAP	20.166
34	sklearn_tsne_bh	253.95
34	SAUCIE	1.3246666666666667
34	scvis	957.35
34	scvis_downsample	466.0151666666667
34	phate	364.3666666666667
34	nmf	0.8773333333333333
34	squadMDS	10.656166666666667
34	squadMDS_hybrid	37.4035
34	open_tsne	18.219333333333335
34	PCA	1.0906666666666667
34	ICA	1.1035
34	zifa	295.25
34	factor_analysis	1.5941666666666667
34	UMAP	19.0675
34	sklearn_tsne_bh	419.96666666666664
34	SAUCIE	1.5881666666666667
34	scvis	955.85
34	scvis_downsample	620.9028333333333
34	phate	798.4
34	nmf	1.0681666666666667
34	squadMDS	14.415
34	squadMDS_hybrid	49.5695
