# Supplementary material for: Comparative analysis of dimension reduction methods for cytometry by time-of-flight data
Source: Nat Commun. 2023 Apr 1;14:1836. doi: 10.1038/s41467-023-37478-w (PMC10067013; doi:10.1038/s41467-023-37478-w)
Supplement: Supplementary file 8 — Source Data [file 41467_2023_37478_MOESM8_ESM.zip › Source Data/fig5_d.csv]

features	name	memory
34	open_tsne	0.513376
34	PCA	0.46284
34	ICA	0.464132
34	zifa	0.480292
34	factor_analysis	0.46354
34	isomap	0.683636
34	UMAP	0.44774
34	sklearn_tsne_bh	0.506712
34	SAUCIE	1.031452
34	scvis	0.899532
34	scvis_downsample	0.552072
34	diffmap	1.219908
34	lle	0.631464
34	spectral	0.633088
34	kernelPCA_poly	0.62584
34	kernelPCA_rbf	0.619408
34	phate	0.673132
34	nmf	0.469856
34	squadMDS	0.441236
34	squadMDS_hybrid	0.440344
34	grandprix	0.428484
34	open_tsne	0.549984
34	PCA	0.463764
34	ICA	0.471852
34	zifa	0.512632
34	factor_analysis	0.464148
34	isomap	1.306
34	UMAP	0.484028
34	sklearn_tsne_bh	0.854228
34	SAUCIE	0.88458
34	scvis	0.902496
34	scvis_downsample	0.913432
34	diffmap	3.454712
34	lle	0.910616
34	spectral	0.953716
34	kernelPCA_poly	0.917344
34	kernelPCA_rbf	0.906892
34	phate	0.962
34	nmf	0.470184
34	grandprix	0.54816
34	squadMDS	0.469304
34	squadMDS_hybrid	0.469092
34	open_tsne	0.562612
34	PCA	0.463988
34	ICA	0.46776
34	zifa	0.545556
34	factor_analysis	0.475128
34	isomap	2.537372
34	UMAP	0.501348
34	sklearn_tsne_bh	1.47128
34	SAUCIE	1.025128
34	scvis	0.903104
34	scvis_downsample	0.914584
34	diffmap	7.284736
34	lle	1.532496
34	spectral	1.636144
34	kernelPCA_poly	1.51936
34	kernelPCA_rbf	1.528264
34	phate	0.974396
34	nmf	0.565824
34	grandprix	0.584276
34	squadMDS	0.475484
34	squadMDS_hybrid	0.477592
34	open_tsne	0.546668
34	PCA	0.425108
34	ICA	0.4298
34	zifa	0.512156
34	factor_analysis	0.434588
34	isomap	3.630628
34	UMAP	0.443072
34	sklearn_tsne_bh	1.998748
34	SAUCIE	0.95292
34	scvis	0.90122
34	scvis_downsample	0.9002
34	diffmap	10.353372
34	lle	2.051752
34	spectral	2.197728
34	kernelPCA_poly	2.063132
34	kernelPCA_rbf	2.054148
34	phate	0.983832
34	nmf	0.481484
34	grandprix	0.61216
34	squadMDS	0.474616
34	squadMDS_hybrid	0.474084
34	open_tsne	0.66906
34	PCA	0.484864
34	ICA	0.489192
34	zifa	0.669912
34	factor_analysis	0.484064
34	isomap	14.12334
34	UMAP	0.591468
34	sklearn_tsne_bh	2.5822600000000002
34	SAUCIE	0.890848
34	scvis	0.973436
34	scvis_downsample	0.905268
34	diffmap	36.198132
34	lle	3.688044
34	spectral	5.650636
34	kernelPCA_poly	6.790324
34	kernelPCA_rbf	6.81398
34	phate	1.063156
34	nmf	0.49096
34	grandprix	0.774712
34	squadMDS	0.487476
34	squadMDS_hybrid	0.488904
34	open_tsne	0.738468
34	PCA	0.490592
34	ICA	0.496968
34	zifa	0.777964
34	factor_analysis	0.495196
34	isomap	29.826452
34	UMAP	0.6637
34	sklearn_tsne_bh	2.602976
34	SAUCIE	0.900468
34	scvis	1.115204
34	scvis_downsample	0.90184
34	diffmap	74.951328
34	lle	3.775076
34	kernelPCA_poly	14.637824
34	kernelPCA_rbf	14.640768
34	phate	1.094196
34	nmf	0.488416
34	grandprix	0.875804
34	squadMDS	0.49532
34	squadMDS_hybrid	0.50358
34	open_tsne	0.831744
34	PCA	0.505576
34	ICA	0.502784
34	zifa	0.868476
34	factor_analysis	0.503836
34	isomap	51.697208
34	UMAP	0.728988
34	sklearn_tsne_bh	2.62736
34	SAUCIE	1.04952
34	scvis	1.24618
34	scvis_downsample	0.893036
34	diffmap	132.591564
34	lle	3.782024
34	kernelPCA_poly	25.592628
34	kernelPCA_rbf	25.608064
34	phate	1.009584
34	nmf	0.498696
34	grandprix	0.959376
34	squadMDS	0.503632
34	squadMDS_hybrid	0.513092
34	open_tsne	0.810876
34	PCA	0.465228
34	ICA	0.477132
34	zifa	0.930976
34	factor_analysis	0.481472
34	isomap	79.765008
34	UMAP	0.73216
34	sklearn_tsne_bh	2.553392
34	SAUCIE	0.88624
34	scvis	1.3991
34	scvis_downsample	0.896744
34	lle	3.997352
34	kernelPCA_poly	39.629552
34	kernelPCA_rbf	39.64986
34	phate	1.11404
34	nmf	0.512664
34	grandprix	1.094708
34	squadMDS	0.517256
34	squadMDS_hybrid	0.51506
34	open_tsne	1.30454
34	PCA	0.585268
34	ICA	0.594988
34	zifa	1.46386
34	factor_analysis	0.611136
34	isomap	314.174416
34	UMAP	1.194032
34	sklearn_tsne_bh	2.618836
34	SAUCIE	0.907044
34	scvis	2.055568
34	scvis_downsample	0.91314
34	lle	9.263704
34	spectral	69.86596
34	kernelPCA_poly	156.992556
34	kernelPCA_rbf	157.013584
34	phate	1.28884
34	nmf	0.632476
34	grandprix	1.61386
34	squadMDS	0.674196
34	squadMDS_hybrid	0.904184
34	open_tsne	1.837092
34	PCA	0.672448
34	ICA	0.696876
34	zifa	2.033968
34	factor_analysis	0.714868
34	isomap	704.950704
34	UMAP	2.889064
34	sklearn_tsne_bh	2.811268
34	SAUCIE	1.114644
34	scvis	2.701568
34	scvis_downsample	0.910928
34	lle	18.934584
34	kernelPCA_poly	352.384924
34	kernelPCA_rbf	352.427628
34	phate	1.55024
34	nmf	0.680884
34	squadMDS	0.700928
34	squadMDS_hybrid	1.048948
34	open_tsne	2.235248
34	PCA	0.737548
34	ICA	0.775284
34	zifa	2.490968
34	factor_analysis	0.790124
34	UMAP	2.327948
34	sklearn_tsne_bh	2.787968
34	SAUCIE	0.968768
34	scvis	2.909584
34	scvis_downsample	0.988416
34	lle	37.076132
34	kernelPCA_poly	625.900908
34	kernelPCA_rbf	625.96584
34	phate	2.947096
34	nmf	0.795132
34	grandprix	2.480476
34	squadMDS	0.834252
34	squadMDS_hybrid	1.38002
34	open_tsne	3.00572
34	PCA	0.794332
34	ICA	0.84148
34	zifa	3.425616
34	factor_analysis	0.87296
34	UMAP	3.626592
34	sklearn_tsne_bh	2.957224
34	SAUCIE	1.02232
34	scvis	3.084148
34	scvis_downsample	1.118252
34	phate	2.904772
34	nmf	0.818804
34	squadMDS	0.877676
34	squadMDS_hybrid	2.00726
34	open_tsne	4.63588
34	PCA	1.03328
34	ICA	1.097856
34	zifa	5.32092
34	factor_analysis	1.165232
34	UMAP	6.73236
34	sklearn_tsne_bh	3.301764
34	SAUCIE	1.130916
34	scvis	3.431472
34	scvis_downsample	1.388032
34	phate	7.803764
34	nmf	1.037888
34	grandprix	4.823276
34	squadMDS	1.159668
34	squadMDS_hybrid	3.475364
34	open_tsne	6.83366
34	PCA	1.338092
34	ICA	1.439708
34	zifa	7.766856
34	factor_analysis	1.535676
34	UMAP	11.408896
34	sklearn_tsne_bh	4.621316
34	SAUCIE	1.4302840000000001
34	scvis	4.075428
34	scvis_downsample	1.981532
34	phate	19.745264
34	nmf	1.307004
34	squadMDS	1.509556
34	squadMDS_hybrid	4.757908
34	open_tsne	8.99612
34	PCA	1.631592
34	ICA	1.778256
34	zifa	10.205804
34	factor_analysis	1.901756
34	UMAP	17.05032
34	sklearn_tsne_bh	6.302796
34	SAUCIE	1.582156
34	scvis	4.44628
34	scvis_downsample	2.395892
34	phate	35.80588
34	nmf	1.595828
34	squadMDS	1.86148
34	squadMDS_hybrid	6.86656
