# Supplementary material for: Comparative analysis of dimension reduction methods for cytometry by time-of-flight data
Source: Nat Commun. 2023 Apr 1;14:1836. doi: 10.1038/s41467-023-37478-w (PMC10067013; doi:10.1038/s41467-023-37478-w)
Supplement: Supplementary file 8 — Source Data [file 41467_2023_37478_MOESM8_ESM.zip › Source Data/fig5_e.csv]

n	Method	status
2000	tSNE	Success
2000	PCA	Success
2000	ICA	Success
2000	ZIFA	Success
2000	FA	Success
2000	Isomap	Success
2000	UMAP	Success
2000	tSNE (sklearn)	Success
2000	SAUCIE	Success
2000	scvis (Full)	Success
2000	scvis	Success
2000	DiffMap	Success
2000	LLE	Success
2000	Spectral	Success
2000	KPCA Poly	Success
2000	KPCA RBF	Success
2000	PHATE	Success
2000	NMF	Success
2000	SQuaD-MDS	Success
2000	SQuaD-MDS Hybrid	Success
2000	GrandPrix	Success
5000	tSNE	Success
5000	PCA	Success
5000	ICA	Success
5000	ZIFA	Success
5000	FA	Success
5000	Isomap	Success
5000	UMAP	Success
5000	tSNE (sklearn)	Success
5000	SAUCIE	Success
5000	scvis (Full)	Success
5000	scvis	Success
5000	DiffMap	Success
5000	LLE	Success
5000	Spectral	Success
5000	KPCA Poly	Success
5000	KPCA RBF	Success
5000	PHATE	Success
5000	NMF	Success
5000	GrandPrix	Success
5000	SQuaD-MDS	Success
5000	SQuaD-MDS Hybrid	Success
8000	tSNE	Success
8000	PCA	Success
8000	ICA	Success
8000	ZIFA	Success
8000	FA	Success
8000	Isomap	Success
8000	UMAP	Success
8000	tSNE (sklearn)	Success
8000	SAUCIE	Success
8000	scvis (Full)	Success
8000	scvis	Success
8000	DiffMap	Success
8000	LLE	Success
8000	Spectral	Success
8000	KPCA Poly	Success
8000	KPCA RBF	Success
8000	PHATE	Success
8000	NMF	Success
8000	GrandPrix	Success
8000	SQuaD-MDS	Success
8000	SQuaD-MDS Hybrid	Success
10000	tSNE	Success
10000	PCA	Success
10000	ICA	Success
10000	ZIFA	Success
10000	FA	Success
10000	Isomap	Success
10000	UMAP	Success
10000	tSNE (sklearn)	Success
10000	SAUCIE	Success
10000	scvis (Full)	Success
10000	scvis	Success
10000	DiffMap	Success
10000	LLE	Success
10000	Spectral	Success
10000	KPCA Poly	Success
10000	KPCA RBF	Success
10000	PHATE	Success
10000	NMF	Success
10000	GrandPrix	Success
10000	SQuaD-MDS	Success
10000	SQuaD-MDS Hybrid	Success
20000	tSNE	Success
20000	PCA	Success
20000	ICA	Success
20000	ZIFA	Success
20000	FA	Success
20000	Isomap	Success
20000	UMAP	Success
20000	tSNE (sklearn)	Success
20000	SAUCIE	Success
20000	scvis (Full)	Success
20000	scvis	Success
20000	DiffMap	Success
20000	LLE	Success
20000	Spectral	Success
20000	KPCA Poly	Success
20000	KPCA RBF	Success
20000	PHATE	Success
20000	NMF	Success
20000	GrandPrix	Success
20000	SQuaD-MDS	Success
20000	SQuaD-MDS Hybrid	Success
30000	tSNE	Success
30000	PCA	Success
30000	ICA	Success
30000	ZIFA	Success
30000	FA	Success
30000	Isomap	Success
30000	UMAP	Success
30000	tSNE (sklearn)	Success
30000	SAUCIE	Success
30000	scvis (Full)	Success
30000	scvis	Success
30000	DiffMap	Success
30000	LLE	Success
30000	Spectral	Error
30000	KPCA Poly	Success
30000	KPCA RBF	Success
30000	PHATE	Success
30000	NMF	Success
30000	GrandPrix	Success
30000	SQuaD-MDS	Success
30000	SQuaD-MDS Hybrid	Success
40000	tSNE	Success
40000	PCA	Success
40000	ICA	Success
40000	ZIFA	Success
40000	FA	Success
40000	Isomap	Success
40000	UMAP	Success
40000	tSNE (sklearn)	Success
40000	SAUCIE	Success
40000	scvis (Full)	Success
40000	scvis	Success
40000	DiffMap	Success
40000	LLE	Success
40000	Spectral	Error
40000	KPCA Poly	Success
40000	KPCA RBF	Success
40000	PHATE	Success
40000	NMF	Success
40000	GrandPrix	Success
40000	SQuaD-MDS	Success
40000	SQuaD-MDS Hybrid	Success
50000	tSNE	Success
50000	PCA	Success
50000	ICA	Success
50000	ZIFA	Success
50000	FA	Success
50000	Isomap	Success
50000	UMAP	Success
50000	tSNE (sklearn)	Success
50000	SAUCIE	Success
50000	scvis (Full)	Success
50000	scvis	Success
50000	DiffMap	Error
50000	LLE	Success
50000	Spectral	Error
50000	KPCA Poly	Success
50000	KPCA RBF	Success
50000	PHATE	Success
50000	NMF	Success
50000	GrandPrix	Success
50000	SQuaD-MDS	Success
50000	SQuaD-MDS Hybrid	Success
100000	tSNE	Success
100000	PCA	Success
100000	ICA	Success
100000	ZIFA	Success
100000	FA	Success
100000	Isomap	Success
100000	UMAP	Success
100000	tSNE (sklearn)	Success
100000	SAUCIE	Success
100000	scvis (Full)	Success
100000	scvis	Success
100000	DiffMap	Error
100000	LLE	Success
100000	Spectral	Success
100000	KPCA Poly	Success
100000	KPCA RBF	Success
100000	PHATE	Success
100000	NMF	Success
100000	GrandPrix	Success
100000	SQuaD-MDS	Success
100000	SQuaD-MDS Hybrid	Success
150000	tSNE	Success
150000	PCA	Success
150000	ICA	Success
150000	ZIFA	Success
150000	FA	Success
150000	Isomap	Success
150000	UMAP	Success
150000	tSNE (sklearn)	Success
150000	SAUCIE	Success
150000	scvis (Full)	Success
150000	scvis	Success
150000	DiffMap	Error
150000	LLE	Success
150000	Spectral	Error
150000	KPCA Poly	Success
150000	KPCA RBF	Success
150000	PHATE	Success
150000	NMF	Success
150000	GrandPrix	Error
150000	SQuaD-MDS	Success
150000	SQuaD-MDS Hybrid	Success
200000	tSNE	Success
200000	PCA	Success
200000	ICA	Success
200000	ZIFA	Success
200000	FA	Success
200000	Isomap	Error
200000	UMAP	Success
200000	tSNE (sklearn)	Success
200000	SAUCIE	Success
200000	scvis (Full)	Success
200000	scvis	Success
200000	DiffMap	Error
200000	LLE	Success
200000	Spectral	Error
200000	KPCA Poly	Success
200000	KPCA RBF	Success
200000	PHATE	Success
200000	NMF	Success
200000	GrandPrix	Success
200000	SQuaD-MDS	Success
200000	SQuaD-MDS Hybrid	Success
300000	tSNE	Success
300000	PCA	Success
300000	ICA	Success
300000	ZIFA	Success
300000	FA	Success
300000	Isomap	Error
300000	UMAP	Success
300000	tSNE (sklearn)	Success
300000	SAUCIE	Success
300000	scvis (Full)	Success
300000	scvis	Success
300000	DiffMap	Error
300000	LLE	Error
300000	Spectral	Error
300000	KPCA Poly	Error
300000	KPCA RBF	Error
300000	PHATE	Success
300000	GrandPrix	Error
300000	NMF	Success
300000	SQuaD-MDS	Success
300000	SQuaD-MDS Hybrid	Success
500000	tSNE	Success
500000	PCA	Success
500000	ICA	Success
500000	ZIFA	Success
500000	FA	Success
500000	Isomap	Error
500000	UMAP	Success
500000	tSNE (sklearn)	Success
500000	SAUCIE	Success
500000	scvis (Full)	Success
500000	scvis	Success
500000	DiffMap	Error
500000	LLE	Error
500000	Spectral	Error
500000	KPCA Poly	Error
500000	KPCA RBF	Error
500000	PHATE	Success
500000	NMF	Success
500000	GrandPrix	Success
500000	SQuaD-MDS	Success
500000	SQuaD-MDS Hybrid	Success
750000	tSNE	Success
750000	PCA	Success
750000	ICA	Success
750000	ZIFA	Success
750000	FA	Success
750000	Isomap	Error
750000	UMAP	Success
750000	tSNE (sklearn)	Success
750000	SAUCIE	Success
750000	scvis (Full)	Success
750000	scvis	Success
750000	DiffMap	Error
750000	LLE	Error
750000	Spectral	Error
750000	KPCA Poly	Error
750000	KPCA RBF	Error
750000	PHATE	Success
750000	NMF	Success
750000	GrandPrix	Error
750000	SQuaD-MDS	Success
750000	SQuaD-MDS Hybrid	Success
1000000	tSNE	Success
1000000	PCA	Success
1000000	ICA	Success
1000000	ZIFA	Success
1000000	FA	Success
1000000	Isomap	Error
1000000	UMAP	Success
1000000	tSNE (sklearn)	Success
1000000	SAUCIE	Success
1000000	scvis (Full)	Success
1000000	scvis	Success
1000000	DiffMap	Error
1000000	LLE	Error
1000000	Spectral	Error
1000000	KPCA Poly	Error
1000000	KPCA RBF	Error
1000000	PHATE	Success
1000000	NMF	Success
1000000	GrandPrix	Error
1000000	SQuaD-MDS	Success
1000000	SQuaD-MDS Hybrid	Success
