# Supplementary material for: Comparative analysis of dimension reduction methods for cytometry by time-of-flight data
Source: Nat Commun. 2023 Apr 1;14:1836. doi: 10.1038/s41467-023-37478-w (PMC10067013; doi:10.1038/s41467-023-37478-w)
Supplement: Supplementary file 8 — Source Data [file 41467_2023_37478_MOESM8_ESM.zip › Source Data/fig5_f.csv]

features	Method	status
10	tSNE	Success
10	PCA	Success
10	ICA	Success
10	ZIFA	Success
10	FA	Success
10	Isomap	Success
10	UMAP	Success
10	tSNE (sklearn)	Success
10	SAUCIE	Success
10	scvis (Full)	Success
10	scvis	Success
10	DiffMap	Error
10	LLE	Success
10	Spectral	Success
10	KPCA Poly	Success
10	KPCA RBF	Success
10	PHATE	Success
10	NMF	Success
10	GrandPrix	Success
10	SQuaD-MDS	Success
10	SQuaD-MDS Hybrid	Success
20	tSNE	Success
20	PCA	Success
20	ICA	Success
20	ZIFA	Success
20	FA	Success
20	Isomap	Success
20	UMAP	Success
20	tSNE (sklearn)	Success
20	SAUCIE	Success
20	scvis (Full)	Success
20	scvis	Success
20	DiffMap	Error
20	LLE	Success
20	Spectral	Success
20	KPCA Poly	Success
20	KPCA RBF	Success
20	PHATE	Success
20	NMF	Success
20	GrandPrix	Success
20	SQuaD-MDS	Success
20	SQuaD-MDS Hybrid	Success
30	tSNE	Success
30	PCA	Success
30	ICA	Success
30	ZIFA	Success
30	FA	Success
30	Isomap	Success
30	UMAP	Success
30	tSNE (sklearn)	Success
30	SAUCIE	Success
30	scvis (Full)	Success
30	scvis	Success
30	DiffMap	Error
30	LLE	Success
30	Spectral	Error
30	KPCA Poly	Success
30	KPCA RBF	Success
30	PHATE	Success
30	NMF	Success
30	GrandPrix	Error
30	SQuaD-MDS	Success
30	SQuaD-MDS Hybrid	Success
40	tSNE	Success
40	PCA	Success
40	ICA	Success
40	ZIFA	Success
40	FA	Success
40	Isomap	Success
40	UMAP	Success
40	tSNE (sklearn)	Success
40	SAUCIE	Success
40	scvis (Full)	Success
40	scvis	Success
40	DiffMap	Error
40	LLE	Success
40	Spectral	Success
40	KPCA Poly	Success
40	KPCA RBF	Success
40	PHATE	Success
40	NMF	Success
40	GrandPrix	Error
40	SQuaD-MDS	Success
40	SQuaD-MDS Hybrid	Success
50	tSNE	Success
50	PCA	Success
50	ICA	Success
50	ZIFA	Success
50	FA	Success
50	Isomap	Success
50	UMAP	Success
50	tSNE (sklearn)	Success
50	SAUCIE	Success
50	scvis (Full)	Success
50	scvis	Success
50	DiffMap	Error
50	LLE	Success
50	Spectral	Error
50	KPCA Poly	Success
50	KPCA RBF	Success
50	PHATE	Success
50	NMF	Success
50	GrandPrix	Success
50	SQuaD-MDS	Success
50	SQuaD-MDS Hybrid	Success
60	tSNE	Success
60	PCA	Success
60	ICA	Success
60	ZIFA	Success
60	FA	Success
60	Isomap	Success
60	UMAP	Success
60	tSNE (sklearn)	Success
60	SAUCIE	Success
60	scvis (Full)	Success
60	scvis	Success
60	DiffMap	Error
60	LLE	Success
60	Spectral	Success
60	KPCA Poly	Success
60	KPCA RBF	Success
60	PHATE	Success
60	NMF	Success
60	GrandPrix	Success
60	SQuaD-MDS	Success
60	SQuaD-MDS Hybrid	Success
