# Supplementary material for: Comparative analysis of dimension reduction methods for cytometry by time-of-flight data
Source: Nat Commun. 2023 Apr 1;14:1836. doi: 10.1038/s41467-023-37478-w (PMC10067013; doi:10.1038/s41467-023-37478-w)
Supplement: Supplementary file 8 — Source Data [file 41467_2023_37478_MOESM8_ESM.zip › Source Data/fig6_a.csv]

name	EMD
diffmap	NA
factor_analysis	0.03463101961133475
grandprix	0.0302511146914333
ICA	0.0177952895604614
isomap	0.02001894865690855
kernelPCA_poly	0.02643176484454502
kernelPCA_rbf	0.0182205352703044
lle	0.17562342560503622
nmf	0.00990003526113396
open_tsne	0.01745852169563435
PCA	0.02898465556951168
phate	0.09159502289104222
SAUCIE	0.0245765175195037
scvis	0.02805561154394308
scvis_downsample	0.02466147382674583
sklearn_tsne_bh	0.00805267570368091
spectral	NA
squadMDS	0.02765039338681251
squadMDS_hybrid	0.03441625192819232
UMAP	0.03331167707812153
zifa	0.03436461058482305
