# Supplementary material for: Comparative analysis of dimension reduction methods for cytometry by time-of-flight data
Source: Nat Commun. 2023 Apr 1;14:1836. doi: 10.1038/s41467-023-37478-w (PMC10067013; doi:10.1038/s41467-023-37478-w)
Supplement: Supplementary file 8 — Source Data [file 41467_2023_37478_MOESM8_ESM.zip › Source Data/fig6_b_improve.csv]

metric	percent_improve	method
Combined	0.05597916666666663	umap
Global	0.1975	umap
Local	0.25625	umap
Downstream	0.08697916666666657	umap
Downstream	0.08697916666666657	umap
scRNA Concordance	0.05604166666666664	umap
Global	0.08984375	tsne
Global	0.08984375	tsne
scRNA Concordance	0.08029513888888899	tsne
Combined	0.14917534722222225	tsne
Local	0.20572916666666666	tsne
Downstream	0.5232566550925924	tsne
Combined	0.05937500000000007	scvis
Local	0.1171875	scvis
scRNA Concordance	0.14322916666666663	scvis
Downstream	0.20442708333333337	scvis
Global	0.21875	scvis
Combined	0.04782222222222223	saucie
Downstream	0.0465185185185185	saucie
Global	0.5108148148148148	saucie
Local	0.02722222222222222	saucie
scRNA Concordance	0.08270370370370372	saucie
Combined	0.03126860119047625	phate
Global	0.140625	phate
Local	0.015625	phate
Downstream	0.17187499999999994	phate
scRNA Concordance	0.05078125	phate
scRNA Concordance	0	squadMDS
Downstream	0.21777343749999994	squadMDS
Combined	0.2048177083333334	squadMDS
Local	0.40625	squadMDS
Global	0.26171875	squadMDS
