# Supplementary material for: Comparative analysis of dimension reduction methods for cytometry by time-of-flight data
Source: Nat Commun. 2023 Apr 1;14:1836. doi: 10.1038/s41467-023-37478-w (PMC10067013; doi:10.1038/s41467-023-37478-w)
Supplement: Supplementary file 8 — Source Data [file 41467_2023_37478_MOESM8_ESM.zip › Source Data/fig6_b_percent.csv]

metric	default_percent	method
Combined	0.9239757808963333	umap
Global	0.7611489040060468	umap
Local	0.7320261437908496	umap
Downstream	0.895937188434696	umap
Downstream	0.895937188434696	umap
scRNA Concordance	0.9175352544451257	umap
Global	0.8793706293706294	tsne
Global	0.8793706293706294	tsne
scRNA Concordance	0.8853542656475933	tsne
Combined	0.7966031483015741	tsne
Local	0.7537662337662338	tsne
Downstream	0.42493143061573324	tsne
Combined	0.9110764430577222	scvis
Local	0.8514851485148515	scvis
scRNA Concordance	0.7992700729927008	scvis
Downstream	0.7260034904013961	scvis
Global	0.7281553398058253	scvis
Combined	0.8885926539486967	saucie
Downstream	0.8971124308826541	saucie
Global	0.37080291970802914	saucie
Local	0.9431422603852402	saucie
scRNA Concordance	0.7824222936763129	saucie
Combined	0.9493918593448939	phate
Global	0.788235294117647	phate
Local	0.9779005524861878	phate
Downstream	0.7182497331910352	phate
scRNA Concordance	0.9205702647657841	phate
scRNA Concordance	1	squadMDS
Downstream	0.6956323930846224	squadMDS
Combined	0.7037943696450427	squadMDS
Local	0.5071090047393365	squadMDS
Global	0.6267409470752089	squadMDS
