# Supplementary material for: Comparative analysis of dimension reduction methods for cytometry by time-of-flight data
Source: Nat Commun. 2023 Apr 1;14:1836. doi: 10.1038/s41467-023-37478-w (PMC10067013; doi:10.1038/s41467-023-37478-w)
Supplement: Supplementary file 8 — Source Data [file 41467_2023_37478_MOESM8_ESM.zip › Source Data/fig6_c.csv]

Method	Metric	Condition	Usability	Category	ConditionNum
PCA	Website	Yes	12	Documentation	1
PCA	Examples	Yes	12	Documentation	1
PCA	CI/CD	Yes	12	Maintenance	1
PCA	Update	Yes	12	Maintenance	1
PCA	Cross Platform	Yes	12	Implementation	1
PCA	Matrix	Yes	12	Implementation	1
PCA	Import	Yes	12	Implementation	1
PCA	Published Package	Yes	12	Publication	1
PCA	Open Source	Yes	12	Publication	1
PCA	CLI	No	12	Implementation	0
PCA	Builtin	Yes	12	Publication	1
PCA	Mapping	Yes	12	Usage	1
PCA	Robust	Yes	12	Usage	1
ICA	Website	Yes	11	Documentation	1
ICA	Examples	Yes	11	Documentation	1
ICA	CI/CD	Yes	11	Maintenance	1
ICA	Update	Yes	11	Maintenance	1
ICA	Cross Platform	Yes	11	Implementation	1
ICA	Matrix	Yes	11	Implementation	1
ICA	Import	Yes	11	Implementation	1
ICA	Published Package	Yes	11	Publication	1
ICA	Open Source	Yes	11	Publication	1
ICA	CLI	No	11	Implementation	0
ICA	Builtin	No	11	Publication	0
ICA	Mapping	Yes	11	Usage	1
ICA	Robust	Yes	11	Usage	1
FA	Website	Yes	11	Documentation	1
FA	Examples	Yes	11	Documentation	1
FA	CI/CD	Yes	11	Maintenance	1
FA	Update	Yes	11	Maintenance	1
FA	Cross Platform	Yes	11	Implementation	1
FA	Matrix	Yes	11	Implementation	1
FA	Import	Yes	11	Implementation	1
FA	Published Package	Yes	11	Publication	1
FA	Open Source	Yes	11	Publication	1
FA	CLI	No	11	Implementation	0
FA	Builtin	Yes	11	Publication	1
FA	Mapping	No	11	Usage	0
FA	Robust	Yes	11	Usage	1
ZIFA	Website	No	7	Documentation	0
ZIFA	Examples	Yes	7	Documentation	1
ZIFA	CI/CD	Yes	7	Maintenance	1
ZIFA	Update	Yes	7	Maintenance	1
ZIFA	Cross Platform	No	7	Implementation	0
ZIFA	Matrix	Yes	7	Implementation	1
ZIFA	Import	Yes	7	Implementation	1
ZIFA	Published Package	No	7	Publication	0
ZIFA	Open Source	Yes	7	Publication	1
ZIFA	CLI	No	7	Implementation	0
ZIFA	Builtin	No	7	Publication	0
ZIFA	Mapping	No	7	Usage	0
ZIFA	Robust	Yes	7	Usage	1
SAUCIE	Website	No	7	Documentation	0
SAUCIE	Examples	Yes	7	Documentation	1
SAUCIE	CI/CD	Yes	7	Maintenance	1
SAUCIE	Update	No	7	Maintenance	0
SAUCIE	Cross Platform	No	7	Implementation	0
SAUCIE	Matrix	Yes	7	Implementation	1
SAUCIE	Import	Yes	7	Implementation	1
SAUCIE	Published Package	No	7	Publication	0
SAUCIE	Open Source	Yes	7	Publication	1
SAUCIE	CLI	Yes	7	Implementation	1
SAUCIE	Builtin	No	7	Publication	0
SAUCIE	Mapping	No	7	Usage	0
SAUCIE	Robust	Yes	7	Usage	1
tSNE	Website	Yes	11	Documentation	1
tSNE	Examples	Yes	11	Documentation	1
tSNE	CI/CD	Yes	11	Maintenance	1
tSNE	Update	Yes	11	Maintenance	1
tSNE	Cross Platform	Yes	11	Implementation	1
tSNE	Matrix	Yes	11	Implementation	1
tSNE	Import	Yes	11	Implementation	1
tSNE	Published Package	Yes	11	Publication	1
tSNE	Open Source	Yes	11	Publication	1
tSNE	CLI	No	11	Implementation	0
tSNE	Builtin	No	11	Publication	0
tSNE	Mapping	Yes	11	Usage	1
tSNE	Robust	Yes	11	Usage	1
UMAP	Website	Yes	11	Documentation	1
UMAP	Examples	Yes	11	Documentation	1
UMAP	CI/CD	Yes	11	Maintenance	1
UMAP	Update	Yes	11	Maintenance	1
UMAP	Cross Platform	Yes	11	Implementation	1
UMAP	Matrix	Yes	11	Implementation	1
UMAP	Import	Yes	11	Implementation	1
UMAP	Published Package	Yes	11	Publication	1
UMAP	Open Source	Yes	11	Publication	1
UMAP	CLI	No	11	Implementation	0
UMAP	Builtin	No	11	Publication	0
UMAP	Mapping	Yes	11	Usage	1
UMAP	Robust	Yes	11	Usage	1
DiffMap	Website	Yes	10	Documentation	1
DiffMap	Examples	Yes	10	Documentation	1
DiffMap	CI/CD	Yes	10	Maintenance	1
DiffMap	Update	Yes	10	Maintenance	1
DiffMap	Cross Platform	Yes	10	Implementation	1
DiffMap	Matrix	Yes	10	Implementation	1
DiffMap	Import	Yes	10	Implementation	1
DiffMap	Published Package	Yes	10	Publication	1
DiffMap	Open Source	Yes	10	Publication	1
DiffMap	CLI	No	10	Implementation	0
DiffMap	Builtin	No	10	Publication	0
DiffMap	Mapping	No	10	Usage	0
DiffMap	Robust	Yes	10	Usage	1
scvis	Website	No	6	Documentation	0
scvis	Examples	Yes	6	Documentation	1
scvis	CI/CD	No	6	Maintenance	0
scvis	Update	No	6	Maintenance	0
scvis	Cross Platform	No	6	Implementation	0
scvis	Matrix	Yes	6	Implementation	1
scvis	Import	No	6	Implementation	0
scvis	Published Package	No	6	Publication	0
scvis	Open Source	Yes	6	Publication	1
scvis	CLI	Yes	6	Implementation	1
scvis	Builtin	No	6	Publication	0
scvis	Mapping	Yes	6	Usage	1
scvis	Robust	Yes	6	Usage	1
scvis (Full)	Website	No	6	Documentation	0
scvis (Full)	Examples	Yes	6	Documentation	1
scvis (Full)	CI/CD	No	6	Maintenance	0
scvis (Full)	Update	No	6	Maintenance	0
scvis (Full)	Cross Platform	No	6	Implementation	0
scvis (Full)	Matrix	Yes	6	Implementation	1
scvis (Full)	Import	No	6	Implementation	0
scvis (Full)	Published Package	No	6	Publication	0
scvis (Full)	Open Source	Yes	6	Publication	1
scvis (Full)	CLI	Yes	6	Implementation	1
scvis (Full)	Builtin	No	6	Publication	0
scvis (Full)	Mapping	Yes	6	Usage	1
scvis (Full)	Robust	Yes	6	Usage	1
SQuaD-MDS Hybrid	Website	No	6	Documentation	0
SQuaD-MDS Hybrid	Examples	Yes	6	Documentation	1
SQuaD-MDS Hybrid	CI/CD	No	6	Maintenance	0
SQuaD-MDS Hybrid	Update	Yes	6	Maintenance	1
SQuaD-MDS Hybrid	Cross Platform	No	6	Implementation	0
SQuaD-MDS Hybrid	Matrix	Yes	6	Implementation	1
SQuaD-MDS Hybrid	Import	Yes	6	Implementation	1
SQuaD-MDS Hybrid	Published Package	No	6	Publication	0
SQuaD-MDS Hybrid	Open Source	Yes	6	Publication	1
SQuaD-MDS Hybrid	CLI	No	6	Implementation	0
SQuaD-MDS Hybrid	Builtin	No	6	Publication	0
SQuaD-MDS Hybrid	Mapping	No	6	Usage	0
SQuaD-MDS Hybrid	Robust	Yes	6	Usage	1
SQuaD-MDS	Website	No	6	Documentation	0
SQuaD-MDS	Examples	Yes	6	Documentation	1
SQuaD-MDS	CI/CD	No	6	Maintenance	0
SQuaD-MDS	Update	Yes	6	Maintenance	1
SQuaD-MDS	Cross Platform	No	6	Implementation	0
SQuaD-MDS	Matrix	Yes	6	Implementation	1
SQuaD-MDS	Import	Yes	6	Implementation	1
SQuaD-MDS	Published Package	No	6	Publication	0
SQuaD-MDS	Open Source	Yes	6	Publication	1
SQuaD-MDS	CLI	No	6	Implementation	0
SQuaD-MDS	Builtin	No	6	Publication	0
SQuaD-MDS	Mapping	No	6	Usage	0
SQuaD-MDS	Robust	Yes	6	Usage	1
LLE	Website	Yes	11	Documentation	1
LLE	Examples	Yes	11	Documentation	1
LLE	CI/CD	Yes	11	Maintenance	1
LLE	Update	Yes	11	Maintenance	1
LLE	Cross Platform	Yes	11	Implementation	1
LLE	Matrix	Yes	11	Implementation	1
LLE	Import	Yes	11	Implementation	1
LLE	Published Package	Yes	11	Publication	1
LLE	Open Source	Yes	11	Publication	1
LLE	CLI	No	11	Implementation	0
LLE	Builtin	No	11	Publication	0
LLE	Mapping	Yes	11	Usage	1
LLE	Robust	Yes	11	Usage	1
Spectral	Website	Yes	9	Documentation	1
Spectral	Examples	Yes	9	Documentation	1
Spectral	CI/CD	Yes	9	Maintenance	1
Spectral	Update	Yes	9	Maintenance	1
Spectral	Cross Platform	Yes	9	Implementation	1
Spectral	Matrix	Yes	9	Implementation	1
Spectral	Import	Yes	9	Implementation	1
Spectral	Published Package	Yes	9	Publication	1
Spectral	Open Source	Yes	9	Publication	1
Spectral	CLI	No	9	Implementation	0
Spectral	Builtin	No	9	Publication	0
Spectral	Mapping	No	9	Usage	0
Spectral	Robust	No	9	Usage	0
KPCA Poly	Website	Yes	10	Documentation	1
KPCA Poly	Examples	Yes	10	Documentation	1
KPCA Poly	CI/CD	Yes	10	Maintenance	1
KPCA Poly	Update	Yes	10	Maintenance	1
KPCA Poly	Cross Platform	Yes	10	Implementation	1
KPCA Poly	Matrix	Yes	10	Implementation	1
KPCA Poly	Import	Yes	10	Implementation	1
KPCA Poly	Published Package	Yes	10	Publication	1
KPCA Poly	Open Source	Yes	10	Publication	1
KPCA Poly	CLI	No	10	Implementation	0
KPCA Poly	Builtin	No	10	Publication	0
KPCA Poly	Mapping	No	10	Usage	0
KPCA Poly	Robust	Yes	10	Usage	1
KPCA RBF	Website	Yes	10	Documentation	1
KPCA RBF	Examples	Yes	10	Documentation	1
KPCA RBF	CI/CD	Yes	10	Maintenance	1
KPCA RBF	Update	Yes	10	Maintenance	1
KPCA RBF	Cross Platform	Yes	10	Implementation	1
KPCA RBF	Matrix	Yes	10	Implementation	1
KPCA RBF	Import	Yes	10	Implementation	1
KPCA RBF	Published Package	Yes	10	Publication	1
KPCA RBF	Open Source	Yes	10	Publication	1
KPCA RBF	CLI	No	10	Implementation	0
KPCA RBF	Builtin	No	10	Publication	0
KPCA RBF	Mapping	No	10	Usage	0
KPCA RBF	Robust	Yes	10	Usage	1
Isomap	Website	Yes	11	Documentation	1
Isomap	Examples	Yes	11	Documentation	1
Isomap	CI/CD	Yes	11	Maintenance	1
Isomap	Update	Yes	11	Maintenance	1
Isomap	Cross Platform	Yes	11	Implementation	1
Isomap	Matrix	Yes	11	Implementation	1
Isomap	Import	Yes	11	Implementation	1
Isomap	Published Package	Yes	11	Publication	1
Isomap	Open Source	Yes	11	Publication	1
Isomap	CLI	No	11	Implementation	0
Isomap	Builtin	No	11	Publication	0
Isomap	Mapping	Yes	11	Usage	1
Isomap	Robust	Yes	11	Usage	1
PHATE	Website	Yes	10	Documentation	1
PHATE	Examples	Yes	10	Documentation	1
PHATE	CI/CD	Yes	10	Maintenance	1
PHATE	Update	Yes	10	Maintenance	1
PHATE	Cross Platform	Yes	10	Implementation	1
PHATE	Matrix	Yes	10	Implementation	1
PHATE	Import	Yes	10	Implementation	1
PHATE	Published Package	Yes	10	Publication	1
PHATE	Open Source	Yes	10	Publication	1
PHATE	CLI	No	10	Implementation	0
PHATE	Builtin	No	10	Publication	0
PHATE	Mapping	No	10	Usage	0
PHATE	Robust	Yes	10	Usage	1
tSNE (sklearn)	Website	Yes	10	Documentation	1
tSNE (sklearn)	Examples	Yes	10	Documentation	1
tSNE (sklearn)	CI/CD	Yes	10	Maintenance	1
tSNE (sklearn)	Update	Yes	10	Maintenance	1
tSNE (sklearn)	Cross Platform	Yes	10	Implementation	1
tSNE (sklearn)	Matrix	Yes	10	Implementation	1
tSNE (sklearn)	Import	Yes	10	Implementation	1
tSNE (sklearn)	Published Package	Yes	10	Publication	1
tSNE (sklearn)	Open Source	Yes	10	Publication	1
tSNE (sklearn)	CLI	No	10	Implementation	0
tSNE (sklearn)	Builtin	No	10	Publication	0
tSNE (sklearn)	Mapping	No	10	Usage	0
tSNE (sklearn)	Robust	Yes	10	Usage	1
NMF	Website	Yes	10	Documentation	1
NMF	Examples	Yes	10	Documentation	1
NMF	CI/CD	Yes	10	Maintenance	1
NMF	Update	Yes	10	Maintenance	1
NMF	Cross Platform	Yes	10	Implementation	1
NMF	Matrix	Yes	10	Implementation	1
NMF	Import	Yes	10	Implementation	1
NMF	Published Package	Yes	10	Publication	1
NMF	Open Source	Yes	10	Publication	1
NMF	CLI	No	10	Implementation	0
NMF	Builtin	No	10	Publication	0
NMF	Mapping	No	10	Usage	0
NMF	Robust	Yes	10	Usage	1
GrandPrix	Website	No	4	Documentation	0
GrandPrix	Examples	Yes	4	Documentation	1
GrandPrix	CI/CD	No	4	Maintenance	0
GrandPrix	Update	No	4	Maintenance	0
GrandPrix	Cross Platform	No	4	Implementation	0
GrandPrix	Matrix	Yes	4	Implementation	1
GrandPrix	Import	Yes	4	Implementation	1
GrandPrix	Published Package	No	4	Publication	0
GrandPrix	Open Source	Yes	4	Publication	1
GrandPrix	CLI	No	4	Implementation	0
GrandPrix	Builtin	No	4	Publication	0
GrandPrix	Mapping	No	4	Usage	0
GrandPrix	Robust	No	4	Usage	0
