# Supplementary material for: Comparative analysis of dimension reduction methods for cytometry by time-of-flight data
Source: Nat Commun. 2023 Apr 1;14:1836. doi: 10.1038/s41467-023-37478-w (PMC10067013; doi:10.1038/s41467-023-37478-w)
Supplement: Supplementary file 8 — Source Data [file 41467_2023_37478_MOESM8_ESM.zip › Source Data/fig6_c_bar.csv]

Method	Usability
PCA	12
ICA	11
FA	11
ZIFA	7
SAUCIE	7
tSNE	11
UMAP	11
DiffMap	10
scvis	6
scvis (Full)	6
SQuaD-MDS Hybrid	6
SQuaD-MDS	6
LLE	11
Spectral	9
KPCA Poly	10
KPCA RBF	10
Isomap	11
PHATE	10
tSNE (sklearn)	10
NMF	10
GrandPrix	4
