# Supplementary material for: Comparative analysis of dimension reduction methods for cytometry by time-of-flight data
Source: Nat Commun. 2023 Apr 1;14:1836. doi: 10.1038/s41467-023-37478-w (PMC10067013; doi:10.1038/s41467-023-37478-w)
Supplement: Supplementary file 8 — Source Data [file 41467_2023_37478_MOESM8_ESM.zip › Source Data/sup_fig1.xlsx]

## Sheet: Sheet1
	CyTOF	scRNA-seq	CyTOF+scRNA-seq		log(CyTOF)	log(scRNA-seq)	log(CyTOF+scRNA-seq)
2011	35	100	0	2011	1.54407	2	0
2012	82	110	2	2012	1.91381	2.04139	0.477121
2013	114	90	1	2013	2.0569	1.95424	0.30103
2014	164	114	3	2014	2.21484	2.0569	0.60206
2015	294	146	5	2015	2.46835	2.16435	0.778151
2016	435	284	21	2016	2.63849	2.45332	1.34242
2017	593	553	66	2017	2.77305	2.74273	1.82607
2018	916	1440	156	2018	2.9619	3.15836	2.1959
2019	1190	2970	307	2019	3.07555	3.47276	2.48855
2020	1510	6060	595	2020	3.17898	3.78247	2.77525
2021	1760	6700	923	2021	3.24551	3.82607	2.96567
