# Supplementary material for: Comparative analysis of dimension reduction methods for cytometry by time-of-flight data
Source: Nat Commun. 2023 Apr 1;14:1836. doi: 10.1038/s41467-023-37478-w (PMC10067013; doi:10.1038/s41467-023-37478-w)
Supplement: Supplementary file 8 — Source Data [file 41467_2023_37478_MOESM8_ESM.zip › Source Data/sup_fig2.csv]

Location_Center_X	Location_Center_Y	CD45	Ki67	ECadhe	SMA
193.8	1.51428571428571	0.0185851234736263	0.03686616677404201	1.0452875526459013	0.04523406596301184
659.615384615385	1.53846153846154	0.11075429819850802	-0	2.1059414842168076	0.12576746225799254
638.711340206186	16.5773195876289	0.0696661041849442	0.10949171622523453	1.5196627271729901	0.06674871619346305
617.537037037037	155.101851851852	0.04542979178478201	0.014796830756285954	0.9276039309339215	0.04951017636883228
39.3555555555556	154.037037037037	0.05210919213619684	0.01805365768653816	1.0321945973073932	0.051015239132965205
212.413043478261	156.630434782609	0.011294273082380266	0.007400603199778417	0.4078088986933651	0.0137735265276676
398.44578313253	155.807228915663	0.0276415891077126	0.008852581852337081	0.5819974146036013	0.02840366770086413
442.863636363636	155.772727272727	0.09476526610268034	-0	0.47586462545857466	0.04306370292009642
484.462962962963	155.981481481482	0.05685261867174218	0.005834926778387406	0.4632300183913514	0.03700207853952742
529.174757281554	156.330097087379	0.1067254954490593	-0	0.5918066363565374	0.07318750264696477
571.051282051282	154.564102564103	0.03314380109011451	-0	0.6788393503877628	0.02792759170687295
11.3829787234043	157.723404255319	0.047558405836828535	0.043530042993059036	0.445335320858503	0.0014857849789710028
18.5294117647059	155.376470588235	0.17919272767146888	0.08556019556385061	1.4437035870481132	0.03224158115707245
450.265486725664	15.0353982300885	0.07882505037248594	0.08346158470442087	1.4168358091756732	0.045421826250884194
639.629370629371	155.594405594406	0.028831488915065717	-0	0.8428759611088334	0.048790985408915084
278.061728395062	156.049382716049	0.031056740979997353	-0	0.8194619992137065	0.03583860579229616
331.569620253165	156	0.0665398727926182	0.002270004543587558	0.4647726235900193	0.08551079502979919
410.120689655173	156.137931034483	0.04069241536491047	0.0013135715471516254	0.5941309378798401	0.022386202018854537
462.4625	157.9125	0.05270829584479555	-0	0.45178298048265053	0.052741939467080876
286.885057471264	154.471264367816	0.04627302918192618	0.008657263561683474	0.6519310442800696	0.029998141718928055
378.481481481481	156.703703703704	0.14997697013119063	0.011823563931855467	0.438416660991719	0.03897264495688221
432.513888888889	156.041666666667	0.061157590500563616	-0	0.5702236625968932	0.047875105549790055
478.325581395349	156.511627906977	0.05440237139872152	0.0076492829814943965	0.5425642453410666	0.08001936063391292
565.392857142857	156.75	0.06584080152266808	-0	0.6833913513192729	0.06700090004131588
467.967741935484	17	0.05450287983309491	0.0379622568644354	1.35257680584671	0.06565943342876883
659.413043478261	155.695652173913	0.018817752894507326	0.010360264970286994	0.4899797105525245	0.04528766058651849
762.632183908046	158.67816091954	0.00837840385523808	0.016004096265653783	0.4214176113421875	0.01915600294196576
302.326530612245	158.081632653061	0.019602741815322233	0.018250841727547224	0.5132625605585946	0.07761436538886127
512.638297872341	157.893617021277	0.11181880773769576	0.05866878783384328	0.4747723849981991	0.08272171388511024
520	157.372093023256	0.09482339971017686	-0	0.45614631106861614	0.06136251041690277
370.449275362319	157.231884057971	0.02559952145259778	-0	0.3635410375210777	0.042745150696837805
456.025	158.5	0.05578499083436508	-0	0.4989560024421962	0.08887811980270306
468.621621621622	158	0.09921218020826905	0.003962999874137078	0.5732972141569378	0.05894627337063081
542.255319148936	159.170212765957	0.03230968280886188	0.01967007675928582	0.5248050242286227	0.027511741605680654
293.068181818182	160.159090909091	0.0390992026265155	0.018158232344291248	0.5033045064304619	0.06570176176653852
628.649350649351	16.6233766233766	0.07690003072303964	0.024032221378707606	1.565757036648911	0.06581839032756005
317.125	158.194444444444	0.03757076362584156	0.01819652864559741	0.6207545670136116	0.07317244423500899
586.929577464789	158.845070422535	0.06349689956195134	-0	0.71885001692872	0.10672587487299852
29.4545454545455	156.863636363636	0.12714110294198003	0.05297237646634656	1.5133620105904908	0.056732803055155434
234.428571428571	159.066666666667	0.022791644231716045	-0	0.4216640919610983	0.03188411969617829
353.344262295082	158.44262295082	0.04943540958563641	0.0029042369316886244	0.45958928337209876	0.04461440780508309
474.071428571429	158.142857142857	-0	0.06611941989620397	0.44070582758471477	0.01380746102049432
578.322916666667	158.25	0.06507118588081348	0.02431153131535707	0.5574188239173118	0.10337377630935948
219.626373626374	159.945054945055	0.012132754166613623	0.012153227973795972	0.7223119301895319	0.032572742281320566
449.540540540541	157.918918918919	0.04524456702762345	0.007971232712296002	0.3990621907411718	0.046761303500564844
536.9	159.85	0.004857506439613966	-0	0.4655340048687135	0.02604436666206998
218.592105263158	15.3026315789474	0.06379882273878278	0.09831784993818116	1.709829648628536	0.038836897200290245
556.739130434783	159.173913043478	0.052894753458184486	0.001918636944070749	0.5465981289136955	0.06902649368490665
362.717948717949	159.307692307692	0.04424583794978623	0.02638789825615285	0.4598793421651307	0.03798690628771274
385.795698924731	158.612903225806	0.06267181484682853	2.4860953077668227e-4	0.5380569766850901	0.0712975108035382
548.620689655173	159.724137931034	0.04658872684228997	0.005753057938894527	0.6011701646832864	0.03661217051505444
669.649006622517	160.278145695364	0.041885094081505043	0.0026811928442450096	0.7516894032079017	0.03329574667885003
307.38	161.14	0.018454548546652256	-0	0.5244908882486699	0.0486130124334734
490.75	162.375	0.16639369537897217	0.01647797658509541	0.520871634499592	0.05002061897618913
27.5416666666667	160.333333333333	0.040426528395031684	0.060170767777351156	1.341003262763995	0.057060399323814855
345.84126984127	160.650793650794	0.035959926633587054	-0	0.4742529510814454	0.049376102343571156
417.94623655914	161.365591397849	0.05059711817834068	-0	0.5797731448697525	0.08171785029662505
441.807692307692	16.2884615384615	0.05995124472692934	0.6753253518037639	1.3333264462911751	0.059541731778658256
324.875	161.515625	0.15130704034273373	-0	0.4796397075664762	0.07838742360118978
337.776119402985	161.179104477612	0.06976656385156696	-0	0.5703116001767405	0.04713560287467403
497.684210526316	161.394736842105	0.08513524893878135	-0	0.5643590425125278	0.03428179933694858
632.9	161.166666666667	0.14770463938371783	0.009153186655745101	0.5068011836824308	0.10698998619939602
710.590909090909	162.136363636364	0.0403739857057958	0.02384751973150821	0.9038234188200988	0.03686122373514631
35.7051282051282	160.974358974359	0.05640397118142469	0.0831631961168752	1.1641544675449342	0.05598636349687661
262.755555555556	161.266666666667	0.05749644607087243	-0	0.7695191799181343	0.06493229925924188
599.982300884956	162.769911504425	0.03245145196375117	0.008124361667134802	0.43712311937937864	0.13322105060059775
610.320512820513	160.923076923077	0.09260588361313228	-0	0.5682257199976167	0.03851989612633923
626.111111111111	162.876543209877	0.031278278623865154	0.01145759129181197	0.5218201583025944	0.09940066329355533
539.137614678899	16.8623853211009	0.05311492951584133	0.14775554134608884	1.3445363593253077	0.06549609604267435
718.98	161.04	0.018502728051170095	0.057515388445070474	0.9430944944053191	0.0322607051547074
374.40625	163.5	0.041874814506213665	-0	0.5293637444755307	0.08088121001364561
404.72972972973	160.189189189189	0.014368457127670453	0.001806026383862146	0.4990729637874056	0.06867394552221381
429.881578947369	163.697368421053	0.05044365807281738	0.023034888959935315	0.3642754192974557	0.06078001534727814
447.328358208955	163.865671641791	0.03569439390859779	-0	0.37155766968448384	0.048249134570519166
483.711111111111	163.733333333333	0.19212002409798298	0.0011832580903893908	0.5639018938243958	0.05528780978428914
512.212121212121	164.515151515152	0.09613681525073564	0.011486628535096197	0.3010974629502394	0.07599001771582978
690.823129251701	161.843537414966	0.02814385973641501	0.007250488274403004	0.49495802990911847	0.10312179310916327
29.3518518518519	165.703703703704	0.1870124248511465	0.05123865714737417	1.5994355560822726	0.07010632655185878
398.986842105263	165.157894736842	0.12986108828372891	0.010222021198029837	0.421613198449041	0.043318764834397214
651.25	15.9130434782609	0.04531784488973386	0.08901958130658133	1.3142126435341324	0.04980566657747391
439.261261261261	164.558558558559	0.03760173907656873	0.01052619271198005	0.3716192087267637	0.033462158966388524
455.85	163.475	0.05411138911646403	-0	0.45793545811039477	0.06864917490253905
504.779661016949	163	0.10955623114891613	0.008116914737707133	0.5455944799672455	0.04444246128182939
278.095238095238	163.734693877551	0.06552848206340328	0.006943834041023437	0.5377018711135289	0.07130987719483632
474.714285714286	164.5	0.19883813881437243	0.02354714742156746	0.4204289894939905	0.06573365683009659
522.405063291139	163.455696202532	0.05683634340989204	0.010869941222055637	0.49668384925880016	0.06669780810081649
568.188405797102	162.173913043478	0.06926563018338651	0.0170565830737986	0.5463937155648296	0.04051445198172362
642.9125	164.1625	0.05947183968664797	0.012784769286004223	0.6519944050848893	0.044197467149583246
355.975609756098	165.5	0.07451099731463275	-0	0.7487750137007461	0.04061039776124733
381.178571428571	165.357142857143	0.014855495418642574	0.03310019617671281	0.36060755417595586	0.03394093700338251
677.510204081633	15.8775510204082	0.10722073019629887	1.097015622735767	1.4835830144524724	0.05840127479484431
700.091836734694	165.387755102041	0.01520367125898308	0.0023148087773060006	0.4781584771445545	0.1128760090526375
45.4615384615385	164.038461538462	0.0323611389420777	-0	1.0151568473841175	0.029223788945753493
332.533333333333	165.8	0.09811418590048003	0.022812262384435907	0.5167905740057918	0.0210014840009701
407.918032786885	165.622950819672	0.053217711637742686	0.009152528473358363	0.42370625330007555	0.05158354900485394
299.583333333333	165.652777777778	0.0266945124567644	0.01620425872564598	0.4090379237902016	0.08576420016269375
390.082352941176	164.894117647059	0.09270515116348085	0.01408910137920768	0.438817898198229	0.042960530362423484
455.285714285714	167.380952380952	0.12653157390108083	0.049836504301817006	0.28604188467052233	0.03382887497582248
654.88275862069	164.2	0.06501726005954404	0.002767970596354662	0.5296596209072596	0.05740094493178052
241.40562248996	165.224899598394	0.034861576277291556	0.022262360366829444	0.5090360839875318	0.10683075589854961
256.081081081081	165.716216216216	0.04216372209538107	0.038317086319514325	0.6331369138972571	0.020320236830929
34.3538461538462	17.3230769230769	0.02589239576032114	-0	0.6202910358081474	0.03830365157020728
265.246153846154	166.507692307692	0.0436756072898051	0.008372843809243566	0.5861431324637126	0.04614726352751996
289.5375	167.8375	0.030667633701277546	0.016967094095991436	0.4779718752971731	0.027041358251797265
551.714285714286	167.071428571429	0.12258252022288987	0.008410911227488169	0.4281828293050487	-0
617.715909090909	165.965909090909	0.05669513693883868	0.022867295429609195	0.47367260641630626	0.060886393308710964
315.566929133858	166.826771653543	0.07359589650002611	0.0205809878761929	0.379826662538124	0.055481409438256656
342.193548387097	167.370967741936	0.06847374874312231	0.010316063493984999	0.369310590624255	0.01349762563605852
498.882352941177	167.78431372549	0.028887501371270337	0.007955445079855503	0.44316627703767564	0.0402153679040759
569.448979591837	168.551020408163	0.09708012335638437	0.005888962524862298	0.36832800306287994	0.06411149410147603
577.605633802817	166.732394366197	0.07500376875244798	0.025797326791736956	0.350326210698187	0.06400482461450371
20.3025210084034	167.394957983193	0.08193918485641592	0.030926439105971374	0.9908780155698945	0.06399305537628752
669.962264150943	1.92452830188679	0.07227074580839381	0.10914018420447359	1.785349849828028	0.11973288503729641
595.207692307692	18.0692307692308	0.08306534487578883	0.011062942951998792	1.3200371106086453	0.07886877606763276
465.785714285714	167.095238095238	0.08527900224901143	0.0025678817166363966	0.4872148192569228	0.01702397003032337
704.966666666667	166.7	0.022539924363737588	-0	0.8026557825956344	0.1454142685917352
748.483870967742	165.58064516129	0.022094014577767104	0.05833752893440908	0.3365980522563887	0.07412468405579384
327.895833333333	168.395833333333	0.040642126408720634	0.004371461232928528	0.3033505781083852	0.040279364712136036
349.585365853659	170.780487804878	0.03287678267710329	6.402435006413166e-4	0.46398537079339514	0.04676828289379503
587.903225806452	167.596774193548	0.03174016863985976	0.025176158264123304	0.4450665109878135	0.09372156735564749
723.948275862069	168.344827586207	0.02248486718574732	0.08673938590978646	0.9069324791031798	0.07302419489248467
41.5588235294118	169.676470588235	0.04763779940858549	0.020681096686145376	0.847935703584138	0.0473210751725382
534.645669291339	167.204724409449	0.1528085856936071	0.005722037718214973	0.35777035409863983	0.08481746755847679
595.4	168.72	0.0210661534328633	0.02032440962393762	0.4389865596104236	0.10530482018722255
520.7	19.2875	0.07018033254487768	0.03305335183853904	1.3309045720864592	0.034336278739564706
218	169.136842105263	0.033592805423295666	0.017908347346531187	0.857051361276334	0.03985599659634748
419.015384615385	169.330769230769	0.03755453155616044	0.02200161661304522	0.39109956932315276	0.04071369424113201
635.071428571429	168.380952380952	0.21146328754247928	0.023023392218503407	0.6459615489350808	0.06450519587632896
649.46	169.98	0.04263593878707605	0.045805762212369615	0.5102269417743744	0.0320163446719056
670.590476190476	168.295238095238	0.03996887249667943	0.008627535763002474	0.6933724083389656	0.06473861590505907
278.780821917808	170.821917808219	0.015155102230948032	-0	0.6082353125838279	0.05659718389376117
369.191489361702	169.255319148936	0.1320785862534944	-0	0.3351056254827669	0.03153535411069896
525.180327868853	170.344262295082	0.13881277540715525	0.03280954794192808	0.353578289327305	0.0704323893424099
689.689655172414	170.431034482759	0.03283264513484832	-0	0.7116613268756451	0.0838181054082575
376.107142857143	170.035714285714	7.020506711657422e-4	0.02551680966222541	0.38031858750762615	0.07700736709088712
561.277372262774	18.0729927007299	0.06414152728448047	0.0121471846142139	1.3830726567542864	0.05247563897834
431.421052631579	170.131578947368	0.030982733513226828	0.004607679408195453	0.39002392754165094	0.018364947542264795
492.416666666667	169.805555555556	0.059529021749297854	0.007115351101171293	0.4481450633925034	0.06903022463240649
559.920289855073	170.521739130435	0.10335520688360458	0.019168750418405364	0.41933268094607457	0.04279199320857722
609.333333333333	168.515151515152	0.11014483497995815	-0	0.4166978606247564	0.04408328328520759
681.069444444445	167.319444444444	0.03934927314658208	0.00975831896220151	0.6120880691631942	0.07254813002230007
290.5	171.5	0.1999701753795417	-0	0.41943715879965715	-0
394.2	169.28	0.11377362003331488	-0	0.2647105224398599	0.05321540949201769
14.5060240963855	172.590361445783	0.03961517760585345	0.037680660482556784	0.8407085167458122	0.03200432022679561
226.61052631579	171.421052631579	0.0341173343004392	-0	0.5603051154030343	0.07803836325864714
305.821428571429	171.071428571429	0.14047555787616006	0.035974506619550796	0.40039311089509644	0.07742808074611282
668.777777777778	18.2222222222222	0.05317994903726089	1.1125864546079691	1.0384529614892668	0.02584747233622105
342.666666666667	172.805555555556	0.4340471265973118	0.02628137849901601	0.5056902767561228	0.037682039512266334
486.857142857143	171.047619047619	0.09305549758472464	0.007076885908940241	0.38087877391058406	0.06167130526437961
619.125	172.3	0.1955420251659841	0.006338967305127156	0.578506658669694	0.07592225987036173
711.788079470199	172.423841059603	0.08155747359961366	0.0044838731485735165	0.7360504735613871	0.0811111797332415
336.032258064516	171.354838709677	0.21001023749025327	0.022358616214337896	0.4395691175473957	0.01717907338725882
583.313725490196	171.549019607843	0.08555629541691222	0.012525869735534318	0.5018326860497502	0.04764510692522271
361.519230769231	170.923076923077	0.1113474586896783	0.0050506842338864655	0.4073633296187724	0.03240065763340281
469.960784313726	172.588235294118	0.023659796183526257	-0	0.5941443261081882	0.039830104622601586
507.313953488372	171.976744186047	0.060517317358247176	0.03597148476928303	0.42743103232602553	0.06170027151569767
604.310344827586	172.913793103448	0.06749350954349471	0.00964956037209272	0.6151674713063443	0.07204378237996331
697.805309734513	16.2477876106195	0.06570931621635027	0.043137322581555164	1.8416196916129783	0.024497171905484096
251.030303030303	171.757575757576	0.06013699901140078	0.002373196584095912	0.6057766779989956	0.06730136513067875
382.54128440367	173.706422018349	0.09790621296253703	0.007304920973859237	0.38282282018212677	0.14482247163101888
410.764705882353	173.617647058824	0.03498660869931715	0.03185868989998003	0.3358319815809007	0.02845771691932701
447.206349206349	172.52380952381	0.06258733584769058	0.022185344790781887	0.24272344787222302	0.03304488459486013
546.921052631579	169.938596491228	0.050529069046785946	0.01185710597829527	0.4637812953825308	0.04583931531792502
612.114285714286	173.6	0.07757326167469344	-0	0.5518336168272967	0.05253463703821277
628.819047619048	172.971428571429	0.13315199753939713	-0	0.5947345662531666	0.03116673583667332
642.279411764706	172.691176470588	0.08794691331233061	-0	0.5751050371605566	0.08474379059933769
701.740740740741	173.518518518519	0.02484749207017499	0.026073248368257623	0.42494261187965043	0.08314386944220126
232.88	173.96	0.03973696237065112	-0	0.6815560025335579	0.0830074831003086
770.134146341463	18.7439024390244	0.032261857993857675	0.6208191245857514	1.2796328219688802	0.1069979182963334
266.264367816092	173.781609195402	0.015091393494314771	0.006497740331934818	0.5597919829793843	0.04084700447229531
294.096774193548	172.967741935484	0.018399666982765454	0.02063403046005746	0.4585000009710503	0.043519456399221015
355.674418604651	173.953488372093	0.03337298046913003	0.013776028174814367	0.4516562110820088	0.04821645992622038
461.637254901961	173.460784313726	0.06922938941770886	9.504261024150114e-4	0.48458572252470195	0.015263168408365252
733.647058823529	171.21568627451	0.01684436756535013	0.02339729233287291	0.8129800927843827	0.03385032125909885
34.785046728972	172.467289719626	0.09308753323444001	0.412937248647324	1.247791746082574	0.08315378215090677
194.443786982249	172.958579881657	0.02934408143548918	-0	0.7028063069305692	0.04871437234230873
404.317073170732	172.463414634146	0.06684738774024825	0.01047822458844269	0.4721490034326506	0.04874584702667203
478.448979591837	172.142857142857	0.06519376651348469	-0	0.4956521508779308	0.05328515238007002
518.612903225807	173.795698924731	0.10677896992259996	-0	0.3627266938423354	0.057488493994040504
169.945652173913	18.3695652173913	0.09181580544523903	0.5139497063695899	1.2982514778468177	0.06528072326519582
659.01724137931	173.034482758621	0.05452455434202296	0.03944810297367928	0.5510057119903377	0.05345000282564592
676.064516129032	174.161290322581	0.04941217895132246	0.016008427697796725	0.8442304878850599	0.12186030719294347
743.109756097561	174.262195121951	0.025263256575745834	0.006718959966610436	0.7985107991032971	0.08681240873438328
754.061111111111	174.144444444444	0.03109001854668121	-0	0.665332160442523	0.10381741289758906
299.207547169811	174.641509433962	0.21825982013448098	-0	0.39183004291548773	0.04470083787741666
392.311926605505	176.064220183486	0.07809469585822947	-0	0.4887467557831671	0.10214516575789721
400.133333333333	176.066666666667	0.043168463558823006	-0	0.465404439372667	0.01729739899660798
539.204081632653	174.857142857143	0.10811264930099611	-0	0.3099327901151065	0.12816231369311248
208.165467625899	174.079136690648	0.051748997382293445	-0	0.5442024606497015	0.10163453410696116
370.802325581395	177.046511627907	0.17343712826431387	0.00459236700971152	0.39094794869920607	0.037694064299226074
299.678571428571	18.2321428571429	0.014255922761504015	0.0654880318145335	1.256792082497711	0.06517477600139071
453.43023255814	175.406976744186	0.10301331263392617	0.006440678498863091	0.32821611243988685	0.056531128854210126
575.561403508772	174.80701754386	0.03160694472097157	0.0017655932795283007	0.6596708570203476	0.06840943795639275
683.567567567568	175.027027027027	0.056240793463610106	0.05851023819595715	0.5976671109451281	0.12094608249116164
26.7714285714286	177.638095238095	0.06425717900771427	0.3795647321763581	1.2985411698182967	0.04079018147128682
312.509433962264	175.792452830189	0.07786824628410106	2.4897043031754304e-4	0.324615707671081	0.07428295329219543
729.357142857143	174.714285714286	0.030177652840725686	-0	0.7038176816969196	0.08234051030494062
258.372881355932	175.813559322034	0.022975660856878227	0.022130723876889302	0.4010748766027171	0.04181695041271642
332.144578313253	176.144578313253	0.08372755994249917	0.005918516436292925	0.5121518275584914	0.0383859374348704
428.731343283582	175.268656716418	0.03414902260577967	0.00491110265786416	0.5476434772884091	0.024301041977805353
438.858695652174	175.771739130435	0.06091572045182796	0.004667185000242057	0.4342570263316891	0.04588656526972797
481.816901408451	20.3098591549296	0.04612414878647605	0.5353717369942051	1.357158545746073	0.05065860462536471
474.7	176.825	0.08394180557047465	-0	0.3626225545114653	0.022465443720655166
487.09756097561	176.426829268293	0.06385101303087033	0.0010232795576690377	0.3886722262710718	0.0978171084393985
543.333333333333	179.8	0.11507739082006975	0.008181739999680278	0.3105575058009507	0.05825798897107711
722.955555555556	175.688888888889	0.06655439690495442	0.029233242423693098	0.6612481171045149	0.03420711110804837
286.916666666667	176.71875	0.07748894866086173	0.02072648376841047	0.43179708962341684	0.04443630365603478
695.470588235294	177.682352941176	0.04581889765256244	0.013049825769055452	0.47927637798432193	0.12601347103370386
764.647058823529	176.663865546219	0.034489327600197996	-0	0.7209363047470745	0.07951379734647701
321.885245901639	176.311475409836	0.06636380655175919	0.0021405745632990104	0.43912832525446516	0.027568396481806236
417.659574468085	177.021276595745	0.07385402572286288	0.020262829307729262	0.43638091551997654	0.011297206095090117
498.826530612245	177.132653061225	0.04005533593691423	-0	0.35523331160293975	0.08899629860756415
675.769230769231	21.9807692307692	0.03267177777158316	1.1348888132227226	1.2042776083416282	0.06662114574519615
529.47191011236	177.370786516854	0.11846845577267572	-0	0.3314452831422775	0.06929417859249212
569.147058823529	176.588235294118	0.05774339203473868	0.013583221448306091	0.31277720886380833	0.03923884686936474
584.157894736842	177.526315789474	0.1611334812779552	-0	0.2839475463348389	0.06152762048637868
220.368421052632	177.868421052632	0.02099586840256255	0.04630421901664029	0.5302647876073439	0.03642476831285347
240.287769784173	177.553956834532	0.031237418910902908	0.019863430095220895	0.5213017799513162	0.09225790420262811
304.714285714286	178.190476190476	0.12715984890874235	0.0026464866194652404	0.41469302366466226	0.01555294889489965
308.714285714286	178.047619047619	0.043963185699550836	0.017178534017034917	0.38399893900892795	0.0059560977933528275
588.4	177.55	0.20895590187840363	-0	0.37005357598153094	0.08297092120936415
406.809523809524	178.47619047619	0.0960508420137637	-0	0.408770498549405	0.013595119024980241
249	179.65306122449	0.02898666957952825	0.025647768230371088	0.4373963594868364	0.041746672054742376
699.793650793651	2.28571428571429	0.09762266136321668	-0	1.5869972368853653	0.08619187224758343
438.7	22.52	0.09312400682707081	0.4678997087775175	1.0575479269212964	0.06744644895743715
613.28813559322	179.423728813559	0.043744442954650103	0.012922752578449834	0.48410412359228455	0.09651941811488357
649.012048192771	178.843373493976	0.05944158121018493	9.442153323495714e-4	0.5114445221414922	0.0723443317860837
655.777777777778	177.722222222222	0.021469079399550707	0.0138427594115723	0.3858928714040195	0.035956220157645116
214.733333333333	178.766666666667	0.051659280079500575	-0	0.5669997150125959	0.0777625396651977
513.159574468085	180.13829787234	0.1293437946561188	0.006698052890841151	0.4021333994415566	0.06505004529764045
594.566666666667	177.4	0.12270548213098827	0.0014002749823128645	0.392572018434743	0.07958837955639006
187.230158730159	179.928571428571	0.03484829480743525	0.0057186637604316835	0.579001430421354	0.03549075900242083
361.546296296296	180.12962962963	0.06542786687313523	-0	0.4942713914491456	0.04907646224767275
688.264150943396	179.660377358491	0.06206368457997315	0.008245158728498908	0.4847363159215155	0.05934407542376665
422.615384615385	180.230769230769	0.06778872714873724	-0	0.43537729391219515	0.012605098846002145
609.197740112994	20.7062146892655	0.0658058433130268	0.49488595824721554	1.2032723272630936	0.07812861104461509
444.927710843374	183	0.05878596462797885	-0	0.4254737341239005	0.02528433728763357
562.734513274336	181.212389380531	0.028336177293402903	0.00978526108107299	0.34267249587307663	0.03827700320885144
620.035714285714	180.160714285714	0.05125089821741942	-0	0.6126317584581953	0.08233492552766007
669.751592356688	179.662420382166	0.03655622671268	1.1626707452526164e-4	0.4844976815369299	0.07455237891642634
682.8	181.725	0.06843382236804978	0.0175934177821119	0.5609029276529608	0.08229782474160681
171.188235294118	180.294117647059	0.028975712207094186	-0	0.6234981474081195	0.05775119390817289
317.775	182.325	0.029250780132348903	-0	0.26599194716355706	0.019398311966251042
347.675392670157	181.03664921466	0.10270196768310115	0.024955856567016783	0.39948498892370976	0.03782777022699701
374.595238095238	181.428571428571	0.05926805108060946	-0	0.5571385292421864	0.03776802517527531
413	182.107692307692	0.07178408143738732	0.02408026725826844	0.3579573955794455	0.017555059562069965
686.689189189189	20.1283783783784	0.059899800197072806	0.5677667557669613	1.3495259064178649	0.0791224983947374
634.005617977528	180.921348314607	0.06185197577576818	0.019156388552364016	0.49059225899297154	0.0795199833498688
731.223880597015	180.985074626866	0.06267516099027191	0.013979248024364788	0.7463538131128026	0.15910265487053665
255.40625	180.8125	0.016811885168320547	0.00780964790272586	0.4045542951924502	0.04653174475182367
272.667984189723	182.98023715415	0.08196521633605056	-0	0.41698573739913436	0.03493983666764592
469.92	181.506666666667	0.05678185973590808	-0	0.3988308068572454	0.0460951446524318
552.688172043011	181.408602150538	0.052311844632001156	-0	0.3755821088495906	0.03374524198404136
572.708333333333	181.354166666667	0.024480783581283878	0.017027616017819384	0.31357279534261895	0.05423514051940747
717.785714285714	181.285714285714	0.09239811666937796	0.006426840994072838	0.7029794623006631	0.06313869001999511
770.618421052632	182.078947368421	0.03312182984614797	0.016871618144139757	0.6286083244637457	0.1145032171738956
227.730769230769	180.692307692308	0.025341746453942774	-0	0.4928182083164233	0.005022745780865578
711.739884393064	17.1271676300578	0.05174827466568953	0.30057503889126824	1.5037042279433896	0.041766098623184957
403.25	182.527777777778	0.035769716946409125	0.01539619104841662	0.455258286957063	0.011168755527009336
505.410256410256	181.358974358974	0.06919513336084142	-0	0.39007593374950106	0.029916947392606464
592.962264150943	184.547169811321	0.015774605147221638	0.008825105007579628	0.34097647393460395	0.06059414716696982
722.952380952381	181.857142857143	0.10045938844373596	-0	0.8837323725129234	0.19907839580385178
12.7039473684211	181.75	0.05158318423152117	0.02964940860652002	1.1880499191662395	0.05914787300340238
212.847457627119	184.220338983051	0.05152625412493109	0.020203378878747517	0.5542876613596484	0.017622719550369023
481.906976744186	183.197674418605	0.09258576143181688	0.0014292133425552406	0.4769119463936569	0.02706818713869737
492.092592592593	182.740740740741	0.061567752499344056	-0	0.45339084909716826	0.027811574422476833
606.068627450981	182.627450980392	0.096803669411483	0.024562234302878776	0.46190641068732213	0.05773399861155835
707.133858267717	181.590551181102	0.03193920716812555	-0	0.7713615554858547	0.047392623701357606
734.436363636364	21.6	0.10264763932534708	0.046971712254841605	1.5170438163315625	0.01228158594074198
179.478260869565	182.521739130435	0.03847942303021944	-0	0.7417488474426213	0.04232923262254646
293.80303030303	182.075757575758	0.3238389219021165	0.007747032074951863	0.3147616675793797	0.02643002371118927
331.406779661017	184.093220338983	0.09830389788710218	0.008214704396674058	0.36482989483225353	0.02406049126433028
164.185185185185	181.62962962963	0.016518240612357796	0.01005938786926645	0.22897201598553157	0.10348798232404816
202.651685393258	182.842696629213	0.048722813724732195	0.025617761851878085	0.531160042932416	0.047266724361824386
284	184.692307692308	0.048249100940085804	0.003815545414207577	0.41039574004674934	0.03868497265200041
430.050632911392	183.974683544304	0.06813426707440082	-0	0.3908989143745269	0.017773358174709094
455.333333333333	182.952380952381	0.11045200262567222	0.016221355692737947	0.4577220554674748	0.027615506437461496
500.333333333333	184.5	0.07005216847473267	-0	0.42876002671034685	0.03153279997478064
526.0625	184.015625	0.20243558128126804	0.014948371059167272	0.33398017246850104	0.05482512694851312
269.367647058824	21.3970588235294	0.12171390338748121	0.024663639096503997	1.3951533882940172	0.06829531451446445
534.82	183	0.09399658270147178	-0	0.4254559347090206	0.018673196573547254
599.483870967742	183.225806451613	0.1083295254572597	-0	0.5571006351769084	0.09342978857508678
658.442105263158	183.684210526316	0.04539003636042647	-0	0.6311795664278244	0.03253769872523253
231.826086956522	184.608695652174	0.017928876650079563	-0	0.3078327981048917	0.005814042229783152
306.182481751825	184.686131386861	0.06650148162979345	0.002542273597176125	0.28306969289488554	0.026453635677233807
242.714285714286	185.535714285714	0.03336537681706829	-0	0.4227307708203855	0.05684897221214977
579.756097560976	185.113821138211	0.19660057325526642	6.040081105646733e-4	0.33224589400101034	0.06330770645296524
738.148148148148	185.753086419753	0.03751575454124834	-0	0.7675170568509266	0.06565380874066654
24.2702702702703	185.648648648649	0.0548392425648437	0.013126895277253008	1.2029290694481747	0.024189291245590813
256.478723404255	185.808510638298	0.045155378679092195	-0	0.49967829886890713	0.028382466890431387
283.444444444445	22.9135802469136	0.08099063994102973	0.562126350455429	1.5324254563044457	0.04027914373402733
378.530120481928	184.759036144578	0.07846001694901565	0.0072653449909032535	0.4348364865664334	0.052235341963896995
616.561403508772	186.298245614035	0.015738958644401384	0.00671642312275755	0.3100532598855498	0.04562564040378799
462.53125	185.84375	0.06755871221085126	0.002929618639201008	0.46402531445926176	0.03033972689400745
570.619047619048	186.428571428571	0.09945790497188967	-0	0.30843180330471565	0.0356969672965351
676.688888888889	186.866666666667	0.048508021388746804	0.037778306520104527	0.5860451651835883	0.12470311362471469
228.46875	188.0625	0.03756961270693828	0.008345670998895731	0.26123686901781545	0.006544456373089979
387.586206896552	186.862068965517	0.06275357994771437	0.0025017978079845057	0.3853942415167828	0.02813117573151095
471.677777777778	188.511111111111	0.09119421446479137	0.0197693360801269	0.5072722686537915	0.025425580736197623
500.863636363636	187.636363636364	0.152744862459891	-0	0.38623721436481345	0.04860703261575246
518.720930232558	187.162790697674	0.27452708632397677	-0	0.47485250034544957	0.0293825779029347
451.58064516129	21.8064516129032	0.01254017746790897	0.009125609577097286	1.145924689992292	0.10081992786329085
649.5	186.659090909091	0.030796225723544873	0.0078369688901772	0.5524991267699841	0.06204061180126167
760.45	185.75	0.0738867442824528	0.01368055727419849	0.4768634840975813	0.010348887433847539
163.01724137931	188.793103448276	0.05294215657071756	0.03260672861912934	0.510130446308514	0.12755218525342724
182.772727272727	187	0.03361622536916198	-0	0.5616218704867714	0.03529806870206431
403.444444444444	187.185185185185	0.09479312765778677	-0	0.4414616015919069	0.005055086765413731
508.442857142857	188.942857142857	0.062243299309963196	0.00934126806885325	0.3927092648876975	0.01860701064620428
625.030769230769	188.630769230769	0.037804748555600703	-0	0.348535056209926	0.07247527072642222
643	186.488372093023	0.011384797038540694	0.02649481655866477	0.4045087445968956	0.09462404894890866
693.103896103896	186.883116883117	0.10740651861279488	0.028944615957673125	0.41122099354274916	0.047911850846187695
719.963636363636	188.127272727273	0.0649865184312246	-0	0.6937231855551872	0.04730707372635738
510.632478632479	21.974358974359	0.027155737406141484	0.03262175508202245	1.2234668536095072	0.03817731917906686
752.351648351648	186.285714285714	0.03556807038474914	-0	0.7330560360192767	0.07238610375697714
364.481481481482	186.481481481482	0.1272243645553657	-0	0.38355864292267244	0.0063485241452694505
413.106382978723	187.36170212766	0.04643342942544693	-0	0.2750646254379537	0.02792042905568054
436.5	186.4625	0.06768265816302002	0.014026833263090592	0.4724066782995884	0.03562485513777954
700.230769230769	186.538461538462	0.19985092404196628	0.006627137462900745	0.32873185469258726	0.04837921570237512
172.333333333333	188.166666666667	0.050421427968937	-0	0.5268986665323108	0.02599631894466244
191.552631578947	188.5	0.012526246267809073	0.027097502646738193	0.4906969615896439	0.036692126891812685
316.5	189.132352941176	0.0037148355084793672	-0	0.3659061539082533	0.0038653374737400957
342.6	189.057142857143	0.11796600349848932	0.00773916984592704	0.41697071431339683	0.007712274399643187
418.928571428572	188.428571428571	0.030170121952501575	-0	0.43905437432296845	0.025238157326728072
183.603238866397	22.0161943319838	0.09521185654604616	0.231878721096797	1.2694487825939487	0.05835136850599204
523.76	188.44	0.20433817422898415	-0	0.5441416328125059	0.03422680399908962
536.653333333333	191.28	0.07205772460792845	-0	0.3922066892729295	0.03045839598938142
561.888888888889	188.722222222222	0.13193744316291336	-0	0.37127501789138895	0.04317449524567302
4.97368421052632	190.745614035088	0.05219388087918239	0.04192057260267627	1.3903992636711833	0.049885017560019305
13.5238095238095	189.761904761905	0.034378593279744844	-0	0.5184484658042582	0.060384847686502686
155.450549450549	186.747252747253	0.04793177203950967	0.02280634488756914	0.7816293860132718	0.10895085949815177
202.1796875	190.3359375	0.041052798457291345	0.0036743232595376867	0.4666378451514276	0.025108991067579634
396.225	186.841666666667	0.05943862551713067	0.003921880453452224	0.35105364967789526	0.037377219654316125
423.768115942029	188.376811594203	0.11256717482140059	0.005018383189795561	0.4058198929370929	0.0032201405624213125
546.5625	189.0859375	0.08782315005282983	0.012081271748640723	0.390662020314804	0.06400925924301719
709.241379310345	1.48275862068966	0.0507838054074225	0.0057399219399376	2.117028867784094	0.061356956182302025
201.612440191388	22.1244019138756	0.07858923166246698	0.01934620252664462	1.2184388528973147	0.056014247353660715
148.92	188.32	0.05282026303605484	0.008715535536932821	0.6019763218551907	0.09744140144410163
220.232394366197	188.795774647887	0.044773738284103484	-0	0.3892615165251545	0.04907984401342799
234.663043478261	190.739130434783	0.10459135355755744	0.023804229320844295	0.5090587789793504	0.035385164046094104
260.4	191.314285714286	0.13744617706490536	-0	0.46787599802347196	0.03282019991774743
293.525862068966	189.905172413793	0.1150515137064716	0.003955964100918144	0.39707728189452085	0.03795817698473898
357.102272727273	189.772727272727	0.05424857488456776	0.008201327880881827	0.34826022347189434	0.014092975038248122
369.409090909091	188.977272727273	0.07737623324388743	0.030728625561646558	0.4059683285061154	0.0026425920762788873
663.935483870968	189.655913978495	0.03656370897382055	5.634770772009623e-4	0.4911404472878253	0.06981006580485996
186.714285714286	189.214285714286	0.032644240026218095	0.0014787738145197564	0.39376389389607797	0.0642750033899886
454.8	190.747368421053	0.08756506003984155	-0	0.3867218980393015	0.05548241807741212
276.651162790698	23.7906976744186	0.17129137796233446	0.08597201455494671	2.0001902015149065	0.05154822708062968
490.146153846154	190.630769230769	0.1452801589005084	-0	0.3831967797173469	0.031099438560085253
556.814814814815	190.481481481482	0.02913275944216236	0.0032481101420181904	0.42035314200403767	0.015282995946598186
602.625	190.109375	0.045682829437554	-0	0.3712323409395829	0.06765616465013778
514.447368421053	190.605263157895	0.07199617486930233	0.024974828460512258	0.5221780683331287	0.027296843606848423
570.761904761905	191.047619047619	0.11287086238776799	2.115691031253121e-4	0.3198746815217859	0.03935327969871357
726.574468085106	190.510638297872	0.01994035176847534	0.006051753572561511	0.69950912756845	0.06615437278209367
266.272727272727	191.393939393939	0.04066309798485207	0.015034434085576141	0.3978401706555719	0.024815182007223303
329.063492063492	190.968253968254	0.0970758216492235	-0	0.32413542457170186	0.02562423449212628
377.755555555556	191.577777777778	0.017665210684308486	-0	0.31271532106521044	0.05048596567121303
683.991379310345	191.931034482759	0.04833344041833144	-0	0.5586151456858756	0.06724604025845103
23.1803278688525	18.7049180327869	0.04327505068787699	0.012427695434376072	0.7301965370016227	0.0456667125586038
745.829268292683	191.085365853659	0.04076776556073907	-0	0.4923341643387593	0.07561217501674694
770.324324324324	191.054054054054	0.04005630423576855	0.030128032097267776	0.5820044021135132	0.11502974060370956
134.311740890688	190.846153846154	0.01451770145337876	0.01424421613829151	0.6821028819062601	0.04648801360807769
639.911392405063	192.354430379747	0.04349301897509588	-0	0.4682878077420763	0.044169873441215035
759.742268041237	192.824742268041	0.03448970720037632	-0	0.5821492522770921	0.04636141730471457
176.464285714286	191.357142857143	0.07144541952040491	-0	0.48170685984799105	0.018393319972336872
503	192.92	0.1436974774007993	0.013819024714442102	0.42085495067681733	0.054229976712089935
582.139240506329	192.417721518987	0.13553137533971235	-0	0.3437937945844808	0.04766058189145845
617.990654205608	194.429906542056	0.07686722651148514	0.00798669024089053	0.36708095195591367	0.05030344873070428
655.1	191.2	0.026915733905113322	-0	0.5772911001119974	0.037473681322676616
761.572916666667	21.875	0.06395927829277955	0.03877231610815682	1.3691721405764716	0.06770126136638571
671.582089552239	192.716417910448	0.02953128272724273	-0	0.4673169525712325	0.04626754737339662
251.549180327869	193.639344262295	0.09515803118907046	0.01082020838556035	0.3795012974565753	0.03267836876381375
478.897959183674	191.857142857143	0.2105981519555497	0.01101815177545593	0.4548081914978276	0.02172500320901029
158.035087719298	195.087719298246	0.08038694944789629	0.02330753961364447	0.5386827182463519	0.033762869396112866
181.890410958904	194.054794520548	0.1376112123634608	0.005113539112757034	0.3728818868872749	0.0331285425215538
304.516129032258	192.516129032258	0.011487725795986298	0.009383830095533802	0.4542120599202568	0.01737879050534161
411.054545454545	192.236363636364	0.07685099540541092	-0	0.2966040834233647	0.042163620550132744
592.660714285714	194.636904761905	0.04718090630410382	0.004747866648757989	0.3445602783176242	0.06335308131134045
703.677165354331	193.188976377953	0.10786381678661199	0.002401767283761228	0.9194702299768347	0.05100608723886739
714.32183908046	192.35632183908	0.058996805641240185	0.009865717267794555	0.8942449639295175	0.08735261536566356
222.276073619632	24.5092024539877	0.07205567289096951	0.025455345085205597	1.3123013152122356	0.055310578196034355
283.356164383562	192.602739726027	0.07759431033449579	-0	0.3556478598194937	0.02153870479362151
316.775	194.525	0.03650540365899093	0.011437831469711002	0.34375162339872134	0.015458533607216222
449	195.076923076923	0.10110764530555874	0.03051812258671893	0.3510018114144283	-0
527.642276422764	194.243902439024	0.07534891409221212	0.01845261061562955	0.4849480324005701	0.03616760700385662
336.685185185185	193.12962962963	0.08077555842576904	0.01924321598698027	0.45625652867064004	0.01355105032853322
360.733333333333	195.2	0.0700448214387356	0.013088324236978829	0.3828987756082498	0.02522286403205583
442.113043478261	193.64347826087	0.039939629313025415	0.010668253768073972	0.37667816310194974	0.020800877484612196
734.079545454546	194.670454545455	0.015616173548727982	0.012124303105459474	0.6677270561623825	0.05502431860435951
405.377777777778	194	0.05637062520809199	-0	0.3047580232005516	0.02665659203055324
417.659574468085	194.723404255319	0.021864315487051568	0.005592237049850448	0.35273712416954456	0.04175201046700506
537.955555555556	23.2222222222222	0.04273319163387494	0.33832913462728154	1.3107064694790957	0.04176596485815826
497.95652173913	195.434782608696	0.10470599233766557	-0	0.38155695152987457	0.023578244467287953
192.718309859155	195.154929577465	0.07484923763158409	-0	0.4066065971961015	0.023163263542138574
244.044444444444	194.644444444444	0.04533590672995132	-0	0.4196439466652776	0.011009688729688797
273.368421052632	195.078947368421	0.11346020626949263	-0	0.43117374439947687	0.040722420380809775
322.302325581395	194.720930232558	0.04442016757893374	0.03661564405222581	0.2950369851734436	0.01830612887979951
515.869565217391	195.217391304348	0.06417732868485873	0.04686372251110369	0.450711391521497	0.023549298316500062
563.6	194.553846153846	0.030069654220178363	0.0015976947068151706	0.5575737298203617	0.03601249950288957
631.144230769231	193.423076923077	0.04192817868542201	0.008250641841960867	0.4350334612348415	0.0703059565292251
691.690909090909	194.563636363636	0.05835436477639076	0.0079155671111228	0.4931853053932302	0.06594866118108084
148.507462686567	196.507462686567	0.029226102907765013	7.210022920416585e-5	0.47462013080943594	0.03177664335587212
549.328358208955	21.9776119402985	0.07508170156204876	-0	1.4517661144372	0.0496760949403059
277.848484848485	196	0.014657710019425578	-0	0.47759360930596784	0.016313209229339605
603.384615384615	196.025641025641	0.10730242907891828	0.024874054825769067	0.39276238260757634	0.04519484482792026
211.2	195.38	0.05744459422882274	0.04289472333744229	0.4685346619523925	0.01959371898082478
399.238805970149	197.417910447761	0.1595189215436013	0.0046424277273750215	0.3446485056329969	0.016960328725764324
552.15625	194.625	0.08064406161080154	0.01410169989134305	0.44624205091155145	0.042818313211396446
651.613445378151	196.126050420168	0.058795307402092475	0.025548006590036615	0.643808075264244	0.02972283398645803
12.9393939393939	197.662337662338	0.03136772157663322	0.02918504815631951	1.0742019848130429	0.04677290755034021
330.172413793103	196.931034482759	0.09327106654148526	-0	0.3563326731130058	0.02056240761191215
369.137931034483	196.563218390805	0.022264830585852886	-0	0.3051589445981728	0.013628887321997026
390.729166666667	196.416666666667	0.0206651238654797	0.036418455748191594	0.2974006359643377	0.023175115451228783
582.051282051282	23.2393162393162	0.05411971689825523	0.1800709537731438	1.3754868172880352	0.08206850524385909
431.084905660377	197.066037735849	0.03849710766435592	-0	0.3480984055661034	0.020839679104390513
766.867924528302	196.660377358491	0.06943802683449338	0.018561494393740437	0.6465397290186283	0.07863742460144069
132.196078431373	199.843137254902	0.0736582460973124	-0	0.6682810160729271	0.04731827654205823
382.27	196.38	0.051023496372714486	-0	0.3433482559017007	0.03347851724359881
464.686274509804	196.941176470588	0.05500833614159048	-0	0.2914212963752426	0.036293563959345576
546.029850746269	197.761194029851	0.036938928809852695	0.03971028830632463	0.4113220126382059	0.03086835045636677
573.242424242424	197.69696969697	0.10625780473284116	-0	0.3776454927836206	0.05052611118894811
640.166666666667	198.111111111111	0.2657210712216528	0.026156489825987433	0.44889003697422625	0.03134992139284745
742.75	197.283333333333	0.04682666205434777	0.013264695244596635	0.46236156740640766	0.07766369272249041
139.307692307692	199.384615384615	0.037380917482831004	-0	0.5414946407257313	0.0450859739285623
154.632	21.64	0.11549699876992832	0.2046443233129396	1.4387361753013037	0.06194240282211327
483.2	198.246153846154	0.14130906271888855	0.0024380038818190806	0.32225826163934024	0.025188492521141616
610.686567164179	197.029850746269	0.17450594146280715	0.007922062180952141	0.36911109654131774	0.04329432967985082
626.032258064516	199.41935483871	0.10011490453368693	0.018917284163029156	0.42627811335628935	0.04602491061060903
663.368421052632	197.763157894737	0.04209175255227618	-0	0.46557288709618544	0.055366285120063495
171.854166666667	198.458333333333	0.060934861681702396	0.016620225684693662	0.39033908123436056	0.03719667539913506
237.469026548673	198.893805309735	0.05582346116502791	0.005804350690456192	0.43875537543258386	0.027604836622165292
354.236363636364	198.345454545455	0.0460323489072183	0.0066085736718532444	0.2876331691917448	0.005207589375388653
422.169491525424	198.101694915254	0.03239619259216421	-0	0.36474344165053074	0.020702645483081237
474.479452054795	197.671232876712	0.08643445545666126	0.01244168355665786	0.3336727410985382	0.0367181360730334
677.75	198.152777777778	0.03625355814324717	0.004086803514754186	0.5814994529420606	0.07523204566054746
212.530120481928	24.144578313253	0.09090272569427486	0.05701716583239741	1.6674391752854505	0.028791104504248054
283.277777777778	200.962962962963	0.08055335864872092	-0	0.44193948654266346	0.01726022532662638
346.25	198.757142857143	0.06673155285724419	0.008371785249721474	0.33979893223367197	0.031010936484903353
511.225806451613	198.870967741936	0.14412733968409366	0.006571850992291002	0.3695144474407701	0.044326555154552916
697	199.792452830189	0.019677446154759973	0.03290812025658413	0.4384287810051716	0.08816910462335394
708.630434782609	198.978260869565	0.03498640004319552	-0	0.6865547119850718	0.07065909459896592
263.662420382166	200	0.05888938542551932	0.01790768802122641	0.32509888960489636	0.029986211348297213
293.964285714286	199.607142857143	0.04375185480389888	0.005809791641364329	0.37739486472843736	0.01634180433714114
521.454545454546	200.036363636364	0.15395031145038066	-0	0.4065046894465551	0.05061191258314847
725.915384615385	199.423076923077	0.033293228259210904	0.011574525283383806	0.46901532946315283	0.06173734069621197
124.3375	201.875	0.047943485725664724	-0	0.4497362097899088	0.016416215267829482
747.674157303371	2.03370786516854	0.03864697519614012	0.3196602429913272	1.5866219422608698	0.05868332143018207
630	22.8444444444444	0.10588542830038206	0.08013229156264622	1.7655359685881227	0.04432780681829115
164.666666666667	201.030303030303	0.07780891918616628	0.006368553310020783	0.3301687125515497	0.03006296881544822
323.775	200.5	0.025430388622022477	0.01565749884579657	0.37805945500366755	0.02242002026772974
337.339622641509	200.792452830189	0.0761374431815104	0.008561997086666138	0.4604986712045512	0.03543932699545949
408.256756756757	200.581081081081	0.04743330222032053	0.015145698943240148	0.3891831041450336	0.0252169792921911
555.463414634146	202.573170731707	0.12447588192724587	-0	0.41900492223836344	0.026085683670746967
561.615384615385	200.653846153846	0.20884339457340906	-0	0.3177159485740839	0.010550337123868733
185.901098901099	201.153846153846	0.07528041464763685	-0	0.49385883611749926	0.005846983127011562
493.144927536232	201.565217391304	0.0779316149499701	0.017499265378686457	0.39384637186652377	0.006479398575099436
569.666666666667	201.333333333333	0.2289987344224826	-0	0.44964653890203526	0.0380396814334597
716.963636363636	201.309090909091	0.043405786062057305	-0	0.6411930055617319	0.031798926395497924
28.26	22.12	0.14223468266924275	0.10201421470559884	1.4150095388294628	0.048331292045587455
223.854166666667	198.40625	0.037638505738033776	0.010685921847129626	0.42445271726216993	0.021295229566618272
247.052631578947	201.368421052632	0.05266656383906119	0.01993801931298681	0.33285860853598687	0.01616114722973569
308.424657534247	201.054794520548	0.0799509997176861	-0	0.26183830300382416	0.02911867080121948
390.294117647059	201.294117647059	0.02366870687348846	-0	0.2575430288697381	0.010501475782912934
451.137614678899	202.651376146789	0.08382652934895865	-0	0.3104196999654809	0.0382316921684215
581.545454545455	201.920454545455	0.08559730498516954	0.002902923940504458	0.3913185955141957	0.03574482513260488
613.971014492754	203.695652173913	0.11655103683940865	-0	0.41417472855166493	0.044902281159046147
657.283333333333	202.916666666667	0.09532251732043065	-0	0.42306392438599766	0.046417578496053186
203.894736842105	200.284210526316	0.18098160098126145	0.004551436325388234	0.34145795482953817	0.016942834035991314
444.0625	201.65625	0.03318083968713148	0.01170380553003397	0.2650094416226923	0.036663041070902784
39.9325842696629	23.7640449438202	0.06287258103838066	0.016301287978709354	1.190135323729896	0.06295653639038844
457.186046511628	202.744186046512	0.06659743971844523	-0	0.318353151025514	0.04366885363443354
462.892857142857	202.821428571429	0.10154144182871022	0.013786379216671016	0.2983001246562207	0.0626659676497408
530.447058823529	203.2	0.1293154289062584	0.009673261374040664	0.3546288289172431	0.03277485030271932
739.514285714286	203.814285714286	0.02202292529225088	-0	0.5011549370505427	0.05440169323689372
766.585714285714	204.142857142857	0.055985203997878964	0.0015062146164048938	0.5507498987244327	0.048472213541273713
114.949579831933	201.403361344538	0.05634970739218769	-0	0.38764325289014356	0.0437771967936376
273.162790697674	202.860465116279	0.09044333249304469	-0	0.2929651889184004	0.007111116798697493
317.180555555556	203.555555555556	0.038552077710175985	-0	0.4053052112256614	0.006555931556765984
395.348837209302	203.348837209302	0.06432433622204234	0.002145200248112508	0.3527855742204515	0.0065851400036311125
486.38	204.3	0.04374859668465858	0.01234513236275394	0.3718092656529966	0.041000689705203694
259.948717948718	23.6602564102564	0.09048796519679408	0.09401458018443433	1.1994189416017729	0.04855351998293779
602.855421686747	202.120481927711	0.16459096105795207	0.02006738258444808	0.31140228605033765	0.0647937276666476
669.115789473684	202.389473684211	0.09601890304657613	0.012758307630442643	0.45995221646540535	0.07506935423950921
215.207920792079	203.138613861386	0.04091647034546213	0.013975447003121136	0.46847116253465876	0.0421232791391555
330.279411764706	203.25	0.03724877988915098	-0	0.29691517692060937	0.017261456237119086
359.029850746269	202.985074626866	0.11478633760869515	-0	0.40863422904642194	0.02811327974418071
416.076923076923	203.051282051282	0.07600797949443652	-0	0.2721443570865957	0.016758343562387097
423.44	203.92	0.06243617017020259	-0	0.24867071330177515	0.011556075189655974
502.434782608696	202.29347826087	0.06129398407496251	0.0025424688772225533	0.32960480501653894	0.027830410775615433
538.213333333333	202.733333333333	0.06402038311797616	0.015292347521725643	0.4218053783153823	0.03717547482422946
638.85	202.4	0.17721863432738102	-0	0.4049738784917981	0.023705396105954353
291.71875	22.3125	0.05422074253575203	0.8957891547076218	1.4419837761677607	0.08505278108972543
144.742424242424	203.848484848485	0.06502400469568352	-0	0.5132371185331769	0.01947131733105762
157.529411764706	203.029411764706	0.07665367234301639	0.005779637977293944	0.3877647316595886	0.02522670748858766
230.838709677419	203.225806451613	0.07357986934079055	-0	0.4139173310509963	0.020769283877261884
376.771084337349	203.44578313253	0.07810541973172182	0.022151971922795288	0.32207548436656375	0.04663140334982569
479.469387755102	206.040816326531	0.09389045639384577	0.019412016848297187	0.24455701193776558	0.027280977494285562
753.102189781022	201.642335766423	0.022351499726410467	0.005189080736734979	0.5193862702167487	0.07034474665527422
198.04347826087	205.072463768116	0.048776957920417086	0.002530366126839489	0.35715004767761793	0.01473777456645861
367.104166666667	204.229166666667	0.08032938516106525	-0	0.3188804015926261	0.020361883193530824
470.857142857143	203.914285714286	0.04667402700940402	0.015347473165897981	0.41137555673814147	0.025392425118120048
516.1	204.833333333333	0.10151074230514406	0.006828808418783165	0.2754758836726574	0.012222871050846995
465.018181818182	21.9090909090909	0.04249623411232821	0.055902880057407886	1.3089003455247152	0.07580423116669929
547	205.481481481482	0.08218739101373279	-0	0.48837166841667384	0.018817512661255812
632.137254901961	203.666666666667	0.1284726308604565	0.023051752272543417	0.36365671223520946	0.03298684204843708
661.913043478261	205.739130434783	0.21449003334377675	0.017383108096480384	0.5099729665928298	-0
680.7625	205.05	0.07605352463742092	0.01210447005078757	0.6795993839035285	0.033575002105221456
690.2125	204	0.044054626294867553	0.00837033477304877	0.5253666258404482	0.06278075589019778
97.7254901960784	205.833333333333	0.017058200606282804	0.02307886434480112	0.41800702952950636	0.013426624146620396
105.782051282051	206.038461538462	0.018667609440751857	0.005494124103916371	0.48733831161993213	0.045940008179925274
221.5	206.25	0.0267661244580719	0.007206361508365536	0.49628535971114107	0.032752521953148615
251.990654205608	206.205607476636	0.06312297096062658	-0	0.2862873852186574	0.03251168686848228
387.243902439024	205.90243902439	0.09846821550516167	0.014769334574499223	0.34292096259111077	0.06866665171759635
494.985815602837	23.1418439716312	0.048383106450033214	0.016882014301639783	1.3611653271373716	0.04195409195943836
443.954545454545	206.5	0.021273195442281123	0.006001095046019495	0.42058007175792544	0.0071223618172572434
588.184210526316	205.144736842105	0.09014511567866218	-0	0.3606214534917308	0.025858086495517355
623.33962264151	204.849056603774	0.12959590375172647	0.0028465628564268335	0.42147041334846364	0.03794588159276419
708.884615384615	204.807692307692	0.06760844208316258	-0	0.5998521576388693	0.029567093517976515
191.947368421053	205.210526315789	0.015960974814775028	4.665472385077473e-4	0.38599970252073584	0.012784881278049928
300.611111111111	205.333333333333	0.024414138094621365	0.02744236135279722	0.3024214160506471	0.027750941162673612
648.704225352113	204.43661971831	0.08033661047319168	-0	0.5212190287175817	0.052737314714282016
226.666666666667	207.481481481482	0.009962220419060471	0.020121428992358435	0.40980453639861614	0.00545919488065761
399.829268292683	207.439024390244	0.08353901623644303	-0	0.3523277935679615	0.024422981404421777
508.478260869565	207.282608695652	0.06756948758822627	0.017332155327750974	0.3769422009814904	0.03217919263165012
20.9444444444444	23.6666666666667	0.07818794996699963	-0	1.0709553243959276	0.0631989625778642
434.701612903226	205.604838709677	0.05304273798156607	0.006780788724668527	0.34795048697723785	0.02256990098406123
772.714285714286	207.714285714286	0.030162025856534297	0.0017628835131214707	0.5103448922244095	0.05117461229686764
150.962264150943	206.207547169811	0.0919841711627027	-0	0.3643528191237082	0.012709647561621526
240.107692307692	207.107692307692	0.07217931289572602	-0	0.3055679280702633	0.01287738178428209
342.90243902439	207.780487804878	0.10377741855066433	0.025163813518541994	0.3123964579076087	0.02359729832874478
350.891304347826	208.326086956522	0.04933029929422262	0.015588270796030215	0.2925325781466415	0.029526666528302378
523.12	206.76	0.09387966732614457	-0	0.35415223608248503	0.01924182455884178
566.525773195876	207.39175257732	0.18460384271738975	0.009889518663145419	0.3643295049370792	0.03139417438610348
232.27027027027	208.72972972973	0.04780587401316676	-0	0.34454433061880535	0.013795027982021077
290.871794871795	207.589743589744	0.04332680862883459	-0	0.3496837369843372	0.012603584615367137
457.716417910448	23.6417910447761	0.0328978276390826	0.017333527213821583	1.1732256588271788	0.041540295482639863
322.027777777778	208.611111111111	0.003288420634917482	-0	0.36540075353179224	0.009219553505878294
417.35	209.016666666667	0.11045040435592292	0.015841689306831407	0.32565675960122226	0.057789758257861326
746.306451612903	208.41935483871	0.04124150247854997	0.018096312129531934	0.4385291384684247	0.05929841732692279
119.53125	207.9375	0.048285654335809836	0.025370282387424198	0.42793405835113446	0.035633214105889904
133.96875	208.0625	0.08555329178706786	0.007394984291087183	0.4117377877243041	0.039141603725894134
165.164179104478	208.791044776119	0.08431411876921761	0.02457683188333961	0.3955208160534604	0.048914460588368444
183.634146341463	208.829268292683	0.07412651531170787	0.001769184270108241	0.41757140224556616	0.028881572094278423
271.76	208.08	0.12664811372253354	0.01100903936674227	0.3034420114806856	0.08280618945034376
407.426470588235	207.367647058824	0.10947029802177506	-0	0.26528482782658136	0.04426790991086354
575.467741935484	208.354838709677	0.07403328370584288	0.010771641196763855	0.41522648337558027	0.02463054249528953
570.16393442623	24.0983606557377	0.06619408965462115	0.23334563781096773	1.4810312414212154	0.04457930478084874
602.588235294118	209.188235294118	0.1032363574206883	0.01924366660785118	0.35302593090189505	0.07517464127529312
642.528089887641	209.022471910112	0.08211170116161878	0.028289400321192967	0.30132501183570926	0.045090150242206445
731.542857142857	207.528571428571	0.030923727980715843	0.009578791955188898	0.5263355052724519	0.021396707919050243
174.653846153846	208.923076923077	0.022825861188171273	-0	0.4093391138654801	0.05022275957324965
699.6125	207.575	0.04182800824887552	0.013467225566814876	0.49451268198076903	0.026088715924343493
705.19512195122	210.048780487805	0.02401356824954225	0.00271449138671152	0.4121446878472728	0.036935099466117886
714.92	208.28	0.12277646631641413	0.018993316614086268	0.3695537061533588	0.0652809910904893
278.439252336449	208.88785046729	0.09319737129206979	0.005750291788436482	0.26619278709522487	0.018578922417948264
594.771428571429	208.285714285714	0.07150751424785286	0.037347499651391225	0.5045632243876021	0.04832811369776217
616.689655172414	209.48275862069	0.10537851613985551	0.001196903830275663	0.5327910005134084	0.055602357419831876
763.892857142857	1.92857142857143	0.06326249796536407	0.4905273941912566	1.1837197147787621	0.08560132113564133
621.148936170213	23.8404255319149	0.059867676879976225	0.01523906257636066	1.2103335820096175	0.052612368671495297
629.735294117647	211.470588235294	0.12800275009053727	0.004443677034425965	0.3825572089450922	0.07315353571846178
656.806451612903	209.870967741935	0.09954125141082704	0.004621748582803918	0.49409465997502944	0.01701264563038683
687.107142857143	210.75	0.06484972765174446	0.017256210790934843	0.5780254485800363	0.008749096062772655
756.5	210.766666666667	0.03664649804597456	0.0011013055358267902	0.4435001803515699	0.047855801857345365
327.771428571429	209.6	0.011219327758414355	0.00937359183859993	0.2793249031198187	0.010774933441969475
471.533333333333	210.244444444444	0.1785657502603107	0.013220408302449499	0.38086165305829145	0.06859412999448344
521.791666666667	210.291666666667	0.035129991499438594	0.02653010525756987	0.49116078768813043	0.050715243384519874
208.114864864865	212.067567567568	0.03892804561734833	0.005967268694020705	0.30322716844414227	0.021696579783968613
296.455882352941	210.779411764706	0.14756648894584257	-0	0.28630906716160964	0.02040702579772948
371.511627906977	211.186046511628	0.08822682879502	0.0016359781609340395	0.30486822324618457	0.07753795156042992
317.23	23.82	0.043045165719817764	0.09227466226396971	0.7757070179768448	0.04761778408173113
424.261904761905	209.928571428571	0.10851362728533655	-0	0.25401528025808046	0.017720467097459783
738.941176470588	211.117647058824	0.04934376468818697	0.004101081912879162	0.374132093444872	0.0658124617126174
124.372549019608	210.725490196078	0.04743537479872492	0.0019933617497601354	0.3718719299373878	0.011118538450863637
260.962264150943	210.22641509434	0.026392347367329393	0.00251370474956131	0.25902659113555804	0.02899956843940725
336.126126126126	211.612612612613	0.12934748980036792	0.020700882662984095	0.33583845158321973	0.020422969481789944
358.973684210526	210.671052631579	0.07526509052675268	-0	0.32209555602457335	0.013194127571047775
498.935897435898	210.102564102564	0.03891630716504965	-0	0.365141096484712	0.034422135359796
139.921568627451	212.21568627451	0.1427085178620629	-0	0.5061917592474354	0.03515778472890388
304.395348837209	211.604651162791	0.0203129036197309	0.023112866769937245	0.3563413935530595	0.01670558669116745
391.268656716418	212.10447761194	0.10975905780717488	3.0292598924791606e-4	0.3429306146958275	0.03261748839327569
651.362416107383	23.0671140939597	0.08130828336470049	0.17007644088354665	1.6203035194040778	0.06343773767976049
513.304347826087	211.434782608696	0.029345938545674716	-0	0.3316989785250865	0.026364810882451576
539.061224489796	210.918367346939	0.08871051542944451	-0	0.40886767515543143	0.03835458414692374
148.938144329897	214.19587628866	0.11978376643895101	0.011375233707796572	0.35667494771185987	0.036007113185367895
157.298245614035	211.614035087719	0.09554867853552687	-0	0.45358421182773895	0.033142617298161176
364.538461538462	210.615384615385	0.033556682064963296	-0	0.21840636038452169	-0
410.055555555556	211.722222222222	0.10820902298536364	0.033720803972278446	0.19994479056908832	0.012057230200518658
428.860465116279	212.720930232558	0.017444700023276565	0.004776415087944121	0.2744410572231362	0.017926040463138213
529.297297297297	211.513513513514	0.08421486886314793	0.012754469468399681	0.34994830552415773	0.07229271596323017
545.166666666667	212.555555555556	0.21859076072460562	0.03830312296448749	0.2938690105572697	0.024106418347928985
589.254545454546	212.963636363636	0.1642200326469304	0.002725229879083863	0.2568284477267492	0.01650076057385775
752.725490196078	25.2450980392157	0.05845414407361306	0.005255713509590876	1.6163488774637984	0.03040748577980884
665.112903225807	210.887096774194	0.19406723184631153	-0	0.43665827201478663	0.015458373953142894
672.616438356164	212.013698630137	0.07571212944895761	-0	0.538265326816611	0.04320430539658424
693.671641791045	213.298507462687	0.10967226412443289	0.020769976458302558	0.41351001906140633	0.023246699262829205
763.2	212.033333333333	0.04689498670352287	0.04156817287032875	0.3317224586287366	0.04613770501366519
191.133333333333	212.85	0.031742961363637995	0.009017766793254242	0.3178606825172467	0.01473038639730049
222.714285714286	213.5	0.05644862688485389	-0	0.4248355056897462	0.005316924690203755
284.506329113924	212.696202531646	0.13543410628014424	0.007829576053827858	0.20462694225116115	0.014218057082226678
443.265625	212.25	0.034648818250454426	0.00537191761505815	0.35834516810151557	0.023654046892642236
488.79	212.2	0.02360063389032647	0.0035360424421093874	0.40255692038466445	0.04125037017384742
635.893617021277	212.851063829787	0.06912373334944885	-0	0.3063836497874868	0.03426055982727672
701.623529411765	25.7294117647059	0.06212068681267463	0.10311250505747598	1.4537601782007625	0.06478738079944801
651.25	212.35	0.019219104078832604	-0	0.44450072779496974	0.0379944111828221
112.899224806202	213.93023255814	0.0374857627302188	0.019879037255272337	0.4047898280813809	0.054101658300340555
230.333333333333	213.527777777778	0.07337680191551249	0.022348381129017523	0.3288466212379359	0.003478442607503239
240.174603174603	213.269841269841	0.06336934382616767	-0	0.3363030221775894	0.009149141791590366
318.555555555556	211.962962962963	0.009162724258407572	-0	0.3401229090630727	0.007283357896972838
326.40625	214.21875	0.06315376081545832	0.01361550475727805	0.6151759766898155	0.03325833892392004
435.178571428571	213.107142857143	4.739028666421954e-4	0.020598786032853457	0.28818387154020364	0.044214259339660424
479.28125	213.03125	0.07212250382052503	0.019847449934848327	0.2695328823611074	0.03256750498768142
217	214	0.06717807842155606	0.028210474548848098	0.362558930537604	0.030623775483649446
268.425531914894	213.255319148936	0.08816712871998353	-0	0.29700103655740245	0.05283813223186076
297.025	26.9125	0.09530912277513083	0.4361496707877944	1.4186180871952523	0.05432112707268469
460.572463768116	211.355072463768	0.06372251298316227	0.008861656470828908	0.45119451022458695	0.023943563147611452
533.482142857143	214.732142857143	0.036525075827241064	4.2024674195112244e-4	0.4017219486505777	0.021996834946422766
622.788235294118	214.929411764706	0.16518296141798366	0.01902582501267258	0.3521765064482986	0.041737193572598565
710.18085106383	216.946808510638	0.09572020369071589	-0	0.4393005038245431	0.049760830727817625
726.658536585366	212.073170731707	0.056967397049024544	0.02237306207279997	0.3858625893121348	0.040353739188097495
199.787878787879	214.560606060606	0.043159971031145855	0.008753661423940882	0.2849178357338032	0.017627036842595954
310.64347826087	214.617391304348	0.0856046233843306	-0	0.3379914328183452	0.03273547441382134
497.796610169492	216.983050847458	0.02179798416485865	0.005148887665235553	0.4223454235576441	-0
555.565891472868	213.209302325581	0.09304528547092637	-0	0.35262346920859333	0.05043368874924688
595.793103448276	214.241379310345	0.1234967428364328	0.01695591491665353	0.325038438294608	0.10427141521749105
19.8367346938776	28.0204081632653	0.06168059216861243	0.037378958597623704	1.1767930035747747	0.14539965409609842
226	215.666666666667	0.09026092359441486	0.011694842236503678	0.4024285475638997	0.0055772436944758344
246	216.571428571429	0.05595942525077893	0.009544799077424277	0.4710976548897417	0.02396804505946276
252.365384615385	213.826923076923	0.05144336084053548	0.018999220859699725	0.3542932058156943	0.013870284659420817
380.18085106383	213.595744680851	0.11685688566272999	0.022471189162603877	0.3932774111745581	0.04144652858902473
523.875	214.09375	0.021921637640604473	-0	0.3638884542107664	0.025739330769876275
750.837209302326	213.93023255814	0.046078550707151424	0.004135136505697415	0.38238482845186667	0.0773422747019558
101.673469387755	215.142857142857	0.05721301235796023	0.0064712802487864865	0.21732022767319842	0.04149386304118992
166.837837837838	215.743243243243	0.03741492803184703	0.006999210143089646	0.3282890863258728	0.019679405598192118
416.55	215.525	0.11094991133464199	0.0027057107172666498	0.3233901713945923	-0
613.358490566038	215.528301886792	0.06017672558558341	0.02949062679226913	0.3623813323381321	0.02094968336007907
172.716666666667	26.1166666666667	0.07516082132781979	0.13249106120445478	1.4283585740799005	0.0633149102615818
91.2680412371134	215.226804123711	0.05001579216130721	0.008022855754470861	0.5318183980494158	0.01727138593332234
175.701492537313	215.850746268657	0.030304428660343684	0.007882358559858775	0.37454220969246854	0.029953096205310288
410.254901960784	216.509803921569	0.0975256161484309	-0	0.38898823660508786	0.03934763245440183
452.402173913044	216.717391304348	0.01529676044448465	0.005900965485512775	0.328682850328226	0.015085333045518892
482.333333333333	214.777777777778	0.01573835748631702	0.012066837326563974	0.14959363139226028	-0
504.95652173913	216.260869565217	0.07391541125488109	0.03306010445400796	0.4027418992720131	0.021704370623701005
573.413793103448	216	0.15430353534391797	1.1099903059376947e-4	0.33071848148775185	0.053354823994176244
641.583333333333	215.041666666667	0.11492979330131307	0.02093386218807539	0.3439517778497341	0.030127237472817783
680.453416149068	216.645962732919	0.0976537322800317	0.018999295677189096	0.3445654218185065	0.049015349773323676
735.576923076923	214.884615384615	0.01798677983169259	0.02652296145002186	0.3195094267459264	0.013578344955757736
472.5	24.9615384615385	0.06142837494329863	0.02207149297070102	1.4321561653652783	0.06900636977730408
470	216.862068965517	-0	0.013617633120549756	0.5148532031935837	0.05009326614601602
561.5	217.038461538462	0.025068340842421134	0.005516065346738534	0.3047936382257349	0.02917465903265744
567.792452830189	216.245283018868	0.17265300913054707	0.029483601612022098	0.2814548162556255	0.027487824964047333
580.787610619469	215.911504424779	0.16194914250790515	0.007095467759374653	0.3240061429977751	0.04431214329869637
719.592	215.392	0.10584971641360709	0.004093951387544027	0.3573670715170038	0.0565522791149093
767.88	216.656	0.05359884568779673	0.005135124778687351	0.5864138153069262	0.051625118681483326
259.372881355932	216.864406779661	0.15382217708005905	0.0025169983744528918	0.2567204614378062	0.00889723033096798
364.890410958904	217.246575342466	0.09493241868713717	-0	0.3353555833594338	0.007350407328891084
606.289855072464	215.913043478261	0.11628259983632948	-0	0.349460856028637	0.037946995655494746
742.538461538462	216.384615384615	0.03202553350862324	-0	0.8077088050121304	0.045548509911587404
525.956989247312	24.8602150537634	0.05902623947882004	0.02452730695548482	1.3827748788239038	0.05932983134774016
347.957055214724	216.760736196319	0.06032514396512578	0.013601961312716845	0.26310479734941483	0.020989563227086047
515.206611570248	217.710743801653	0.1027714298786688	-0	0.38936345559192437	0.02993003941262964
185.477777777778	218.655555555556	0.04327121561098771	-0	0.39046577845121333	0.03065976780367537
424.242424242424	218.469696969697	0.104984874254848	0.009458440429879705	0.396697934162235	0.0043214491651488345
80.575	216.0375	0.04832932843388015	0.00999352137071588	0.5186288300217953	6.312581173571268e-4
125.803278688525	217.959016393443	0.04976289096217996	0.0074645130761965646	0.4246552452017781	0.00898145793128758
140.625	218.075	0.0771828772970094	0.003367127845156138	0.4105333382936586	-0
434.7	218	0.028132729363664514	0.0023505731278117004	0.4379335555935932	0.03833233755951441
730.875	218.666666666667	0.0858514407446939	-0	0.44119435661366607	0.025977740700308467
390.695652173913	218.521739130435	0.18234185730024732	0.008505902288411171	0.35366499920454836	0.03687981178410534
550.190476190476	1.76190476190476	0.07438174831996147	0.8049701174393848	1.740301533738362	0.09848363443387073
534.65625	26.0625	0.043643161183962095	0.07701193179562767	1.8083481073889496	0.0363296844919918
658.329545454546	218.931818181818	0.06449095461645173	0.012663659323357683	0.35360987056264254	0.030844227049904534
160.259259259259	218.925925925926	0.07612550907820854	0.040020732486014204	0.4391660167194948	-0
326.941176470588	219.323529411765	0.05244350486874072	0.013849688969237786	0.2895545701068036	-0
544.147058823529	219.127450980392	0.13292738469477172	0.0025228256619185025	0.2788467482612762	0.030237267658724205
642.021739130435	219.391304347826	0.10023841827293302	-0	0.4449469086327961	0.05461336356160135
748.369863013699	220.068493150685	0.0701615456207361	0.019959222700138585	0.503098602764226	0.09452779046268693
320.072463768116	218.927536231884	0.0945971967160613	0.013916011265863133	0.39067582405971374	0.01572756003116807
402.977064220184	219.747706422018	0.06970413982883462	0.005265756710641423	0.38946230037686586	0.053062065735487364
418.409090909091	220.318181818182	0.09958963420676821	0.006967429409618134	0.32049564731196184	0.007064717425570468
554.875	220.125	0.020973650245802656	0.006975005853582231	0.2912373065031511	-0
718.686868686869	26.020202020202	0.06906994581731508	0.1225970988019959	1.6488095946540602	0.03920041740649685
650.64	221.05	0.11913490400620928	-0	0.3912443771548358	0.06505558969974538
235.240740740741	218.814814814815	0.08074534194278786	0.017917031033036834	0.28562600167961316	0.029119944553854183
295.95652173913	218.934782608696	0.05461526689192894	0.004774959428461443	0.32674254789429524	0.023431922192746913
444.464646464647	220.818181818182	0.05930499609727244	-0	0.35904784357708486	0.062211003282821656
476.976470588235	220.635294117647	0.06057047368311282	0.001555304967487173	0.27658928927826326	0.015093292645092163
703.757009345794	221.168224299065	0.08782917487328207	0.009984000673968136	0.26360148373665077	0.03860499585206466
285.666666666667	220.644444444444	0.10415957152112416	0.017896732493917517	0.19702050544320135	0.01869565922329198
378.016949152542	221.779661016949	0.024687012287445787	-0	0.33730259720187655	0.028477620941383702
485.285714285714	221.454545454545	0.05480062499179411	0.00681499782626934	0.34437395681612676	0.044524621041389496
599.983333333333	220.033333333333	0.13734720556317093	0.020106633948452055	0.36305919159048494	0.07492484223259288
306.333333333333	24.4615384615385	0.046959868022692246	0.146442400159487	1.1996333634934253	0.047962231947398466
628.285714285714	221.257142857143	0.11925854916386036	0.03849466167036353	0.3654133422279956	0.032302818424618594
666.631578947369	221.017543859649	0.18580307746115893	-0	0.3937928539702616	0.034025158504758644
757.703125	220.609375	0.04482702054768943	-0	0.42026880303439257	0.05839859219313224
153.618181818182	220.945454545455	0.05789838753610547	0.039142656496512086	0.36934176734998597	-0
198.434343434343	220.959595959596	0.03286476118439654	0.0050268622757139066	0.33134309824571895	0.023852570859434836
227.5	221	0.10398814294022919	0.0030837197456666486	0.25438310624604454	0.028161883207431068
737.347826086957	220.652173913043	0.01658445960620531	9.507393086175595e-4	0.4147389770689482	0.07051888114611182
241.047619047619	222.357142857143	0.030391764831426003	0.019197032326267953	0.25993424125485676	0.018040259701216046
278.355555555556	219.8	0.016111505063176986	0.010533619920681081	0.2603924931370628	0.006424646624045283
357.897959183674	221.448979591837	0.02891369612657067	0.003545263429282298	0.25854891853403633	0.020198887683669123
593.975609756098	27.4146341463415	0.06499070451301595	0.027870002802280802	1.441221223117172	0.08856223322947561
384.734693877551	221.816326530612	0.030276051805247162	-0	0.2737449431190134	0.010153693773140937
527.880952380953	221.178571428571	0.029168457887032272	1.513029181572305e-4	0.3563757303826177	0.024784594526359758
563.6875	221.25	0.020758271472306477	0.014739951361418544	0.31696591871076635	0.05333398528205722
591.078651685393	221.808988764045	0.23342878805212108	0.01367899903903537	0.2818990597210871	0.03998404660830114
688.957142857143	221.971428571429	0.17916887385516586	0.020376436100550756	0.357680882747433	0.03536929284012792
70.0157480314961	221.929133858268	0.08998628261816248	-0	0.5244185675938559	0.024427988937440376
113.405405405405	222.797297297297	0.04863704613712595	0.013186177126835659	0.4161687789730111	0.02420341768150994
266.347222222222	221.611111111111	0.06792667715556283	0.012109593987451383	0.31714387455224324	0.012223939386301006
596.1875	224.125	0.0930035102142489	-0	0.46458292707177706	0.07599116828469611
616.606557377049	223.049180327869	0.14534413332940868	-0	0.35650962213806764	0.03144416469333002
638.745454545455	25.8909090909091	0.07952030081403151	0.06853443691692708	1.5493160195787845	0.06047757973397508
103.44776119403	221.626865671642	0.027585683421978986	0.016511808435648756	0.29455230912935815	0.019495775591813726
181.772727272727	224.227272727273	0.00968756372027265	-0	0.3616809065913337	0.017831190813952392
251	221.780487804878	0.03924477351293841	0.010327156752397907	0.27972307818867326	0.019484114168472715
336.049180327869	221.081967213115	0.08483105521279498	0.0062084745257318785	0.41147423332851896	0.031159613132538958
370.585714285714	222.7	0.058741965996299314	0.022964517596815236	0.4039924599308348	0.01832056657292755
462.860465116279	221.569767441861	0.04585628567865398	-0	0.47164156100625	0.01562439390970152
470.777777777778	223.355555555556	0.05445553604069174	-0	0.5032293408205114	0.02894055974363501
695.685714285714	222.942857142857	0.12149300256827836	-0	0.4350677175457347	0.023751644369485774
163.6	222.909090909091	0.05766635479518257	-0	0.4259714682904084	0.013212366988993704
174.708333333333	222.125	0.016307914469339088	-0	0.3783662456457346	0.030786836647072234
32.6578947368421	26.6842105263158	0.10438075072704806	0.05811918845042994	1.6344115382687667	0.06963828797087847
256.71186440678	224.440677966102	0.054231653462648174	-0	0.27206425228901043	0.004277487464475302
273.30985915493	226.43661971831	0.020521196889235687	-0	0.3192106196433583	0.0032403295616879836
309.184782608696	223.29347826087	0.060758993954590564	-0	0.3064360120025349	0.01360328362265587
495.05	223.45	0.031097236865555117	0.03114384664614866	0.28880847303338075	0.025221619148225384
498.882352941177	222.294117647059	0.059711333414097734	0.03441749983315917	0.40024960298437	0.06433787590379443
572.283018867925	222.77358490566	0.04297802236548677	0.0028690361641745834	0.4387827727109489	0.03847393817005535
51.2125	222.975	0.043496108741455715	0.0042723529216620966	0.32322284609306634	0.09971635761788056
209.5	223.535714285714	0.055761442419841246	0.009331169208446946	0.2543252719542872	0.021032053163968032
329.862068965517	223.103448275862	0.03646290906205724	-0	0.36042778990993307	0.011575778535287587
491.102564102564	222.461538461538	0.028292331891457318	-0	0.3369964128981147	0.044897508942399904
131.122807017544	26.1286549707602	0.055949451799720065	0.08820852338522778	1.1134130124091568	0.04231982805831891
535.895833333333	223.333333333333	0.028873910031895846	-0	0.38889434358546826	0.010704301613663857
622.06	224.4	0.037216499996233374	0.03875672392286601	0.37146485186772915	0.003913088275620803
222.40625	224.75	0.06004362750254099	-0	0.3307588199649914	0.03265619412015448
436.049180327869	224.590163934426	0.023211090504226387	0.010339144046958444	0.39239498240331966	0.03318447232719358
557.380952380952	223.634920634921	0.016452874124774912	0.007906340016088982	0.32359539647334595	0.059333806964801804
634.580952380952	223.580952380952	0.13273978082372492	0.004996084227007465	0.3503079868156892	0.035706614848823405
768.418181818182	223.981818181818	0.04066954092415207	0.004432890047775868	0.5275285346718472	0.05148821539925997
81.1428571428571	225.373626373626	0.0598795202397905	0.002724646822400167	0.48711869959502196	0.019766407865808716
135.780487804878	221.987804878049	0.03768238396584012	0.008719944169699902	0.32715779776788456	0.03561598025733408
416.367346938775	225.285714285714	0.04991334373199884	0.01655636502675396	0.6771872222413583	0.018337314169471743
239.796875	26.2734375	0.08487280552090903	0.003022407223136414	1.4653043175398386	0.07424521192489618
731.19298245614	224.842105263158	0.08642255604132698	0.006006437127167368	0.5128947071245794	0.046532119691305864
149.123595505618	224.696629213483	0.12709195311301655	0.03741502038361938	0.3963999636071056	0.023860772512027624
171.452830188679	225.584905660377	0.009535830878639373	-0	0.3961573344509346	0.006103463183382696
246.868421052632	224.868421052632	0.06622117072985537	0.0063313869448869305	0.29069039811963643	0.02185578165387011
506.577319587629	226.783505154639	0.043647633938529336	0.003857397172410282	0.36693244677291603	0.015625756023506462
724.71875	225.015625	0.08442845025475244	-0	0.3270387656325161	0.041086800079347605
60.8823529411765	225.029411764706	0.10240659823642935	-0	0.25629376337439097	0.003881524577122604
428.11320754717	224.490566037736	0.053125648917924935	-0	0.5549265676096469	0.009209311925567246
717.191780821918	226.315068493151	0.06475143642882956	0.007343405036508804	0.3802496731574113	0.041159481912225834
741.227272727273	226.469696969697	0.05933391537670758	0.004360218540666111	0.4304817341587777	0.046248478742305484
560.63768115942	27.0144927536232	0.058529029572126474	0.1216748720848774	1.504125821396785	0.0673072918296799
753.038461538462	225.307692307692	0.10111249990764404	0.013209725761567754	0.6097307759966991	0.1550353009063866
107.827586206897	228.672413793103	0.05482863269769687	0.014705757246309284	0.3123542685276849	0.010861399590282176
192.6	225.76	-0	0.010240451580561643	0.39759625449333674	-0
514.857142857143	225.493506493507	0.05996988274484964	0.010406387247109359	0.3590601255184325	0.04485635496229402
549.033898305085	225.423728813559	0.031313228184106395	-0	0.3981370853202153	0.05477249613254035
583.971428571429	226.438095238095	0.17344859795192702	0.002950327461507466	0.326382059931699	0.03515935956283006
643.2	225.3	0.06701898542217666	0.0057314884240183125	0.3752981495221494	0.03130615837216805
124.97520661157	226.628099173554	0.04846956332975238	0.015515432264469083	0.27356227542900535	0.005689686893572401
216.231707317073	223.548780487805	0.06531730165453452	0.005576074119487439	0.2925309268370384	0.02065781357690836
235.694444444444	228.458333333333	0.10111618272326138	0.00698876137668899	0.25501607152228145	0.017553958358073146
163.851851851852	27.3148148148148	0.11358691670037907	0.055187442645702384	1.7072291472386412	0.053362703167686314
294.401869158879	227.084112149533	0.09565341886711931	0.0037686102543505098	0.2712749822141069	0.013421016093467724
318.85	227.766666666667	0.04036886056330249	0.0023348588837703477	0.5110768143506073	0.03393035532029902
325.222222222222	226.777777777778	0.03003120918034531	-0	0.3100577683312479	0.033972164315103644
347.066666666667	225.8	0.09445824970959343	0.00972787519293082	0.2873161337702582	0.018707221593666164
390.444444444444	227.018518518519	0.1585657981425227	0.02101591683957716	0.2730999921950862	0.03405042761129194
563.697368421053	227.394736842105	0.0573107092317507	0.0032077967167715455	0.3198038344099075	0.0472659022879356
760.558139534884	227.162790697674	0.04839980902828632	0.011730282751659347	0.5310493424370345	0.04903232530910965
92.0689655172414	226.16091954023	0.03952444221929025	-0	0.34409645165476077	0.039727675978409226
230.725	227.725	0.06500525223564636	0.018602488481025782	0.24373030140254315	0.005129890887372658
453.722222222222	226.855555555556	0.06468864129232964	8.462159091527138e-4	0.3327558427688763	0.009531291254320253
607.84	1.28	0.08702517908263668	0.07224612038203578	1.8088149603108674	0.02928551253875935
445.512605042017	28.3613445378151	0.043868064910942646	0.39246832375082596	0.7560653170728746	0.06276120119284158
499.462962962963	228.481481481482	0.06084055864866826	-0	0.26977439155278077	0.04386602281589021
747.4375	226.5625	0.13096831430861733	-0	1.2410454871829457	0.09958206837066146
211.083333333333	228.333333333333	0.043273019433484675	-0	0.18287959616639515	0.03337836152640587
265.9	226.7	0.025293519019375127	0.019008264857023668	0.36206295216085893	0.01688476332215465
280.967741935484	227.817204301075	0.03871891110734988	0.008939282487871476	0.22815637759908933	0.0035089519474192157
354	228.94	0.06443298788723303	0.025576310602405516	0.3742656379587938	0.041780921544766335
702.5	228.222222222222	0.11643807015673761	-0	0.48046916927346933	0.03601691776804222
139.142857142857	228.142857142857	0.03527819988419582	-0	0.32736572011245235	0.011323222310603443
201.375	227.895833333333	0.040847291974337493	0.013463385028286277	0.3275667552714374	0.01787273037251463
542.02380952381	227.619047619048	0.1077723256424052	0.004756328473029921	0.3384135177806175	0.01953831853070037
452.285714285714	27	-0	-0	1.0472349072453944	0.04962372564360141
601.035714285714	228.285714285714	0.04234593543745862	0.0023315188852349464	0.42957862269972125	0.029737986611124218
609.446043165468	227.575539568345	0.1862213697700886	0.0036004195648305414	0.3237553956793719	0.025476612882450986
670.375	227.208333333333	0.1993665032419551	0.022718372274499028	0.40215357102746085	0.04472181400306359
679.867768595041	228.454545454545	0.10152042102774773	0.004223107871512039	0.4703894767347409	0.03533705391410573
481.22	228.32	0.009765676922959095	0.007201676013290631	0.33402261152968415	0.02370475654142502
65.3829787234043	230.31914893617	0.12171630406193523	-0	0.4328270684531592	0.04855460414803675
101.14	229.56	0.05474415803515211	0.003849474907649709	0.3915375301815986	0.004244398144669809
423.571428571429	229.071428571429	0.013788337470150841	0.036155373335777216	0.41260466212469726	0.020050826939833937
524.37	228.82	0.01529912139844798	0.00401467337744768	0.3597121390980123	0.017991083522942732
750.473684210526	229.315789473684	0.14399328662082936	-0	0.5586533445959944	0.08439780044452423
465.566265060241	29.5421686746988	0.037359466958289116	-0	1.1207228466925674	0.057488208490441166
194.5	229.657894736842	0.02280788373653232	0.024069900458243733	0.5559020950515751	0.027047092614489107
243.393939393939	230.545454545455	0.06121683781495768	0.0023054690901974555	0.25355601235918873	0.03978466351532404
312.946428571429	230.125	0.1272731128471162	0.033132730575995036	0.4537536852352485	0.029704118105804696
490.909090909091	231.113636363636	0.027931565261005598	7.656516277277154e-4	0.29641108681827716	0.012314107988573386
41.8	229.527272727273	0.03544718269199681	0.009013004959906815	0.5250639638232566	0.018320386453771598
162.467289719626	230.635514018692	0.05210767178152284	-0	0.361691669077616	0.0416511390803981
547	230.285714285714	0.12733568469882278	0.01516094333515433	0.4241060525010047	0.011777168726439108
627	229.328125	0.029862306344057628	0.012777805829705753	0.4226225924511669	0.030963447346667068
655.160714285714	229.25	0.07047510571847433	0.009821299416771973	0.36812336660805367	0.020813569317185733
765.022727272727	231.272727272727	0.10477299266982149	0.03010970529778597	0.49314781443465616	0.030132161729218867
601.30985915493	27.6056338028169	0.07893861710692608	0.5528529404650987	1.2630789864522203	0.05084781117253053
49.1694915254237	232.389830508475	0.048937653697829014	-0	0.4261226176777921	0.010553761045607072
220.916666666667	230.25	0.061053238889848614	0.016309159284926624	0.29804068512961157	0.032090865908427475
459.933333333333	231.6	0.09208765788258681	1.647376844437056e-4	0.48627446734770996	0.04864168447901051
472.960784313726	230.686274509804	0.12726761133819106	0.007249677473218734	0.32766519398421845	0.023614834951356502
553.478260869565	230	0.003952044258949883	-0	0.27897383716555607	-0
578.695652173913	230.913043478261	0.21454755974954126	0.02710659478335952	0.29338230639181734	0.04286631813631602
770.769230769231	231.646153846154	0.11150122663454039	0.0076783566736367435	0.35549489412662727	0.05454715935099044
174.9375	230.96875	0.041603047596260954	-0	0.3174271359657382	0.010976184215879634
187.204081632653	229.857142857143	0.05816560803022843	0.01309054230359324	1.0198104079199215	0.04155106085653064
336.625	229.291666666667	0.0213110409873335	0.00836569994467215	0.31127820292392283	0.012907342779618101
667.8	27.4588235294118	0.06157692756070451	0.08121120020574196	1.7170778530231698	0.07874200587548746
362.371134020619	231.845360824742	0.058120463795160796	0.008565999531288237	0.3263522272661476	0.03945157981119109
375.109375	229.65625	0.050889687214997106	0.0015528805916490498	0.3684863534402148	0.02169030518367046
400.087378640777	230.368932038835	0.052910642780933964	0.005646138354788244	0.2870637521960723	0.02032483918081306
465.597402597403	231.571428571429	0.0968898724917636	0.008537540437695354	0.3609144279613546	0.034773367711277564
515.254901960784	233.294117647059	0.028616111660318792	0.005429687675627414	0.4031167352649472	0.01852614580095399
571.032608695652	231.141304347826	0.10825499301088704	0.027181294172629728	0.2559083991985175	0.03330825741692972
645.123287671233	231.780821917808	0.08294821874429525	-0	0.36574546102137295	0.01603635405323726
694.483870967742	230.08064516129	0.11307881163614932	-0	0.44011066605334226	0.03408639744931899
708.631067961165	231.310679611651	0.06849595256147617	0.010163591504626398	0.3459978845822841	0.06087359313832719
745.666666666667	232.282051282051	0.04677582147919583	0.0033415757655829684	0.5875647287360765	0.02292178963280512
770.625	27	0.0555104414385052	0.291350013660188	1.2567274810320739	0.06558805605101263
181.283018867925	231.924528301887	0.023203027314409982	0.036260568440436916	0.5154852428683895	0.01993827703018117
261.245614035088	232.052631578947	0.038446664763935476	-0	0.3132080585857561	0.03315024315493857
755.04	231.78	0.18795306004064422	-0	0.34306383908089366	0.046648734620735495
132.894736842105	231.421052631579	0.0334326920326561	0.012863816156868475	0.33812488603125557	0.030316818318753484
344.048780487805	232.609756097561	0.04956720924950987	-0	0.2974520254037052	0.005486010340488896
537.605769230769	233.596153846154	0.062145446725577785	0.0057903697627260395	0.27426088877839083	0.027373239050191473
595.213114754098	231.868852459016	0.030170399571469407	0.008701229473835264	0.28975798029832883	0.03922856123798579
115.047619047619	231.5	0.06937325466323944	0.027410385228601127	0.3764477014364269	0.047661006338720516
287.2	232.566666666667	0.0125482177536484	-0	0.2791665539737896	0.014181233763629375
442.448529411765	232.654411764706	0.015282607702338172	0.0035676339623375904	0.3378567712105272	0.017784342445981486
26.5384615384615	28.0769230769231	0.006264624065199709	0.15044898040633406	1.084846342789638	0.0637309841142007
671.208333333333	233.541666666667	0.13031098251306247	-0	0.3765432953916596	0.06743886699185228
58.5217391304348	231.391304347826	0.0557488450037569	-0	0.3862687272947677	0.0555470971343825
126.79012345679	233.83950617284	0.037585507858967866	0.01343055084191034	0.33167883364122863	0.009584034029526432
168.90625	233.4375	0.042226056624399974	-0	0.41201835895462174	0.0037013233205555355
328.47191011236	233.292134831461	0.027740260167788175	-0	0.39425543115418343	0.025377741397307096
408.318181818182	232.090909090909	0.012790885519439167	0.025813173506873142	0.16207279464155075	0.0028290866981416345
636.866666666667	233.066666666667	0.054279490314831744	-0	0.3064474566622865	0.05119333608712909
663.855263157895	232.368421052632	0.03956628342474873	-0	0.33586394819968807	0.02406028206041171
716.5	233.5	0.09918930310819137	0.015496533188331265	0.22610918442767097	0.009023178426639343
92.7101449275362	233.768115942029	0.09767215668145582	0.01556875896764803	0.5063573989822625	0.01509254720276343
146.509803921569	25.656862745098	0.09466834151841466	0.08781882733958872	1.561979780044492	0.056292573099971946
151.246575342466	232.315068493151	0.056857799231177134	1.698119151377515e-4	0.4230471027246379	0.016792861932951604
252.685185185185	233.166666666667	0.02939092800082482	0.004255529641451478	0.3721509308548476	0.02101785656640568
297.029411764706	233.470588235294	0.032367299608712034	-0	0.3704021332098746	0.009561586054479654
480.090909090909	234.090909090909	0.08359077799397675	0.010914546635963297	0.23604819746201483	0.03041471369094568
619.121212121212	233.530303030303	0.04082770776961141	0.002672782244849213	0.38299776995983265	0.03449649613727296
208.283783783784	233.202702702703	0.03435830207750002	-0	0.26100619756272836	0.01754250411593653
217.48275862069	233.103448275862	0.02343580929825232	0.012731548248526736	0.3316612645256889	0.025473450269605954
727.196078431373	234.117647058824	0.19934630302383288	0.0017568290414092468	0.30879201310461135	0.030682223522185484
735.054945054945	232.538461538462	0.10350372662572974	0.005238768388055064	0.4139991997968459	0.03245883971111966
32.4789915966387	234.109243697479	0.03389695512318729	0.009855641617709167	0.49135318434697106	0.014965556308784217
516.927536231884	30.6521739130435	0.06981081859626363	0.006378684899431861	1.3361921037658606	0.06868817392002093
73.1408450704225	233.56338028169	0.05760738795594145	0.007439210945594735	0.41739974017045717	0.01746472395359569
136.888888888889	235.355555555556	0.02538526112184369	-0	0.4056333828576303	0.03154476250985974
452.157142857143	234.714285714286	0.012443004396724326	0.014298181668781992	0.3882919343764826	0.021132735528036895
526.833333333333	234.333333333333	0.06453539138251317	-0	0.5607263574821442	0.0781315714590669
530.903846153846	234.923076923077	0.0328511578506772	0.04489239210960231	0.3046019501348886	0.02089192649164167
143.4125	234.1375	0.06465292951681785	-0	0.4497023711610063	0.0039464388108208974
227.38961038961	234.623376623377	0.03564161737549857	0.0036401758344519228	0.22111965388469612	-0
547.73417721519	235.759493670886	0.09651955397068566	0.011032504852240629	0.4310211281094065	0.014231253603152359
557.085714285714	234.885714285714	0.088767812358031	0.0032792248300552228	0.3820248791563518	0.020474568306198027
700.583333333333	235.8	0.0491224499543008	-0	0.44950676814153273	0.017391694526652707
644.783132530121	31.0240963855422	0.064141146908979485	0.009631571682231211	1.4112647548992365	0.09439645060537975
57.0188679245283	235.943396226415	0.05404457944843225	0.004165523537389203	0.29272118857381113	0.006317190774260584
66.6666666666667	236.119047619048	0.06191954646340108	-0	0.3196368132144951	0.009889707673363963
175.181818181818	236.590909090909	0.007016314538053754	0.021561058339414747	0.25592613451977747	0.020711136312594254
198.202898550725	235.913043478261	0.03122657901425976	0.005005717587517074	0.27239534560760975	0.010049470459830298
305.53488372093	233.941860465116	0.021292118440300635	0.004911797520316629	0.3282038237119203	0.006209115293165584
382.877777777778	233.711111111111	0.028832768118359782	7.265192633910328e-4	0.2917448217881735	0.010376642429672253
401.676470588235	236.823529411765	0.08682217060891854	0.004340061219667272	0.3228169006939825	0.012951600672278095
422.526315789474	234.842105263158	0.0029252470489001896	0.024705624452348387	0.2826340550393129	0.00804659002922208
601.274509803922	235.980392156863	0.04765673915081882	0.025622273631329805	0.286750720436321	0.034435764585023995
652.430379746836	235.962025316456	0.05688268076667221	0.005419863906547191	0.35628419744608164	0.021811652021730906
205.333333333333	1.5	0.08389833593294468	-0	1.7727514826957445	0.05841165971034889
10.4367088607595	28.8544303797468	0.03838656163143701	0.14729584176164576	1.0790735542359058	0.08722727632813557
688.705357142857	235.651785714286	0.09171464600176141	0.011171630934728354	0.5316143916737185	0.04600634621107829
720.972972972973	235.702702702703	0.16754782189206582	-0	0.34435530279959464	0.04294385634307849
108.611111111111	237.875	0.02141090486464703	-0	0.5701587761169054	0.013233770333039789
221.217391304348	236.478260869565	0.08480596324470539	-0	0.2017750582373725	0.005767446490828749
369.754098360656	237.934426229508	0.017321799830883187	0.007706837968342496	0.3293743412377031	0.05885719686226066
524.233333333333	237.45	0.016673544501963133	-0	0.42698213965610904	0.020653201921822864
580.1	236.766666666667	0.05083788244879379	0.037116267314847406	0.4001354383785287	0.004781425755845829
614.193548387097	236.935483870968	0.0883495359378752	0.011570866364606558	0.43738480408940567	0.04528333426747871
203.64	236.92	0.07584361755731465	0.02351556191885346	0.27912338632585926	0.029870409063391494
267.629213483146	235.033707865169	0.025117010874646642	0.013455097321839606	0.24720463731773834	0.010630995253731484
157.96875	29.90625	0.010853228870994741	0.11967031132548277	1.0783274196082773	0.06037142344276198
394.833333333333	237.361111111111	-0	-0	0.4851401257696699	0.009149119347188966
410.121212121212	236.69696969697	0.0273365337828347	-0	0.25949097278085387	0.005083832019528892
416.597222222222	234.25	0.03486176559575932	0.0026961493175049426	0.4908053683764529	0.03472676105564775
502.190476190476	236.178571428571	0.058954105680811754	0.01045497066835277	0.3195933515495922	0.032524391794935686
680.535714285714	237.5	0.029246061769866865	-0	0.2241549318672406	0.040075558089366546
42.3230769230769	237.6	0.08438560100524778	0.004398054649237626	0.37293297604379927	0.01146198162977304
100.492063492064	236.825396825397	0.008294315211614788	-0	0.4171175017482519	0.006573938045962148
192.225352112676	238.591549295775	0.04088306889711555	-0	0.34275864338140516	0.019987087735169714
291.416666666667	238.125	0.05557493726111379	0.003182112559303301	0.21561550725576262	0.006734810750509633
472.349206349206	237.587301587302	0.09950418407584996	-0	0.32319040245758934	0.031086723288264756
730.192771084337	28.289156626506	0.0790577516423966	0.009328520626226796	1.467021182167259	0.08519165546960875
586.7875	236.975	0.1034147761829885	-0	0.3518984755853082	0.024604205416090763
592.923076923077	236.461538461538	-0	-0	0.35229173354963533	0.04580982980936374
759.027777777778	235.861111111111	0.08202482787595493	0.015613419649204372	0.5158866438431787	0.01816795875549863
772.666666666667	237.388888888889	0.14956639131722294	0.0016695466488640565	0.24002044294783212	0.04155787207638656
81.3028169014085	235.429577464789	0.07454084304412684	0.0015650718132873755	0.35498413391955	0.008947530990537692
116.984615384615	237.907692307692	0.04320872194417772	0.027670160755095218	0.29051096959470585	0.012527567395998217
314.671875	239.265625	0.045810488188416834	0.01681103525404991	0.3078811330296946	0.020118940525062776
429.613333333333	236.566666666667	0.014690464526855474	0.020112031015549505	0.30290798955052817	0.014835531701713577
486.807692307692	238.269230769231	0.13382699044766364	-0	0.3053942208298497	0.02672601230212346
675.884615384615	237.615384615385	0.15295205723047878	0.010346808985451763	0.3657725126749636	0.013741720383582061
30.2702702702703	31.5675675675676	0.06651151720129923	0.024049685339674713	1.6233827258107478	0.03884858410943448
712.142857142857	238.404761904762	0.032991029693065645	0.012791200326334873	0.30883084530664534	0.04421585772897397
150.244897959184	240.040816326531	0.05807529781211372	0.01722307377309746	0.4359519268381554	0.0310007180108046
183.463414634146	238	0.04680640587533952	-0	0.2886931079705116	0.033937311152202346
493.269230769231	239	0.07767460244689683	0.018362471758089253	0.33984579504011314	0.03358150989200227
629.177083333333	237.364583333333	0.056176616519044126	0.016263300842547936	0.31017986253360974	0.02630694199489586
283.77358490566	237.698113207547	0.08178761459827481	-0	0.3201289394277965	0.03519487668307201
389.576923076923	236.5	0.009119823338527918	4.211804264686054e-4	0.36707958928569634	0.006161571698540516
763.514285714286	238.171428571429	0.06984579822482628	-0	0.6047156445630222	0.02668351614671331
123.766666666667	239.3	0.026658084367335574	0.0010523928618012	0.25223822863694567	0.010599204286090373
158.21875	238.09375	0.031988188797236874	-0	0.39360602265905115	0.037414419014975615
251.854700854701	28.6410256410256	0.0850962913466493	0.18863294015748436	1.3241631754416665	0.09076414149651972
247.891891891892	239.27027027027	0.06241375090619731	0.002556737277317072	0.34405491890347994	0.011090466186807669
349.388349514563	238.368932038835	0.02599396889303472	0.010724007524611915	0.34499854124903595	0.013156192630452224
377.548076923077	241.355769230769	0.04521906914615313	-0	0.41361627111964283	0.020017597661254286
510.628205128205	239.641025641026	0.03275876330639822	-0	0.45053104630485047	0.03605902616088372
639	239.375	0.06906082217549148	-0	0.40615843014145	0.018451220943077683
751.098591549296	238.535211267606	0.05315275607610219	-0	0.5482854938306685	0.035183131793643
15.8484848484848	239.030303030303	0.016088079468328534	-0	0.3707025051811318	0.019751150537144466
22.2461538461538	239.169230769231	0.04098225173316056	0.03239430103445813	0.546863013511984	0.026658686391279874
458.105263157895	239.236842105263	0.03770155306132076	0.0088930785285718	0.4715235315595301	0.006271783409405202
741.955223880597	241.089552238806	0.07313576630057204	0.004954010599703313	0.5068787009342698	0.03959554646729227
608	30.4878048780488	0.07769029752843001	0.6388443681897884	1.2434329964377888	0.07035487528025636
331.1	239.55	0.03466014617161146	0.006237918022078422	0.39297623334438053	0.01141087093186518
662.833333333333	238.583333333333	0.030419625880586176	-0	0.34788220847279366	0.02779260133998268
88.5	240.411764705882	0.02881288701736513	-0	0.3989690547527046	-0
257.596774193548	240.483870967742	0.025105985263023104	-0	0.3414995157487628	0.013099307537309587
358.184210526316	241.157894736842	0.02107247099717854	0.008171064201373575	0.31658417442762543	-0
438.970588235294	241.279411764706	0.014120834632568212	-0	0.3334582564681807	0.009894901115343217
564.233333333333	239.455555555556	0.08890101253340442	0.009363214066802562	0.3703892593730974	0.006637304586889574
573.851063829787	238.744680851064	0.053226380327246685	0.014112220598134832	0.3288071732404977	0.07225144529698915
608.738095238095	240.726190476191	0.047900061576984274	0.020689128252703727	0.28460315251778395	0.0390023861367106
35.5294117647059	240.882352941176	0.0628814127692905	0.0028193126167862627	0.28279337530876064	-0
738.426966292135	30.3595505617978	0.07514835069049818	0.07442448106213072	1.4495050931055984	0.06282231865654192
70.0666666666667	241.233333333333	0.08071911555591187	0.0033749591043751395	0.507440836035439	0.021101744711241523
166.137931034483	239.827586206897	0.03769515637181575	5.585905589705688e-4	0.26177341212211447	0.024520987469794413
216.233009708738	241.291262135922	0.06227355009995422	0.0034475629294216945	0.3068955504981125	0.008900969060491135
596.245901639344	241.360655737705	0.04665177550658469	-0	0.3927595342600417	0.02341480171978706
82.8260869565217	242.652173913044	0.054540958206737385	0.03372098324366457	0.38544888508276265	0.033646536905944914
282.714285714286	243	0.010387506972954255	0.0038138780958796217	0.28354074773129606	-0
297.163265306122	241.816326530612	0.045079767856724844	8.204814838856083e-4	0.31751006631598	0.013837225900410201
387.446428571429	242.107142857143	0.027789269421497752	0.027537219744465827	0.4140173431750149	0.012027217968857685
418.7	242.066666666667	0.07814166517923449	0.01016116552829578	0.3472873507649688	-0
555.702702702703	244.675675675676	0.20891821576602526	0.01730977211412313	0.4121560452644518	0.017775253206669412
105.224489795918	31.6734693877551	0.09329153500570907	0.01986848364348357	0.5013903420012215	0.23451432235317674
650.403846153846	242.961538461538	0.05661058491275677	2.203396072777941e-4	0.29124663540216733	0.03438296715829496
63.0972222222222	242.444444444444	0.05749810217494631	0.021820839294854583	0.37240434815152695	0.024112942833151303
132.256756756757	241.945945945946	0.05463078392360967	6.246523571479043e-4	0.38109606485033637	0.009976312307364994
174.819444444444	241.513888888889	0.031109556984837278	0.010857177788697648	0.319285409746773	0.025158053289682635
236.587096774194	239.954838709677	0.037220198446477025	0.00217168126025082	0.2773943190254999	0.021000221314272566
323.965517241379	241.908045977012	0.01799197447516744	0.027722706617781638	0.6667479594077204	0.009586684593479307
339.19696969697	240.136363636364	0.023310667718233594	0.008479878275753226	0.3034696642343355	0.02808149645890838
657.967741935484	242.274193548387	0.116091056649108	-0	0.3357790406853548	0.02980289381118126
670.594594594595	242.756756756757	0.06225095035590135	0.010958107429631703	0.4311757369319469	0.034695584084474804
730.94	240.5	0.07932427145685285	0.0087734283951849	0.2940312797935874	0.014338957465785217
231.810344827586	29.9827586206897	0.030937127736131154	-0	1.406991508990218	0.035915432128616774
186.704545454545	244.715909090909	0.09888567005430969	0.019811374515090394	0.2828565543708225	0.03751045940813383
200.192307692308	243.346153846154	0.0614205845078101	0.0078093220466231945	0.19958050521895954	0.015043848805883168
207.521126760563	242.718309859155	0.06472997951995113	0.0018777975535672674	0.2964617763037432	0.03814764445486172
276.307692307692	239.547008547009	0.030860004386842638	0.0021753655356984204	0.24116656275771445	0.023960066220619504
395.957446808511	242.957446808511	0.07345044102749024	0.014723012930084807	0.3743686077381906	0.00813341525032932
516.883720930233	241.976744186047	0.035369578619303434	-0	0.40824798309626725	0.017297239020268876
545.546666666667	243.373333333333	0.02644382304442177	0.011579022888389525	0.32582415569784934	0.03486847818404437
620.824324324324	242.22972972973	0.045748482736130636	-0	0.37301217945036746	0.04987779088906032
705.973333333333	242.853333333333	0.08678140388889838	0.026005308953664312	0.4995761754725079	0.04604499054817106
224.711538461538	242.846153846154	0.12337674243182749	0.014964826739517517	0.3697507670696622	0.033143619012673
311.011235955056	33.5842696629214	0.029192099798905597	0.09912027119447482	1.5015723565637344	0.08344529308590089
267	242.473684210526	-0	-0	0.1733725578496724	0.044159401919556945
434.772727272727	244.318181818182	-0	-0	0.2542613580978052	0.01614362995555469
478.277227722772	243.069306930693	0.12484019821356092	-0	0.359390865246793	0.03571803136618658
535.981481481482	242.314814814815	0.016468516798014587	0.014225347533894563	0.3730886596239165	0.04706215453830203
570.939393939394	243.69696969697	0.05703111875228848	0.009535780900796854	0.3907435166713344	0.04042933467437248
757.065573770492	243.803278688525	0.05494154164391662	0.002749955476127289	0.3795322228120533	0.008210007205243815
767.986842105263	242.657894736842	0.09944137426539719	0.023460286021101416	0.35007087733528924	0.03830939707596348
28.8507462686567	243.388059701493	0.05534801250001478	0.02504441974314249	0.41290011480693434	0.010098819837363476
124.046875	244.671875	0.04704511083426656	0.012552642413272244	0.4583910760955204	0.010525929294448786
139.209677419355	244.306451612903	0.2573742614524984	0.015181551733918133	0.42024918390685173	0.00877425663624935
448.222222222222	3.09259259259259	0.10164988923705302	0.1848180455164634	1.435805590514708	0.03423373568647539
503.454545454545	30.5206611570248	0.05638367804123833	0.18043521642537777	1.4073133761843337	0.08003315286028106
497.822784810127	244.708860759494	0.08819196861940236	-0	0.23490656263112777	0.02383549551383175
522.255813953488	243.279069767442	0.021470689194927096	0.00890585113481114	0.34343137517906025	0.027110873012319604
643.476190476191	243.261904761905	0.11082350136658058	0.01292994036180452	0.4677636917296878	0.06263828787236629
678.836734693878	243.469387755102	0.06003055218626227	-0	0.3679143545856797	0.0225339237527573
11.1858974358974	244.442307692308	0.053248980801826856	-0	0.5433791165286244	0.0566471057234157
94.0958904109589	244.219178082192	0.03386462476627233	0.0014789381998093858	0.3384117156105187	0.022510915286554453
505.46511627907	244.860465116279	0.08298481584778016	0.014350960802958671	0.3148341849990082	0.028791899980201947
700.318181818182	244.636363636364	0.021242890148556296	0.006663039933060853	0.5684268797570019	0.0269625531299153
714.5	244.24	0.04027286064664533	-0	0.3255299407103467	0.059183089813698096
101.325	246.1625	0.0742417378969238	0.032462990870219956	0.3688401956898819	0.008523321806373845
678.594936708861	30.1772151898734	0.047635688767362794	0.04589548818992408	1.2084999700526828	0.07735372442083199
261.64	245.44	0.035275856338165504	0.0012030638218565443	0.28926084835869686	0.006423414709872433
304.358974358974	243.948717948718	0.023691017579390898	0.009190407160624213	0.17370542053773386	0.016168354128225395
413.2	244.96	0.028967360287847528	0.007136290032357991	0.35309263400245067	0.013967471861575327
461.291666666667	243.791666666667	0.05900078128732925	-0	0.5102166265026715	0.028431120933242713
663.810810810811	245.513513513514	0.07537079447405805	0.0167503090316136	0.27302188935981175	0.011262437970653167
685.809523809524	244.5	0.037257716887115655	-0	0.4041613397625419	0.054205003256401395
693.333333333333	243.423076923077	0.05147602104702837	0.032943124050958235	0.44139304099326365	0.029246134179132393
158.196078431373	245.774509803922	0.04873419644799452	0.00795088670597061	0.3714549762149607	0.018343800020816654
166.945454545455	246.890909090909	0.04636283684223607	-0	0.32694384350977296	0.027322415945622475
467.161290322581	243.806451612903	0.09295907684001314	-0	0.4172790573414175	0.013754648997332228
140.365853658537	31.0853658536585	0.05831612810280324	0.14872194299647146	1.0822353236071047	0.056614225628229806
528.756097560976	244.609756097561	0.01481134133163211	0.015996998665098208	0.36224897762818303	0.00839958716578623
579.056338028169	244.704225352113	0.06415821265175824	0.007039154453128058	0.3357731334081454	0.04068769020387646
588.363636363636	244.924242424242	0.057543708255104804	0.014392983452653227	0.2687752687755523	0.027694700463763808
723.218181818182	244.163636363636	0.07126797814243548	0.005206070416259209	0.3830847837941605	0.025129005432860375
36.2741935483871	245.935483870968	0.08093843163895409	0.019357785206755587	0.29508294562643755	0.010349831234589919
111.905982905983	246.547008547009	0.0491543769986642	0.007563411098949522	0.41004101010272614	0.009567155428384775
335.169811320755	246.207547169811	0.036584559662527105	0.002577201390814504	0.391703564085804	0.0413933843958614
348.625	245.15	-0	-0	0.20637210549150192	0.012902626901034782
364.463414634146	244.731707317073	0.12204108018097228	-0	0.22825620983160663	0.006960790450550582
55.1414141414141	244.242424242424	0.069962951038154	0.012523173665810843	0.3269451269859184	0.017867262073725416
271.928571428571	29.8035714285714	0.09937129247838375	0.013038048181497853	1.654295936246552	0.03766784024840562
145.787234042553	247.329787234043	0.07869534286346584	0.020848815659791423	0.42833467053737756	0.02585615996528666
249.491803278689	246.311475409836	0.10370603387826206	-0	0.3384995306851616	0.014296559414982526
269.661290322581	246.903225806452	0.020521998919518464	0.0014998770809002554	0.21104765081720694	0.007139057621156004
403.445544554455	244.732673267327	0.04538371614280616	0.0031517863561012823	0.33628757393870873	0.027532295269464834
45.5819672131148	245.532786885246	0.08217781621117125	2.8401381887739728e-5	0.37694043393459875	0.031165824783374436
72.8823529411765	245.823529411765	0.03371456809447401	0.011706272886758644	0.35896450344053393	0.015207074579814182
78.1818181818182	246.454545454546	0.059764765446102146	0.019441638201876804	0.572628478965448	0.017351997354341994
87.6923076923077	246.653846153846	0.018284505192352266	-0	0.3268883780467168	0.021144630652835745
567.45	246.95	0.12991468184366808	0.005756929496532504	0.3907911959420256	0.03598596920020245
606.132075471698	246.849056603774	0.08702846292982595	0.007113822602059882	0.2839136739671008	0.012364824818356499
532.566666666667	30.1666666666667	0.0402199219704513	0.08758357249414234	1.5904813337396924	0.050522062553924864
82.5185185185185	247.333333333333	0.017602980923723362	0.01987324910170229	0.36399598028661184	0.02614028514146832
427.706896551724	247.120689655172	0.05223956206355775	0.004494673589003656	0.32064035919555556	0.026551309773479095
734.033333333333	247.35	0.04782563297285686	-0	0.40356070632977536	0.018290187328123732
561.547169811321	248.377358490566	0.19231714561927382	0.012043613788752882	0.3124841794734063	0.018874020275444024
599.05	247.8	0.045068993633795386	0.008045617691272268	0.3723233427682217	0.0715701352784875
209.777777777778	248.777777777778	0.07649768285199395	0.015420444057977635	0.2761942987592207	0.004077305692128607
309.236842105263	248.342105263158	0.035620083289888124	-0	0.34099915068821574	0.019717340579891322
436.253968253968	249.587301587302	0.025009922126688528	0.03470809926208397	0.49327905091208635	0.02184830310675866
488.524390243902	247.268292682927	0.028943151202742205	-0	0.315402015288886	0.023069704411078203
169.764705882353	250.294117647059	0.001358083824824286	0.008948699326884095	0.4294293706107112	0.026145702536250044
686.895348837209	30.9302325581395	0.04411367568555433	0.09019599689987011	1.3241522484234114	0.07421481321215802
242.34375	248.375	0.12187395530485248	0.014915316146201653	0.2779685630209778	0.008297320989761547
343.8	249.1	0.04091544422878132	5.860852467771419e-4	0.3976401550130854	0.012655141614449169
377.318181818182	249.727272727273	0.030837240117396116	-0	0.3173888384701226	0.015619305162794162
461.823529411765	248.823529411765	0.004872894785272682	0.026117480306310486	0.33773839680490025	0.046721535571188445
537.843373493976	249.759036144578	0.052675734429193787	4.559705233092702e-4	0.32181427123262424	0.025249357742763084
743.272727272727	248	0.07405012068229931	0.01963627924817941	0.37865775873748886	0.015459273149093934
22.953125	249.25	0.03852471936274712	0.005971504408698628	0.4134439905142919	0.020510500559100038
176.820512820513	249.230769230769	0.028430090968907706	0.00907380179500765	0.3643698992873278	0.03117968680748138
448.539906103286	248.478873239437	0.024128669917285555	0.007341496930963693	0.3598108132625108	0.009474072886276427
631.297101449275	248.007246376812	0.07093739050775538	-0	0.4072570868844005	0.04335548163234509
718.56	30.44	0.03112350020103217	0.04568263695967453	1.6469364384193637	0.08157541024111936
644	250.173076923077	0.09750334027977633	0.013101068129231582	0.34901826752545484	0.03915909151649591
757.6	249.65	0.11283882852068695	0.008786764889239048	0.3161982741846994	0.03680146324708461
771.625	248.65625	0.012761022002720961	0.014027980858126225	0.5468400882348913	0.04557113198468824
227.5	249.370967741936	0.049912156413218035	0.003765207236367374	0.327969261984799	0.035521917947868444
235.478260869565	249.130434782609	0.08726242005890436	-0	0.425171904380641	0.030164472396833304
287.510067114094	248.436241610738	0.016634956427050332	-0	0.3224189516603041	0.011885580064205934
327.927419354839	253.024193548387	0.021702075203378014	0.0037669349251931226	0.3216246367808926	0.010723474722619416
369.282608695652	249.934782608696	0.03266954763551724	0.002911421216824174	0.3165788905625654	0.02033062105373135
406.266666666667	250.333333333333	0.0051489549374408115	0.01029541660220244	0.2744201517356513	0.042605157170823776
473.108108108108	251.261261261261	0.033630216157142345	0.005141359306932694	0.2639247759592685	0.019085918322989587
746.547619047619	29.4047619047619	0.14392260710360216	0.08733834145967742	1.6012205441126701	0.046598705445682
511.25974025974	249.805194805195	0.03804869860989914	0.0059930547735415375	0.2881237527598488	0.017048618484840548
572.975609756098	249.829268292683	0.04787509280577665	0.005438693908995386	0.29399772972178334	0.012920149567591596
696.769230769231	250.430769230769	0.14876947726294365	-0	0.387109641167487	0.05302531541567278
124.815789473684	249.763157894737	0.07990418915410588	-0	0.3544680420805607	0.021722849884646966
297.866666666667	250.013333333333	0.007131047633455606	-0	0.29385350371614144	0.02172966947213287
316.983957219251	254.16577540107	0.024199593775394535	0.005416678117428005	0.38177609327842266	0.009793933451486027
387.112359550562	249.966292134832	0.058571638941491665	-0	0.30546256123921967	0.006051257338046711
407.816	254.784	0.019240057718635913	0.006806521572861427	0.3313889959451486	0.008937679198014317
457.135135135135	249.918918918919	0.018984204616373894	-0	0.3122298016344376	0.03369359886008222
521.070175438597	250	0.07313456918802602	0.0010557566131869885	0.41806217406758606	0.036415724725650286
759.540540540541	31.2297297297297	0.1161902049792521	0.0819536343991701	1.3525532034165269	0.07785405795466374
617.25	249.379310344828	0.049845279276268584	0.01345997322626004	0.3359002351115831	0.036433843411392164
654.157894736842	249.859649122807	0.12473257627759798	-0	0.2831491679823989	0.06346741950854054
681.545454545455	250.5	0.11317925526000493	-0	0.39519835858988367	0.05476984655519062
65.0111111111111	252.111111111111	0.034889589694809826	0.028104571739565844	0.3544945009107213	0.02460972416985325
195.469230769231	250.084615384615	0.023747920180766685	0.0035974681699070224	0.4274909461001574	0.014231280096395531
204.714285714286	249.214285714286	0.03597657732397102	0.011490757539553068	0.34661905177936486	0.0066367662793037074
256.588235294118	250.529411764706	0.01123461200330179	0.004647243419811051	0.35562990816643086	0.016871921328697435
356.817757009346	252.799065420561	0.024641842250015096	0.00600676614055181	0.35019251320209527	0.008539992614857115
528.551724137931	251.034482758621	0.08116611318039217	2.6317212081438356e-4	0.30236201516773686	0.03468143521485593
588	249.826086956522	0.02179387859132993	0.015504743420546873	0.2529334676031292	0.08948970542362378
151.635294117647	34.2352941176471	0.12362276007754298	0.058790833794446454	1.4598724075327512	0.06048692907859823
751.537313432836	250.402985074627	0.08225409961255808	-0	0.42715149889692655	0.02164934415138509
232.909090909091	252.090909090909	0.07545569969638186	0.01509365768313841	0.3166084008249463	-0
396.98717948718	251.628205128205	0.010631443440394704	0.010754590916962892	0.29057963505936185	0.02781690212552038
672.09375	251.739583333333	0.043884335125658425	0.004428483437086777	0.31860095071554134	0.048078959705917676
745.192307692308	251.615384615385	0.058646850527851145	-0	0.3410058898468973	0.0080229823027297
763.648351648352	251.21978021978	0.07188639397160211	-0	0.42925166311709667	0.024045122579434
54.671875	252.46875	0.04171996697265267	0.002064320120919565	0.2583512937796821	0.01259948523485012
94.1304347826087	252.855072463768	0.05910739678651428	0.0053956196354442735	0.409418583397532	0.028589556627911888
217.918918918919	251.22972972973	0.08449163440281891	0.016528294647408945	0.2962595665986872	0.009977526357832039
274.409090909091	252.636363636364	0.02725992418539786	0.0017092312724762712	0.3442439515765449	0.021523589446551725
217.527027027027	1.91891891891892	0.02671796779331629	0.42665146572600177	1.5161813409548266	0.10386438950147231
539.206896551724	2	0.04970043107253389	0.20359244162165507	1.2173432989095552	0.0756924747775537
203.780487804878	32.219512195122	0.04522807075945589	0.10049486066196608	1.1173547303338744	0.07973876005201655
705.267857142857	251.339285714286	0.12036606098325565	-0	0.4646578468247411	0.07367256577167353
713.115942028986	250.869565217391	0.04264324120025162	0.01392021987102362	0.279000036637533	0.037844978572144465
420.977777777778	250.888888888889	0.030878570557771316	0.009802866679678347	0.29196465055881554	0.01773138825595828
688.428571428571	252.238095238095	0.07368734775195229	-0	0.5127789219418768	0.02709398701230712
36.6222222222222	253.622222222222	0.0529314808860768	0.015115596542557327	0.37248953395650963	0.007559726305490775
75.75	253.53125	0.06393851102361754	-0	0.41631044197861505	0.01290407126789766
148.863636363636	252.272727272727	0.021520194490631403	0.008827975700385376	0.5969885295217318	-0
497.401960784314	253.274509803922	0.05973316613883762	0.007972482223257919	0.3200653636116038	0.027558308932693162
510.863636363636	253.454545454545	0.06186009685729389	-0	0.28747342023761713	0.016848196318078854
549.67	250.62	0.0484236503549163	-0	0.25145102530096985	0.03523180832240854
511.1875	32	0.07361237947616321	0.014059752375518353	1.6491890618864664	0.04354246379512038
581.793103448276	252.103448275862	0.04972872582888744	0.027393020086617436	0.24265283758672893	0.030780923966509142
728.582089552239	252.65671641791	0.04104346784033555	-0	0.5293899414071511	0.02643645210357277
47.1363636363636	254.113636363636	0.05487507289913533	0.008474963102582668	0.32514874396223153	-0
85.3015873015873	253.476190476191	0.05773786312281993	0.011048944926195415	0.5171247924298821	0.019800922351111794
154.1875	252.5	0.056933799875398004	-0	0.3468243514470412	-0
484.5375	253.45	0.028437750827412168	0.005060467904679716	0.2915016521706203	0.03869495524626479
11.5666666666667	252.666666666667	0.08224196074924062	-0	0.33400876955606734	0.007095598198003269
205.810810810811	253.945945945946	0.035482838178150865	0.025371100661625984	0.3436763795242883	0.008447451883611812
265.403846153846	254.365384615385	0.03854931469814877	0.004751678258173368	0.19629225086926405	0.006481775258380341
718.381818181818	254.290909090909	0.04735231601760821	0.022099701761290606	0.30996196739396464	0.006355680213907879
47.6111111111111	31.3055555555556	0.027906071049244224	-0	0.8296666932079043	0.02562422032213995
737.44	254.02	0.050521698526843045	-0	0.35221575974542296	0.02886804324312458
246.727272727273	254.909090909091	0.024953165591445878	0.005100115441700751	0.38046496332796614	0.033073349650949393
603.65306122449	253.204081632653	0.06723794830719497	-0	0.5762338711775247	0.035315298836565895
661.576086956522	253.217391304348	0.05383133198450425	0.004925136214172643	0.29054351810821727	0.04220249516285539
2.59375	253.09375	0.11440391784414392	0.0032543721759767	0.41885740660853393	0.07278668766253332
566.842105263158	254	0.09655577889897125	-0	0.43834510682640915	0.033080758500830774
772.833333333333	253.666666666667	0.047908441345384814	0.013877762458520917	0.4173126142002443	0.044327309596922736
20.2054794520548	257.493150684932	0.045958297915694564	-0	0.3788406121972119	0.015147174130818416
281.6	255.857142857143	0.01598279993940782	0.02584403119657504	0.3180439268416171	0.006464879883817652
391.810810810811	255.945945945946	0.048666149854595483	-0	0.29362492720259736	0.021674438932304304
260.68	32.04	0.05231553901374619	0.04973361905270433	1.06654990171029	0.07214313879414032
427.36	255.83	-0	0.002303894547625575	0.2832926066410851	0.011408638768580583
459.932038834952	258.669902912621	0.01945866665718108	0.006792165342126573	0.23780110992974562	0.012782358748783508
593.258064516129	254.645161290323	0.09148902838603333	0.013046608369639568	0.3642386933382516	0.04250171339254721
28.43	255.08	0.03761754836935942	0.003647138081713899	0.3287750920716327	0.02677898618235223
119.903846153846	253.846153846154	0.04226398812094214	0.005141555989363379	0.3168040355908602	0.015945481362284887
130.404494382022	253.179775280899	0.04105726133685074	0.02136819687203025	0.37679110406806166	0.018645378009020934
186.705882352941	255.117647058824	0.03394425557739267	0.02285135265445754	0.3192012854525927	0.013062473435859893
575.607843137255	256.196078431373	0.024725978989258064	-0	0.25047594133545237	0.04874973045785537
701.84375	255.4375	0.06272278229905277	-0	0.5478362193295089	0.031609368187858526
159.421052631579	255.526315789474	0.05597990776430904	0.005230496747284244	0.4313421004232426	0.028109936587483415
539.131386861314	34.3065693430657	0.0554045652377531	0.022976121539708388	1.261140808235351	2.430583186143666
305.589473684211	255.631578947368	0.019518051907876574	0.014883909815260957	0.375714388767343	-0
336.358974358974	256.119658119658	0.02018798949441944	0.004320685567251591	0.27832631993853746	0.036388408242416015
584.475	257.65	0.03598897874997774	0.016517269096557742	0.36439832078834966	0.037326597085403666
609.368421052632	255.842105263158	0.04158102949081065	0.0051400514495898286	0.4541333709572437	0.03654013229925906
113.734375	255.6875	0.04692974982104112	0.013153144153271734	0.39816949761549997	0.019116770968703192
166.207547169811	256.150943396226	0.0333822408808303	0.004808485366845707	0.3346380032520779	0.018283314977381133
180.296610169492	259.474576271186	0.04418428946362577	0.011148120873383559	0.3578386454443514	0.024444326452883854
414.716981132076	256.622641509434	-0	-0	0.24665972323908142	0.00948312690780589
519.677419354839	256.935483870968	0.019204831348244356	0.01590143700014578	0.2563109973922642	0.010802697009683079
532.083333333333	256.104166666667	0.05521665293350504	0.00938279220515412	0.14972125721781965	0.01343297670293831
551.7	34.0055555555556	0.04105778624881602	0.06419240900784985	0.967862221291189	1.8904310143085543
542.591549295775	257.352112676056	0.06945918973700656	0.019194665018778895	0.191948181667822	0.0385303077354644
549.666666666667	258.388888888889	0.08649322419726449	0.022385962055149155	0.35480624397886257	-0
618.333333333333	256.041666666667	0.06577284929348493	0.011059508882085777	0.41994693615771683	0.05200184890506492
629.615384615385	256.410256410256	0.1080235363423061	-0	0.27120976483708004	0.03281306224713355
745.173076923077	257.288461538462	0.05350348311187668	-0	0.49005428721911215	0.009408245397149063
149.793650793651	257.587301587302	0.02704233682741572	0.004193502652034855	0.2869382560601398	0.013164183971504593
202.918918918919	257.459459459459	0.0427851360658771	0.006968278813343653	0.3877210538115165	0.005559044308734602
224.27380952381	257.619047619048	0.014238341715621343	-0	0.37632659418352776	0.009348987709564764
290.161904761905	258.609523809524	0.03265006032070587	0.002984651286974743	0.31879910299702074	0.006590179559514489
510.636363636364	257.727272727273	0.014533657203198285	-0	0.21386744517720163	0.027633758747020735
591.873015873016	32.5396825396825	0.04621725577997498	0.00932051702589174	1.5119346644203735	0.037404457197501746
769.810344827586	257.206896551724	0.03394060520839858	0.010547321839608813	0.4682761560404429	0.03786037165044289
40.2222222222222	258.380952380952	0.05689600448325804	0.004953106735830646	0.857845940907169	0.02228679264155851
124	259.357142857143	0.013699217242131741	0.028585974794650325	0.22927377054647505	0.04127390379148143
195.673469387755	258.061224489796	0.035485629136732276	-0	0.3656786180984402	0.018460721704363595
235.491228070175	256.21052631579	0.06958571260806397	-0	0.26236387436085085	0.012459784487113369
640.838709677419	257.112903225806	0.18316276987764268	-0	0.31792968308597713	0.044715347281988234
753.21568627451	257.098039215686	0.09674275734265113	-0	0.45896655139492665	0.043842827074701066
9.64912280701754	258.736842105263	0.06440850568458203	0.0016595118659802237	0.3144949509185478	0.015416905486273681
103.993055555556	257.173611111111	0.047272649565175254	0.008259052014966857	0.3484717643498383	0.009571766740090758
381.046875	258.0625	0.018755818277238184	-0	0.37667814467599553	0.015636186717487215
128.615384615385	35.125	0.09790686931004144	0.11281585234335756	1.5209470461815058	0.03845772221170912
501.613333333333	258.826666666667	0.032650828452241605	-0	0.21990137515397642	0.017523967166392634
623.483870967742	258.193548387097	0.043591950282250075	0.00175581986889845	0.3541027179615452	0.03633502646206589
725.227272727273	256.954545454545	0.060004655244581415	0.018418472738194944	0.25206419261470403	-0
467.053191489362	260.425531914894	0.052567381985859654	-0	-0	0.015732588215398233
558.170454545455	256.931818181818	0.05665678134704551	0.008640074018383612	0.2841913891821556	0.035158370022157125
567.780487804878	260.170731707317	0.08861563931068361	-0	0.2683561854106422	0.03359123983925282
632.603448275862	260.310344827586	0.05915512122794304	0.004662008987957546	0.5011749311233299	0.0322253383485572
2.87037037037037	262.111111111111	0.11172965618292567	-0	0.33733430907745693	0.0024439548300568366
172.396226415094	258.207547169811	0.04936627724544131	0.001190119749041254	0.3407556952474987	0.024929681337328535
213.582278481013	257.113924050633	0.05015514460935831	0.004839069701295409	0.3109138356155803	0.014629206198399521
304.404761904762	35.5	0.1631075924615804	0.13969920610518938	1.8563337418961592	0.05216412674957248
242.5	258.888888888889	0.045566260193968866	0.015010720633866189	0.3617257628121819	0.01759063454000957
474.159090909091	259.363636363636	0.008614374752414574	-0	0.3121122585706604	0.006688285266346692
662.262295081967	260.377049180328	0.10539694267216687	0.012939968496783597	0.4093869384470149	0.030852571701293425
449.222222222222	259.761904761905	0.010108546660732418	3.8552959696471596e-4	0.34112944243000987	0.01646814905778301
652.27380952381	258.833333333333	0.13098965654470526	7.069204070099647e-4	0.33271087923291764	0.03085048428468411
683.098591549296	258.676056338028	0.04132332056542475	0.0036966281288570916	0.4080310203858524	0.009686786884742029
765.045454545455	259.818181818182	0.03510522600178046	0.012776330995031698	0.361684415758755	0.03748575396865632
55.8918918918919	260.171171171171	0.023878228798895045	0.006042507635863587	0.3584117720792837	0.012357315958776125
66.775	259.125	0.03425479846910186	0.016393523116372183	0.4467123590330625	0.01263188057460431
254.258992805755	260	0.02060192756597429	0.00841282245568341	0.3952727567003505	0.014626170760623274
489.916279069767	33.9116279069768	0.03361101449993136	0.2336658570128492	0.953763690735419	0.495362948966767
264.846153846154	260.205128205128	0.031019209011018258	0.04045838997937101	0.42940681006677184	0.03189110512917455
346.139344262295	260.245901639344	0.004482421336066087	0.015490665381029821	0.29163000251167515	0.005469547275200008
691.283582089552	258.641791044776	0.02723094833736425	-0	0.26534045078281676	0.022751422976306036
696.813953488372	260.139534883721	0.037897151741254416	-0	0.31662492238711915	0.02438536774199917
705.397058823529	261.279411764706	0.05676288206692747	-0	0.4198896409819351	0.036938845873016005
720.684931506849	261.301369863014	0.09901612092013957	-0	0.43990635711188647	-0
759.010416666667	261.791666666667	0.02842204092495263	-0	0.4797889449768365	0.04025260717377459
45.6190476190476	261.52380952381	0.019895381453778938	0.008674504890893863	0.36033122882092333	0.020136825606201766
130.558823529412	259.852941176471	0.01386104779593164	0.00316182398105795	0.2551812968823173	0.009397849277401131
370.619883040936	262.391812865497	0.021142074143607303	1.5301657459463648e-4	0.24569708337861063	0.017405334796122263
545.150943396227	3.94339622641509	0.053704842390243396	0.2787721514110894	1.4815877977712801	0.11575692221626831
526.326530612245	35.9863945578231	0.0399279168467651	0.030833586693180922	1.1911254347880567	1.9535965461527396
394.324324324324	259.918918918919	0.04085372115312795	-0	0.1745119728936555	0.014218721230871161
446.064748201439	264.748201438849	0.019360649190020736	0.006398364970100868	0.3920581032385588	0.010879246633164481
88.8924731182796	260.47311827957	0.03130755945562841	-0	0.3855994807481947	0.020588829063105395
729.855555555556	262.266666666667	0.05199337325655195	-0	0.4586576278085261	0.026132517191225113
73.9381443298969	262.113402061856	0.02283684475627347	0.020661651992062293	0.31576277421384047	0.01343231713903082
141.122302158273	258.611510791367	0.03701468861012716	-0	0.32612085641943145	0.010774202383203813
231.547368421053	263.852631578947	0.03630466855528991	0.007321991465744173	0.574608697680104	0.008250052292420278
298.255319148936	261.170212765957	0.014153366447833042	-0	0.20104820852281993	0.010599078674495317
422.325	262.8625	0.005608222834278898	-0	0.30593524321140253	3.343960499638342e-4
525.669117647059	263.727941176471	0.03131057123941888	0.005987135455980809	0.2475039852807878	0.019542726386104065
660.092592592593	32.037037037037	0.06818631277880678	0.059661753724939724	1.7104072360816076	0.05671886739521538
638.052631578947	262.921052631579	0.05809965084739193	0.007105154631172542	0.3174793315293717	0.06104971694573413
31.8301886792453	261.792452830189	0.04447851020415437	-0	0.3160088207121404	0.022929735746750255
239.4	263.7	0.008391080795856539	-0	0.37160536542467487	0.020409196380947004
388.222222222222	262.31746031746	0.022007262382526174	0.00807994570392811	0.25478871567520883	0.0015609434247001613
411.555555555556	264.049382716049	-0	0.01403156795518076	0.4040234076437775	0.010852413786776123
431.567567567568	262.108108108108	0.006789243407987742	0.008320412068176764	0.2827932353242383	0.017406251837709007
535.898305084746	262.271186440678	0.03832007372835067	0.008187081589825488	0.25185324224398925	0.029447534309743006
588.949152542373	262.559322033898	0.10826581813458212	-0	0.4501433237493237	0.022912750079616198
609.628571428571	262.228571428572	0.02542991100958759	-0	0.33124277437711147	0.058869620070270155
16.4561403508772	262.684210526316	0.027949507439004432	0.008008518924482807	0.33207599679470584	0.00766285504137734
7.07228915662651	37.0361445783133	0.13963924606778397	0.12293736294228273	2.0950176516651724	0.0752139936207072
116.205479452055	263.58904109589	0.037064560130755084	-0	0.39486518081206695	0.0068739432733907644
168.589743589744	264.307692307692	0.08902538913739562	-0	0.41642768174369293	0.0022670173697452133
278.274725274725	261.714285714286	0.03230559429426315	-0	0.3195501505756963	0.003371547118863372
482.030927835052	262.164948453608	0.009573119188306726	-0	0.35651633663144533	0.010084335425430496
490.107692307692	262.492307692308	0.03241605904608603	-0	0.22383777904879806	0.017589173944571844
603.56338028169	262.30985915493	0.04908902213175529	-0	0.37262278201925336	0.04594878333348055
614.952380952381	261.214285714286	0.05444284525680107	-0	0.2817402136868812	0.010294656978448854
122.392857142857	264.357142857143	0.04533444328456134	-0	0.321251760542437	-0
152.655172413793	266.241379310345	0.038180426972161764	-0	0.2392420047681605	0.017198724997281017
162.054545454545	263.254545454545	0.02281158642853122	0.033762870961292886	0.3192618611234795	0.0318672219576277
24.8125	33.8333333333333	0.04879637129830874	-0	1.4011288957360066	0.05666371087444678
558.707547169811	265.764150943396	0.09997317671729825	0.001032782423828306	0.3043030711899587	0.021522201153595096
672.358490566038	261.264150943396	0.0496195533782714	-0	0.35923385450882417	0.028105240147026103
596.980392156863	262.882352941177	0.0637353438612679	0.0012393728438538287	0.3801394466063633	0.012121631716912676
711.734939759036	263.084337349398	0.14195245912792845	-0	0.40980711456250385	0.018744611659998037
136.074074074074	263.092592592593	0.025282046608153714	-0	0.2866692151501444	0.00551400726402633
209.369565217391	263.021739130435	0.07176160394385618	-0	0.32500079980684204	0.022158909639686628
216.4	263.8	0.039588134309151354	-0	0.2751621122891279	0.005997318837670764
435.394736842105	267.013157894737	0.029094489233625852	0.010880730614774984	0.3836024004389712	0.0157719602062325
546.464285714286	263.678571428571	0.12798499683545644	-0	0.24966406552532555	0.00251185536804525
188.444444444444	265.833333333333	0.06448626049584961	-0	0.25098609242927034	0.03534229156865686
116.208333333333	29.6083333333333	0.07085883760819638	-0	1.3880907203663653	0.09625660664250058
574.007246376812	266.275362318841	0.029375381084071832	0.030483334218715345	0.5320745205249755	0.028068393554368763
645.681818181818	264.151515151515	0.02345773211678348	0.006491179153851185	0.4265409114562852	0.020811687095216445
693.5	264.8	0.017158278420413377	0.01767041013521444	0.15724471585352667	0.027205939610143944
102.479452054795	266.780821917808	0.05871518235324507	0.007886673349948598	0.2545035128694667	0.003747947830855976
383.875	266.767857142857	0.023715639592799355	-0	0.26673403502079857	0.0033540107926544336
620.353846153846	265.569230769231	0.07893156125069989	-0	0.31068622490820746	0.036595450330780904
650.666666666667	265.380952380952	0.059790066940837175	-0	0.4022381345246429	0.057886077234033884
63.7441860465116	265.651162790698	0.038987058269957416	0.012336060091645932	0.3751873214669379	0.0025423929176481732
80.6060606060606	264.666666666667	0.04205254036861433	-0	0.29207847964144956	0.03860690312842594
222.157407407407	268.527777777778	0.027576108560627692	0.010053515614719335	0.18714935506943137	0.013359359806078372
297.36	35.2533333333333	0.15945384141710842	0.017366027389794772	1.1473721294805344	0.045069292642705594
247.096774193548	267.629032258065	0.01993782320000771	0.003094328359484513	0.3249271392121259	0.018927258924607625
566.301886792453	268	0.04473331830181137	-0	0.5254784118973198	0.016846960865591874
740.777777777778	262.322222222222	0.025744020015566214	0.01259479228767365	0.38473606357166673	0.03303559001162743
751.205128205128	264.74358974359	0.027478265487089048	0.03001555804944315	0.4344589843362634	0.03797670706156022
109.358974358974	266.897435897436	0.036810369771726	0.021085089390396532	0.3630294923799029	0.027195852161700625
213.614035087719	269.543859649123	0.02294459482945736	0.010512044187441213	0.29958225718843945	0.008914091430920435
319.923913043478	263.836956521739	0.019960841016560003	0.005378850790418431	0.21215392639156577	0.012571135832292106
474.454545454545	266.883116883117	0.104639332438791	-0	0.20961012801107545	0.037472903389277314
656.363636363636	265.5	0.06768630800394884	0.008741213567409981	0.38268440290908856	0.008015627891379537
95.1044776119403	266.298507462687	0.05212054073198529	0.020377887010623576	0.36647562090698527	0.012072733482288753
477.149253731343	34.9751243781095	0.03065592272022796	0.060053267347155624	0.9298809878229942	0.5895016299347511
127.963636363636	266.654545454545	0.0390922758568211	0.01590013810914504	0.3642165721007824	0.018938742555481752
271.027397260274	264.493150684932	0.038688609376112015	-0	0.3248235240569225	0.008812216540328276
537.40350877193	268.105263157895	0.04552535480917304	0.005354788828683456	0.1948599581601153	0.007239067626280957
37.1219512195122	265.829268292683	0.049402813501810236	-0	0.6100963266791827	0.01887794596557804
582.238095238095	267.380952380952	0.02839362042551357	0.019459626089660134	0.4532979673535305	0.04248633572438891
48.9333333333333	268.026666666667	0.04189471092338246	0.016865358976528886	0.34504757908462713	0.007095700656147044
135.01724137931	269.913793103448	0.05920373845735308	0.013237518664739517	0.3648385065946294	0.0011714247086273858
199.605882352941	266.358823529412	0.05019448632696842	0.002644787101982861	0.3295024125849953	0.019800281707562442
398.0625	266.75	0.010644359195258083	-0	0.19716212842624464	0.0031757717231518474
627.25	268.333333333333	0.057748573955059744	0.022943196607530542	0.36007582358591006	0.03860995375287431
730.941176470588	35.4705882352941	0.12613725879395196	-0	1.4930601761175948	0.062033150755866684
640.25	268	0.08173900567222722	0.0036996796404069284	0.22470290483777486	0.03387774132735375
698.986666666667	267.2	0.04877762152175863	0.004676342611081489	0.3762930677173022	0.023865059521409847
178.459770114943	268.793103448276	0.04241030497665381	0.02053135267887888	0.33886780555290114	0.005564911907458656
331.91095890411	268.849315068493	0.007744638433103702	0.00488030214855629	0.29609954189065985	0.0038590255106863928
716.833333333333	268.616666666667	0.04039952123181955	0.00522388663159518	0.29468414668722215	0.007089573257007617
746	269.568965517241	0.014555900607737414	-0	0.4152363779551651	0.008214370099576455
768.992424242424	268.363636363636	0.03547705800133503	0.004130839063187041	0.5029802234172491	0.02367394144300885
19.5263157894737	268.605263157895	0.056192237013386465	0.01039618180527094	0.21863949309841024	0.054148078482177175
405.893617021277	271.170212765957	0.02101568921059757	0.011541233490966403	0.21696384196871668	0.005678601954119754
550.725490196079	268.372549019608	0.06840530414326124	-0	0.30910751503834083	0.017805324298671557
39.7672413793103	33.6637931034483	0.06066111010534149	0.046592645417225076	1.623284042596762	0.05814713017759294
601.875	269.475	0.006261297296758392	0.01102959343545733	0.3630106484709895	0.011691861874195469
11.2659574468085	268.542553191489	0.04641656958501015	0.0017863398936870428	0.36701065255608306	0.008442316321114805
28.4126984126984	268.095238095238	0.05587583646930191	0.017644813192408855	0.31552365085886047	-0
259.576923076923	269.738461538462	0.03888307958320647	0.010390701495019831	0.39586626365821426	0.021421168811021796
655.619047619048	269.428571428571	0.03628020834505129	0.01229587205490574	0.48938456787784484	0.009117734105547719
689.506849315069	269.041095890411	0.021668377076111175	0.0018223201330208362	0.33925019956440744	0.014171399768682381
706.666666666667	271.407407407407	0.08708825609106802	-0	0.155035093793768	0.025065305082171998
3.16	269.98	0.020086507983816233	-0	0.2983879974225325	0.020439007107330945
57.0357142857143	270.202380952381	0.033579524999010284	-0	0.3199068723281387	0.015633586321810253
68.8620689655172	268.793103448276	0.02600706233250322	-0	0.26276656894905237	0.011414790816817871
570.886627906977	37.328488372093	0.045680564728742296	0.042852020780296506	1.043965917776603	0.6846951783682811
86.6197183098592	269.12676056338	0.04349516889567738	-0	0.3680659729128382	0.01806022942318974
171.087719298246	270.80701754386	0.12469179876257759	0.012461889514946353	0.3712650655327636	0.015734045595153692
288.546511627907	268.348837209302	0.014578744381199453	0.006287742705808048	0.24149682870192846	0.0017118926657794353
592.408163265306	269.163265306123	0.0038361911293533337	-0	0.20946483741822303	0.042283029973488734
634.326530612245	269.224489795918	0.06057456656791684	0.0077025655737225284	0.42235944403336995	0.0504670576458558
651.266666666667	269.666666666667	0.0075056275245576065	-0	0.3020866260547412	0.01474107637422605
664.576576576577	269.225225225225	0.058717732943900994	0.017070401022337957	0.3458701284836208	0.018665932913304005
683.51724137931	270.241379310345	0.06530300998939435	0.0015352859699738755	0.4683357686222199	0.021971667695251565
354.428571428571	269.408163265306	0.027960917377135686	0.012214364231478831	0.2733025396454182	0.004588389868719126
422.495238095238	271	0.0038567456288332354	0.010677058545220459	0.22059219722024148	0.007290440317512646
612.952380952381	2.33333333333333	0.1311185210703359	0.10492313663693517	1.2461627664787405	0.08943896380593754
631.072815533981	33.3252427184466	0.05660406064797913	0.09463600380227565	1.4467392794362097	0.0715124701052373
726.186666666667	270.786666666667	0.018586646253783656	0.012398408205824277	0.37267611797378547	0.02593539336784108
489.888888888889	271.222222222222	0.015461559291899496	0.039957386818359815	0.21463929092301132	-0
23.6764705882353	271.441176470588	0.052828506712711915	-0	0.3526908770650935	0.0019454760372902885
106.733333333333	271.966666666667	0.02214234763663164	-0	0.39179008940507365	0.014185101772883691
147.742857142857	271.371428571429	0.0624052538783096	-0	0.2173392077000124	-0
470.565217391304	272.152173913044	0.0732201126988483	0.004077581491623985	0.2521192340679658	0.010705547697937043
753.58	271.64	0.027807524847645128	2.4218418192037535e-4	0.43313004283405465	0.02297075089545914
36.9803921568627	271.705882352941	0.04043820701438289	-0	0.2892827840255744	0.013476678143397867
42.8888888888889	270.6	0.024411049704070046	-0	0.5748250585701359	0.0017163399881456726
122.235294117647	272.279411764706	0.07277196375286965	0.0055601303974058955	0.41087260495940486	-0
173.398601398601	35.0979020979021	0.07024883573959834	0.0561301293341467	1.4086711804617094	0.07868071532735152
127.384615384615	272.384615384615	0.054195121715457754	0.008063465776261049	0.16491479047204555	0.026877065730349738
142.413043478261	271.586956521739	0.03537270347578012	0.0027767453067709387	0.3899136872642405	-0
161.6	271.790909090909	0.021303630950193497	5.291789923049243e-4	0.42425791831386017	0.024357685643045926
677.755555555556	268.992592592593	0.036950122845209106	0.014195526797218517	0.3773256846589259	0.04091941908369603
736.460317460318	271.285714285714	0.021280620808495732	-0	0.3655467252022357	0.02011393518310588
77.4264705882353	272.992647058824	0.030152861343725353	-0	0.3286427216038096	0.015444240237057512
93.5423728813559	273.847457627119	0.06956908096477638	-0	0.28608623346103235	0.017781288338268
611.2	270.842105263158	0.06353738778518286	-0	0.3890987682154407	0.048980565332830385
761.204081632653	273.551020408163	0.039198646391927716	0.0037833875849564197	0.36775734600422133	0.018965530851747674
68.5769230769231	274.076923076923	0.009946379286028931	0.012179176919000527	0.22969336645422267	0.004516612352280473
321.654970760234	33.7719298245614	0.05917226845646961	0.6522930837988771	1.3202482050557425	0.07573169293216617
187.375	273.027777777778	0.07121858825894942	0.0012028824200589576	0.24596967052417196	0.0031593751585326417
265.214285714286	273	0.0260259431290605	-0	0.19423691869201387	0.003911617507432059
336.776119402985	274.641791044776	0.00545017868623171	0.013783660955489555	0.1987278945489758	0.013147643608043722
457.243243243243	273.027027027027	0.019546442331763805	0.01580443500671353	0.31315194292839627	0.010256586139873196
504.021052631579	273.031578947368	0.0195411910401018	-0	0.2995681091303262	0.003957027284064994
517.118881118881	273.524475524476	0.02733601887782933	-0	0.28618673821497526	0.010732667401417614
587.733333333333	275.188888888889	0.012234178838499983	-0	0.22953317215372082	0.004636002294421415
619.7875	274.7125	0.09683621056498552	0.007009158219618613	0.2675620610314454	0.031276274834508004
113.728571428571	273.728571428571	0.028861653828060566	0.009687065708004582	0.5428947181800798	0.022670824573788006
597.272727272727	274.681818181818	0.019849202829159304	0.004718649027926761	0.27924963361350635	0.019839063637913393
445.469387755102	40.7278911564626	0.03239181576969483	0.017826339466757376	0.48541698551810236	1.6016004144234053
647.596774193548	273.903225806452	0.04340165348736482	0.012080633207757143	0.32727564710213203	0.025383846104524266
237.090909090909	272.25974025974	0.021284385239638146	0.010230839348760632	0.3400631485731903	0.007495979916546089
249.846153846154	274	0.04119134849959667	0.02765558788899232	0.43837846224668703	0.057305972019247364
322.6	274.6	0.014348983135116403	0.025810699593111927	0.18626442220586756	0.01264119585193429
345.530864197531	274.79012345679	0.018488097194689627	0.0230731245900696	0.26766057650351816	0.009478681180782525
390.639344262295	272.491803278689	0.028084329952392004	0.006798744659390315	0.19210272446091958	0.01787673533074643
231.351851851852	274.277777777778	0.026209827993453113	0.017799520569054008	0.2099116679470147	0.013543042049527956
372.172413793103	274.931034482759	0.02003819477186987	0.013197945126734542	0.16211639466284283	0.0014695431260165711
463.025974025974	271.558441558442	0.021207835604127225	-0	0.3203026602447197	0.01868455030419482
482.167938931298	273.793893129771	0.07567525883141951	0.0013331897148263596	0.23693778206760033	0.021076936659536374
768.030534351145	35.3664122137405	0.0659900393929947	0.029083599409063233	1.2655722925368456	0.06452852910306354
720.75	275	0.037031851477549775	0.005303384104572402	0.1979677897442362	0.03465516097153965
31.2	275.333333333333	0.06527843838516308	0.027257838540982154	0.19509997153693057	0.015371189276481683
102	275.41935483871	-0	-0	0.427588051722621	0.01201683463503732
207.848837209302	274.558139534884	0.009705607799454435	1.8917973046265137e-4	0.21852249573394564	0.004426923879285564
311.595744680851	271.879432624113	0.03102223437120789	0.0025036670931512296	0.22475423704019298	0.0026015395883525225
495.352941176471	274.517647058824	0.03317391124690524	0.006039933174456506	0.3451976880336312	0.024043550257498825
696.716049382716	275.296296296296	0.04452473217640646	0.01560254703863119	0.2599650580855909	0.02376587193025844
62.8301886792453	275.094339622641	0.0015084911715041618	0.01880948800927728	0.18759115081826908	-0
7.02325581395349	276.023255813954	0.033004465421038374	0.009092321248756403	0.22633261135064603	0.002065310464376898
15.859375	276.640625	0.05142818599164485	0.0010056320077858633	0.23473365532109708	0.01850942657865625
268.276595744681	35.1489361702128	0.06660896056033185	-0	1.4577316660202169	0.07281009967556303
48.52	276.82	0.01416267084031698	-0	0.2517603713128876	0.008870454155645706
535.887640449438	276.247191011236	0.035625486590467985	-0	0.3378247071671191	0.03606346614532625
629.75	276.693181818182	0.040237598438270905	-0	0.3305924198376171	0.03221750023667398
656.405405405405	275.27027027027	0.030557216827063933	-0	0.3559631733786983	0.0122643715930643
773.4	274.2	-0	0.007389881678264445	0.30719009432662325	0.038544384647009676
178.666666666667	276.649122807018	0.03218995056668041	4.973771545547232e-4	0.4009744539393008	0.01669521924426445
244.638888888889	277.111111111111	0.01914813130888953	0.01220442065892482	0.2580475627039186	0.010964360369660146
392.415094339623	277.716981132076	0.009064161257154214	-0	0.21399839544776433	0.005698689489622364
413.58940397351	276.006622516556	0.04174608424513552	0.009241392577146249	0.20980267806336783	0.05566087796794479
671.388888888889	276.472222222222	0.029920636465296694	0.022908363647315712	0.2655865156462128	0.008884523757122518
285.53591160221	34.0331491712707	0.051530197909286084	0.0997739348752643	1.4464838265675692	0.054822013384151644
713.830769230769	276.492307692308	0.029440061400017887	0.011383989200896737	0.30189693519219624	0.02841124559474627
745.927272727273	276.527272727273	0.022765351014109387	-0	0.30873248316362645	0.0338610371779253
56.7741935483871	279.177419354839	0.007179471617516046	0.011399849264735857	0.24381254782063577	0.008921456246545913
440.42	276.526666666667	0.011225787582506816	0.0026022581479042016	0.34971432178031264	0.012007592202084914
119.216216216216	277.540540540541	0.06807661460875827	-0	0.3021331127269327	0.009102649863054096
146.41935483871	276.838709677419	0.10059285683080037	-0	0.39543869628401196	0.022586265067674773
361.761904761905	277.198412698413	0.023405369232142353	0.007345999477638638	0.1847365826178491	0.010702610342284542
725.066666666667	277.6	0.03385974349742156	-0	0.2338648510343505	0.03965773941640628
686.484210526316	278.452631578947	0.016477129748324017	-0	0.30920842656913083	0.03343038071143765
24.0161290322581	278.629032258065	0.04614941300419826	0.012189175705424542	0.2788264957283773	-0
616.93125	35.2625	0.07399733160119709	0.018484339813861893	1.5340610131300716	0.06786394347097635
107.571428571429	279.464285714286	0.04797565931027954	-0	0.4980020534512455	0.044912329688545506
130.673913043478	278.304347826087	0.039821754991958225	0.011740038944107014	0.3895417735274702	0.013922656310426607
138.793650793651	278.52380952381	0.009513971249614239	-0	0.3049949655529896	0.010869147184717839
225.558441558442	278.571428571429	0.022217541473326514	-0	0.34058317297679863	0.025620820658652985
457.423076923077	277.923076923077	0.007515584337112422	0.030606627835737525	0.3105531897835727	0.005292609545961194
508.818181818182	279.818181818182	0.011221287900608968	-0	0.26207390653958845	0.014389086140559492
545.30612244898	279.020408163265	0.061348884344032295	0.010476379273346194	0.20607871480461623	0.04493621159141234
639.421686746988	279.114457831325	0.05645055151504087	-0	0.3070353246197358	0.03636640883822627
755.444444444445	279.015873015873	0.01843166102399909	0.002032839212991075	0.4240066192452575	0.027812586095831968
32.7948717948718	281.923076923077	0.09558459272822356	0.002481425496536616	0.2997119288188077	0.005093228066925259
713.700854700855	34.4700854700855	0.05198411613181306	0.06848839816136928	1.3533926377148375	0.06219799885165201
160.047619047619	278.777777777778	0.023080687391985374	0.020157518562331903	0.267467090356365	0.030839489726948853
380.614864864865	276.222972972973	0.0140056382082972	0.017583619323257173	0.22743663880484483	0.013091733743812983
528.550724637681	276.652173913044	0.02728364023825327	-0	0.33736761089794276	0.004030854713150299
610.931972789116	280.714285714286	0.02374873774332831	0.019727740221781	0.2629745041101774	0.01733603352530231
1.70731707317073	278.268292682927	0.03230033805177905	0.01472552783613462	0.2570108524989441	0.012739412729914794
84.8536585365854	280.024390243902	8.661398415776287e-4	0.0010712196098743292	0.28618747083459306	0.01546261063795589
466.223140495868	280.421487603306	0.02706480675018846	0.014238711993915245	0.21708084453458368	0.002993602796152291
600.967741935484	280.725806451613	0.011069909019318314	7.444135167156082e-4	0.13587475715102398	0.008661253526985633
39.025974025974	280.272727272727	0.030987634536869202	-0	0.3203076431357435	0.007718100961061605
100.258064516129	281.596774193548	0.035598979738353236	0.015862498135034323	0.2667002437911704	0.00459721117841475
161.111111111111	36.4320987654321	0.06333182418563539	0.1526469762889981	1.438818492968642	0.04863987399812997
206.529411764706	281.794117647059	0.07904534563973932	0.015584522462042234	0.20235999471564425	0.014729706453643642
218.393939393939	279.530303030303	0.010995277265029399	-0	0.24697448233643832	0.009483093443297962
665.670212765958	280.478723404255	0.007358279108414677	-0	0.27361045102906884	0.014577402178139385
233.053571428571	281.732142857143	0.0351610590289	0.0045470692900556635	0.2617482195132489	0.00946470414467474
424.698717948718	283.198717948718	0.022069278613756477	1.2175938892254976e-4	0.2319554347032837	0.013017972690931398
478.733333333333	281.666666666667	0.05125156137029453	-0	0.19364254102711614	0.01045657498336732
486.145833333333	280.5	0.10943392722169176	0.004634891442698516	0.24154528949764775	0.025736903470258594
647.857142857143	282.238095238095	0.006078409737161559	0.005612528233824444	0.16565503362146108	0.02991268050588518
655.582089552239	281.731343283582	0.007631052649030078	0.0112141847839052	0.2165659692951049	0.02585637863016475
67.1041666666667	282.986111111111	0.0358283278684997	0.019228504489600236	0.3013843354073745	0.006629617043352164
556.25	2.425	0.03392433489523213	0.14658275638076826	1.3254963051959272	0.0938352183863249
211.22972972973	33.1621621621622	0.08773017527561987	0.051255247097154046	1.2029749369360863	0.07383141278388088
179.344827586207	282.310344827586	0.06057589487144639	-0	0.3640804065659714	0.017888484638237615
496	281.694444444444	0.07853492234914351	0.019556646542517025	0.35498128777250104	0.015317081062926506
516.093023255814	280.232558139535	0.028472009063272165	0.009448325925811612	0.3540316925592914	0.022513272055552216
678.55737704918	280.377049180328	0.013379925836951799	0.003884744612059227	0.2564550288778135	0.03769280945062684
195.23417721519	279.639240506329	0.03447782037360072	0.018388350881937344	0.33483953759374646	0.016331992047936134
451.844155844156	281.181818181818	0.00900951571195969	1.3169141336805013e-4	0.2693629661575826	0.0063373610069774895
720.296875	282.59375	0.032553504110167816	0.009623996576354415	0.4172730048954605	0.02992775153663976
77.8260869565217	281.739130434783	0.030032640558300683	-0	0.22262911230101742	0.006520377156868969
92.9347826086957	281.771739130435	0.02350313707545881	0.006300286884721191	0.315476637104631	0.011663636521036691
170.9375	280.7375	0.02856661191979042	0.01666444325124339	0.34024899751947557	0.026275932070427332
334.704347826087	32.7826086956522	0.02898645911936956	0.03180321601420058	0.8249409530259136	0.08393624072996299
306.811188811189	281.734265734266	0.015357072739504265	0.0024328295129059834	0.24045296408472666	0.005421753266558425
731.112	281.808	0.019365427509777895	-0	0.32009868495841715	0.020713160898449642
769.741379310345	281.775862068966	0.013288270887148542	0.0014227670979460108	0.3113501763779393	0.013209555055363526
153.461538461538	281.492307692308	0.030290391005023887	0.009693565715151915	0.22011170829176271	0.029387559052835282
202.613636363636	283.522727272727	0.0443313370656662	-0	0.21433262099589967	0.04971280042709245
520.24	283.24	0.020643730232868075	-0	0.2651252968062886	0.005195363733295365
525.026315789474	283.236842105263	0.012502785715045938	0.024051692619422256	0.28524722354581383	0.016763463750235283
12.9473684210526	282.368421052632	0.06817587709866889	-0	0.20283653270073423	0.013232881612100117
185.745098039216	284.147058823529	0.029941897883715266	-0	0.27643934049242896	0.011982816594970249
287.478260869565	283.333333333333	0.057378253884502566	-0	0.35751948366734493	0.006035657804399318
184.04641350211	41.0928270042194	0.11820414344651467	0.31530345739711335	1.6493042258726165	0.054410141902614055
623.710843373494	283.771084337349	0.05355017256016559	0.004430725412692456	0.24546218550927937	0.02874397325184517
703.866666666667	281.85	0.01797488222572035	-0	0.30494411096126384	0.021672735564565476
710.6	282.163636363636	0.019704887469739762	0.0012633047719666207	0.47053788046771555	0.0249391173280315
44.8648648648649	282.783783783784	0.018575711366670928	0.01316985299282191	0.26938274535278456	0.00892403334776961
147.164179104478	283.358208955224	0.03091545355984364	0.004451425435554153	0.4105929374379203	0.00674739677735495
163.015625	284.71875	0.045973272186077906	0.019181798135160726	0.2116694548125879	0.06688102782422584
296.637931034483	283.465517241379	0.04114608033873332	0.0010190141496200747	0.22152807044562584	-0
369.202247191011	283.258426966292	0.01896326606627255	0.005569831041504476	0.25098759662576636	0.004385640216698815
538.735294117647	283.323529411765	0.06074084545012736	0.007999897316200457	0.28852001916454056	0.04973887470442667
740.224489795918	282.367346938776	0.024595766934625403	-0	0.33624097273051556	0.019606479294177602
226.040540540541	35.9864864864865	0.0424065702845017	0.03133244402117434	1.2725814314875257	0.06498342640069595
749.261363636364	283.954545454545	0.013835036656140456	0.007672616218653519	0.31759489230768934	0.017674907637711172
123.361904761905	284.971428571429	0.058815358912597863	0.013090550409915233	0.42619168993605805	0.006784352210241669
213.238095238095	285.342857142857	0.03651618027806973	-0	0.24186097745835636	0.03000087050239683
531.792452830189	285.830188679245	0.03665480641136619	-0	0.2550991948872206	0.014331148919867026
113.831168831169	284.493506493507	0.02710928574460782	0.007147750503195818	0.30906373904061185	0.010636024256837262
320.242857142857	283.721428571429	0.026399426930431458	0.0099249193284852745	0.22205257861607414	0.015621008348251727
343.175257731959	284.185567010309	0.028194004304338622	0.005863245337097535	0.16727356802484045	0.010203162364938631
562.805970149254	284.567164179104	0.028252561762663303	0.022641920169238768	0.30287630055460507	0.016491925231980488
353.553191489362	284.659574468085	0.012911154547998722	0.00684728752021311	0.1760214856053329	0.009485776304658923
471.474576271186	284.949152542373	0.03345384923101259	-0	0.35567188930871746	0.007234932614754312
508.384615384615	37.6410256410256	0.048775392604723314	0.3115620475726079	0.6007118080058446	0.8095326974847451
511.434782608696	284.608695652174	0.029094347152229392	-0	0.4942740584710307	0.014347197662339885
544.770833333333	285.145833333333	0.0338936175850245	0.007756153491169223	0.2476403033522567	0.015304896912156061
630.485714285714	286.028571428571	0.06945782353662618	-0	0.25772133901208394	0.009405469914214783
6.2520325203252	286.113821138211	0.01636180844592623	0.0017414577459734814	0.3301948744127497	0.017047606007226834
402.78021978022	285.846153846154	0.013972294574835287	0.004714322021074916	0.24366230732885702	0.01925551178036938
436.360465116279	285.732558139535	0.025520889607135618	0.002756491569330045	0.3567228860224776	0.005489721282836619
672.016949152542	285.932203389831	0.004620187582547557	-0	0.15954480064283647	0.02662415936235521
484.076923076923	287.030769230769	0.06619545833247809	-0	0.30121480325188354	0.011561862961369808
16.8181818181818	287.030303030303	0.030691894601190647	0.02457122639574487	0.3426077833381923	0.005616475388146994
41.0645161290323	287.290322580645	0.008222635037540406	0.02854830499350527	0.4383441711204379	0.008312101303596064
724.75	35.6153846153846	0.08715544944152241	-0	1.6749937082733428	0.0476717588967807
51.5393258426966	285.808988764045	0.03137614005973571	-0	0.36224434013857726	0.012261333421386052
222.605263157895	286.263157894737	0.04022380950763205	-0	0.23273143732342905	0.012598529757562446
279.896551724138	286.603448275862	0.020292612172272493	0.0018091236632329442	0.2237764996758677	0.005868382847843299
412.975308641975	286.765432098765	0.02520984874076348	0.0029330001547069533	0.24760555337515538	0.02145113809542172
503.41	287.22	0.06349603876432268	0.01036607430043854	0.3398071928214719	0.015006979220040673
22.2926829268293	287.439024390244	0.028868416756636615	-0	0.16962015446570208	0.008196296175489165
301.885714285714	291.471428571429	0.023287095290219186	0.011852765885576586	0.2699122595382068	0.003930884746396271
568.837837837838	287.432432432432	0.07561567109075634	-0	0.3938289907656569	0.007145959624377653
697.763888888889	287.083333333333	0.012418055257038471	0.018515132791843556	0.32056718628023434	0.013159653119096284
760.881578947369	286.855263157895	0.03707160537140268	-0	0.3821310473256449	0.01667698085486432
744.36559139785	37.1505376344086	0.022450571452758906	0.2151377300833973	1.1825115316725172	0.07470219050397182
29	287.85393258427	0.06022172811398393	0.0116262320850109	0.2696091541452211	0.012433503681414748
371.72	288.42	0.03239193058219781	0.01044607053134285	0.21406685107818282	-0
384.994444444444	287.161111111111	0.008884117411866295	0.01830696278398511	0.3154759478612338	0.010302796483248026
450.75	288.895833333333	0.018549799933213786	-0	0.24303502064109145	0.026400934629478783
704.166666666667	288.333333333333	0.01077796464648737	0.0016393629628775647	0.22971384638386017	0.03875041026344087
137.31884057971	288.463768115942	0.027319237839564265	0.00771277925193793	0.3330430518253749	0.014373675155443588
333.603174603175	285.984126984127	0.02822662354000995	0.00291009135426887	0.22466457770781034	0.009625418963987265
556.5	287.454545454545	0.005372283318100359	0.04636999859196774	0.358427938475092	0.006413968881391534
725.814814814815	288.407407407407	0.01942173326072467	-0	0.34359700341907823	0.06259892022490812
168.179104477612	289.208955223881	0.07439097547587144	0.011517984562605152	0.27542153718678625	0.03607223839797331
345.230769230769	36.5897435897436	0.03778348984577721	0.019616082917802227	0.5351015688234139	0.036693726369988064
177.471698113208	288.283018867925	0.06796870402238439	0.0038770963670305865	0.3513120107729123	0.004928873941558875
270.854545454545	289.109090909091	0.03893900104634275	0.00476057352041761	0.1402845342270407	0.010100175895500782
515.404494382022	289.325842696629	0.051908925095433996	0.0038848916407913403	0.47937381414321584	0.07338769083331746
537.695652173913	288.565217391304	0.03292121199735023	0.02150032782153757	0.21929589920354464	0.043038709101208036
713.375	288.375	0.0243434512950942	0.007612958245139507	0.41813916209832264	0.021129811234542422
84.7272727272727	290.11961722488	0.089422860115603	0.008898563253532324	0.25534474940597524	0.018095928666890318
105.362068965517	288.224137931035	0.05418175363920998	0.009866133873858728	0.43377930049175323	0.04382838920478436
459.504504504505	289.495495495496	0.022233577577396267	0.0018874315123562683	0.24070935848786992	0.002207512633688829
491.171171171171	290.027027027027	0.043136476616416855	0.011115268840481252	0.2561876880302935	0.016801950377286334
524.741935483871	288.741935483871	0.007603361923184673	0.015852375808932666	0.2841419223784959	0.016420422547917535
651.631578947368	36.3092105263158	0.07421778812749408	0.045332830198881374	1.4134786331043947	0.07195025717311801
551.662162162162	287.810810810811	0.0748833819682134	9.902687663509552e-4	0.3305995627867754	0.024357900386637668
586.409090909091	290.348484848485	0.12331979641590932	0.018589846582363758	0.30334884188439803	0.03326481901484691
742.58064516129	289.225806451613	0.002785568119622117	0.03459432974029428	0.2471070870094721	0.012480235937515653
327	290.868421052632	0.016481995512835964	0.013502539008566843	0.21543493691066598	0.00480155149606938
444.372549019608	287.56862745098	0.021232427725021943	-0	0.3628314677874788	0.014145948227095853
680.977528089888	289.157303370787	0.012498263356247616	0.01071806220539296	0.18065138693576122	0.010164805493180112
768.263157894737	289.763157894737	0.03423737891163042	0.015902193930582523	0.41287624213054336	0.018117549800432946
200.962962962963	289.37037037037	0.07459574148015491	0.0409126911444308	0.23362529215036432	0.0205907416845914
476.094594594595	289.891891891892	0.016354655044331215	0.009687427551641448	0.4070152066997145	0.0065765152902245464
576.677777777778	291.961111111111	0.0831587871265854	0.005545827386863319	0.39395680980412034	0.02045214756122698
699.712121212121	37.0707070707071	0.05163070725376886	0.9909572040022289	1.8630076250693073	0.045731921220657584
668.5	290.447368421053	0.013977440950086482	0.010237367505522236	0.12996626679535278	0.020275993654003448
720	289.955555555556	0.02902505737973831	-0	0.28724956745784536	0.03445567352173782
34.6	290.3	0.1140989402511606	0.014100765492819474	0.2401866678370993	0.013746168898901978
429.6	289.533333333333	0.03147968072702135	-0	0.21378321978189693	0.004937260873885538
747.652173913044	290.478260869565	0.020275679169919566	0.010857780874431462	0.3360563142562607	0.019268850322960426
25	291	-0	-0	0.08936138071419032	-0
129.233333333333	291.066666666667	0.03112304043516467	0.008668242868044188	0.271094864464709	0.012358158818160348
144.793103448276	290.655172413793	0.1433596691627312	0.04865600127360551	0.28855906543636756	0.014241222130150359
194.315789473684	292.907894736842	0.012684211448078823	-0	0.2934406809145376	0.0030824726512576903
293.375	289.5	-0	0.003350738354341143	0.30528606286566967	0.003246836435229725
689.66265060241	3.21686746987952	0.0405120859536351	0.022374556816950157	1.5250599039904054	0.0930292733237704
275.279069767442	36	0.1574332913020936	0.020005189277485926	1.4676520318939965	0.03148031005627127
312.25	290.486111111111	0.01810868580579277	0.021200125243917834	0.23672764366978524	0.012937754920018267
347.061855670103	292.041237113402	0.016836344978207702	0.00963875556879723	0.22985041561500189	7.695163123814976e-4
542.7	291.033333333333	0.07337421530030816	-0	0.31198300286595726	0.022369373803065803
708.093023255814	291.906976744186	0.012959802473066556	0.010651204012333547	0.19199609906249454	0.04746787507851284
736.115942028986	290.304347826087	0.013414453828241737	-0	0.3134491963086687	0.07041734344110798
754.952380952381	291.603174603175	0.026412933043516246	-0	0.3055195864935396	0.027725807325673296
155.159509202454	292.877300613497	0.03578370673204366	0.012202350048010627	0.26957483897598933	0.025129083432746228
46.8148148148148	292.574074074074	0.025309602812430172	0.0023315314344877977	0.27892502431586036	0.009361901322709384
207.75	291.25	0.13219712817545834	0.011084492940155203	0.19332035504045803	0.010344419690921612
250.3	292.5	0.0072585227455027055	0.0070765907822035795	0.25711500505925566	0.025601808364550213
44.7857142857143	38.9047619047619	0.03802876524673419	-0	0.7212525492616346	0.027492183293544307
61.8636363636364	291.75	0.025926267225590195	0.013775821025245036	0.20621129087354986	0.012414194739486918
71.0370370370371	291.055555555556	0.07506337816633747	0.007370210282759905	0.27859212651876203	0.025372563528955432
285.585858585859	293.555555555556	0.04290733399726446	-0	0.31372650318035794	0.008809722322100493
395.464566929134	292.614173228346	0.028285816002805664	0.003984342838434845	0.20522879450123102	-0
534.760869565217	292.739130434783	0.19220109408905653	0.0035551874706817627	0.5186158805934995	0.002907727040420617
549.735294117647	293.529411764706	0.027008554233560855	0.018724417175957724	0.18973747203344682	0.0036982235549170173
562.71	293.33	0.053485448543943194	-0	0.32561787151263955	0.022061900952794374
658.430894308943	292.325203252033	0.03342984365235881	0.008741747883414119	0.25315629202193757	0.028997591879933365
97.8461538461539	292.141025641026	0.03190880694516086	0.0043291387094887	0.30115280179322546	0.027667455811044156
115.385964912281	292.105263157895	0.03356387853300981	-0	0.30146474234422593	0.003617505343069294
239.779069767442	37.093023255814	0.07322262649282912	0.023685846379671138	1.021437211674838	0.08857221521122739
361.034965034965	293.566433566434	0.016583770715676	0.0063639186109589515	0.2530806324979585	0.001781733916254423
525.366666666667	293.916666666667	0.027837602401996293	0.0027937666916341285	0.3641931454408027	0.04267284764436965
729.409836065574	293.950819672131	0.05822518221599466	0.003946474844211076	0.4031497518850202	0.05794401828672642
21.5277777777778	294.027777777778	0.09428391396818597	0.019996689919027463	0.1612506495287604	-0
266.130434782609	293.739130434783	0.03035223762840626	0.017513340797118096	0.3150769977684101	0.016785837904016828
276.090909090909	294.909090909091	0.041608737907432775	0.006212575303998703	0.44349338883846273	0.0055883328638323656
310.092783505155	297.639175257732	0.02085679042225013	7.48972509659504e-4	0.30668660724714586	0.0068020916149839255
441.611111111111	292.277777777778	0.01822673875705378	0.0030035607433718916	0.2935549362189057	0.00475212503240005
295.689655172414	293.965517241379	-0	-0	0.30362085079386886	-0
596.08904109589	293.828767123288	0.18091471567137643	0.009634180891507301	0.27203817249435314	0.01673269785901582
232.816666666667	39.1833333333333	0.05036432682791996	0.04727415627080214	0.6843134903853881	0.07270296653383902
449.388888888889	295.962962962963	0.02986718006405401	-0	0.2198079373005572	-0
467.595744680851	293.595744680851	0.04700408842748131	0.004780576355998926	0.3310336167998914	0.014688472293061425
627.082474226804	295.19587628866	0.02299618110365929	-0	0.27145902387042137	0.019021108916774002
741.736842105263	294.684210526316	0.10525047304172429	0.012403184582641308	0.569626523769749	0.018579746666330388
772.243243243243	294.567567567568	0.01796688459879717	0.02397428738049817	0.47043561092505864	0.04649550876570798
108.883333333333	295.333333333333	0.017642318700218367	-0	0.3440535058054454	0.007800360359798695
319.659574468085	294.936170212766	0.015749137674433734	0.013574359170074898	0.23352739448084112	-0
430.905263157895	295.357894736842	0.02865432941674581	0.006826969633753174	0.2613648913854539	0.015513603078590519
475.889908256881	297.412844036697	0.014849578986423424	0.0028009582681889993	0.3449087650964195	0.009310842648044815
38.6543209876543	294.913580246914	0.071030446368303607	0.028049674027267338	0.34534174092341485	7.692994233401015e-4
251.593984962406	37.9248120300752	0.11175104794856093	0.908957828145421	1.2428407822303371	0.058993454364868705
171.870967741936	294.989247311828	0.05671946428020881	-0	0.41560197590035575	0.021470096983351724
202.255813953488	297.383720930233	0.026689852581138433	-0	0.33661852873023723	0.009120216642685792
243.322222222222	294.011111111111	0.0201805199449496	-0	0.27539413852045147	0.011466585945690777
541.054054054054	296.567567567568	0.02369724137966498	0.0054277084237976765	0.21223422269987102	0.010034693253338684
714.088888888889	296.044444444444	0.022475838627819135	0.004334472679359389	0.421266895183049	0.027023171454461717
747.204819277108	297.518072289157	0.05112554981798231	-0	0.7027076621977822	0.014316076282697305
3.52577319587629	296.247422680412	0.033780106199574444	-0	0.28467350256716134	0.015483304489302808
102.617021276596	298.063829787234	0.008335965568712295	0.003437224277593215	0.2545894017620003	0.007199992674903724
372.866666666667	294.95	0.012923116917897697	9.711516417945139e-5	0.18456443696538843	0.012498032393145137
410.728260869565	296.304347826087	0.0064847328630164005	-0	0.2543032218239707	0.0031616963976175186
367.079365079365	36.4285714285714	0.04288735134041521	0.009277032044476798	0.33446239993184834	0.5327547770974437
546.829787234043	298.063829787234	0.04074311920575388	0.0043121932541876195	0.3305471682645484	0.011341656200017352
697.56	294.92	-0	-0	0.34465742979397235	0.026750946364616182
721.325	295.675	0.031054622914753763	0.015585761083690348	0.35190208125630873	0.041184965534019284
55.054794520548	295.753424657534	0.005623595137862361	0.020352905794366737	0.27137477209157024	0.013959776532078826
125.538461538462	295.897435897436	0.0362079758526171	0.012201944319309444	0.22983324424565896	0.03883658877205669
187.279069767442	295.186046511628	0.031288468106626624	0.0036219838731469138	0.231728911609822	-0
222.396825396825	296.777777777778	0.01843982960194893	0.009161860518164986	0.13850961668342945	0.02166874240349758
259.171641791045	296.89552238806	0.02646606238711122	-0	0.40744394785724014	0.01114209900450951
441.974137931035	299.879310344828	0.03577071972258719	0.006618175482745151	0.36302633188830696	0.010954641423126407
496.474452554745	297.583941605839	0.06331412982136508	0.015017564700217097	0.33948110024827205	0.01771599250513323
603.312056737589	39.0780141843972	0.05587250601283589	0.015023888867697158	1.35615584714211	0.08260300296434847
635.857142857143	296.142857142857	0.1528249780630303	-0	0.21290261081236844	0.0015326073157989914
648.065573770492	296.196721311475	0.010272443216761549	0.005451095270956907	0.31378851500990673	0.01575830348176231
669.088888888889	296.266666666667	0.02849461049696866	-0	0.34096352318015505	0.018254422222905357
691.636363636364	293.560606060606	0.023466929885641925	0.0010808212889254576	0.27084144169109164	0.02318345817453419
754.653846153846	298.115384615385	0.008721623318808335	-0	0.3656473098565563	0.005627999364582578
75.6619718309859	297.43661971831	0.038478845644327596	0.0014528249629123995	0.3044447779311349	0.011456310384858916
133.605263157895	296.421052631579	0.028391267188047773	-0	0.29041562280717537	0.013500344198703785
157.636363636364	297.363636363636	0.03158980409751101	0.02472782701158642	0.1309936057539835	0.049677603380187375
419.378640776699	297.194174757282	0.006268433307414368	0.006744250848832153	0.24227325309699793	0.011672546066608454
556.736842105263	295.789473684211	0.09467901509291593	0.012397678251425362	0.27268682427942975	0.010068278470882593
19.453125	39.3515625	0.08504806960445853	0.008373223761842689	1.2201595644245737	0.06709776988241949
677.013513513514	296	0.019286289136949217	0.014429816855678214	0.28846959740320943	0.01965366209456145
685.692307692308	296.980769230769	0.024026327723946	0.0037467099594465153	0.23382545634033156	0.012247937788027487
67.62	298.08	0.00565346923193776	0.019923761428474532	0.2691385007439405	0.004135706266811742
232.031578947368	297.389473684211	0.031481827319967445	0.005189023004389618	0.24092745699711166	0.008935469464491391
531.431818181818	298	0.017688943953608434	0.012538530023939157	0.40763653428634883	0.011835884145886795
611.456375838926	295.751677852349	0.05936054452153023	0.010996180813143231	0.18634349843985704	0.025656247390105805
658.298245614035	299.315789473684	0.04409913072098255	0.005546996592793954	0.5564813380074913	0.01699577715420583
291.444444444445	298.866666666667	0.022565376447104865	0.006401924267524211	0.23996704196129637	0.012419869619085372
299.042553191489	298.893617021277	0.03449528642153115	0.01533078030100093	0.2222538006561384	0.013883449125139061
389.89	299.62	0.03798605520579637	0.017441262207595305	0.3090443544432553	0.0057739962928541975
111.297872340426	38.5460992907801	0.05070264209307168	0.11136430114223267	1.1610744652723675	0.06798428765960227
462.607142857143	298.017857142857	0.05607511214167413	0.006639250495035074	0.31691210368386	0.014137987237146633
553.837837837838	299.054054054054	0.03270776400610894	0.010678729750000601	0.5577489262448725	0.009288970732279066
567.101449275362	298.985507246377	0.10464423155589164	-0	0.4902370646857015	0.012181441572697333
762.455445544554	298.168316831683	0.021352103637560155	0.009770817381800492	0.30835157607033004	0.030090450407175704
12.9594594594595	296.094594594595	0.03108785306004086	0.012460096879542316	0.2480679090590971	0.010476536512966726
18	298.466666666667	0.012406099848328023	-0	0.30811490126846275	-0
118.426470588235	298.794117647059	0.029230652521295843	-0	0.2927214243451925	0.029422343245548786
346.430656934307	298.70802919708	0.012552203835083335	0.017058141081716598	0.20417570816535124	0.009471724671890438
508.804347826087	296.684782608696	0.05039149245088314	-0	0.29235216690825677	0.023604551853341704
584.875	297.71875	0.15557832243523123	0.0137441164806672	0.2843756714573047	0.06739001016046908
501.285714285714	40.1428571428572	0.04397922043263966	0.031499918448972625	0.288640080545627	1.1498470712262823
727.375	299.125	-0	-0	0.42541242219646214	0.008951377522575913
149.328571428571	299.671428571429	0.01940159226568166	-0	0.271420380053908	0.003885204094668171
181.090909090909	298.974025974026	0.025756350065810927	0.011177941002507494	0.33651563320192446	0.01949825083327157
210.962025316456	298.784810126582	0.028884940927555964	0.02205306155876534	0.3104371259902987	0.012867965162556666
252.381818181818	299.218181818182	0.030336502271843726	0.006307687307984281	0.25039627786361784	0.005173257395044309
331.923076923077	298.74358974359	0.036740211012575956	2.38712935249467e-4	0.22099704178736412	0.005517216937932573
22.4	300.9	0.024790768655417166	-0	0.19031072854206238	0.011823581229735518
84.5652173913044	298.913043478261	0.04695207998699951	-0	0.2909850704588139	0.005163579219827312
140.414634146341	300.682926829268	0.03615052844547037	0.007562953485046617	0.24534993385154358	0.017722362038953377
426.672727272727	300.090909090909	0.007586728573360011	0.011220668507138683	0.2200699053014373	0.006039944778964914
429.765625	3.28125	0.032354840128366175	0.33172931829265906	1.3056979444445336	0.0384189327767858
661.965811965812	41.1538461538462	0.048595176861410405	0.08199856480524333	1.3650993296171763	0.08887680401557622
517.875	300.34375	0.06524207301542638	0.014990441119584518	0.4029271942478127	0.01763061718373153
620.376623376623	298.883116883117	0.015123997859038627	0.0038235420976505392	0.38887663131461436	0.01608882231361215
643.8	298.8	0.02461131121756298	-0	0.2559826994904025	0.03632229925440083
47.958904109589	300.671232876712	0.01893129498945085	0.01301087488941667	0.4182755841052247	0.020331110888937614
318.695652173913	301.673913043478	0.01293433624018416	0.008075778248026109	0.3095313487830747	-0
380.217948717949	301.839743589744	0.01882409851752056	0.004116778335132158	0.2345128093126803	0.003704456208926238
693.136363636364	301.348484848485	0.020122728926309785	-0	0.2717217410177226	0.030245962388256758
706.812080536913	300.281879194631	0.020259831658962165	0.0059317700680938425	0.2578039509593734	0.01722467972019623
736.696202531646	299.620253164557	0.017537446354072794	-0	0.4922114101272882	0.05710422156177558
769.235294117647	299.352941176471	0.004136276646447177	0.022661270370395514	0.4187164433892428	0.045862521645687805
208.148351648352	45.1098901098901	0.09165095585189634	0.11650851686013274	1.4919168555346731	0.05080453746420351
28.5648148148148	300.592592592593	0.030752532639040535	0.004974669398675285	0.23495483911604534	0.011129050034818098
239.588235294118	300.352941176471	0.01950982478257825	0.014126841392636784	0.40727605113530235	0.006159934300946546
325.755102040816	301	0.03554061796498618	-0	0.17911674098024552	0.0060132744098515024
342.193548387097	303.064516129032	0.01927794350436303	0.01500190715055998	0.12046182975653019	0.01762825163409837
402.406779661017	301.338983050847	0.014848485221147407	0.012294593189093648	0.19230585900441696	0.008402816655283021
603.433333333333	299.35	0.1761457478711374	0.007235944345107242	0.26347364912794263	0.013084019992452133
667.435897435898	301.128205128205	0.023813451063215137	-0	0.23715199442718507	0.032092784268472944
719.317647058824	302.423529411765	0.02549624914166059	-0	0.4092561811315326	0.019048674128185696
268.964912280702	301.421052631579	0.00807648122108433	-0	0.30432517657765973	0.010124478046234973
589.076923076923	302.25641025641	0.18933911868579376	0.003964268116381532	0.27552896895884643	0.008444177262853337
588.344947735192	42.8571428571429	0.048331139277692343	0.017429204781159783	1.1024068163707077	1.279775622978735
18.7222222222222	302.5	0.025890192491873736	-0	0.1914407641147974	-0
56.2926829268293	302.682926829268	0.02140933256567116	0.011504484875616715	0.2389356840448936	0.006526881446580153
63.6410256410257	301.974358974359	0.03198726609546474	0.005026405097930985	0.26690342600633493	0.019152851262769863
94.8695652173913	299.695652173913	0.05858611411347227	0.012597626284396693	0.28429254847569096	0.0156414936130948
168.392857142857	300.928571428571	0.013984276972658843	-0	0.3196101875478045	0.013381948190340161
537.826086956522	303.195652173913	0.04402650235915368	0.005979243607591924	0.319150321559699	0.034197860031951875
631.851851851852	302.240740740741	0.05576839440555855	0.018995086992379853	0.3712746550431109	0.013751262802813162
38.6842105263158	302.644736842105	0.026519354493020373	0.0015761882187782298	0.29136326598257994	0.017266500725624166
335.777777777778	304.722222222222	-0	0.004345025021638217	0.14223377566140705	0.006614069012700389
454.869047619048	300.940476190476	0.039670843303365455	0.009109551124833512	0.30006788398003453	0.005434592697773354
672.144927536232	38.7101449275362	0.071337731452002	0.16001637184954867	1.3630468228740173	0.05762917746569354
674.204545454546	302.818181818182	0.019984046218773085	0.0016682251563530264	0.27650040536996257	0.03342519332245771
83	302.5	-0	-0	0.2972541361395041	-0
479.086419753087	303.876543209877	0.02657857627316047	0.007526432873878807	0.48621183103934734	0.005536089016752039
486.877192982456	302.21052631579	0.0375466907057813	0.021887270917601207	0.293581360100526	0.022913625196420387
527.5375	303.975	0.04400546751148511	-0	0.46799407950368827	0.020799209356191256
131.278481012658	303.822784810127	0.031175020021808008	0.0031774546365337694	0.17820288165820136	0.013769553078351477
504.547169811321	303.339622641509	0.05693625895262344	0.010769454247900415	0.34168594770991484	0.019654026053795026
159.857142857143	303.52380952381	0.011312907544634147	0.025989482007125538	0.18642907545188675	0.012556811196025789
164.928571428571	304.571428571429	0.033439176208437935	-0	0.27440526740601107	0.014121183122299086
682.6	304.184615384615	0.013079665471545609	-0	0.4272549418022321	0.012411950468051535
754.185567010309	38.7422680412371	0.06186630505909891	0.07542787217952084	1.2763492173751332	0.06144901468619461
655.939393939394	304.242424242424	0.04860920748520465	0.009966458796217078	0.4584173766652563	0.011348300491664737
753.076923076923	304.711538461538	0.023998424210717188	0.010709755091943805	0.3459598907306714	0.018258450548864505
88.5535714285714	304.214285714286	0.06057007269880173	0.013031663701994144	0.33474081403056216	0.02296103557514223
109.506329113924	304.189873417722	0.03870232746320503	-0	0.5121116512184775	0.007478027235096817
175.597222222222	304.916666666667	0.11244054367719454	0.0013808901173172398	0.3442228443083097	0.005859333375868823
193.657718120805	304.604026845638	0.030493995228904995	0.004008570672854208	0.2737844991422771	0.013394326113136354
277.398692810458	305.287581699346	0.030895509091585158	0.001083509915638501	0.23583579263344776	0.01054099074829174
371.014285714286	303.642857142857	0.024057846830106137	0.013862101639999885	0.18984590113482652	0.008991557460014432
644.140495867769	304.00826446281	0.030145524423273305	-0	0.28340219054165544	0.040965816339964586
9.14444444444444	305.1	0.01782119850980825	-0	0.21290540842753833	0.0024327062260387712
31.8780487804878	39.8658536585366	0.0693410865800278	0.12060462482097992	1.4153882994287486	0.08443179239983915
15.4166666666667	305.583333333333	0.012366278316870233	-0	0.0787605690699857	-0
95.5151515151515	307.621212121212	0.015717172551678378	-0	0.22371339170191107	0.017062663800317707
121.095890410959	305.315068493151	0.007334861516435549	-0	0.33608501726980305	0.014902914066368202
213.038461538462	306.288461538462	0.045870103586019784	0.006342218612585425	0.34069207580179	0.012481787553389315
231.825	305.5	0.07469562570013331	-0	0.3697179639277766	0.019267817023771654
290.461538461538	304.403846153846	0.0173419238862457	0.013186230593734569	0.23376325236890388	0.021049585712019526
558.96875	304.484375	0.04890660174382113	0.004437973672040988	0.2807642703300117	0.0135252841769731
595.551724137931	304.804597701149	0.2635660094162814	0.03809782156657842	0.2572910149891576	0.06336883942973827
83	306.666666666667	-0	-0	0.3710318928272596	0.009602361908867325
223.126865671642	306.231343283582	0.027715301186968737	0.0025808197619757874	0.2253055681344197	0.013246757482342816
511.894736842105	40.5789473684211	0.043572416890186025	0.007433282998876654	0.24451030896475723	0.9173103196872446
247.811881188119	304.970297029703	0.009228001088967937	0.01065528672555137	0.2540757574218156	0.012362143211261546
411.984848484849	305.893939393939	0.013731017379044702	-0	0.18438921358924193	0.013399040033339058
437.387096774194	304.258064516129	0.007878533982653575	0.005826698863402867	0.3419881383382518	-0
469.845360824742	306.917525773196	0.03533894625838017	0.0028064682386976085	0.3057932443537788	0.00721240335454504
571.208333333333	305.166666666667	0.2031149071879264	-0	0.23697194962051574	0.013680790301586388
701.813953488372	306.627906976744	0.022775499006253405	0.014325595376576548	0.3270705798898687	0.020087091502070838
741.666666666667	305	0.029513891383091462	-0	0.5218470235382735	0.009199532610637403
769.43137254902	306.529411764706	0.03401575435946849	0.0023983290384207183	0.5162122505741639	0.024829782365661343
153.795180722892	306.493975903614	0.01617666703401407	0.007040819705934943	0.22389038934332028	0.01075945237181356
390.625	306.8125	0.00487105219775525	-0	0.16118796569618837	0.0193820773811225
518.295454545455	40.6818181818182	0.02938800542738656	0.00815764774766112	0.3233246061713403	1.7264702988862535
406.631578947368	306.421052631579	-0	0.011192028435759968	0.17178040575405928	0.019062963374081473
547.127659574468	304.659574468085	0.012841703686367554	3.2183943091023933e-4	0.2591669064610267	0.03373256274626039
727.803278688525	305.950819672131	0.012526766906411038	0.010653139398163713	0.30430972176490095	0.0366486838480276
760.253968253968	306.079365079365	0.047547131524882484	0.0024377884426130944	0.3044733380074315	0.025820030800218465
68.2368421052632	307.421052631579	0.00628218654708016	0.001330232644810512	0.44193292403493223	-0
399.790697674419	306.511627906977	-0	0.03617264395756158	0.2873692661814497	0.02906683209522904
454.028571428571	306.685714285714	0.018567672380970915	-0	0.16642781321228278	-0
665.283018867925	305.905660377359	0.019148564566418128	-0	0.3083994297970311	0.019442328301901516
735.65625	306.984375	0.025296303542881062	0.008501150246467531	0.3586436468182253	0.026964430762409064
2.44827586206897	307.931034482759	0.042161866273003286	0.0018857628032740708	0.25979261313582575	0.007657676006036167
679.296296296296	39.5925925925926	0.007886524434229965	0.06337145111510754	1.2757841577141877	0.07284960986320402
61.62	307.82	0.01579724535042898	-0	0.2717439604578908	0.001976811416319102
265.785714285714	307.732142857143	0.015183441379774816	-0	0.22634847322878685	0.009175235647741467
327.424242424242	306.939393939394	0.034379080151327866	0.012429821000616847	0.3456613354540531	0.030277067386220068
363.856164383562	306.691780821918	0.027429819762241778	4.194875495369389e-4	0.14611407083100514	0.014950443636071464
552.5	306.911764705882	0.007050336140477164	-0	0.2961554974210429	0.03028375011837646
581.285714285714	307.005952380952	0.23664997458429038	0.003979569758646359	0.3324279514132343	0.046378159315975484
74.6	307.105263157895	0.040451332153881456	-0	0.37723128179410587	0.0118907865983035
673.538461538462	308.358974358974	0.03154602435110268	0.0011575622753011482	0.3223018612187515	-0
692.858823529412	308.6	0.0065955040175633	0.004214874750962281	0.36359574442244036	0.028212076604276028
46.1136363636364	307.977272727273	0.0336797351386429	0.010483599708260977	0.26180674659094333	0.0030875461768979356
217.967391304348	38.9239130434783	0.08989207034347517	-0	1.28507258922991	0.02811733410704326
146.569620253165	309.721518987342	0.02052014401786204	0.003388078679783926	0.1943182128868811	0.0035658765502241344
237.28	307.04	0.05857262951893654	0.019607197208607062	0.3186797688206431	-0
321.064102564103	309.538461538462	0.02345966559529187	6.748871935863589e-5	0.3073768524055525	0.023193044550205735
617.872093023256	307.232558139535	0.10507970102938147	0.015093954415037594	0.2917942847105598	0.033757327753785135
305.203821656051	307.636942675159	0.004316051923055335	-0	0.15204113164239624	0.005587732510396361
437.111111111111	308.711111111111	0.03721914125296167	-0	0.1852715916318591	0.0032379902189613305
625.5	307.5	0.061558685761140396	-0	0.24036666063550627	-0
629.375	308.708333333333	0.018351518857967156	7.507178334456501e-4	0.26093411521285903	0.03770101155881776
635.081081081081	309.797297297297	0.07991977389568855	0.01388248538592817	0.29837327929335344	0.04156909549021602
140.5	308.5	0.01099904459975969	-0	0.14401792908023942	-0
496.771186440678	3.63559322033898	0.05755162713403186	0.022943700765253944	1.1683853935593587	0.06375194341254344
609.48275862069	41.3103448275862	0.031173080930177503	-0	0.9341671042172266	0.09403028077490322
254.489361702128	309.468085106383	0.020183016601241378	0.007068398937021535	0.45679990176073243	0.010775688022321001
314.5	308.236842105263	0.030666361670822925	-0	0.20314162448061693	-0
420.459770114943	307.988505747126	0.022288257489296578	-0	0.35148117219741215	6.197011930935809e-4
492.751937984496	309.666666666667	0.02978332146993974	0.0060405021678602115	0.34197358267055844	0.01429253728319329
521.238095238095	309.52380952381	0.08676512489511767	-0	0.4591414279536237	0.013805499730730779
562	309.032258064516	0.037448715611631	0.008954290868491354	0.266695414814687	0.044938856703128804
604.377952755906	308.755905511811	0.1459914226488094	-0	0.22857436568269857	0.03735801283772233
652.8125	309.71875	0.03572560616133364	0.006223012858654706	0.34068317659598973	0.040971301133445714
35.0923076923077	309.261538461539	0.007347247240639267	-0	0.3220670794775034	0.009440539267532707
133.95	309.175	0.01565670921355455	0.031026381246521753	0.17836428816986352	0.011186234132462367
686.1875	39.2291666666667	0.10175663271226404	0.14226876269225733	1.9502471296780912	0.06816118694823017
167.51724137931	309.448275862069	0.03585516973812299	0.01330456858017419	0.31710561193466136	0.012131665732400604
206.666666666667	310.842105263158	0.022414244871645363	0.013228589290788248	0.4216586245441557	0.020490382685760505
283.585365853659	307.804878048781	0.035466222724223805	0.002955834610688457	0.21869057883224682	0.00845201984808529
404.25	312.409090909091	0.018321285214111725	0.023175946750881693	0.27968853722234466	0.01746246813544569
514.583333333333	308.805555555556	0.010075396700547553	-0	0.26059069154581127	-0
19.3411764705882	309.482352941177	0.018119736065105096	-0	0.1794830576227498	0.01988892099734361
53.7977528089888	310.808988764045	0.013828356022284702	-0	0.4976737400328211	0.01706567374441174
104.444444444444	310.074074074074	0.016453489345141622	-0	0.4167182977098079	0.012767430852355485
567.409090909091	309.545454545455	0.1789297775081796	9.432455427412039e-4	0.2401452524415598	0.005283085593060764
116.658536585366	309.804878048781	0.007898034315231244	0.005006104262105636	0.5983086872854619	0.003507511665679676
762.025	42.15	0.07917387415372847	0.025471534689969842	1.4526716052171467	0.03829843470534276
182.809090909091	310.854545454546	0.07786189276567677	0.008115087121837007	0.37999386412154135	0.008644039302890788
350.860465116279	308.697674418605	0.0022109020726050607	0.0033981908134063515	0.18857834818499328	0.007899098841990165
429.430379746835	309.088607594937	0.02733860446982452	-0	0.15560906044753287	0.005693522506451971
544.793103448276	310.344827586207	0.015593291469390164	0.010431678869109806	0.21581972904813437	0.01989353534418382
613.947368421053	312.894736842105	0.08825086119482124	-0	0.2889902616187173	0.019314541877732804
661.45	309.125	0.016192254479643692	0.018662660349028148	0.33266673057021884	0.018483870420770217
717.347368421053	310.968421052632	0.005724065559239138	1.6571322907294763e-4	0.2990648200978518	0.019482215307767805
745.127659574468	308.606382978723	0.054890889413137016	-0	0.5937641923275156	0.017947996413151104
80.7209302325582	311.46511627907	0.008798040465807996	-0	0.2607941893269598	0.007334362206787633
110.125	314.403846153846	0.009025738784194583	-0	0.2748529571329654	0.005755650653739291
123.666666666667	40.2222222222222	0.05110291176555979	0.08270498462713012	1.668380490855443	0.06753386777139518
331.357142857143	309.857142857143	0.03647950816062205	0.03217641613932363	0.15592341534246462	-0
444.177419354839	310.596774193548	0.030302044582890108	0.01775584228040679	0.2823635043018498	-0
506.323076923077	309.307692307692	0.024329959683335463	0.00960680769467347	0.42611608222716135	-0
726	311.0625	0.014678132547639458	-0	0.29225159982685356	0.07889502843287878
242.847619047619	314.819047619048	0.04938597491154349	0.011681261781239821	0.2268140953997505	0.0020451347835707687
453.333333333333	311.238095238095	0.02897715930597109	0.01769763621470606	0.1876999846094819	0.0026514818777187876
463.098159509203	312.325153374233	0.050802051326208283	0.011734472009212873	0.1780253003312699	0.007234230545519393
483.138888888889	309.944444444444	0.018514129041925786	0.007283344477836344	0.33195919150502273	0.02184005938526899
499.212121212121	308.606060606061	0.023159397729926874	0.002292046403745697	0.6971512448493251	0.004502785621500015
591.886363636364	311.659090909091	0.12351747358446183	-0	0.3827320155664776	0.03983853623220017
139.860927152318	42.2980132450331	0.052277653567749625	0.6446170347086481	1.0054936309360505	0.07345436378456444
25.2608695652174	312.239130434783	0.02030387416218249	-0	0.23089792842771084	0.007623055966847315
139.857142857143	313.122448979592	0.021806214221740384	0.022862909904549526	0.1423463870548391	-0
172.461538461538	314.384615384615	0.011098693675478579	0.008269175901018635	0.40678749622992655	0.006147116432772413
247.815789473684	312.842105263158	0.027324170973608994	0.001735677627115424	0.29018404945461995	-0
770.790322580645	312.935483870968	0.07128510461885287	2.1322101023925778e-4	0.31674096711724464	0.0050626263729659764
41	312.738095238095	0.03699662275873952	-0	0.3061527895279985	0.0020821257142561614
196.725490196078	313.441176470588	0.023382741147780214	0.004431047294302219	0.6419864568704327	0.004106878600867001
760.21568627451	311.960784313726	0.03381905594953717	-0	0.32451496234072125	0.023491884969994305
100.179487179487	312.384615384615	0.036829118594405186	-0	0.39479625983652006	0.018911713721499933
125.081081081081	311.405405405405	0.027383292543993413	0.003937839328611226	0.22940669353407014	0.006276883716583304
263.964285714286	42	0.08657694924640613	0.002510301736789416	1.4479347139516183	0.06592218634455876
260.102941176471	312.367647058824	0.02123003457392739	-0	0.27227235040773556	0.0034599145999503964
295.438356164384	313.643835616438	0.003326079792934802	-0	0.3557368656840649	0.016964235956083467
328.65625	313.03125	0.0011666016423941064	-0	0.2546617696072827	0.010215091609110084
342.942857142857	309.685714285714	0.019744305303706678	-0	0.19760586259095447	-0
358.22641509434	313.188679245283	0.01986065123247549	0.0041626835190040155	0.15462051589466821	0.014108769415233823
411.647887323944	313.887323943662	0.03205398956524709	-0	0.2628058849102987	0.001054105654171706
448.230769230769	312.153846153846	0.012841753963762656	0.020141999598367388	0.22625802116536733	-0
553.804347826087	312.326086956522	0.02228222625481081	0.021081818238476647	0.23600652709361572	0.00324282992948026
677.958333333333	312.9375	0.022812275936291367	0.007327984302060847	0.37431052519057784	0.029646421658494165
46.2545454545455	316.272727272727	0.04784259584593748	0.005761695713418553	0.2641321322698139	0.024508172533988144
276.777777777778	44.1367521367521	0.06476913209211825	0.022750925450440048	1.1488340060613647	0.05051811701629421
392.057971014493	313.405797101449	0.028352074656751984	-0	0.26452588175030495	0.01367896422388725
512.058823529412	312.911764705882	0.014675098890067007	0.004091982015212123	0.31105182051522984	0.022388389691093608
531.146551724138	312.508620689655	0.021550134366292502	0.002941170529917835	0.3116419145089152	0.012186016214969966
563.381818181818	315	0.043083624974688296	0.0021572712844050205	0.23534591052981488	0.004375873314655478
644.226666666667	312.68	0.01723033002094873	0.0019359012815316106	0.2247475444892044	0.04664006925047741
660.4375	313.59375	0.025412946786823806	0.00747652884476914	0.41910583125722484	0.056973737375117385
668.701754385965	314.438596491228	0.008463090280252031	0.028906450766541008	0.32126180253638575	0.021870722537118643
724.222222222222	314.37037037037	0.01066098346053107	0.009620437848410313	0.21340101863763045	-0
734.197674418605	314.639534883721	0.03169168412707665	0.01627868888249896	0.2973469819093033	0.03956607923734911
159.770053475936	315.550802139037	0.04532350411922987	-0	0.35620975213528827	0.0154723679289378
169.168224299065	43.607476635514	0.06917719130838626	0.024431895017641772	1.0592840722087575	0.05573042659118654
180.8	315.666666666667	0.13840539325556042	0.013860416415819232	0.20896220039727506	0.0058087967413498675
373.584745762712	315.220338983051	0.02237582480254015	0.014814060787699573	0.17622031076441808	0.00714308987950615
624.204545454546	313.545454545455	0.0247834454416901	-0	0.22901005832327118	0.03664644164083083
684.537878787879	315.181818181818	0.02214479530988681	0.0022767887382474914	0.25995929511751503	0.017524026202553125
217.432432432432	314.175675675676	0.08516728332442725	0.002919992458535815	0.2937585506135135	0.009714687177854167
233.866666666667	313.6	0.04877804128432713	0.011553320695342687	0.14173892236741278	0.021707609114639752
346.34375	316.34375	0.023797877141124815	-0	0.15367834338850292	0.010723542502005898
398.692307692308	314.038461538462	0.030053052550004355	-0	0.31499969007311013	0.017038839946971075
474.327272727273	315.090909090909	0.020159453654009847	-0	0.31747171306021904	0.005521779625617088
501.058823529412	316.117647058824	0.02190605824741737	0.019968762653523327	0.2245248287434705	-0
196.149006622517	40.6953642384106	0.059402556243340454	0.891024698710128	1.4667735603901941	0.0698253678857683
131.285714285714	315.428571428571	0.018051638405843267	0.00946564499294991	0.18116795325213245	0.011745923944462793
337.056818181818	315.215909090909	0.02684966463881735	-0	0.15031237767066308	0.016115609842870488
607.507692307692	317.107692307692	0.08523238144313526	-0	0.20163808456741786	0.004588910164718896
705.740740740741	314.358024691358	0.004031470457048389	0.008432757403935731	0.3052950046047853	0.012644696738019781
16.1666666666667	315.972222222222	0.013071043106434324	-0	0.27747746683669106	0.004299247867593582
84.34375	315.53125	0.05306278921543442	0.001532774346414714	0.3606789442251057	-0
422.666666666667	316.130434782609	0.040918080854497434	0.014025344169371524	0.23628059873771567	0.01675709375399351
435.76	314.98	0.010228889799699763	-0	0.29148484432254407	0.003871044733116153
757.648648648649	318	0.018552143722893218	0.046948760415898586	0.3162403068478279	0.05533249249045292
10	315.753846153846	0.024261492069678165	0.01817748372085363	0.26726962895741885	0.0037401390643930434
226.546875	44.171875	0.0812425897995786	0.06071592813520542	1.2628013041221733	0.04484232021309006
65.1511627906977	315.03488372093	0.024513040925616087	0.01338373918279522	0.35418232016136203	0.007855531489721906
225.739130434783	316.065217391304	0.0783016949584443	-0	0.15856816426426976	0.008688973694030435
382.505376344086	314.494623655914	0.023053790546874897	0.017886931104241253	0.2602126283815401	3.7868126750840905e-4
575.78431372549	315.666666666667	0.014449856766704804	0.015714094968152396	0.2886455290420599	0.010896964047036087
752.266666666667	314.283333333333	0.012778904230731001	-0	0.35762990751379964	0.023839638908984294
482.232558139535	315.337209302326	0.04026865138268002	-0	0.37248861426418756	0.01200922068786381
520.378378378378	316.972972972973	0.012479090552205066	-0	0.2524315326515349	0.020898120122636032
593.409090909091	316.772727272727	0.031975734162348564	-0	0.3311311224124572	0.0073497259643793686
628.796296296296	317.296296296296	0.033919749008467615	8.189270116735666e-6	0.25410906179606874	0.001643662289936345
30.0597014925373	316.507462686567	0.027580532608611357	0.0016868652385820609	0.2480560790865654	-0
516.662162162162	2.40540540540541	0.10732001014625898	0.023265259621593325	1.516252203513312	0.0685336352492478
339.338709677419	45.0725806451613	0.06467453587568653	0.028993079181277675	0.9103910274560908	0.06897239166385533
96.3255813953488	319.015503875969	0.01848126280961999	0.01027714457597095	0.2877744774797875	0.01567932317849835
308.505376344086	316.784946236559	0.012583612374805608	0.02416996310570533	0.18767731431011675	0.011177739148337888
448.441441441442	319.594594594595	0.010214655041372317	0.01520237636116072	0.2835644818767988	0.006076925903482042
645.235294117647	318.617647058824	0.04612761285887122	0.0035439861945913676	0.27869233176486174	0.026238483425790153
745.646153846154	317.123076923077	0.054375091741205354	-0	0.362191813365837	0.045140993248667514
3.34042553191489	316.404255319149	0.008237711981960865	-0	0.2984362564939973	0.002939036841413268
542.661290322581	316.564516129032	0.02813652191847574	-0	0.23658605758923376	0.024809738410244992
598.476190476191	317.5	0.0959423672337996	0.013134736467819706	0.20618815018221545	0.013200251443797977
655.392405063291	317.772151898734	0.0074737954172251955	0.0025830633249124936	0.2117375197734121	0.026291536262218237
674.235294117647	317.088235294118	0.02320753450441148	-0	0.20901547392436545	0.0200624871815127
490.125	43.7291666666667	0.0015777406459530682	7.046747777395115e-4	0.1397450670730694	0.5569454966708937
17.6	319.4	-0	0.03872400542603592	0.05736644354817447	-0
138.777777777778	318.444444444445	0.005425663984584437	0.017022956444749906	0.28606101911787435	0.007267693596268735
251.977777777778	317.822222222222	0.019981611871462017	0.005118341401927088	0.28898614942693185	0.002728471033655306
324.705882352941	318.294117647059	0.020713509499708835	0.00781192587216154	0.23529464075472242	-0
550.571428571429	320.67032967033	0.01655405046916392	0.015379328844530318	0.36957981403382983	0.026428442282951478
70.5172413793104	320.396551724138	0.010662799123036136	0.01361435172650517	0.30792224237479116	0.008051165929301421
122.785185185185	319.6	0.0010935889946186983	0.0026797385135893807	0.1985040489530358	0.017432673887549235
510.666666666667	318.692307692308	0.008361290920587506	-0	0.22495838655261718	0.008898478383431708
696.787037037037	317.888888888889	0.007544084732822966	0.010372698802211045	0.3041868358095768	0.027583274197635288
710.166666666667	318.291666666667	0.017057022802148533	-0	0.30561410803304523	0.011431479119806612
642.44347826087	47.4869565217391	0.05057750921881462	0.0030676639035251726	1.3479833012678737	0.04429592248922837
751.965517241379	321.551724137931	0.040562327749572726	0.015222054359962142	0.3770873630639679	0.0060078390504518745
20	320.5	-0	0.027205645860506406	0.05815946732512849	-0
76.3972602739726	319.232876712329	0.022072794778434504	0.010119660120942182	0.30710841103086883	0.011931724385435754
298.903225806452	318.322580645161	0.04039478549165671	-0	0.3210423857898462	0.004627948119698213
395.8	319.885714285714	0.03153102186015726	0.007453076693853362	0.23480372384672427	0.004336106771932855
404.307692307692	319.410256410256	0.028465371446710595	-0	0.23974311054365335	0.004020860764060906
580.582089552239	319.835820895522	0.010832389331069102	-0	0.28778593282185516	0.009977267884225849
728.75	319.125	0.017211252124167124	-0	0.395556099402934	0.030571852694286236
23.7833333333333	321.05	0.019021992843817545	-0	0.23042985063086738	0.005192932402351031
52.710843373494	320.397590361446	0.048302284689547746	0.006919843433974113	0.30668887591364336	0.0013584516956273792
151.709302325581	42.8720930232558	0.1268127904950242	0.2682858539079308	1.1660536649650066	0.06958417552051568
59.3703703703704	318.259259259259	0.01509380086723837	-0	0.4007557985641428	0.035836345033258214
234.225806451613	320.41935483871	0.03591654184350216	0.04109465437440609	0.16230939005226921	0.017076313434133253
459.625	320.208333333333	0.02291909749496459	0.011311508329853255	0.3291775188781778	0.03422999754502722
636.569444444444	319	0.04470169558590222	-0	0.2898527617549329	0.02818226950112052
761.745098039216	319.254901960784	0.02936636056047173	0.017322044498878975	0.3332048477442832	0.02147115019856918
86.7857142857143	320.517857142857	0.019366433846959873	0.022062629340025095	0.3394682469004054	0.01626418932118137
205.694444444444	320.138888888889	0.028464216365377135	0.005020215474850778	0.4052694290706308	0.015051034036188005
285.620689655172	320.022988505747	0.010540033292118068	0.0022728480667026296	0.28415969590540285	0.00525339091997579
439.46052631579	320.868421052632	0.010891102256274095	0.003335726781561488	0.23953876290352372	0.009200771586257232
533.453125	320.640625	0.008021626113611213	-0	0.44286196780190257	0.012952562348355722
355.09748427673	42.9842767295597	0.036272646978428365	0.02645588464746892	0.6738264476634305	0.06672333511917222
588.066666666667	319.677777777778	0.052760918719157134	0.013906085203434799	0.3201018605941788	0.01608545063284794
663.528301886792	320.679245283019	0.0161617708999929	0.009276520002775405	0.1710727512485276	0.006247989763890505
716.951612903226	319.41935483871	0.031109525761281235	-0	0.28963825873036414	0.009798826780698175
772.081081081081	320.783783783784	0.02899118638829707	-0	0.4405373165332408	0.019613122397925137
229.730769230769	319.923076923077	0.052236551143427574	0.01702316536897473	0.19396903218488704	-0
428.916666666667	319.4375	0.01965793299322071	-0	0.13892372892369825	0.0021728364911203
766.675	320.75	0.06945771540200442	-0	0.4012346183439074	0.030579154475703044
217.068181818182	321.590909090909	0.07971396680904815	-0	0.230904397046588	0.011320294612510641
309.885714285714	320.514285714286	0.01101796429228941	0.01877366333451537	0.25050709125685583	0.0043091771372679956
316.224489795918	321	0.026077076420867623	0.0017595939616470433	0.2275207493546942	0.02980921263451157
717.631578947368	43.4210526315789	0.04700539296148865	0.02211240077480026	1.8195382292402456	0.05877813467172656
359.694915254237	323.033898305085	0.01395412917811777	0.0035580780636564674	0.17182716241070659	0.00584966297495371
384.563636363636	321.345454545455	-0	0.02941027002132368	0.24574874067473168	0.00639746069976909
36.6363636363636	320.212121212121	0.04808453732313203	0.012121855331811161	0.25515663371019737	0.012290607332466034
239.027027027027	321.756756756757	0.0020110894430290832	0.012052945900991064	0.15837128614686294	0.012000841544623084
346.467289719626	324.345794392523	0.01496517894287296	0.014753028041842269	0.09609869840754205	0.012089636172163812
454.553191489362	321.702127659574	0.024105300177783836	0.002003829631993438	0.21910954273090755	0.011357116984168114
486.189655172414	321.01724137931	0.024710999830303122	-0	0.22246248554210002	0.01913478776877652
625.955882352941	322.852941176471	0.039060959771531	0.01135386512030732	0.3576111108152804	0.022132993078898305
642.309523809524	323.571428571429	0.010297435084999348	-0	0.23048090972406288	0.022542774238909435
183.553846153846	320.030769230769	0.04704838481382578	0.005290632738897138	0.33937645689185436	0.01355017761457256
122.593220338983	48.0847457627119	0.0636199396129928	0.07881928060554245	1.6388022214885938	0.04486711581559696
417	323.55737704918	0.020848490353190495	0.009801619616736984	0.26409097934776893	0.0017075937451909579
433	323	0.016577006285838407	0.01985306232092326	0.23864862175792176	0.005048858144976141
723.506666666667	323.093333333333	0.018915631970230235	0.0016329817223657732	0.26332266162193957	0.016668450422296248
64.4202898550725	324.95652173913	0.041403308643198196	0.008535511869196885	0.14442450373973903	1.0577648699430439e-4
175.177419354839	322.41935483871	0.059746903994726173	-0	0.3932404328845362	0.009332139676321797
191.625	319.925	0.03189747947646902	0.0035704034561425103	0.4697452559474034	9.678209106260196e-4
196.565217391304	321.04347826087	0.016071019112445576	-0	0.36293647203277074	-0
493.948275862069	320.51724137931	0.023416758994640643	-0	0.3185339406134731	0.0016496886223176114
670.916666666667	322.916666666667	0.016532572605226784	0.01403845265648313	0.27271963518681075	0.015082881037158484
741.083333333333	321.5	0.015301636962335484	-0	0.314603172622241	0.03160278322161068
292.294392523365	45.4532710280374	0.10187951834957988	0.022257443540555814	1.1849722401478149	0.05983727867458016
226.787878787879	323.030303030303	0.05279635997635867	0.006666304404504274	0.10551949388646739	0.003351836969070715
296.4375	322.90625	0.027956162665607305	0.021577064921629165	0.4668705880062659	0.004783223800271304
376.15	323.425	0.012973156553372021	0.010633983684114995	0.13055026424325208	0.012682403102348881
403	323.333333333333	0.09388458901933418	0.016229877763378222	0.2003988003011957	-0
505.132352941177	323.132352941177	0.01582496094546528	0.0056816112173442524	0.37339952301974133	0.004482973552279723
336.109375	323.078125	0.01274249517821887	0.011783162226093746	0.17474574884540756	-0
563.738461538462	322.630769230769	0.007309623905695059	0.009878688091805077	0.2574737094614555	0.005288634472430434
602.267857142857	322.625	0.09869660614299527	0.01535936996761918	0.18945202497280492	0.020827990582893165
76.7032967032967	327.054945054945	0.03092291113563391	0.004739626210942509	0.33842909128895743	0.0070038501121020506
134.355263157895	324.421052631579	0.013436379689099737	0.015179449480474854	0.3132393728931211	0.014473059042227626
626.298913043478	45.6195652173913	0.039368147633573276	0.032937467210368984	1.3370811464106447	0.048587533038682226
146.589552238806	322.305970149254	0.022191458603840107	0.004452063404288761	0.38064352718763084	0.019821541671563515
167.2	323.553846153846	0.041207067982613296	0.0074825657662328	0.3172733604397148	0.007325069972185858
734.545454545455	322.618181818182	0.007412023602217206	0.007218527824045483	0.3000335484549819	0.016330806891770713
4.26190476190476	324.75	0.024190857703222123	-0	0.2782912716434686	0.011629300888095152
527.333333333333	325.861111111111	0.006630875503573942	0.027359094900517557	0.3297184196623854	0.004869878203000296
557.545454545455	324	0.04798099457639799	0.020832045479440734	0.43200828748814807	0.00719149696037435
652.621212121212	323.848484848485	0.009315839052344652	0.03683922694715765	0.2923935502404038	0.020931702545769384
688.595505617978	325.067415730337	0.02473031945247945	-0	0.3368255655370957	0.024693309736367876
764.216216216216	325.486486486487	0.03116905695254064	0.01436851422609811	0.30715643753070065	0.011109062738543809
111.545454545455	322.763636363636	0.012412084975879827	0.004819138957528742	0.2418093572687286	0.024829676596976435
692.981818181818	45.5090909090909	0.0835629030829556	1.2882359736383124	1.4837894640579485	0.06693239069653584
270.597222222222	324.958333333333	0.03460666701185244	7.728827851722452e-4	0.23343724434255841	0.008716959120975207
389.594936708861	325.215189873418	-0	0.02835105841211382	0.2596230620735436	0.010876767142203895
500.5	325.5	0.006429068187891072	0.021979415495570837	0.4617785341283992	0.0073354057017035405
518.889908256881	326.018348623853	0.008440843730124475	0.010124239855337334	0.2771583649393424	0.017453341801634003
189.092783505155	326.927835051546	0.030242084221580322	-0	0.3016711491246182	0.004998818009785181
492.589285714286	326.767857142857	0.04257103228917061	0.026772414072248923	0.31286903168347924	0.012438548943540234
592.430769230769	326.230769230769	0.027264432551469413	0.008654295907467198	0.32994720481421663	0.004312730564190846
612.625	323.875	0.02735800690255192	0.004140080857027482	0.2560933372212471	0.009022404952663233
679.298245614035	327.219298245614	0.021916051738566332	0.007199780887421965	0.23458695506077118	0.016691264084493136
[truncated: 4,909 more rows]
