# Supplementary material for: Comparative analysis of dimension reduction methods for cytometry by time-of-flight data
Source: Nat Commun. 2023 Apr 1;14:1836. doi: 10.1038/s41467-023-37478-w (PMC10067013; doi:10.1038/s41467-023-37478-w)
Supplement: Supplementary file 8 — Source Data [file 41467_2023_37478_MOESM8_ESM.zip › Source Data/sup_fig3_a.csv]

Method	metric	score_ranked	Category	Sub-Category
DiffMap	ari	3.24	Downstream	Cluster Concordance
DiffMap	calinski_harabasz	19.36	Downstream	Cluster Reconstruction
DiffMap	correlation_spearman	6.6	Global	Global
DiffMap	davies_bouldin	4.04	Downstream	Cluster Reconstruction
DiffMap	emd_minmax	3.48	Global	Global
DiffMap	knn	6.12	Local	Local
DiffMap	nmi	2.24	Downstream	Cluster Concordance
DiffMap	npe_kde	5.84	Local	Local
DiffMap	random_forest	5.6	Downstream	Cluster Reconstruction
DiffMap	silhouette	3.68	Downstream	Cluster Reconstruction
FA	ari	8.92470588235294	Downstream	Cluster Concordance
FA	calinski_harabasz	14.67529411764706	Downstream	Cluster Reconstruction
FA	correlation_spearman	10.475294117647058	Global	Global
FA	davies_bouldin	6.145882352941176	Downstream	Cluster Reconstruction
FA	emd_minmax	10.388235294117647	Global	Global
FA	knn	5.635294117647059	Local	Local
FA	nmi	8.385882352941177	Downstream	Cluster Concordance
FA	npe_kde	10.694117647058823	Local	Local
FA	random_forest	5.731764705882353	Downstream	Cluster Reconstruction
FA	silhouette	6.8752941176470586	Downstream	Cluster Reconstruction
GrandPrix	ari	12.362352941176471	Downstream	Cluster Concordance
GrandPrix	calinski_harabasz	11.971764705882354	Downstream	Cluster Reconstruction
GrandPrix	correlation_spearman	13.15529411764706	Global	Global
GrandPrix	davies_bouldin	10.941176470588236	Downstream	Cluster Reconstruction
GrandPrix	emd_minmax	13.468235294117648	Global	Global
GrandPrix	knn	8.15529411764706	Local	Local
GrandPrix	nmi	11.635294117647058	Downstream	Cluster Concordance
GrandPrix	npe_kde	11.037647058823529	Local	Local
GrandPrix	random_forest	9.891764705882354	Downstream	Cluster Reconstruction
GrandPrix	silhouette	11.745882352941177	Downstream	Cluster Reconstruction
ICA	ari	9.938823529411765	Downstream	Cluster Concordance
ICA	calinski_harabasz	9.487058823529411	Downstream	Cluster Reconstruction
ICA	correlation_spearman	13.8	Global	Global
ICA	davies_bouldin	9.15764705882353	Downstream	Cluster Reconstruction
ICA	emd_minmax	13.150588235294117	Global	Global
ICA	knn	8.781176470588235	Local	Local
ICA	nmi	8.211764705882352	Downstream	Cluster Concordance
ICA	npe_kde	11.64	Local	Local
ICA	random_forest	8.101176470588236	Downstream	Cluster Reconstruction
ICA	silhouette	9.028235294117646	Downstream	Cluster Reconstruction
Isomap	ari	11.207058823529412	Downstream	Cluster Concordance
Isomap	calinski_harabasz	14.825882352941177	Downstream	Cluster Reconstruction
Isomap	correlation_spearman	9.101176470588236	Global	Global
Isomap	davies_bouldin	9.541176470588235	Downstream	Cluster Reconstruction
Isomap	emd_minmax	8.571764705882353	Global	Global
Isomap	knn	12.698823529411765	Local	Local
Isomap	nmi	11.68	Downstream	Cluster Concordance
Isomap	npe_kde	12.16	Local	Local
Isomap	random_forest	12.55764705882353	Downstream	Cluster Reconstruction
Isomap	silhouette	13.36	Downstream	Cluster Reconstruction
KPCA Poly	ari	9.592	Downstream	Cluster Concordance
KPCA Poly	calinski_harabasz	8.688	Downstream	Cluster Reconstruction
KPCA Poly	correlation_spearman	18.536	Global	Global
KPCA Poly	davies_bouldin	9.962666666666667	Downstream	Cluster Reconstruction
KPCA Poly	emd_minmax	11.501333333333333	Global	Global
KPCA Poly	knn	8.346666666666666	Local	Local
KPCA Poly	nmi	9.488	Downstream	Cluster Concordance
KPCA Poly	npe_kde	12.034666666666666	Local	Local
KPCA Poly	random_forest	8.632	Downstream	Cluster Reconstruction
KPCA Poly	silhouette	8.813333333333333	Downstream	Cluster Reconstruction
KPCA RBF	ari	11.072	Downstream	Cluster Concordance
KPCA RBF	calinski_harabasz	15.456	Downstream	Cluster Reconstruction
KPCA RBF	correlation_spearman	11.093333333333334	Global	Global
KPCA RBF	davies_bouldin	10.162666666666667	Downstream	Cluster Reconstruction
KPCA RBF	emd_minmax	10.592	Global	Global
KPCA RBF	knn	9.842666666666666	Local	Local
KPCA RBF	nmi	9.064	Downstream	Cluster Concordance
KPCA RBF	npe_kde	11.917333333333334	Local	Local
KPCA RBF	random_forest	9.285333333333334	Downstream	Cluster Reconstruction
KPCA RBF	silhouette	12.338666666666667	Downstream	Cluster Reconstruction
LLE	ari	6.139150943396227	Downstream	Cluster Concordance
LLE	calinski_harabasz	20.71698113207547	Downstream	Cluster Reconstruction
LLE	correlation_spearman	7.205188679245283	Global	Global
LLE	davies_bouldin	8.90566037735849	Downstream	Cluster Reconstruction
LLE	emd_minmax	3.990566037735849	Global	Global
LLE	knn	4.351415094339623	Local	Local
LLE	nmi	4.889150943396227	Downstream	Cluster Concordance
LLE	npe_kde	6.71933962264151	Local	Local
LLE	random_forest	4.370283018867925	Downstream	Cluster Reconstruction
LLE	silhouette	11.30188679245283	Downstream	Cluster Reconstruction
NMF	ari	6.087058823529412	Downstream	Cluster Concordance
NMF	calinski_harabasz	10.797647058823529	Downstream	Cluster Reconstruction
NMF	correlation_spearman	17.430588235294117	Global	Global
NMF	davies_bouldin	6.48	Downstream	Cluster Reconstruction
NMF	emd_minmax	13.218823529411765	Global	Global
NMF	knn	4.590588235294118	Local	Local
NMF	nmi	4.694117647058824	Downstream	Cluster Concordance
NMF	npe_kde	8.955294117647059	Local	Local
NMF	random_forest	4.924705882352941	Downstream	Cluster Reconstruction
NMF	silhouette	4.964705882352941	Downstream	Cluster Reconstruction
tSNE	ari	10.767058823529412	Downstream	Cluster Concordance
tSNE	calinski_harabasz	4.381176470588235	Downstream	Cluster Reconstruction
tSNE	correlation_spearman	8.550588235294118	Global	Global
tSNE	davies_bouldin	14.2	Downstream	Cluster Reconstruction
tSNE	emd_minmax	13.456470588235295	Global	Global
tSNE	knn	20.061176470588236	Local	Local
tSNE	nmi	13.089411764705883	Downstream	Cluster Concordance
tSNE	npe_kde	14.101176470588236	Local	Local
tSNE	random_forest	19.352941176470587	Downstream	Cluster Reconstruction
tSNE	silhouette	9.84470588235294	Downstream	Cluster Reconstruction
PCA	ari	11.577830188679245	Downstream	Cluster Concordance
PCA	calinski_harabasz	11.733490566037736	Downstream	Cluster Reconstruction
PCA	correlation_spearman	14.976415094339623	Global	Global
PCA	davies_bouldin	9.724056603773585	Downstream	Cluster Reconstruction
PCA	emd_minmax	13.985849056603774	Global	Global
PCA	knn	8.75943396226415	Local	Local
PCA	nmi	11.356132075471699	Downstream	Cluster Concordance
PCA	npe_kde	11.65566037735849	Local	Local
PCA	random_forest	8.308962264150944	Downstream	Cluster Reconstruction
PCA	silhouette	9.830188679245284	Downstream	Cluster Reconstruction
PHATE	ari	15.072941176470588	Downstream	Cluster Concordance
PHATE	calinski_harabasz	18.95529411764706	Downstream	Cluster Reconstruction
PHATE	correlation_spearman	5.832941176470588	Global	Global
PHATE	davies_bouldin	14.981176470588235	Downstream	Cluster Reconstruction
PHATE	emd_minmax	6.715294117647058	Global	Global
PHATE	knn	16.983529411764707	Local	Local
PHATE	nmi	14.115294117647059	Downstream	Cluster Concordance
PHATE	npe_kde	12.687058823529412	Local	Local
PHATE	random_forest	15.411764705882353	Downstream	Cluster Reconstruction
PHATE	silhouette	19.790588235294116	Downstream	Cluster Reconstruction
SAUCIE	ari	17.934117647058823	Downstream	Cluster Concordance
SAUCIE	calinski_harabasz	11.974117647058824	Downstream	Cluster Reconstruction
SAUCIE	correlation_spearman	15.303529411764705	Global	Global
SAUCIE	davies_bouldin	16.576470588235296	Downstream	Cluster Reconstruction
SAUCIE	emd_minmax	13.734117647058824	Global	Global
SAUCIE	knn	14.468235294117648	Local	Local
SAUCIE	nmi	18.27294117647059	Downstream	Cluster Concordance
SAUCIE	npe_kde	13.308235294117647	Local	Local
SAUCIE	random_forest	14.39764705882353	Downstream	Cluster Reconstruction
SAUCIE	silhouette	16.25176470588235	Downstream	Cluster Reconstruction
scvis (Full)	ari	17.889411764705883	Downstream	Cluster Concordance
scvis (Full)	calinski_harabasz	12.08235294117647	Downstream	Cluster Reconstruction
scvis (Full)	correlation_spearman	10.098823529411765	Global	Global
scvis (Full)	davies_bouldin	17.992941176470588	Downstream	Cluster Reconstruction
scvis (Full)	emd_minmax	14.007058823529412	Global	Global
scvis (Full)	knn	15.703529411764706	Local	Local
scvis (Full)	nmi	18.92705882352941	Downstream	Cluster Concordance
scvis (Full)	npe_kde	12.936470588235293	Local	Local
scvis (Full)	random_forest	17.870588235294118	Downstream	Cluster Reconstruction
scvis (Full)	silhouette	17.92705882352941	Downstream	Cluster Reconstruction
scvis	ari	17.971764705882354	Downstream	Cluster Concordance
scvis	calinski_harabasz	12.856470588235295	Downstream	Cluster Reconstruction
scvis	correlation_spearman	10.296470588235294	Global	Global
scvis	davies_bouldin	17.71764705882353	Downstream	Cluster Reconstruction
scvis	emd_minmax	13.978823529411764	Global	Global
scvis	knn	14.894117647058824	Local	Local
scvis	nmi	18.868235294117646	Downstream	Cluster Concordance
scvis	npe_kde	13.230588235294118	Local	Local
scvis	random_forest	16.338823529411766	Downstream	Cluster Reconstruction
scvis	silhouette	17.905882352941177	Downstream	Cluster Reconstruction
tSNE (sklearn)	ari	10.816470588235294	Downstream	Cluster Concordance
tSNE (sklearn)	calinski_harabasz	4.936470588235294	Downstream	Cluster Reconstruction
tSNE (sklearn)	correlation_spearman	9.435294117647059	Global	Global
tSNE (sklearn)	davies_bouldin	14.251764705882353	Downstream	Cluster Reconstruction
tSNE (sklearn)	emd_minmax	14.395294117647058	Global	Global
tSNE (sklearn)	knn	20.56235294117647	Local	Local
tSNE (sklearn)	nmi	13.192941176470589	Downstream	Cluster Concordance
tSNE (sklearn)	npe_kde	13.778823529411765	Local	Local
tSNE (sklearn)	random_forest	19.336470588235294	Downstream	Cluster Reconstruction
tSNE (sklearn)	silhouette	10.134117647058824	Downstream	Cluster Reconstruction
Spectral	ari	4.114583333333333	Downstream	Cluster Concordance
Spectral	calinski_harabasz	10.305555555555555	Downstream	Cluster Reconstruction
Spectral	correlation_spearman	6.684027777777778	Global	Global
Spectral	davies_bouldin	10.836805555555555	Downstream	Cluster Reconstruction
Spectral	emd_minmax	5.770833333333333	Global	Global
Spectral	knn	3.451388888888889	Local	Local
Spectral	nmi	3.3541666666666665	Downstream	Cluster Concordance
Spectral	npe_kde	5.909722222222222	Local	Local
Spectral	random_forest	2.875	Downstream	Cluster Reconstruction
Spectral	silhouette	5.309027777777778	Downstream	Cluster Reconstruction
SQuaD-MDS	ari	12.839622641509434	Downstream	Cluster Concordance
SQuaD-MDS	calinski_harabasz	4.533018867924528	Downstream	Cluster Reconstruction
SQuaD-MDS	correlation_spearman	19.125	Global	Global
SQuaD-MDS	davies_bouldin	9.653301886792454	Downstream	Cluster Reconstruction
SQuaD-MDS	emd_minmax	15.65566037735849	Global	Global
SQuaD-MDS	knn	11.445754716981131	Local	Local
SQuaD-MDS	nmi	12.804245283018869	Downstream	Cluster Concordance
SQuaD-MDS	npe_kde	13.02122641509434	Local	Local
SQuaD-MDS	random_forest	12.28066037735849	Downstream	Cluster Reconstruction
SQuaD-MDS	silhouette	10.867924528301886	Downstream	Cluster Reconstruction
SQuaD-MDS Hybrid	ari	10.34433962264151	Downstream	Cluster Concordance
SQuaD-MDS Hybrid	calinski_harabasz	5.0825471698113205	Downstream	Cluster Reconstruction
SQuaD-MDS Hybrid	correlation_spearman	16.016509433962263	Global	Global
SQuaD-MDS Hybrid	davies_bouldin	14.33254716981132	Downstream	Cluster Reconstruction
SQuaD-MDS Hybrid	emd_minmax	15.117924528301886	Global	Global
SQuaD-MDS Hybrid	knn	19.08490566037736	Local	Local
SQuaD-MDS Hybrid	nmi	12.424528301886792	Downstream	Cluster Concordance
SQuaD-MDS Hybrid	npe_kde	14.058962264150944	Local	Local
SQuaD-MDS Hybrid	random_forest	17.400943396226417	Downstream	Cluster Reconstruction
SQuaD-MDS Hybrid	silhouette	10.226415094339623	Downstream	Cluster Reconstruction
UMAP	ari	19.148235294117647	Downstream	Cluster Concordance
UMAP	calinski_harabasz	16.08235294117647	Downstream	Cluster Reconstruction
UMAP	correlation_spearman	6.425882352941176	Global	Global
UMAP	davies_bouldin	16.778823529411763	Downstream	Cluster Reconstruction
UMAP	emd_minmax	10.816470588235294	Global	Global
UMAP	knn	18.11764705882353	Local	Local
UMAP	nmi	19.51764705882353	Downstream	Cluster Concordance
UMAP	npe_kde	12.91529411764706	Local	Local
UMAP	random_forest	19.192941176470587	Downstream	Cluster Reconstruction
UMAP	silhouette	19.578823529411764	Downstream	Cluster Reconstruction
ZIFA	ari	8.785882352941176	Downstream	Cluster Concordance
ZIFA	calinski_harabasz	14.143529411764705	Downstream	Cluster Reconstruction
ZIFA	correlation_spearman	10.407058823529411	Global	Global
ZIFA	davies_bouldin	6.011764705882353	Downstream	Cluster Reconstruction
ZIFA	emd_minmax	10.416470588235294	Global	Global
ZIFA	knn	5.632941176470588	Local	Local
ZIFA	nmi	8.169411764705883	Downstream	Cluster Concordance
ZIFA	npe_kde	10.854117647058823	Local	Local
ZIFA	random_forest	5.696470588235294	Downstream	Cluster Reconstruction
ZIFA	silhouette	6.550588235294118	Downstream	Cluster Reconstruction
DiffMap	ari	3.72	Downstream	Cell-Type Cluster Concordance
DiffMap	nmi	2.44	Downstream	Cell-Type Cluster Concordance
FA	ari	9.72	Downstream	Cell-Type Cluster Concordance
FA	nmi	8.428235294117647	Downstream	Cell-Type Cluster Concordance
GrandPrix	ari	12.729411764705882	Downstream	Cell-Type Cluster Concordance
GrandPrix	nmi	11.263529411764706	Downstream	Cell-Type Cluster Concordance
ICA	ari	10.912941176470587	Downstream	Cell-Type Cluster Concordance
ICA	nmi	7.96235294117647	Downstream	Cell-Type Cluster Concordance
Isomap	ari	10.729411764705882	Downstream	Cell-Type Cluster Concordance
Isomap	nmi	10.529411764705882	Downstream	Cell-Type Cluster Concordance
KPCA Poly	ari	9.429333333333334	Downstream	Cell-Type Cluster Concordance
KPCA Poly	nmi	9.208	Downstream	Cell-Type Cluster Concordance
KPCA RBF	ari	12.130666666666666	Downstream	Cell-Type Cluster Concordance
KPCA RBF	nmi	8.722666666666667	Downstream	Cell-Type Cluster Concordance
LLE	ari	7.063679245283019	Downstream	Cell-Type Cluster Concordance
LLE	nmi	5.028301886792453	Downstream	Cell-Type Cluster Concordance
NMF	ari	6.748235294117647	Downstream	Cell-Type Cluster Concordance
NMF	nmi	4.7952941176470585	Downstream	Cell-Type Cluster Concordance
tSNE	ari	9.381176470588235	Downstream	Cell-Type Cluster Concordance
tSNE	nmi	13.256470588235294	Downstream	Cell-Type Cluster Concordance
PCA	ari	11.136470588235294	Downstream	Cell-Type Cluster Concordance
PCA	nmi	11.36	Downstream	Cell-Type Cluster Concordance
PHATE	ari	16.03764705882353	Downstream	Cell-Type Cluster Concordance
PHATE	nmi	13.451764705882352	Downstream	Cell-Type Cluster Concordance
SAUCIE	ari	17.296470588235294	Downstream	Cell-Type Cluster Concordance
SAUCIE	nmi	18.19058823529412	Downstream	Cell-Type Cluster Concordance
scvis (Full)	ari	17.2	Downstream	Cell-Type Cluster Concordance
scvis (Full)	nmi	19.157647058823528	Downstream	Cell-Type Cluster Concordance
scvis	ari	17.36	Downstream	Cell-Type Cluster Concordance
scvis	nmi	18.90823529411765	Downstream	Cell-Type Cluster Concordance
tSNE (sklearn)	ari	9.576470588235294	Downstream	Cell-Type Cluster Concordance
tSNE (sklearn)	nmi	13.24	Downstream	Cell-Type Cluster Concordance
Spectral	ari	4.65625	Downstream	Cell-Type Cluster Concordance
Spectral	nmi	3.4305555555555554	Downstream	Cell-Type Cluster Concordance
SQuaD-MDS	ari	12.08470588235294	Downstream	Cell-Type Cluster Concordance
SQuaD-MDS	nmi	13.72235294117647	Downstream	Cell-Type Cluster Concordance
SQuaD-MDS Hybrid	ari	9.364705882352942	Downstream	Cell-Type Cluster Concordance
SQuaD-MDS Hybrid	nmi	13.08235294117647	Downstream	Cell-Type Cluster Concordance
UMAP	ari	19.468235294117648	Downstream	Cell-Type Cluster Concordance
UMAP	nmi	19.785882352941176	Downstream	Cell-Type Cluster Concordance
ZIFA	ari	9.75529411764706	Downstream	Cell-Type Cluster Concordance
ZIFA	nmi	8.44	Downstream	Cell-Type Cluster Concordance
