# Supplementary material for: Comparative analysis of dimension reduction methods for cytometry by time-of-flight data
Source: Nat Commun. 2023 Apr 1;14:1836. doi: 10.1038/s41467-023-37478-w (PMC10067013; doi:10.1038/s41467-023-37478-w)
Supplement: Supplementary file 8 — Source Data [file 41467_2023_37478_MOESM8_ESM.zip › Source Data/sup_fig3_b.csv]

Data	Method	Metric	Value
Real	DiffMap	Global	4.714285714285714
Real	DiffMap	Local	13.571428571428571
Real	DiffMap	Downstream	10.714285714285714
Real	FA	Global	11.1
Real	FA	Local	6.3545454545454545
Real	FA	Downstream	7.821717171717172
Real	FA	scRNA Concordance	10.166666666666666
Real	GrandPrix	Global	12.477272727272727
Real	GrandPrix	Local	8.527272727272727
Real	GrandPrix	Downstream	12.147222222222222
Real	GrandPrix	scRNA Concordance	11.703703703703704
Real	ICA	Global	12.24090909090909
Real	ICA	Local	9.063636363636364
Real	ICA	Downstream	10.076010101010102
Real	ICA	scRNA Concordance	10.055555555555555
Real	Isomap	Global	12.459090909090909
Real	Isomap	Local	11.959090909090909
Real	Isomap	Downstream	15.163131313131313
Real	Isomap	scRNA Concordance	11.74074074074074
Real	KPCA Poly	Global	12.125
Real	KPCA Poly	Local	7.142857142857143
Real	KPCA Poly	Downstream	8.373677248677248
Real	KPCA Poly	scRNA Concordance	7.666666666666666
Real	KPCA RBF	Global	8.758823529411766
Real	KPCA RBF	Local	9.6
Real	KPCA RBF	Downstream	11.406209150326797
Real	KPCA RBF	scRNA Concordance	13.25
Real	LLE	Global	5.807339449541284
Real	LLE	Local	9.610091743119266
Real	LLE	Downstream	9.0565749235474
Real	LLE	scRNA Concordance	8.5
Real	NMF	Global	16.877551020408163
Real	NMF	Local	4.729591836734694
Real	NMF	Downstream	7.231575963718821
Real	NMF	scRNA Concordance	11.11111111111111
Real	PCA	Global	13.972727272727273
Real	PCA	Local	9.118181818181819
Real	PCA	Downstream	11.408080808080808
Real	PCA	scRNA Concordance	10.314814814814815
Real	PHATE	Global	9.781818181818181
Real	PHATE	Local	16.913636363636364
Real	PHATE	Downstream	15.595707070707071
Real	PHATE	scRNA Concordance	12.685185185185185
Real	SAUCIE	Global	15.572727272727272
Real	SAUCIE	Local	13.886363636363637
Real	SAUCIE	Downstream	16.355555555555554
Real	SAUCIE	scRNA Concordance	14.592592592592592
Real	scvis	Global	13.5
Real	scvis	Local	13.822727272727272
Real	scvis	Downstream	15.511868686868686
Real	scvis	scRNA Concordance	15.314814814814815
Real	scvis (Full)	Global	12.581818181818182
Real	scvis (Full)	Local	14.454545454545455
Real	scvis (Full)	Downstream	16.09747474747475
Real	scvis (Full)	scRNA Concordance	15.462962962962964
Real	Spectral	Global	9.672413793103448
Real	Spectral	Local	6.948275862068965
Real	Spectral	Downstream	6.695402298850575
Real	SQuaD-MDS	Global	14.14090909090909
Real	SQuaD-MDS	Local	10.168181818181818
Real	SQuaD-MDS	Downstream	11.433333333333334
Real	SQuaD-MDS	scRNA Concordance	14.666666666666666
Real	SQuaD-MDS Hybrid	Global	14.35909090909091
Real	SQuaD-MDS Hybrid	Local	19.927272727272726
Real	SQuaD-MDS Hybrid	Downstream	11.762626262626263
Real	SQuaD-MDS Hybrid	scRNA Concordance	15.018518518518519
Real	tSNE	Global	11.622727272727273
Real	tSNE	Local	18.913636363636364
Real	tSNE	Downstream	11.572222222222223
Real	tSNE	scRNA Concordance	15.537037037037036
Real	tSNE (sklearn)	Global	12.404545454545454
Real	tSNE (sklearn)	Local	19.4
Real	tSNE (sklearn)	Downstream	11.649242424242424
Real	tSNE (sklearn)	scRNA Concordance	16.5
Real	UMAP	Global	9.727272727272727
Real	UMAP	Local	18.131818181818183
Real	UMAP	Downstream	17.757575757575758
Real	UMAP	scRNA Concordance	14.537037037037036
Real	ZIFA	Global	11.66326530612245
Real	ZIFA	Local	6.178571428571429
Real	ZIFA	Downstream	7.886621315192744
Real	ZIFA	scRNA Concordance	10.407407407407407
Simulation	DiffMap	Global	5.04
Simulation	DiffMap	Local	5.98
Simulation	DiffMap	Downstream	4.663333333333333
Simulation	FA	Global	10.431764705882353
Simulation	FA	Local	8.16470588235294
Simulation	FA	Downstream	8.695490196078431
Simulation	GrandPrix	Global	13.311764705882354
Simulation	GrandPrix	Local	9.596470588235293
Simulation	GrandPrix	Downstream	11.710980392156863
Simulation	ICA	Global	13.475294117647058
Simulation	ICA	Local	10.210588235294118
Simulation	ICA	Downstream	9.152156862745098
Simulation	Isomap	Global	8.836470588235294
Simulation	Isomap	Local	12.429411764705883
Simulation	Isomap	Downstream	11.548039215686275
Simulation	KPCA Poly	Global	15.018666666666666
Simulation	KPCA Poly	Local	10.190666666666667
Simulation	KPCA Poly	Downstream	9.294222222222222
Simulation	KPCA RBF	Global	10.842666666666666
Simulation	KPCA RBF	Local	10.88
Simulation	KPCA RBF	Downstream	10.768444444444444
Simulation	LLE	Global	5.597877358490566
Simulation	LLE	Local	5.535377358490566
Simulation	LLE	Downstream	7.627948113207547
Simulation	NMF	Global	15.32470588235294
Simulation	NMF	Local	6.772941176470588
Simulation	NMF	Downstream	5.984705882352941
Simulation	PCA	Global	14.481132075471699
Simulation	PCA	Local	10.20754716981132
Simulation	PCA	Downstream	10.873529411764705
Simulation	PHATE	Global	6.274117647058824
Simulation	PHATE	Local	14.83529411764706
Simulation	PHATE	Downstream	15.541176470588235
Simulation	SAUCIE	Global	14.518823529411765
Simulation	SAUCIE	Local	13.888235294117647
Simulation	SAUCIE	Downstream	16.88235294117647
Simulation	scvis	Global	12.137647058823529
Simulation	scvis	Local	14.06235294117647
Simulation	scvis	Downstream	17.58627450980392
Simulation	scvis (Full)	Global	12.052941176470588
Simulation	scvis (Full)	Local	14.32
Simulation	scvis (Full)	Downstream	17.685098039215685
Simulation	Spectral	Global	6.227430555555555
Simulation	Spectral	Local	4.680555555555555
Simulation	Spectral	Downstream	5.036458333333333
Simulation	SQuaD-MDS	Global	17.390330188679247
Simulation	SQuaD-MDS	Local	12.233490566037736
Simulation	SQuaD-MDS	Downstream	11.694117647058823
Simulation	SQuaD-MDS Hybrid	Global	15.567216981132075
Simulation	SQuaD-MDS Hybrid	Local	16.57193396226415
Simulation	SQuaD-MDS Hybrid	Downstream	11.457647058823529
Simulation	tSNE	Global	11.003529411764706
Simulation	tSNE	Local	17.081176470588236
Simulation	tSNE	Downstream	11.730588235294118
Simulation	tSNE (sklearn)	Global	11.91529411764706
Simulation	tSNE (sklearn)	Local	17.17058823529412
Simulation	tSNE (sklearn)	Downstream	11.85921568627451
Simulation	UMAP	Global	8.621176470588235
Simulation	UMAP	Local	15.516470588235293
Simulation	UMAP	Downstream	18.95607843137255
Simulation	ZIFA	Global	10.411764705882353
Simulation	ZIFA	Local	8.243529411764706
Simulation	ZIFA	Downstream	8.558627450980392
