# Supplementary material for: Comparative analysis of dimension reduction methods for cytometry by time-of-flight data
Source: Nat Commun. 2023 Apr 1;14:1836. doi: 10.1038/s41467-023-37478-w (PMC10067013; doi:10.1038/s41467-023-37478-w)
Supplement: Supplementary file 8 — Source Data [file 41467_2023_37478_MOESM8_ESM.zip › Source Data/sup_fig4_a.csv]

n	time	tSNE Implementation
2000	1.07	tSNE
2000	1.1075000000000002	tSNE (FIt-SNE Original)
2000	0.43066666666666664	tSNE (Sklearn)
2000	0.6296666666666667	tSNE (BH Original)
5000	1.3328333333333333	tSNE
5000	1.3328333333333333	tSNE (FIt-SNE Original)
5000	0.5305	tSNE (Sklearn)
5000	1.1386666666666665	tSNE (BH Original)
8000	1.6656666666666666	tSNE
8000	1.6488333333333334	tSNE (FIt-SNE Original)
8000	0.6576666666666667	tSNE (Sklearn)
8000	1.7938333333333332	tSNE (BH Original)
10000	1.7748333333333333	tSNE
10000	1.7055	tSNE (FIt-SNE Original)
10000	0.7738333333333334	tSNE (Sklearn)
10000	2.2703333333333333	tSNE (BH Original)
20000	2.1856666666666666	tSNE
20000	2.359	tSNE (FIt-SNE Original)
20000	1.2386666666666666	tSNE (Sklearn)
20000	4.857166666666667	tSNE (BH Original)
30000	2.5443333333333333	tSNE
30000	2.636	tSNE (FIt-SNE Original)
30000	1.8223333333333334	tSNE (Sklearn)
30000	7.677333333333333	tSNE (BH Original)
40000	2.8488333333333333	tSNE
40000	2.866	tSNE (FIt-SNE Original)
40000	2.5533333333333332	tSNE (Sklearn)
40000	10.8105	tSNE (BH Original)
50000	3.278833333333333	tSNE
50000	3.127333333333333	tSNE (FIt-SNE Original)
50000	3.4901666666666666	tSNE (Sklearn)
50000	15.566666666666666	tSNE (BH Original)
100000	4.4046666666666665	tSNE
100000	4.072666666666667	tSNE (FIt-SNE Original)
100000	8.765833333333335	tSNE (Sklearn)
100000	40.51933333333333	tSNE (BH Original)
150000	5.024166666666667	tSNE
150000	4.693833333333333	tSNE (FIt-SNE Original)
150000	15.163333333333332	tSNE (Sklearn)
150000	54.19233333333333	tSNE (BH Original)
200000	5.828	tSNE
200000	5.2620000000000005	tSNE (FIt-SNE Original)
200000	25.818833333333334	tSNE (Sklearn)
200000	86.33333333333333	tSNE (BH Original)
300000	7.4173333333333336	tSNE
300000	6.757333333333333	tSNE (FIt-SNE Original)
300000	46.88283333333333	tSNE (Sklearn)
300000	124.35	tSNE (BH Original)
500000	10.595	tSNE
500000	8.754666666666667	tSNE (FIt-SNE Original)
500000	112.36666666666666	tSNE (Sklearn)
500000	251.15	tSNE (BH Original)
750000	14.408333333333333	tSNE
750000	11.609166666666665	tSNE (FIt-SNE Original)
750000	253.95	tSNE (Sklearn)
750000	402.26666666666665	tSNE (BH Original)
1000000	18.219333333333335	tSNE
1000000	14.188166666666666	tSNE (FIt-SNE Original)
1000000	419.96666666666664	tSNE (Sklearn)
1000000	621.5166666666667	tSNE (BH Original)
2000	0.43683333333333335	tSNE (BH openTSNE)
5000	0.4955	tSNE (BH openTSNE)
8000	0.6006666666666667	tSNE (BH openTSNE)
20000	0.975	tSNE (BH openTSNE)
30000	1.325	tSNE (BH openTSNE)
40000	1.7125	tSNE (BH openTSNE)
150000	5.612666666666667	tSNE (BH openTSNE)
10000	0.6383333333333333	tSNE (BH openTSNE)
50000	2.0298333333333334	tSNE (BH openTSNE)
100000	3.8466666666666667	tSNE (BH openTSNE)
200000	7.5235	tSNE (BH openTSNE)
300000	11.525	tSNE (BH openTSNE)
500000	20.127666666666666	tSNE (BH openTSNE)
750000	30.836833333333335	tSNE (BH openTSNE)
1000000	44.237833333333334	tSNE (BH openTSNE)
