# Supplementary material for: Comparative analysis of dimension reduction methods for cytometry by time-of-flight data
Source: Nat Commun. 2023 Apr 1;14:1836. doi: 10.1038/s41467-023-37478-w (PMC10067013; doi:10.1038/s41467-023-37478-w)
Supplement: Supplementary file 8 — Source Data [file 41467_2023_37478_MOESM8_ESM.zip › Source Data/sup_fig4_b.csv]

n	memory	tSNE Implementation
2000	0.513376	tSNE
2000	0.439572	tSNE (FIt-SNE Original)
2000	0.506712	tSNE (Sklearn)
2000	0.36656	tSNE (BH Original)
5000	0.549984	tSNE
5000	0.463644	tSNE (FIt-SNE Original)
5000	0.854228	tSNE (Sklearn)
5000	0.368852	tSNE (BH Original)
8000	0.562612	tSNE
8000	0.47008	tSNE (FIt-SNE Original)
8000	1.47128	tSNE (Sklearn)
8000	0.371492	tSNE (BH Original)
10000	0.546668	tSNE
10000	0.43126	tSNE (FIt-SNE Original)
10000	1.998748	tSNE (Sklearn)
10000	0.335036	tSNE (BH Original)
20000	0.66906	tSNE
20000	0.486852	tSNE (FIt-SNE Original)
20000	2.5822600000000002	tSNE (Sklearn)
20000	0.393244	tSNE (BH Original)
30000	0.738468	tSNE
30000	0.50304	tSNE (FIt-SNE Original)
30000	2.602976	tSNE (Sklearn)
30000	0.41066	tSNE (BH Original)
40000	0.831744	tSNE
40000	0.508224	tSNE (FIt-SNE Original)
40000	2.62736	tSNE (Sklearn)
40000	0.430052	tSNE (BH Original)
50000	0.810876	tSNE
50000	0.480088	tSNE (FIt-SNE Original)
50000	2.553392	tSNE (Sklearn)
50000	0.404676	tSNE (BH Original)
100000	1.30454	tSNE
100000	0.60792	tSNE (FIt-SNE Original)
100000	2.618836	tSNE (Sklearn)
100000	0.48002	tSNE (BH Original)
150000	1.837092	tSNE
150000	0.705356	tSNE (FIt-SNE Original)
150000	2.811268	tSNE (Sklearn)
150000	0.533596	tSNE (BH Original)
200000	2.235248	tSNE
200000	0.7727	tSNE (FIt-SNE Original)
200000	2.787968	tSNE (Sklearn)
200000	0.604612	tSNE (BH Original)
300000	3.00572	tSNE
300000	1.001952	tSNE (FIt-SNE Original)
300000	2.957224	tSNE (Sklearn)
300000	0.907624	tSNE (BH Original)
500000	4.63588	tSNE
500000	1.665692	tSNE (FIt-SNE Original)
500000	3.301764	tSNE (Sklearn)
500000	1.518648	tSNE (BH Original)
750000	6.83366	tSNE
750000	2.497184	tSNE (FIt-SNE Original)
750000	4.621316	tSNE (Sklearn)
750000	2.2804	tSNE (BH Original)
1000000	8.99612	tSNE
1000000	3.331636	tSNE (FIt-SNE Original)
1000000	6.302796	tSNE (Sklearn)
1000000	3.041576	tSNE (BH Original)
2000	0.506575	tSNE (BH openTSNE)
5000	0.511388	tSNE (BH openTSNE)
8000	0.532144	tSNE (BH openTSNE)
20000	0.651816	tSNE (BH openTSNE)
30000	0.747168	tSNE (BH openTSNE)
40000	0.848276	tSNE (BH openTSNE)
150000	1.84078	tSNE (BH openTSNE)
10000	0.567284	tSNE (BH openTSNE)
50000	0.850316	tSNE (BH openTSNE)
100000	1.350392	tSNE (BH openTSNE)
200000	2.280168	tSNE (BH openTSNE)
300000	3.047476	tSNE (BH openTSNE)
500000	4.681612	tSNE (BH openTSNE)
750000	6.865768	tSNE (BH openTSNE)
1000000	9.0260840000000009	tSNE (BH openTSNE)
