# Supplementary material for: Comparative analysis of dimension reduction methods for cytometry by time-of-flight data
Source: Nat Commun. 2023 Apr 1;14:1836. doi: 10.1038/s41467-023-37478-w (PMC10067013; doi:10.1038/s41467-023-37478-w)
Supplement: Supplementary file 8 — Source Data [file 41467_2023_37478_MOESM8_ESM.zip › Source Data/sup_fig5.csv]

X1	X2	cell_type
-2.15381596791575	5.89899599947353	Neutrophil
11.2646282083821	3.86373955565005	CD4 T cell
4.16967046616393	-3.60999944584669	CD8 T cell
-10.1859290276426	-3.431119361029	Monocyte
4.04966127714921	-3.78742921706575	CD8 T cell
-0.713946819564112	-8.62898618675885	NK cell
-9.73286725731065	-2.38594826858118	Monocyte
-8.27556735511885	-1.9629744982641	Monocyte
-2.12046446455333	5.85261507501141	Neutrophil
2.6569424373113	-4.81429818154333	CD8 T cell
-9.58599481051719	-2.11340587787161	Monocyte
6.15233492347786	-2.88107430864338	CD8 T cell
10.9114447445029	3.57057881337262	CD4 T cell
10.0457840359331	3.88785488913237	CD4 T cell
-8.52053780065369	-0.966552295356613	Monocyte
5.90072033170031	0.515222447183281	Unknown
-0.911026849275488	-3.82819896661901	γδ T cell
-2.13834071594585	5.89059359368672	Neutrophil
0.751955657368013	-6.97394818794711	NK cell
5.68633629154177	-1.64382751203908	CD8 T cell
-9.80191806104894	-2.97485123740458	Monocyte
6.43978947608877	-0.232437386521068	CD8 T cell
-9.80212251264386	0.686994576642407	Monocyte
6.57873094235089	-2.4479836708731	CD8 T cell
-8.93027823549338	-1.45976955890611	Monocyte
-10.5766983972771	-3.23928543042958	Monocyte
-9.15268822891724	-0.41652445274576	Monocyte
-10.1717692880771	-2.17315053623953	Monocyte
11.183188739843	5.53683454893134	CD4 T cell
4.18212219334824	-3.68148675202855	CD8 T cell
-1.28654344838065	9.94520519349619	Erythrocyte
2.99708254046534	-4.58221217553927	CD8 T cell
6.69595650801888	-3.66727126414375	CD8 T cell
-10.2485867547465	-1.83774144793826	Monocyte
4.61433646413101	-3.52149041726284	CD8 T cell
-0.432011153383176	-4.62431103055966	γδ T cell
-10.3501586175737	-3.78872830930935	Monocyte
-10.0207460079971	-0.474882918002809	Monocyte
-9.97299376913889	-3.04722912734582	Monocyte
6.44307291171861	-3.5597692417383	CD8 T cell
3.27921800020202	-5.06208603541709	CD8 T cell
-0.0184600103416565	-8.09387721575813	NK cell
4.90357716431316	-3.13915182791783	Erythrocyte
-0.498959006587639	10.2934259641317	B cell
6.25540671762276	-2.44893131401371	CD8 T cell
0.22002452593968	12.9396513770165	B cell
3.77300095583842	-3.13455153492388	CD8 T cell
-2.09766979080459	5.90840542535504	Neutrophil
0.286158766541861	1.03788069625825	Erythrocyte
11.6759137452664	3.93518398570894	CD4 T cell
0.638235187978872	1.63160046522184	Erythrocyte
-0.711477851557195	11.5091670935353	B cell
-8.16103206014115	-1.35524929625247	Monocyte
-0.647527325870857	11.2879115119346	B cell
3.35004345181025	-5.14006097554248	CD8 T cell
-7.38035097940174	-1.44271310724361	Monocyte
-1.00475203023773	-7.79279418189867	NK cell
0.0424337092514383	12.8990065510198	B cell
-10.3135374181679	-3.28388426634923	Monocyte
-10.2493640865354	-3.71656179689679	Monocyte
-0.870321505389445	-8.63693701691902	NK cell
-1.05957644905608	-6.76269986498077	Erythrocyte
0.0412850369453737	12.188090803889	B cell
10.066653107672	2.82415192241055	CD4 T cell
8.57215157061647	4.23147388425452	CD4 T cell
4.98377902725785	-3.83639419697296	CD8 T cell
11.1583564304203	3.83650696019266	CD4 T cell
-0.748805471703864	-7.72209307740866	NK cell
-0.28129180380076	-8.37372815411809	NK cell
1.65445113649876	11.5747220543529	B cell
4.1538615618905	-2.1003973358933	CD8 T cell
11.5567897397477	-0.0794611863691617	CD8 T cell
4.55387138627346	-4.57944272406063	CD8 T cell
-9.43724416809324	-0.639172093769195	Monocyte
4.44847467484809	-4.42304963217566	CD8 T cell
6.93731870769883	-3.55354402695428	CD8 T cell
11.0411968216321	3.4487408359619	CD4 T cell
-8.64091384356692	-1.54712195766326	Monocyte
11.5377586714725	-0.0100721736266212	CD8 T cell
-9.75752171210835	-2.52055673948324	Monocyte
-10.0188628310337	-2.0419641402219	Monocyte
0.213049385507134	12.7133892285962	B cell
0.696416354135426	10.5003626142937	B cell
6.47375730142233	-3.4278992974595	CD8 T cell
0.738113116888367	11.2705517059991	B cell
-7.85739158942411	-0.861754067241073	Monocyte
3.96317669135858	-4.99189001620204	CD8 T cell
10.3917825518557	5.61552191115872	CD4 T cell
8.60128553274047	4.25801460265707	CD4 T cell
-0.35550054831546	11.6831783448077	B cell
11.5566576376933	3.02786777487139	CD4 T cell
0.000360882150507634	12.3021879111761	B cell
-1.1354416280571	-8.4654670066637	NK cell
3.77031561429251	-3.05206503734377	CD8 T cell
-1.00221187265802	-3.49558871647586	γδ T cell
-9.95514362810821	-2.70502983392116	Monocyte
11.0159542553656	3.76412500528305	CD4 T cell
4.01404746325406	-4.64255737917758	CD8 T cell
0.431213283528871	10.2434542252403	B cell
10.7711312452857	5.34727442369422	CD4 T cell
4.25795064097142	-3.96325429558493	CD8 T cell
-7.73602325267239	-1.42270634507483	Monocyte
-10.323304153227	-2.57929156778513	Monocyte
-0.72433046174373	-8.53856529558762	NK cell
0.258091695870739	12.5282849840884	B cell
5.97344372028647	-2.2791090526294	CD8 T cell
6.35114892263128	-3.58725748409648	CD8 T cell
-10.3585832812261	-2.97873956522365	Monocyte
-8.51587632128898	-1.74649483640711	Monocyte
-11.9034149254194	-0.766859463913462	Monocyte
-0.316707548676459	11.7143980889589	B cell
-10.4148522449876	-3.90762002744329	Monocyte
3.12977796203022	-5.37877884689013	CD8 T cell
-0.283829135361102	10.7299949573869	B cell
4.7674254524545	-1.2017168260466	CD8 T cell
-0.716234175517911	-8.26498766262335	NK cell
11.0807710789295	5.09795938182654	CD4 T cell
4.30228283538207	-1.65436489952565	CD8 T cell
11.0684001243927	3.64018431256209	CD4 T cell
5.96206885638854	-0.887777466898323	CD8 T cell
-0.980849798204573	-3.28553984868478	γδ T cell
4.09113124594087	-4.90641879178196	CD8 T cell
5.32718889172138	-2.64846573189704	CD8 T cell
0.532117688909617	10.0689260787161	B cell
0.853711930672351	11.3743355027598	B cell
-8.98735441876373	-1.97162497076522	Monocyte
0.053820407254493	11.7755755806931	B cell
0.39512088422395	13.0929465277709	B cell
-0.159506610069375	12.3241901860773	B cell
11.8319688779598	2.65308008337409	CD4 T cell
-8.54171224439635	-2.64751845335861	Monocyte
2.44383283516779	-5.41934113507932	CD8 T cell
-1.42952002647043	1.91624881547837	Erythrocyte
10.6073732249763	3.43675518626715	CD4 T cell
10.4318670523837	5.34351897634796	CD4 T cell
4.63169322528313	-3.68624174144051	CD8 T cell
-9.83916986984192	-1.79242101344389	Monocyte
-1.16091326725493	3.19695293215568	Erythrocyte
3.3051034805559	-4.69784938209227	CD8 T cell
8.79270470728327	-1.83034427064198	CD8 T cell
-0.795512540456006	-8.18732203682866	NK cell
-0.117591440325138	11.5325512684599	B cell
-0.897784211173135	-4.35669678121276	γδ T cell
-0.892290872426447	10.8984067463736	B cell
-8.00728336184327	-0.978079569049118	Monocyte
0.831893404364865	11.9011335876501	B cell
-10.6502051523539	-0.830189946385494	Monocyte
-0.110419318790363	12.7774092303269	B cell
6.1160263083988	-2.92933547372211	CD8 T cell
10.0922845492661	2.94322205962011	CD4 T cell
5.949502220859	-3.00700339831021	CD8 T cell
-9.60063716290342	-1.82179864749123	Monocyte
-10.7317358691508	-2.10454439000327	Monocyte
-10.7676269195292	-3.55886321991088	Monocyte
4.27481679616453	-1.30556943218331	CD8 T cell
-10.5732625935762	-2.14475581424056	Monocyte
-10.2181709961744	-2.68242154939514	Monocyte
-10.416178023134	-1.11896354918868	Monocyte
10.9649041335902	5.8821964267491	CD4 T cell
-9.64375639689833	-1.71686581781516	Monocyte
5.39315114052621	-3.25913562402057	CD8 T cell
1.05803481254044	-7.35486899006925	NK cell
0.00942532296507783	11.5893719899331	B cell
0.501234190737135	2.91826166210905	Erythrocyte
4.50469399554421	-4.170231125792	CD8 T cell
3.5360744830173	-3.54661839103302	CD8 T cell
-10.2400264971183	-2.30324829090428	Monocyte
11.5721222012731	3.2627785227556	CD4 T cell
9.64110811030231	3.67698823894534	CD4 T cell
10.50854547529	3.89666525256152	CD4 T cell
5.16040643693812	-4.12145039538262	CD8 T cell
10.884284311074	5.88653746936621	CD4 T cell
-0.471043896916842	12.3234390377874	B cell
-0.758953477223534	-8.53931428823579	NK cell
-1.89817108975794	5.82262946881468	Neutrophil
9.80483736100592	3.53021451244279	CD4 T cell
-10.2784336849734	-2.70964435556053	Monocyte
4.50556315625058	-2.4625686265901	CD8 T cell
0.0822154289628651	12.6144886563664	B cell
3.73624461198108	-4.70970826362347	CD8 T cell
-10.2207242411956	-3.2449704864855	Monocyte
-9.68174418864282	-1.6103150590767	Monocyte
-8.89185902620481	-0.544554989569466	Monocyte
-9.81392267829789	-1.50048988262477	Monocyte
-9.49761963458552	1.71834799356369	Monocyte
-10.3273943869344	-1.9423492505563	Monocyte
6.74066601976445	-3.54653822861262	CD8 T cell
5.14209693543703	-3.47118060007896	CD8 T cell
0.0853833349883863	11.0921400544503	B cell
-8.40983998449176	-1.13691745403418	Monocyte
10.3027601551654	3.45423688619424	Erythrocyte
0.985971141042043	-7.46431084792979	NK cell
0.131675165089886	-7.4589609825862	NK cell
-10.418055421322	-2.71294032530716	Monocyte
-9.34654463538372	0.317698000323662	Monocyte
0.246006341333021	10.5865847159308	B cell
-0.403342921664711	-8.12463216451286	NK cell
0.0368017903495772	9.78796520399276	B cell
-9.60825858584167	-2.02984416702752	Monocyte
-9.80494744564921	-2.26403517360808	Monocyte
-0.0410411511950311	11.9037164640512	B cell
6.31184536786596	-2.7305644061348	CD8 T cell
-3.25106924183864	1.66413493466533	mDC cell
-10.5730627124108	-1.92304380638475	Monocyte
-0.294619682684059	11.9647364604331	B cell
-1.8569741588919	5.60874891276612	Neutrophil
2.3673560145115	-5.70343120758668	CD8 T cell
5.92235237523599	-1.08467165967554	CD8 T cell
6.25879728718456	-2.78966803116961	CD8 T cell
4.53007306469274	-5.36390927930384	CD8 T cell
-10.6078547368903	-3.69314033936646	Monocyte
4.68788626700564	-4.56159537223314	CD8 T cell
2.70917682258646	-5.64397031452511	CD8 T cell
0.249808297535154	12.8897438531285	B cell
0.12233618632373	11.0846451400632	B cell
5.22775549774571	-4.54331661671176	CD8 T cell
9.6522617656988	-0.220928125072799	NKT cell
-2.34048041349009	2.33362484688547	Erythrocyte
10.6926283632031	2.58266574615093	CD4 T cell
-4.21013831313727	-1.92335159212814	Monocyte
5.47792966602597	-3.69073628170571	CD8 T cell
0.347607558932039	11.4108420103597	B cell
0.487370038838934	10.2572744643436	B cell
4.2646062452232	-1.27257582007515	CD8 T cell
4.73403738617885	-4.7019712742059	CD8 T cell
11.4604585255462	-0.0674309798082097	CD8 T cell
0.326402606407807	12.8331150476423	B cell
-0.675763348725989	11.7726621069923	B cell
6.07157438427604	-2.76367616251325	CD8 T cell
5.19303801017897	-3.58118296716307	CD8 T cell
10.5367642466885	2.17941690019655	CD4 T cell
5.64693854226052	-2.08353357907626	CD8 T cell
0.646075545217022	-7.18861971957046	NK cell
6.40186806350515	-3.37786148391633	CD8 T cell
-7.68281633000382	-1.56316835598351	Monocyte
-0.750616798864539	11.3711285399913	B cell
-9.69523572287579	-2.48468436762319	Monocyte
-9.61589338516137	-0.790596227124233	Monocyte
-9.86942740008274	-1.38006523541254	Monocyte
0.00502149387929841	11.6142553677063	B cell
-10.2592255192542	-2.57389289002212	Monocyte
0.502870272075389	11.2265592936721	B cell
-10.4851580489975	-1.21923184242482	Monocyte
3.04161378016444	-5.00416982901634	CD8 T cell
10.448620703694	3.40868006188772	CD4 T cell
11.234646434078	3.96494354220857	CD4 T cell
1.5147022669808	12.3372938290749	B cell
-11.9736666901976	-0.716044579400792	Monocyte
10.8858115438408	2.05309339773208	CD4 T cell
-0.612742942420609	11.9481358363903	B cell
-0.689147388161283	-8.29498599424454	NK cell
0.247532567479353	11.2262711163669	B cell
-10.0600233249523	-1.94343589613528	Monocyte
-10.0041880363558	-0.522556760771864	Monocyte
0.0301394458642699	12.9697378648224	B cell
5.59805052202651	-3.78489671258203	CD8 T cell
-10.6070148175415	-2.78615089361561	Monocyte
4.15002458619483	-4.92587590734183	CD8 T cell
-1.10958781617	-8.33547304517939	NK cell
10.5368011354147	3.50255139360051	CD4 T cell
4.42067059612782	-3.72477603500125	CD8 T cell
0.387106878035244	10.5368621467991	B cell
4.68052071953431	-4.5672309478543	CD8 T cell
0.18237497580662	12.0599778728383	B cell
2.80187906736821	-5.58575084860561	CD8 T cell
0.294052291382948	-7.76126903509526	NK cell
0.0861987774962835	10.9878853693048	B cell
-8.56503871378238	-2.1388732267305	Monocyte
-9.98320924708712	-2.10223514709212	Monocyte
-10.3989562620374	-1.42136821969495	Monocyte
10.8052295164327	2.0964180925837	CD4 T cell
5.35231657546423	-2.81051581217222	CD8 T cell
-4.10615061474195	-2.87993310660842	Monocyte
1.19729977100798	-7.50541552785671	NK cell
10.7878305152181	4.32253907812114	CD4 T cell
-8.65061780865819	-1.42673513632871	Monocyte
5.0067880045388	-3.76504557043686	CD8 T cell
10.3107422673942	3.62879055524247	CD4 T cell
4.55069945968798	-2.9609436479453	Erythrocyte
3.16717622422366	-4.29889867615154	CD8 T cell
6.28455902799359	-1.14832449808861	CD8 T cell
-0.932313495509113	12.0882716113642	B cell
1.63562692764051	11.4755150282505	B cell
-10.2103007910643	-2.54366374315902	Monocyte
10.8367893209632	5.44603837009272	CD4 T cell
-8.78584759284085	-0.926768084284666	Monocyte
11.0922318690002	2.44184872968659	CD4 T cell
-8.86720781863762	-1.75437824711195	Monocyte
2.49084912999815	-5.60396329995584	CD8 T cell
0.0949195544499004	12.7306640301546	B cell
6.53847053606046	-3.63882799076785	CD8 T cell
0.355834657410346	12.878034532811	B cell
3.17536186614395	-4.31989011242919	CD8 T cell
-10.2056518533839	-2.28067679222855	Monocyte
11.2151717967396	3.05230227962735	CD4 T cell
0.650826348242592	11.8895304875891	B cell
0.0670297063430217	11.1378845795477	B cell
1.01621398287325	1.23690667830466	Erythrocyte
5.16841905249604	-3.13513933126715	CD8 T cell
10.9807408403939	2.18422839987921	CD4 T cell
-0.0511876054698668	11.4148072349353	B cell
0.267286597718103	11.692006975142	B cell
-1.16587928859698	-7.44194757621294	NK cell
0.534141349292723	1.55930369556564	Erythrocyte
-9.30940812808033	-0.708788532566673	Monocyte
6.2657336219319	-2.73480523018926	CD8 T cell
-9.62586948002672	-1.76034672051756	Monocyte
10.1238615606183	3.50258163239009	CD4 T cell
-10.6282034614027	-1.18651958075186	Monocyte
10.7721086062383	4.24595669752722	CD4 T cell
-10.7458423263422	-1.19461551134137	Monocyte
6.9560639351485	-3.55321466614048	CD8 T cell
10.3311900088042	4.54945383059623	CD4 T cell
5.39644412994986	-2.7323315470508	CD8 T cell
-4.5381743429271	6.6394169160049	Unknown
-8.59207498009556	-2.71216194596191	Monocyte
10.6713865151628	3.65473052789548	CD4 T cell
-9.91771954635388	-2.86225265281123	Monocyte
-8.07293521070897	-0.992672966633238	Monocyte
0.921907535762603	0.080499276647698	CD8 T cell
9.93294759105696	3.30670518743705	CD4 T cell
-2.43790364814493	1.84716002424155	Monocyte
-9.76042999077397	-2.66450630524342	Monocyte
10.9926242174829	5.28816312074581	CD4 T cell
4.94093695947761	-2.98899765108917	CD8 T cell
0.0584415917971563	3.3664314932807	Erythrocyte
2.89223918920764	-5.33085426307166	CD8 T cell
4.78357832106465	-4.64565916766041	CD8 T cell
0.289940239859157	12.4846528761405	B cell
-9.04310484311958	-0.876746886662279	Monocyte
0.929126168517437	10.6744082575633	B cell
4.34542212010421	-1.29046231152964	CD8 T cell
4.69713455037746	-3.97009531229083	CD8 T cell
0.733071318456199	12.1724786250625	B cell
-9.10785729845493	-1.59520999636228	Monocyte
0.281468252548689	11.3037785179649	B cell
3.54851903500031	-3.16671243934282	CD8 T cell
-9.92948021158833	-2.38250485277393	Monocyte
-10.1485885052167	-1.67826195859751	Monocyte
-9.69080870572892	1.47778351541734	Monocyte
-9.77605113739973	-3.00567516216297	Monocyte
-10.7595580918582	-2.53273298115307	Monocyte
-1.06558614867324	-7.53582434516844	NK cell
-10.3899473372452	-2.0650810713037	Monocyte
-10.9169317948061	-1.04688031636361	Monocyte
4.45890383366561	-4.1272324524017	CD8 T cell
3.14683965516517	-5.31810731230527	CD8 T cell
-8.11365349438848	0.532620818231031	Monocyte
6.50776796086242	-2.54924451124398	CD8 T cell
-10.8368692332783	-1.02272192084993	Monocyte
0.799909426591775	11.2280977816498	B cell
-9.63850410119285	-1.18068714232027	Monocyte
-0.205384614618098	10.3537912925104	B cell
-8.09751130220036	-2.03581208690268	Monocyte
-8.5904918129192	-1.16736936074511	Monocyte
-1.02983638135983	10.0916287472142	Erythrocyte
0.321384655581083	2.80106728122469	Erythrocyte
11.1325859717322	2.86415417706011	CD4 T cell
-0.0666250453658691	12.3054530915999	B cell
-9.91073048842098	-2.54537983217011	Monocyte
-8.72218177011625	-1.32127624584078	Monocyte
5.29564270462397	-4.2171594657937	CD8 T cell
5.45241953139575	-3.1879076840734	CD8 T cell
-9.72737127274327	-1.12424168716824	Monocyte
11.5365662398331	-0.136182890040348	CD8 T cell
-0.618583561506242	11.5198738693898	B cell
-0.0393102019357255	10.5816888302377	B cell
-8.29943649618409	-1.60693503536761	Monocyte
-0.692561869985967	-4.32880882031352	γδ T cell
0.469801999493847	11.2252073784287	B cell
6.57518220098596	-3.249607795261	CD8 T cell
4.47356267791193	-5.12237309372865	CD8 T cell
0.75677195138302	1.92676139694111	Erythrocyte
-8.0317759816822	0.793610826497637	Monocyte
6.27011360444485	-1.37637443004285	CD8 T cell
-7.69900123283475	-1.36244320375658	Monocyte
-9.50586654362606	-1.79604570451927	Monocyte
-9.96480214225527	-2.58161412042516	Monocyte
-1.6728926527247	5.26834595108019	Neutrophil
-0.242973076523649	11.7668026247164	B cell
-8.11090490155925	-1.8810808936833	Monocyte
4.39608781758158	-3.60628559422291	CD8 T cell
-7.76512904732139	-1.9744980012037	Monocyte
10.8409842905771	5.42021609622919	CD4 T cell
5.1973867711858	-3.45108438141987	CD8 T cell
11.6742824451201	4.01601934822967	CD4 T cell
-9.8680187583753	-1.52956203152245	Monocyte
-10.2264632955578	-1.39881988905021	Monocyte
10.7037875053653	2.42799325373884	CD4 T cell
-1.85877264994984	5.70380108134249	Neutrophil
-10.3766783893341	-3.66846252893005	Monocyte
-10.5699739914605	-3.65586912845087	Monocyte
-2.06155383307418	2.58534485556433	Erythrocyte
-1.19010065937285	-8.04838348949554	NK cell
0.27156985890287	11.7222180431087	B cell
3.93666314255816	-5.11196219234172	CD8 T cell
0.948664932829255	10.6833077587589	B cell
2.98720808042465	-4.66611933092528	CD8 T cell
1.39850418671566	11.6746689589782	B cell
11.955215234417	3.32058493854842	CD4 T cell
11.5652215639507	3.91959047023951	CD4 T cell
11.1295343682751	5.86904240685809	CD4 T cell
0.785454515233019	11.2484175089442	B cell
0.33354752466702	12.455043962068	B cell
-10.5160694344755	-2.1554980494879	Monocyte
-9.48357008266236	-2.44252375176216	Monocyte
-0.415454697196474	-7.52732379914942	NK cell
-8.32869224428944	-1.52760352509144	Monocyte
4.86225578300261	-2.48977778276218	CD8 T cell
1.10939612628293	-7.16150661746323	NK cell
0.699913053756507	10.4474596461094	B cell
0.172077941360459	9.9961074566718	B cell
-0.945779750076462	10.8076608649035	B cell
-10.6381827317889	-3.66645281293627	Monocyte
2.81632551754048	-5.09951131497987	CD8 T cell
4.21735456455642	-4.29430892686387	CD8 T cell
11.0807289064026	5.80117550523485	CD4 T cell
5.0621997403895	-2.6803874750218	Erythrocyte
-8.27311327427974	-2.56707750054155	Monocyte
2.43479366163113	-5.46291057113827	CD8 T cell
-9.56858671499483	1.126564111613	Monocyte
0.783601070818897	10.9189199509001	B cell
-8.74390712083333	-2.52751427217973	Monocyte
12.1529668549133	3.12477334338993	CD4 T cell
2.75050176021687	-4.95961430474163	CD8 T cell
10.2738083390556	3.17009244724441	CD4 T cell
-10.1630882992388	-2.02415070463472	Monocyte
-0.724516896188638	-4.34659094609926	γδ T cell
11.0078079647569	3.52351756800268	CD4 T cell
-11.9758517072117	-0.726059443762432	Monocyte
0.265348226975379	-7.73006334936734	NK cell
10.8247180465206	2.3961915452132	CD4 T cell
-8.28997994589008	-1.85219815249308	Monocyte
-8.9065588738549	-2.76181131600559	Monocyte
2.95903955571001	-4.92649916803658	CD8 T cell
10.6795014025456	5.07238408609514	CD4 T cell
10.4621791296959	5.53768871554679	CD4 T cell
-0.975342308779324	-8.13775049797758	NK cell
-10.8351645953731	-1.98682827403377	Monocyte
-8.01399959236099	-1.66261156734773	Monocyte
-3.9855581134923	-2.4649872205772	Monocyte
10.8505385286167	5.7759030711875	CD4 T cell
4.41075876410993	-3.62083166754671	CD8 T cell
-1.01827220069516	-8.29808886030698	NK cell
5.04561165923226	-3.10476385125987	CD8 T cell
4.43710110124641	-1.8227479967242	CD8 T cell
-0.514933641046607	-8.11853019970351	NK cell
0.185154150734319	10.0836693849432	B cell
10.480969392067	3.09488659503475	CD4 T cell
6.06206306209953	-2.54419110249081	CD8 T cell
4.56660474251081	-1.78605823859306	CD8 T cell
0.944528544111102	1.53242218816273	Erythrocyte
4.51202800640176	-4.32625200572628	CD8 T cell
-8.30492840210585	-1.87661108960257	Monocyte
10.9879718737476	2.91572313138867	CD4 T cell
4.89723401899184	-3.71755205754543	CD8 T cell
-0.799424240287524	-4.57545294973214	γδ T cell
-10.1331257734149	-2.86101640437663	Monocyte
-0.605626422698155	-7.95225839959388	NK cell
3.97302981372237	-5.40965669635692	CD8 T cell
10.833820119399	4.23419950580425	CD4 T cell
-10.0873392996189	-2.52174745055959	Monocyte
0.0446288346712905	11.001785112468	B cell
-2.37292161298292	2.55584798503322	Erythrocyte
-9.78482392659599	-2.5923255853796	Monocyte
-1.91380406381962	5.73547420903542	Neutrophil
-10.1324324413912	-2.11028236879341	Monocyte
-0.949524520929293	-8.32682768745331	NK cell
10.2261777235006	3.69376861476276	CD4 T cell
11.2662058254007	4.16844665350963	CD4 T cell
3.17605093088115	-4.72411929336712	CD8 T cell
-9.82349925382021	-1.46231017754024	Monocyte
11.1562615185407	5.31516061815664	CD4 T cell
-0.787909299760694	-4.48015739040573	γδ T cell
0.0689660189234385	11.9788674217361	B cell
-9.47956550386627	-2.54253066723528	Monocyte
4.58151453664049	-1.50661221212677	CD8 T cell
-9.86356546768783	-3.35866643177844	Monocyte
-9.91128058167659	-2.9559743201814	Monocyte
6.44446400745823	-2.10900967312144	CD8 T cell
-3.89084811293205	1.02228817543022	moDC cell
-0.349475846680378	12.2025654625356	B cell
-9.98585729480665	-2.97626372859076	Monocyte
4.36955608598712	-1.41668564360009	CD8 T cell
4.44253885970469	-5.18780083767022	CD8 T cell
-7.65071961248533	-1.367468566124	Monocyte
5.3812720032514	-3.93541436995573	CD8 T cell
-8.46510955405791	-1.66391627183896	Monocyte
0.172561154599392	12.5323870463078	B cell
9.6086657802187	3.99546532978958	CD4 T cell
-10.498263649915	-3.54684139867151	Monocyte
-9.51876903496885	-2.09051228511688	Monocyte
4.36538913514118	-2.63144867450012	CD8 T cell
0.506586937672598	1.35575816734501	Erythrocyte
-9.79624472091536	-1.45221195119709	Monocyte
-10.2815716222344	-3.17016682288307	Monocyte
-8.74567841143665	-1.53396001414073	Monocyte
2.94067977763105	-4.51890409838975	CD8 T cell
-8.6586927517303	-1.59176982680204	Monocyte
-9.32130469526679	-1.9055526209979	Monocyte
-10.5620698009358	-3.02770380767602	Monocyte
5.54718533019054	-3.66258839373235	CD8 T cell
-7.32755762105193	-1.30511133840191	Monocyte
11.6738698522553	3.98052198243948	CD4 T cell
-1.82110310632965	5.52737381912589	Neutrophil
9.95922934040889	3.22006270259733	CD4 T cell
0.286085695967347	12.1553333598855	B cell
11.547094496492	3.39557409933143	CD4 T cell
10.9010394775961	2.72415495339594	CD4 T cell
3.70885214398341	-3.10148046153859	CD8 T cell
-8.78496906580219	-0.797361989797486	Monocyte
1.66175721773701	11.5402628772687	B cell
-8.5991154593567	-1.46177838448874	Monocyte
-9.57919249572383	-1.90458866594755	Monocyte
6.39229953514556	-2.60870881088479	CD8 T cell
-10.8252683548598	-2.49122709698609	Monocyte
5.86273969967194	-2.61535814020026	CD8 T cell
6.09645041667203	-2.80989260717719	CD8 T cell
2.48938261915909	-4.9273921187765	NKT cell
-0.618813052991599	-4.57045732032155	γδ T cell
6.94725886464136	-3.17934092124822	CD8 T cell
5.88758564434545	-3.29096987462931	CD8 T cell
-8.86579244191324	-1.09337460830356	Monocyte
10.6944371056847	5.1970486236593	CD4 T cell
6.45158741495717	-1.5439271403189	CD8 T cell
-9.58178980795452	-1.3931678904879	Monocyte
-10.4222522294153	-3.88803947606681	Monocyte
-1.36365820185364	-6.97248306041671	NK cell
4.40405954088768	-4.94020889737048	CD8 T cell
11.0586431569471	4.03969695798093	CD4 T cell
-10.0567314851345	-3.29247165502912	Monocyte
5.55917915650594	-2.42445681417365	CD8 T cell
-10.0463869425119	-1.67140260890396	Monocyte
2.91104995217258	-5.15732971515214	CD8 T cell
9.93252683285673	4.22710476436244	CD4 T cell
4.5740503211078	-4.8150241588277	CD8 T cell
-7.77135557742919	0.973868072994819	Monocyte
4.07651610197381	-4.50948526691712	CD8 T cell
1.49070419481501	12.3071189311574	B cell
1.56548044637513	11.4992850755969	B cell
0.694653339319874	11.3676807989173	B cell
4.09413088093391	-1.70253834609319	CD8 T cell
-8.74626650881094	-1.10168239089819	Monocyte
-7.62276356667064	-1.77385647070112	Monocyte
3.6332034606259	-4.50688880051297	CD8 T cell
0.33900208671289	-7.86357795418821	NK cell
4.32977332734899	-5.0007475323822	CD8 T cell
11.2319507145264	3.88151447642202	CD4 T cell
-10.3545351188394	-2.77963357158366	Monocyte
-9.55316146216342	-0.939135526146124	Monocyte
4.47372716114469	-2.5104537980774	CD8 T cell
-0.612565178965067	11.5089137574364	B cell
10.4133089313031	4.88327393380414	CD4 T cell
10.8962327729668	2.53871940227699	CD4 T cell
6.22132975958392	-2.49366346019903	CD8 T cell
4.36020465873662	-1.93715686250489	CD8 T cell
0.593960143798561	1.60267439415291	Erythrocyte
11.6284644604585	-0.128064679473317	CD8 T cell
4.01791401950398	-3.79256141121042	CD8 T cell
-0.590972337303386	11.2470712769411	B cell
3.64982527299744	-3.14040438119269	CD8 T cell
-9.6680804928036	-1.39855415374371	Monocyte
3.73170915541252	-2.93207737184891	CD8 T cell
-9.67033322545762	-0.00222511051974603	Monocyte
6.09640578010578	-2.47515710812699	CD8 T cell
-0.670634467864418	-4.54787791243566	γδ T cell
4.97714790349325	-2.76960671274758	CD8 T cell
2.4464325494331	-5.26056109813298	CD8 T cell
5.98508038664917	-1.49925400227471	CD8 T cell
2.65897622133751	-5.81060454843685	CD8 T cell
0.525240616545778	1.39757690346429	Erythrocyte
0.52893654379151	11.7883972012716	B cell
-10.0416919991067	-2.17037968972568	Monocyte
1.24484523712758	-7.40503472364632	NK cell
1.88396984398434	-6.69583444227946	NKT cell
4.27188572889284	-4.88406015182252	CD8 T cell
10.5840639346803	5.79179160932918	CD4 T cell
-0.381736537809604	-7.58999422422639	NK cell
5.270762336398	-3.88757665151885	CD8 T cell
6.5169512864334	-2.42639169469564	CD8 T cell
-10.7710779680273	-2.67879185742535	Monocyte
6.50917792780477	-1.98225842081703	CD8 T cell
0.140888607079596	-7.3459411663721	NK cell
10.2808582056082	2.85047461027498	CD4 T cell
-8.76530574270669	-2.54842047993927	Monocyte
2.82522807320877	-5.47743851449375	CD8 T cell
6.82041743276732	-1.06691070862391	CD8 T cell
4.55599375098974	-4.51822136751421	CD8 T cell
-10.6659967847209	-2.47748766230268	Monocyte
0.129845690647518	9.80173778976903	B cell
-1.90828409291186	5.78784211782297	Neutrophil
11.1043477266368	4.3268831753578	CD4 T cell
-10.0310684384207	-2.01147295472121	Monocyte
0.185710575047938	13.2006488252525	B cell
-0.841893609563992	-7.26651290089911	NK cell
6.81043239260764	-3.64516045523922	CD8 T cell
-10.0390705839458	-0.429006665371136	Monocyte
-10.3471193088965	-3.5417938385046	Monocyte
10.5199705051645	3.90541348328079	CD4 T cell
10.1835296770732	4.11424509244797	CD4 T cell
10.3098620538344	4.97737027859326	CD4 T cell
0.552048402126951	12.6505114054621	B cell
7.43186280021532	3.22161980170105	CD4 T cell
-9.38120828553106	-0.865875173996919	Monocyte
0.446331744654552	10.9034831105746	B cell
-0.905538487072466	11.5632915950104	B cell
0.197408828921502	12.4386531656803	B cell
0.368328504688313	13.0422597731839	B cell
0.855054842168578	-7.09173969099325	NK cell
0.201386175118809	13.0030078251178	B cell
11.0235840089238	5.34495590012463	CD4 T cell
10.7417233273666	3.16715097708468	CD4 T cell
0.132218401654229	-7.2302572173137	NK cell
12.0236697735629	3.73604254753319	CD4 T cell
-1.42985062067945	-8.20785664826459	NK cell
-1.31323184695681	-7.87916006647649	NK cell
5.18272726741511	-4.10048773368328	CD8 T cell
-0.124120926365906	1.81365394313695	Erythrocyte
3.95548238936373	-2.84437529532644	CD8 T cell
11.1791449032693	2.88996776605699	CD4 T cell
-9.00662803423218	-2.44827721781462	Monocyte
11.4268382439336	3.94178751497162	CD4 T cell
3.60195778103986	-3.6948076069901	CD8 T cell
-0.856315192078475	-7.49630309182559	NK cell
2.96415544173636	-5.06447974328959	CD8 T cell
7.01857487525045	-3.77495934803889	CD8 T cell
6.01157400482254	-1.10213670465635	CD8 T cell
-10.8237002681802	-1.87714414972258	Monocyte
-0.179333729421425	11.3913016833945	B cell
2.90645391050437	-5.49910033274941	CD8 T cell
11.5129609475258	3.86893712113302	CD4 T cell
11.8504065171437	2.59315910557167	CD4 T cell
0.323857703750049	12.6920830009161	B cell
0.481401865979941	1.32286315208319	Erythrocyte
-10.6740631094934	-1.64445535239486	Monocyte
-10.605243230434	-0.908063663252168	Monocyte
5.76152496821621	-3.23026294870194	CD8 T cell
-0.954836295322044	-7.72912906016069	NK cell
4.67767081282285	-4.9614271231071	CD8 T cell
10.3007731986135	0.16861665086043	NKT cell
-9.66663064549799	-2.82630551234947	Monocyte
-10.2000141136965	-1.60054606999011	Monocyte
2.77984357657216	-5.00530059675995	CD8 T cell
11.0643528870873	0.846639937067686	CD8 T cell
-9.54936199834214	-0.742992836123943	Monocyte
10.2790705270859	3.97028877043705	CD4 T cell
-8.40096090408401	-2.37504476876369	Monocyte
4.99448778426503	-4.69520936763091	CD8 T cell
4.11811775198428	-1.48870768957154	CD8 T cell
-9.97131548914371	-3.07010563383027	Monocyte
-10.7938974396269	-2.15496441827447	Monocyte
-0.281450672339332	11.4470349900993	B cell
10.9949280096487	3.89901700557447	CD4 T cell
-0.914460958399709	-8.2717100728391	NK cell
10.8747035339872	1.97833561164326	CD4 T cell
2.70074107427588	-5.19164800682003	CD8 T cell
0.406046480188676	12.2567803412924	B cell
10.817103027235	5.54652288911405	CD4 T cell
10.8143730515907	5.72928766523049	CD4 T cell
3.35631985520808	-4.41602218320234	CD8 T cell
-8.48662380868442	-1.41339503131239	Monocyte
-1.61905481839395	-7.69266324021186	NK cell
4.40095187283502	-1.49563536505306	CD8 T cell
6.01646135705231	-1.09579459953597	CD8 T cell
0.387994547802913	-6.8179296740199	NK cell
-9.40660627648738	-2.06867615696334	Monocyte
5.11990072390554	-3.36712330363706	CD8 T cell
9.78977995160002	0.0211578342686263	NKT cell
0.165814063998161	12.5872334571618	B cell
0.278018106469814	13.1111858374888	B cell
11.0004107306845	3.35036465281932	CD4 T cell
-9.04467117028803	-1.52208479959685	Monocyte
3.07887568253472	-5.37727490009045	CD8 T cell
-1.36807614650089	3.27603265328354	Erythrocyte
-8.65934954901372	-1.02910611619079	Monocyte
10.7767924514509	3.00357414612288	CD4 T cell
-10.2112528637194	-1.71227541500851	Monocyte
0.607718854613043	-7.9998660274512	NK cell
-9.45530392426921	-1.93066611053134	Monocyte
-8.04703844582236	-1.30690608925411	Monocyte
0.791533915177213	10.6482746209893	B cell
9.91229025718325	3.13736952340233	CD4 T cell
1.10375373957792	-7.13422257663584	NK cell
6.14951633280722	-1.21007778870256	CD8 T cell
6.27844665340751	-1.7911117709118	CD8 T cell
10.920877369355	5.445696601249	CD4 T cell
-10.3650449458055	-2.07950136254826	Monocyte
0.574045239917279	11.2991204303547	B cell
11.4383740072917	0.0195223494134646	CD8 T cell
3.58062206120262	-5.17722729042635	CD8 T cell
-2.08411627153364	5.64217675424741	Neutrophil
11.3552439319256	3.3996387937688	CD4 T cell
0.701409706283449	11.3349933580388	B cell
-9.70480736153216	-0.317162137042188	Monocyte
-0.202002924822762	12.3315222375724	B cell
-0.0824009331688969	10.6704635938695	B cell
5.47233789543663	-2.55791309702776	CD8 T cell
-10.621625825658	-1.02653798695429	Monocyte
4.50788433370021	-2.43532771186993	CD8 T cell
5.91002604411284	-2.64476378171444	CD8 T cell
0.675537429650247	10.9135451703483	B cell
-10.8039954209668	-3.15863328549312	Monocyte
4.46219663133819	-2.52255258105486	CD8 T cell
-9.03803781870545	1.91460776630035	Monocyte
5.16176762337305	-3.63063549989184	CD8 T cell
-1.83641862294953	5.54811369103075	Neutrophil
0.411785011723156	10.3034702990554	B cell
4.14513148126136	-2.1304906928366	CD8 T cell
5.96841028274868	-3.54570852834759	CD8 T cell
10.9614783384609	4.15060748472598	CD4 T cell
-10.6069613101923	-1.06454020144586	Monocyte
-11.2036157657198	-0.906688418813481	Monocyte
0.0287942332062715	3.46051890890288	Erythrocyte
0.34407655526222	11.6314958084036	B cell
4.68730948463195	-4.82942605360873	CD8 T cell
0.362950976187189	10.0874575669829	B cell
0.402162012542907	12.1166349923159	B cell
0.365805051750294	11.3182375176507	B cell
-8.32878035059527	-1.68239038853326	Monocyte
-1.97242320154807	5.73814941558097	Neutrophil
0.354695567394661	12.9784211609342	B cell
10.9954362788519	3.35418658825069	CD4 T cell
5.23412661469381	-3.45263477048098	CD8 T cell
10.3179999481736	4.4016636187864	Neutrophil
4.03014267782606	-4.2310851413588	CD8 T cell
-8.13474089504298	-2.06380654827772	Monocyte
3.65217869577284	-5.2621243727015	CD8 T cell
-1.3579987721356	-8.09205953276567	NK cell
10.5513990286536	5.00875353332683	CD4 T cell
6.25500425232101	-0.499484974619928	CD8 T cell
-0.34125725538163	12.5584528240344	B cell
-9.8465655682197	-3.13186028541385	Monocyte
-0.730794616114394	10.9994709674022	B cell
-0.703691144751631	-8.50175556237352	NK cell
-10.0819022041233	-3.80257122841018	Monocyte
0.51131349208337	-6.78693149544349	NK cell
0.577846439619076	11.2744874264776	B cell
5.69315532120385	-3.41942448019103	CD8 T cell
10.8689196806368	3.00671422053775	CD4 T cell
-0.155996413453347	-8.19687569802037	NK cell
11.4759101868759	3.16552978997762	CD4 T cell
-0.222144162406905	12.2825974233121	B cell
2.68118171334877	-5.33317252246693	CD8 T cell
0.531077614406089	11.0342715039785	B cell
-8.47581946622273	-1.42569108630648	Monocyte
-8.63924577573405	-2.14540655547013	Monocyte
-3.38940429321767	1.55705496830108	mDC cell
-0.650047062085229	12.2493995982362	B cell
6.59242608403225	-2.20506544993281	CD8 T cell
10.8933647457728	1.98472382636457	CD4 T cell
6.36608291093033	-2.47138859787244	CD8 T cell
6.36211957439347	-1.01578461058081	CD8 T cell
0.604789880808692	-7.79512604352827	NK cell
-0.201859261719924	11.1421238729277	B cell
-2.12287862563202	5.87406467542045	Neutrophil
0.289254372492996	12.3869605771152	B cell
10.5905423452503	5.17524771512427	CD4 T cell
11.129421398417	5.53671433291929	CD4 T cell
5.89578425337233	0.511013978243821	Unknown
-10.0833051720502	-2.18390391726253	Monocyte
10.6095459201184	5.33983929077916	CD4 T cell
-8.49664853103005	-1.26457758438233	Monocyte
-0.878321510817444	-4.3917751991058	γδ T cell
-9.38657638551049	-1.0727606786045	Monocyte
-10.7169606345159	-3.05028871462832	Monocyte
-1.13775262627302	-7.94559037300497	NK cell
0.461015854908429	13.3050976917289	B cell
-7.90782842597238	-1.92073142870243	Monocyte
0.652130321404051	10.201734177094	B cell
-0.397743227842234	12.2543567382893	B cell
-0.957030264075231	-3.84257982714347	γδ T cell
-3.77463880176556	1.06419187151781	moDC cell
-1.96196120873342	5.89532572516588	Neutrophil
-10.4523066390627	-3.52072525231254	Monocyte
-8.02739173914074	-2.24933628430547	Monocyte
2.63960009291295	-3.84349830856388	CD8 T cell
10.6831586456367	5.52775318117632	CD4 T cell
-0.343093141522653	11.5403201233036	B cell
-9.26020756588413	-0.835264924680102	Monocyte
-0.934176636606271	-8.74130514961161	NK cell
-0.0176986116289775	12.5099870051275	B cell
-8.33902038606668	-2.05052204019387	Monocyte
-1.36748707822568	9.74986241824573	Erythrocyte
5.89893884153217	-2.5352443868376	CD8 T cell
-9.95704422988808	-2.76335361929326	Monocyte
-9.19470131177905	-1.96590012837614	Monocyte
11.6415791620345	3.81819676172259	CD4 T cell
4.52529931864433	-2.9293314728485	CD8 T cell
-2.24899000486302	5.89421791028823	Neutrophil
6.98136510372043	-3.73678514085253	CD8 T cell
-1.84411920969155	5.52504067828374	Neutrophil
2.90392474489024	-5.29039956752647	CD8 T cell
1.22237700755278	0.973903556307852	Erythrocyte
5.27097859554203	-2.95140759480426	CD8 T cell
11.0842443953004	5.51999736591914	CD4 T cell
-10.0090444940207	-3.17002425596726	Monocyte
0.281501416390942	10.2180576349667	B cell
-0.938756171410804	-8.47670713819025	NK cell
6.8133357135749	-3.19949375068354	CD8 T cell
0.351262041161461	-7.91119916182225	NK cell
10.7454544245601	5.37220625145218	CD4 T cell
0.402470577639233	12.8045075997155	B cell
4.0593339163221	-5.43692639343464	CD8 T cell
0.546208059791764	10.9162531308236	B cell
0.127317091063954	13.3255136019034	B cell
-10.2238790297473	-1.82068968037721	Monocyte
-1.92168852127584	5.75283574004406	Neutrophil
-9.2902495546844	-1.25096217778078	Monocyte
10.8130908542985	4.86142281635427	CD4 T cell
-9.52016253013892	-3.39664726325918	Monocyte
0.120518154540081	11.0265362651783	B cell
-10.726220213032	-2.71691301273252	Monocyte
-0.984709146446053	11.6566842170512	B cell
3.63815388628513	-3.77045115026544	CD8 T cell
10.8760029984331	3.2708766327025	CD4 T cell
5.69601388463106	-3.2885430030586	CD8 T cell
-8.38108387293365	-1.21956386828317	Monocyte
-8.22572474235646	-2.35104280293024	Monocyte
4.26625926144249	-1.57809612308288	CD8 T cell
4.96725047039979	-4.41467631599738	CD8 T cell
0.557544519379715	2.32368797097455	Erythrocyte
-0.447157833788133	-4.68004243268637	γδ T cell
4.15522433669354	-2.08719240658606	CD8 T cell
0.24267433923863	10.4441151852977	B cell
-9.58164190573737	-1.40113949221448	Monocyte
-7.97423164896857	-1.46982107907953	Monocyte
-10.1407005198841	-1.48912745901858	Monocyte
-9.68977712961758	-1.02947655226789	Monocyte
11.5448347832719	3.21444169291438	CD4 T cell
5.24548934256313	-4.31436795492382	CD8 T cell
4.10135097298921	-2.78778112311188	CD8 T cell
11.32389825233	3.03968684590428	CD4 T cell
0.116960054006638	12.357212675168	B cell
-9.33655656602341	-2.20646258297518	Monocyte
-7.98376873057895	-1.88223777953005	Monocyte
-9.38112694990454	-1.9352911360014	Monocyte
-10.5113050933627	-3.56485689734906	Monocyte
-9.80113925453675	-2.5814804132623	Monocyte
0.182437033418841	11.6244138476389	B cell
11.0069485631148	2.17482272468809	CD4 T cell
10.4828978568491	3.89183382240711	CD4 T cell
10.373849621862	5.43534204760898	CD4 T cell
4.14395946725747	-5.04770551588451	CD8 T cell
0.476090305531634	11.0369077778242	B cell
-9.13300783736009	-1.46464686421252	Monocyte
6.19509980180249	-3.1508642235841	CD8 T cell
0.496921249657335	10.5316907550422	B cell
6.23473352476164	-0.479609892925379	CD4 T cell
10.8561628353419	5.73706175432262	CD4 T cell
3.86049099525411	-2.96729074440178	CD8 T cell
-10.0282864165392	-2.71989133773571	Monocyte
0.526694880752005	10.3037406628533	B cell
-2.17205507764669	-7.99834656748349	NK cell
10.3165901350631	3.95808821824111	CD4 T cell
0.648589325974216	12.5648124365725	B cell
-8.58335291423396	-1.2000694797402	Monocyte
0.0201098301349439	12.4455101381856	B cell
6.17860577359445	-3.6033271099843	CD8 T cell
4.33438313971489	-4.15015500679115	CD8 T cell
4.96292744381096	-2.18679173129396	CD8 T cell
-9.93220370732822	-2.15494952572976	Monocyte
11.480350539566	2.22972352131721	CD4 T cell
-10.0046986623738	-3.48211414380179	Monocyte
3.8232531865816	-4.24441722205104	CD8 T cell
10.8050479083634	3.13558101499208	CD4 T cell
10.8862489596792	2.32245498860994	CD4 T cell
4.30910315364228	-1.66861016988795	CD8 T cell
0.395008028297723	-6.98104929048028	NK cell
4.2580182899011	-2.36032758955031	CD8 T cell
-10.4449874214267	-3.69379478389434	Monocyte
3.5604845470113	-4.99775531231139	CD8 T cell
-7.86494774456116	-1.32698471798701	Monocyte
-8.18809424879532	-1.26816300844032	Monocyte
-10.0342553351122	-1.67736571953864	Monocyte
-1.87545164853228	5.7115763523036	Neutrophil
-1.02620076922772	1.61654548747998	Erythrocyte
-3.02774010139121	0.992826863178667	Erythrocyte
10.7604609639804	2.86037036184181	CD4 T cell
0.735439455026666	0.276276236729908	Erythrocyte
6.24284631529671	-1.77120960827128	CD8 T cell
4.57078256323904	-5.13333671555169	CD8 T cell
-7.56942571376239	-1.89539635142235	Monocyte
-0.22422201302003	12.6686671266862	B cell
10.2681586963342	5.06079852844338	CD4 T cell
0.25959522678695	11.5320018897043	B cell
10.0289535748309	3.87534631217677	CD4 T cell
0.59923431920861	-7.62714332076299	NK cell
-10.3750450258656	-1.05848551004743	Monocyte
0.380541230808664	12.9995098662898	B cell
4.87874188147372	-3.70019699562428	CD8 T cell
4.56340142107075	-4.29142914353751	CD8 T cell
0.0944983061723163	11.6237885315611	B cell
-0.0790867441152146	-8.36868765557702	NK cell
10.9687963890282	3.41614145351797	CD4 T cell
-10.2714215291979	-3.85660216978117	Monocyte
4.44626697155016	-2.27698076065787	CD8 T cell
2.76967869459359	-4.80436363402403	CD8 T cell
-1.13399016054209	-3.96206282564668	γδ T cell
0.729418655081264	-7.88467429946294	NK cell
-1.88047884887316	5.68424739299937	Neutrophil
0.0740627243687634	12.2567745720939	B cell
6.37296307179119	-3.31665924420735	CD8 T cell
-9.59630801943014	-1.35642085551934	Monocyte
11.8577095772974	3.80743971528717	CD4 T cell
0.16779475215068	11.1612679856247	B cell
-0.174586129537787	3.29273417157852	Erythrocyte
-0.247078402826837	2.69729469937627	Erythrocyte
-9.23009575625541	-0.282820222429317	Monocyte
-10.1298895124089	-3.63356461005501	Monocyte
4.6585204718489	-4.65491175254887	CD8 T cell
0.503265084042909	9.95050161161118	B cell
-8.23341323427003	-0.9591587941984	Monocyte
5.39603642483893	-2.38657849771901	CD8 T cell
6.09945948551497	-2.50195452725425	CD8 T cell
-10.1485215112871	-2.2864421127549	Monocyte
-8.71866615219597	-2.45235877952562	Monocyte
-10.8621153222243	-2.61093342119033	Monocyte
4.36273570935422	-1.48473630624036	CD8 T cell
11.5459860485456	2.5805309876213	CD4 T cell
-0.60634038190589	11.2117470536287	B cell
0.628907813502127	1.61727447834514	Erythrocyte
5.40379817931404	-3.83620290977417	CD8 T cell
-9.34202406272074	1.45384561607947	Monocyte
4.61654112578886	-3.77218236917108	CD8 T cell
-8.88436341108546	-3.12084128665518	Monocyte
6.08579774642056	-3.25099069854703	CD8 T cell
0.921411989951375	-7.61958218645162	NK cell
10.9009753720251	3.79171388464313	CD4 T cell
-3.81857905355394	1.10444080754365	moDC cell
10.7657935754529	3.1664304510009	CD4 T cell
11.2952143522967	5.37186584362182	CD4 T cell
-10.4792261656447	-2.20843790914839	Monocyte
3.79427914452357	-4.06612947164108	CD8 T cell
-9.96221593110795	-2.21715331670904	Monocyte
0.855173405925567	-7.5037753331711	NK cell
-1.08134270237277	-8.56931796076926	NK cell
11.5763473432492	2.72401425302219	CD4 T cell
6.10424530369171	-2.25221304136728	CD8 T cell
-0.954774070950067	-3.906445288477	γδ T cell
-0.937110168778457	3.11555661490981	Erythrocyte
6.04588992465038	-0.969043863054689	CD8 T cell
-10.2419791122547	-1.11275224141505	Monocyte
4.18903284724824	-1.55451679181235	CD8 T cell
6.75479674690336	-3.47991692266541	CD8 T cell
-10.1294091293917	-2.27628046502693	Monocyte
-3.44562458906812	2.01830232862357	mDC cell
5.80867102689505	-3.92590121371721	CD8 T cell
11.992785912284	3.10550671111365	CD4 T cell
5.53449776380763	-3.97943854195925	CD8 T cell
-10.7755379605473	-3.17510344736298	Monocyte
-7.77900994805041	-1.39078452103439	Monocyte
-0.0639304998447286	12.1148879958226	B cell
5.33064786599727	-3.02983481179458	CD8 T cell
-10.0847011532454	-3.0300190594969	Monocyte
-7.77502741804401	-1.23298594991674	Monocyte
0.393198996438185	12.1798662404152	B cell
3.98361766176182	-5.49742577092284	CD8 T cell
-8.40990608884001	-0.812156434351455	Monocyte
0.99113205835542	10.7620720420169	B cell
10.7795985382071	2.25540267126965	CD4 T cell
0.018830026294983	10.3841119350787	B cell
11.7607267572697	3.16703181180729	CD4 T cell
11.1593663586392	3.91470136414539	CD4 T cell
11.260975016843	3.53934194957482	CD4 T cell
11.2784879842292	3.69307936240327	CD4 T cell
8.56660789022975	4.13751388195184	CD4 T cell
4.01209348497268	-2.14473051316405	CD8 T cell
-9.83178334595915	-1.53762409420334	Monocyte
10.1523207774945	3.85006953019051	CD4 T cell
11.7927502762261	0.219912711084114	CD8 T cell
6.82472978993813	-0.882806937240832	CD8 T cell
11.3924820343432	3.77670417204748	CD4 T cell
3.85262197175267	-5.63408183238402	CD8 T cell
10.3684601108036	3.52006917236808	CD4 T cell
3.00653220088897	-5.05081877608717	CD8 T cell
-11.1370566815838	-0.586139505774863	Monocyte
-10.0136597090053	-3.06796684848262	Monocyte
7.18201547801163	-3.57979493174679	CD8 T cell
12.0277911643839	2.31456178392742	CD4 T cell
10.7687236920709	3.07526958061047	CD4 T cell
6.2712158794253	-2.84250800734365	CD8 T cell
6.44964564971656	-3.5593387324364	CD8 T cell
-7.76040953050157	-1.72265786930014	Monocyte
3.78613214795886	-5.14176489414095	CD8 T cell
10.8048390144179	2.52473137381583	CD4 T cell
-10.4498278709137	-0.731800911350629	Monocyte
0.442946318909746	13.3366932089327	B cell
3.83202952197924	-2.72164909124946	CD8 T cell
4.58518060319264	-1.98179125793306	CD8 T cell
-11.0113454069861	-1.33646508175686	Monocyte
-1.26056891874007	1.59713320161242	Monocyte
0.0596253500846662	11.8048126998393	B cell
10.838253286782	5.3684800305713	CD4 T cell
3.82953392202928	-5.10729745360996	CD8 T cell
-0.942361929815553	11.618403029074	B cell
0.769525621403975	-7.27827221168762	NK cell
0.667037984011234	12.5918950752981	B cell
-3.73534390766205	1.77278803220138	mDC cell
10.866924590788	5.52194508457033	CD4 T cell
0.67079392360149	10.9915359360761	B cell
6.52666925595794	-2.26178932835698	CD8 T cell
11.1073104829409	3.29528816047774	CD4 T cell
-8.71589849325903	-2.95677579446645	Monocyte
4.62202479497607	-5.07473530958469	CD8 T cell
-8.18473512587562	-2.20074215348244	Monocyte
5.88736673983996	-0.950428678753106	CD8 T cell
0.265422466149226	11.6302480211118	B cell
5.36573910022466	-3.98294689763675	CD8 T cell
10.1295411808477	2.58580035872513	CD4 T cell
11.04038147737	3.16680747570912	CD4 T cell
-1.05797006068843	-8.73736806136305	NK cell
-9.77010445057359	-1.06522998966785	Monocyte
-10.5900293026198	-1.61243504810576	Monocyte
9.4353711156351	3.66802006024419	CD4 T cell
6.68173818956311	0.0389052374127044	CD8 T cell
-10.2398347187331	-3.6037510755664	Monocyte
11.1415876425731	3.40657815937321	CD4 T cell
10.5667574232885	3.84374658037296	CD4 T cell
5.48303509848024	-3.49003127302727	CD8 T cell
-7.95110407025142	-0.954960348259616	Monocyte
3.49947894740587	-4.12732748162438	CD8 T cell
0.860337081615625	1.26951932437132	Erythrocyte
4.33596408275013	-5.29170862348534	CD8 T cell
3.23761115912545	-4.4728813470125	CD8 T cell
-0.770282767709807	11.9042133247377	B cell
-9.90320674651434	-2.08469850261232	Monocyte
5.32605536545615	-4.15913819205132	CD8 T cell
-1.04553582279037	2.1955415492846	Erythrocyte
11.0925687760946	5.47299297024502	CD4 T cell
3.46169033579814	-4.62558840948689	CD8 T cell
-0.241276181845385	12.5614814255372	B cell
-9.27074927166747	-3.31862753598151	Monocyte
5.73067497082608	-2.35461128165873	CD8 T cell
5.82835631553692	-1.64956502031774	CD8 T cell
6.7070681522903	-3.66144876704444	CD8 T cell
0.115614416691099	11.9315252164261	B cell
-0.742876396628189	-8.22097728410986	NK cell
11.6100271700784	3.29749117839039	CD4 T cell
-1.38536041253336	-7.15058348716691	NK cell
6.42686290549318	-3.61597082056776	CD8 T cell
11.1440417848291	3.55181156429222	CD4 T cell
-0.112143741498641	10.916369373927	B cell
-8.51599560695991	0.174538551465954	Monocyte
11.1221568023876	5.6108412849041	CD4 T cell
-2.1387172469259	5.83834649630818	Neutrophil
11.4742928084802	2.1421162071758	CD4 T cell
-10.045394453057	-1.01752038420818	Monocyte
11.4745598367053	4.02264326172765	CD4 T cell
-2.04926636779847	5.89911363809637	Neutrophil
-10.2227981414237	-3.16343472247459	Monocyte
-9.96115868038664	-2.67091589568088	Monocyte
0.299856718201921	12.5905359548687	B cell
-8.26678029964011	-1.60037969997316	Monocyte
3.83889735729784	-4.85856502719686	CD8 T cell
4.7739027491276	-3.77649819508947	CD8 T cell
-9.23364098984135	2.04969626969104	Monocyte
9.20069750881727	3.08470522173547	CD4 T cell
0.129041679975895	13.3134088704304	B cell
11.5055636181179	3.20243642942848	CD4 T cell
-9.27249459202691	-0.951579257322262	Monocyte
0.470691914369146	10.9456435700817	B cell
-8.88525726149152	-1.87793304197697	Monocyte
-0.144806190773525	12.1653414136681	B cell
11.1299894175927	2.67968987335786	CD4 T cell
11.8061216995549	3.04803587400276	CD4 T cell
-10.1463893484815	-2.49675509693646	Monocyte
2.85047035582038	-4.73863839697139	CD8 T cell
11.0913114639861	3.62991250470548	CD4 T cell
2.90534550752477	-4.67396484952378	CD8 T cell
3.9322471233019	-3.75594844916713	CD8 T cell
4.16261632784504	-1.61740938959935	CD8 T cell
-8.7234796416042	-1.02185464478967	Monocyte
11.9671701314622	2.6417152076907	CD4 T cell
0.108458279702147	-7.0394574599107	NK cell
-5.21446089947778	5.76773264773658	Monocyte
0.592996734979319	11.9569188260065	B cell
10.9598460325983	5.80513909793828	CD4 T cell
3.41548218083553	-3.6777219018797	CD8 T cell
-0.900279579838562	-3.9515160763373	γδ T cell
11.0155653012865	1.57826051036728	CD4 T cell
-10.5450662733243	-2.01888441369501	Monocyte
-1.15539274055097	-7.82412272042129	NK cell
0.260505924461818	-7.99631266246177	NK cell
6.09701108262656	-3.47635917334412	CD8 T cell
1.3025323891967	-7.22332093590492	NK cell
10.8148115020457	5.8180087189915	CD4 T cell
-0.598832311167996	-8.44986143634202	NK cell
4.9893399482777	-3.93688886763748	CD8 T cell
0.801125881357338	10.3309107304817	B cell
-5.72240513150979	6.27235059618955	Monocyte
5.98681357279911	-2.33418053019461	CD8 T cell
-7.23131772607612	-1.65996109937972	Monocyte
6.58920869586903	-2.3567896364836	CD8 T cell
11.7147379086017	3.38519904025353	CD4 T cell
-0.679056889178147	-7.1583396648933	NK cell
-0.0343967516295983	12.6686197037681	B cell
-0.813072466448305	11.4624656300099	B cell
9.5874413274593	4.08114532222342	CD4 T cell
11.5015560491177	3.63231898244963	CD4 T cell
-9.1350284504886	-1.20385293308671	Monocyte
5.38970974207109	-2.34573345283684	CD8 T cell
10.9452007893956	3.12462309391476	CD4 T cell
9.56623194811677	3.90403934420897	CD4 T cell
3.7407347327594	-4.68000438530712	CD8 T cell
-10.3553120027709	-3.7470490058292	Monocyte
3.30169071902537	-4.32429276799788	CD8 T cell
-7.49567604520991	-0.258066568275565	Monocyte
-8.79924347156275	-0.917616372875136	Monocyte
5.89865039526094	-1.98267733607571	CD8 T cell
-9.68423711197349	1.36959685370665	Monocyte
-10.5226921402164	-3.13463822861114	Monocyte
11.8754294875729	0.396687450431181	CD8 T cell
4.78257660759017	-4.90024751478104	CD8 T cell
-2.32998464426602	5.93596604119348	NK cell
0.865100472351369	1.78063815826176	Erythrocyte
11.1561130448324	4.75211753278545	CD4 T cell
2.90049901417184	-5.06551071092825	CD8 T cell
3.71316187815347	-5.30542876999934	CD8 T cell
-9.67004791091827	-2.03987326427622	Monocyte
5.89923068723306	-2.67162092715927	CD8 T cell
-3.00530751030313	2.36643116113242	mDC cell
-0.0803621432299524	-8.03133181223265	NK cell
4.46514559730158	-5.05934172820068	CD8 T cell
-9.92098457894739	-0.375992634776996	Monocyte
-10.1253150951209	-1.13051426694796	Monocyte
-0.861555898299034	11.5953050470479	B cell
-1.769678633375	5.5251744694905	Neutrophil
0.0768273683142846	11.0930579885321	B cell
4.69016263355396	-1.7772439210027	CD8 T cell
0.582314116472395	11.1859766189045	B cell
3.29851347772176	-4.71354990436625	CD8 T cell
-9.7430918514955	-2.21085417844349	Monocyte
4.37408058259856	-3.30046929705974	CD8 T cell
1.21927840033581	1.17971572884746	Erythrocyte
-2.21239528488853	-7.77863961368498	NK cell
0.919045416785151	-7.3884455288566	NK cell
11.3448132277177	3.668280648524	CD4 T cell
4.2855833515283	-5.22804348937053	CD8 T cell
-10.4431364260204	-2.41769967420197	Monocyte
5.36061205244423	-2.87611257584458	Neutrophil
-0.0742693881476406	12.2334564578495	B cell
-8.02416738536323	0.869185771640491	Monocyte
4.54365363782544	-4.43344707374291	CD8 T cell
4.33750001700874	-4.57813136454497	CD8 T cell
-9.18343896905377	-2.60009903774816	Monocyte
11.2381230739169	1.17792569718474	CD4 T cell
-7.78393156304898	-1.77277941557204	Monocyte
-3.03116549414831	1.70000996668495	mDC cell
2.93805364771557	-4.88580047075431	CD8 T cell
-9.13447223649191	-1.83833300565022	Monocyte
-8.67079432275095	-1.66933055519146	Monocyte
-9.90622088488839	-2.74595698609669	Monocyte
-8.44368799473517	-2.10570192636492	Monocyte
-1.10267363761996	-6.62633288168405	Erythrocyte
11.1527836926225	5.47548258719498	CD4 T cell
10.5233224723101	3.55144554956949	CD4 T cell
-8.13020083017579	-2.16644193759435	Monocyte
-2.16983600144567	5.90671169017523	Neutrophil
11.0586966328136	3.11306157010452	CD4 T cell
-8.85180334987894	1.69143701175319	Monocyte
11.1846934446661	2.14624618054575	CD4 T cell
-0.349923256559047	12.7303831288508	B cell
1.3676495894063	11.7312560099475	B cell
2.94652758391405	-4.94153704398419	CD8 T cell
0.803572609982737	10.2965188288033	B cell
3.86991175334185	-4.30581494054753	CD8 T cell
2.81097904423237	-5.18621969298669	CD8 T cell
0.293820735833118	11.4015349734207	B cell
0.0336235394894639	13.2727778957824	B cell
10.4677260628004	4.8646707997648	CD4 T cell
4.00018440376334	-5.05894470976276	CD8 T cell
4.10807173892256	-1.57652074290845	CD8 T cell
5.73907940257353	-3.0150853861777	CD8 T cell
-0.879102578025406	-8.8144432191283	NK cell
9.03597647433692	4.47730020699446	CD4 T cell
2.60233867736494	-5.81186487327122	CD8 T cell
3.60130710782073	-5.7603291460697	CD8 T cell
1.31827199468208	11.9461887604336	B cell
-8.3179234265706	-1.44722494369217	Monocyte
4.52551364303107	-2.07706737715339	CD8 T cell
-0.17466679304564	-7.64797964031643	NK cell
-10.6113888037943	-1.48332253516374	Monocyte
-10.4494276882786	-3.12562243148776	Monocyte
0.120485641594656	11.2838204186136	B cell
6.95828910500051	-3.29590250696405	CD8 T cell
-8.63210300683378	-0.814253461939068	Monocyte
6.26623993872384	-0.399663650515796	CD8 T cell
3.85436390380485	-4.91386107166451	CD8 T cell
4.54493189779885	-3.93865153181289	CD8 T cell
5.93476118638474	-2.32472398717284	CD8 T cell
-0.0270375339383156	-8.22500864836291	NK cell
3.46533378920778	-3.64902002298984	CD8 T cell
2.58356596068139	-5.4080016160096	CD8 T cell
-0.669112244963645	11.1556087834663	B cell
0.608050186735366	13.1888367152253	B cell
1.62659405452608	11.4729154446172	B cell
-9.30270003581369	1.7732317199258	Monocyte
-8.94796847544772	-1.67943169820239	Monocyte
10.3098611443702	3.54411251636693	CD4 T cell
0.0443415909498113	12.4615308293116	B cell
-9.3697903125569	-2.73073417980043	Monocyte
-9.08597943556049	1.93939644145206	Monocyte
-7.79364553349982	-1.53738109656144	Monocyte
0.579206973250372	10.8750177928519	B cell
10.7783686418719	5.57821703658741	CD4 T cell
-10.4668578790727	-1.29680886224232	Monocyte
3.20177732092415	-4.77162468269287	CD8 T cell
10.4223674709155	3.74753515030357	CD4 T cell
6.920682362057	-3.57215850733849	CD8 T cell
5.37867811488598	-3.98332983230724	CD8 T cell
-0.24217141050891	10.6604283455752	B cell
0.703438245666318	-8.05729208903646	NK cell
-10.4614915697561	-3.79095042731452	Monocyte
-0.677310756355827	-8.57065641624629	NK cell
0.36862895958784	13.0234387837505	B cell
-10.299007554304	-3.66218874257889	Monocyte
-10.1148220655967	-0.909818756898876	Monocyte
3.14252705482889	-4.39948837233694	CD8 T cell
2.97886489100669	-5.14037745002321	CD8 T cell
10.3973812229385	3.55625118003275	CD4 T cell
10.533357307265	3.72629366480131	CD4 T cell
0.382259010100301	12.6560526636239	B cell
3.53209132426114	-4.52122934829152	CD8 T cell
-10.5644511341004	-2.92072448718445	Monocyte
4.26091073663463	-5.08274928559423	CD8 T cell
0.448741588467232	13.3543193237069	B cell
-9.80318790801606	-1.94375610280972	Monocyte
4.17230631017744	-3.90593532633353	CD8 T cell
-7.60146546488213	-1.3236952373885	Monocyte
6.24994096925092	-2.46572139991474	CD8 T cell
0.122990288571456	1.28356274325979	Erythrocyte
-9.2726151890351	-2.04785927711553	Monocyte
3.90126370418827	-4.83059432731177	CD8 T cell
10.9743642095792	5.76731965088314	CD4 T cell
0.680706505455304	-7.04324049573704	NK cell
8.6001652436532	4.2750670204735	CD4 T cell
-1.40463166222429	-7.7317678185256	NK cell
5.37742684521884	-1.64538672555992	CD8 T cell
0.590325250444743	-7.91435685511198	NK cell
-0.822871097667297	-8.50898034575492	NK cell
3.05445694399644	-5.14654892258796	CD8 T cell
-10.461266068574	-1.71500551124953	Monocyte
3.66300512374577	-5.27008584221643	CD8 T cell
-0.287245366510136	11.2957283122844	B cell
4.01052703612677	-5.1189955674701	CD8 T cell
3.14638851229344	-5.26848136795429	CD8 T cell
0.237729351068718	12.1334851904511	B cell
-7.9649458617329	0.820383721640655	Monocyte
4.39277413031135	-3.84753270361241	CD8 T cell
-7.82871961715218	-1.61867920769267	Monocyte
0.694539801917933	-7.67487627566241	NK cell
3.50907658245526	-5.19927526646501	CD8 T cell
3.65644771874182	-4.93604898391896	CD8 T cell
0.0387590113067432	10.3960267466985	B cell
-0.00665300546672563	-7.53751623246098	NK cell
5.82196925850441	-2.89059987152764	CD8 T cell
10.2681928247802	2.96261709196112	CD4 T cell
9.90439248410802	3.13825856197408	CD4 T cell
4.78593127994266	-1.1405542666437	CD8 T cell
-10.206326880902	-2.93407709290838	Monocyte
5.26156384747408	-3.6867886356179	CD8 T cell
6.23402229885859	-3.06265557197036	CD8 T cell
2.902599838585	-5.38621342262026	CD8 T cell
0.673120578736828	10.5470800491348	B cell
-9.92669084921752	-2.58508528436609	Monocyte
4.7032073963253	-4.95875250752215	CD8 T cell
0.449181268107969	11.580827688952	B cell
-8.50232351179012	-1.84791146263281	Monocyte
0.047584344732519	-7.3171300997913	NK cell
-10.3901176715503	-1.44518332367876	Monocyte
-7.36601214119933	-1.27510923202894	Monocyte
0.429502394679577	10.0878162434081	B cell
-7.86009448417446	-0.727121159243632	Monocyte
10.8762445792685	1.54717344162379	CD4 T cell
-10.5526047898838	-3.55816995419331	Monocyte
-1.87354156950843	5.93653729808513	Neutrophil
-1.68417154387411	-7.68727614221813	NK cell
-10.700502398064	-3.16977980587835	Monocyte
0.59049487622253	1.62906431485498	Erythrocyte
-9.97067529805071	-2.71772263881208	Monocyte
-10.106710290327	-2.85622913568078	Monocyte
4.38668788008376	-5.38373811493479	CD8 T cell
5.57499807525165	-1.21311532639137	CD8 T cell
-0.0988120529796368	11.3718955311483	B cell
-7.58498597422827	-1.72081636417971	Monocyte
-0.250879285401604	12.2622271627573	B cell
4.09874770014941	-5.33904526093814	CD8 T cell
-0.909766986249654	11.432174649215	B cell
0.391430469388118	11.3835602041722	B cell
10.8705666823524	2.32185976415539	CD4 T cell
2.98413909730452	-4.93695973543636	CD8 T cell
0.445216393508301	1.74939094104132	Erythrocyte
10.9456546786677	3.62912055391374	CD4 T cell
-10.4328048623096	-3.58408276437842	Monocyte
6.97854952117448	-0.829158231829633	CD8 T cell
4.43435585701526	-5.35963696687893	CD8 T cell
3.71848746810686	-3.11332793680264	CD8 T cell
11.3641129593821	4.06288946173357	CD4 T cell
-10.7300868591744	-2.81277241586411	Monocyte
-0.327906839225317	10.4505075129266	B cell
-8.35723918182748	-1.84324337475326	Monocyte
3.10807756478562	-4.970649079926	CD8 T cell
-9.70142055018025	-1.8750076216144	Monocyte
-1.12649721257449	-8.69344810063495	NK cell
-0.36260595465131	12.0308989978602	B cell
3.92146770396422	-2.88427591215652	CD8 T cell
10.9491829836545	5.56246538628781	CD4 T cell
0.57985224134789	1.73543693900368	Erythrocyte
-9.90124953503312	1.23064568514323	Monocyte
-0.0164195043365466	2.4137032571153	Erythrocyte
6.61720381360584	-3.32689021805516	CD8 T cell
-9.27447109490775	1.93415334929145	Monocyte
10.9847045681022	2.48153125754392	CD4 T cell
-0.0430340709455281	-7.76748161852033	NK cell
0.278198989606839	10.1451814772213	B cell
5.82525009326908	-2.30759683787852	CD8 T cell
-9.56106584462163	-2.18145808816021	Monocyte
3.83991283969762	-5.37618678397254	CD8 T cell
0.761784370601606	10.4904294524911	B cell
5.86447243571725	-2.36354934585528	CD8 T cell
6.34365493574255	-3.33525497417465	CD8 T cell
11.7568468400162	0.823613437116884	CD8 T cell
10.3603594908449	5.03286368449111	CD4 T cell
-0.584116399831023	-7.6439316025699	NK cell
-9.70406396626456	-2.97364125453034	Monocyte
4.93670761919565	-4.70831749807449	CD8 T cell
11.4158895666558	3.52214324106098	CD4 T cell
-9.61937973976561	-3.03741372676852	Monocyte
-7.94052166261068	0.165273054856742	Monocyte
6.60683999102473	-0.914053467882281	CD8 T cell
10.6982918635304	2.38725042926402	CD4 T cell
0.659050407669642	10.9817448753879	B cell
4.57400197656373	-2.27768979273072	CD8 T cell
4.24493573358663	-4.27248832922306	CD8 T cell
5.51043319005089	-2.72306389873318	CD8 T cell
4.77153257207077	-3.95476018330987	CD8 T cell
11.2555934002966	3.78232562932562	CD4 T cell
-9.98201854105281	-2.08195168456111	Monocyte
0.522115526850006	13.3700907360621	B cell
-10.734004240414	-0.97581000116839	Monocyte
-0.323314768454263	10.5920307458656	B cell
10.9572107669442	3.74617225206866	CD4 T cell
-2.67980979839877	2.29497598596156	Erythrocyte
0.0879442460287707	10.8433709374298	B cell
0.0809627930994534	11.9275569300976	B cell
-0.0377946236131712	12.9119578119099	B cell
-10.2442997614444	-3.39116990860217	Monocyte
-9.3390322564173	-1.14566941049352	Monocyte
5.08899063616077	-3.3907468398683	CD8 T cell
4.40102284459434	-5.07213042652525	CD8 T cell
11.8625115838894	3.25594669966451	CD4 T cell
4.29667360342021	-4.14700017052777	CD8 T cell
11.2758188809589	4.00538959613181	CD4 T cell
-0.0265281601831154	3.3983456340972	Erythrocyte
5.8919563629364	-1.31293385977283	CD8 T cell
2.89090711452385	-5.54612642091234	CD8 T cell
11.0817337182786	4.79461019511161	CD4 T cell
5.98892232775583	-2.45246274644117	CD8 T cell
5.13808540325241	-3.81250256787304	CD8 T cell
5.30568827496171	-1.61211136529953	CD8 T cell
3.27792066261479	-5.14189185020028	CD8 T cell
0.50494304121009	-7.80853613289902	NK cell
10.2994847479589	3.85546453536716	CD4 T cell
-0.0216584780683983	12.9678473208922	B cell
4.58142299922704	-1.58155415811091	CD8 T cell
-8.40276982991522	-1.44631537302731	Monocyte
-9.91291838470031	-3.28607178936885	Monocyte
-2.04746072463753	5.83335419400415	Neutrophil
10.6165435972906	3.52872670590815	CD4 T cell
-8.37768942004969	-1.84829914671591	Monocyte
-9.8421650409694	-0.473652629158008	Monocyte
3.51904559428055	-4.1687669100715	CD8 T cell
0.189190386294872	13.2137087131746	B cell
11.0101936306495	5.85114742722608	CD4 T cell
0.872643622176523	1.26922711127359	Erythrocyte
-0.450232319134511	11.6688869741604	B cell
-10.587673422415	-1.23331335092206	Monocyte
2.81910946427947	-4.633418020859	CD8 T cell
-7.53593935277255	-1.32596212149518	Monocyte
-9.44155681185685	2.05006068079532	Monocyte
0.715862376946945	0.66119926243868	Erythrocyte
10.6456060265466	3.70816776324443	CD4 T cell
3.47718648773271	-4.68740598073522	CD8 T cell
3.45548531610259	-3.84128637971048	CD8 T cell
0.0562828648924525	3.43120760664163	Erythrocyte
-10.1982208794059	-3.3807993287877	Monocyte
11.9691249037665	3.69389164351169	CD4 T cell
-2.20858630446077	5.91113520338502	Neutrophil
11.6286905210492	3.93812513991721	CD4 T cell
-10.0639574352596	-2.72032212238843	Monocyte
5.28107757948302	-3.18188086707301	CD8 T cell
5.25792289534874	-3.92349515533828	CD8 T cell
3.74049372921325	-3.98127435425169	CD8 T cell
6.24076229927404	-2.65702878953828	CD8 T cell
-2.22434581365642	5.87258105449008	Neutrophil
-0.54978279448012	11.3101102869574	B cell
-9.69981952736826	-2.20507994391662	Monocyte
5.68850855831764	-1.57773549428582	CD8 T cell
-10.3022331921601	-3.46765223062859	Monocyte
0.260324124697283	12.9546868323092	B cell
5.22961748014924	-2.81482713575043	CD8 T cell
0.52520088894438	11.5822166630888	B cell
6.38899617318168	-2.99960563320065	CD8 T cell
12.2033398636983	3.1002299439155	CD4 T cell
-0.309051970751803	-7.7870237633961	NK cell
6.10224276657256	-1.62715813406668	CD8 T cell
4.53724428896195	-4.03160885644629	CD8 T cell
4.01987665509126	-5.20632722161573	CD8 T cell
5.29420399915982	-2.96467371221793	CD8 T cell
-0.164635894287058	10.5633736374454	B cell
-10.4508854779836	-3.99775150821851	Monocyte
0.533404671089494	13.0924838724955	B cell
0.369713865407607	12.6322107282497	B cell
10.8303653737455	4.96236301901947	CD4 T cell
-9.69736195798927	-2.59455276874593	Monocyte
-2.09616922012761	5.89235970737409	Neutrophil
-9.30165454658135	-1.30064360910287	Monocyte
4.55411001724609	-2.47616385970447	CD8 T cell
10.7767154336924	2.17818457059065	CD4 T cell
2.88788581144675	-4.98651730503107	CD8 T cell
-10.8286777304157	-2.7440687720854	Monocyte
5.37885935485324	-3.28143034550643	CD8 T cell
4.03588838431666	-5.41955301519665	CD8 T cell
10.2173424026132	2.60465252154345	CD4 T cell
3.75053571712267	-5.42809524469564	CD8 T cell
-0.595155810337699	2.12561918161535	Erythrocyte
-9.81573228645168	-0.895478901904044	Monocyte
-8.62094632621312	-2.29592428563011	Monocyte
-0.24630160062428	11.1102968925871	B cell
-9.01047293116084	-2.11933088665585	Monocyte
-0.117714852818118	-7.18694889809055	NK cell
-10.2384003621089	-1.26695434012128	Monocyte
-10.8789033592245	-2.24034541444319	Monocyte
-9.44832183380109	0.161336055729971	Monocyte
-0.00411512619245021	12.3482048479615	B cell
-1.13729373892628	-8.23872561552834	NK cell
-8.26841361224109	0.23182623496476	Monocyte
-9.73715563019904	-2.53515354042477	Monocyte
-10.4286028228816	-3.35087940293877	Monocyte
-10.1346056930282	-1.49091992166997	Monocyte
-0.184711344309829	12.4496459979093	B cell
0.531360034904737	-7.6141921825696	NK cell
-9.65875524271227	-2.78046316075267	Monocyte
4.97974121089593	-4.17607224786413	CD8 T cell
4.10075251655164	-4.41990940728758	CD8 T cell
-0.0355860971409698	-7.04706908284094	NK cell
9.28121466410574	3.70434443697601	CD4 T cell
-10.2780203219263	-3.80009290194879	Monocyte
4.54728966191338	-2.17783888340925	CD8 T cell
11.7583203538764	2.13571483005085	CD4 T cell
-0.0913364158234945	10.9478001031003	B cell
-9.18841317828137	-1.95636512903068	Monocyte
-1.40486329667178	-7.44872065742846	NK cell
11.7762980443242	0.233921195266368	CD8 T cell
0.500700198672283	11.1702217936601	B cell
0.831517137154739	10.3883384939597	B cell
5.03099950281319	-4.39525118606401	CD8 T cell
-10.8426493132245	-1.27519574740996	Monocyte
11.3453480243312	3.44786039731085	CD4 T cell
10.7511495210848	5.80600345637859	CD4 T cell
9.87468721758327	0.182181395600299	CD8 T cell
11.3272184819491	3.961866861751	CD4 T cell
5.96108689280229	-2.38862733755455	CD8 T cell
-7.94100954931433	-1.37430586612629	Monocyte
3.99294009078999	-2.8990270955248	CD8 T cell
4.83291496205483	-4.81176706473974	CD8 T cell
10.8478186641402	3.83839658582896	CD4 T cell
-8.12904459779647	0.623409183753104	Monocyte
4.16489344384442	-1.97707017225545	CD8 T cell
-0.744439189886986	11.837499946786	B cell
-0.775327802769945	-8.54250830353181	NK cell
-0.0496500113342206	-8.48189464752493	NK cell
4.55967271960689	-4.91062844264606	CD8 T cell
10.5152959458505	5.65684083937079	CD4 T cell
-0.695887482077256	-4.37147909985365	γδ T cell
0.493964865805155	12.6693794463594	B cell
11.3930839974503	4.18084247971074	CD4 T cell
4.254552033959	-1.54043212526523	CD8 T cell
3.66513702051029	-5.1384411190151	CD8 T cell
-9.3469564112572	0.813972272561228	Monocyte
-10.8374114136543	-2.4467661382222	Monocyte
5.60082733715438	-1.3478164429411	CD8 T cell
10.8629751420437	5.79682303611611	CD4 T cell
-0.398487961324504	10.5341110583949	B cell
-0.700669652602343	-8.6412419026299	NK cell
5.22661313953877	-4.35044350810823	CD8 T cell
-0.143269613306617	10.2374028005069	B cell
-10.7466137766442	-1.40727466038606	Monocyte
-2.00549123461034	5.81344609446182	Neutrophil
-10.8663244520635	-1.62184191872974	Monocyte
-0.635487927519851	-7.84945856150279	NK cell
-10.4426188094835	-0.727595016758535	Monocyte
-0.650154808315858	-4.418247016735	γδ T cell
1.50590503352513	12.3555443239083	B cell
11.1444388489555	5.80723767381764	CD4 T cell
10.3963448305759	4.43112720921626	Neutrophil
-0.631866526953084	11.1173760912249	B cell
4.27160471647609	-4.64338870336585	CD8 T cell
-9.4038286329175	-1.46433424578911	Monocyte
11.2592486907214	4.01088229529772	CD4 T cell
1.37148735849188	11.5423628263621	B cell
-7.65902921432788	-1.59279702076619	Monocyte
6.41200004995093	-0.439219571197967	CD8 T cell
10.9835468707427	5.54098728310935	CD4 T cell
10.8734979934186	2.0842913483594	CD4 T cell
-9.53562926731176	-2.38319526216587	Monocyte
10.8978733377051	4.11306531131845	CD4 T cell
-9.63383249134191	-0.406315140629122	Monocyte
4.78128417387439	-4.10064679064129	CD8 T cell
6.2758671798691	-1.30218576585724	CD8 T cell
-0.725946528612437	-8.41402852778631	NK cell
-9.57679291233955	-1.96619037473091	Monocyte
10.6513027942282	3.86451888447616	CD4 T cell
-10.0729329870109	-2.68462921673201	Monocyte
4.43395111240198	-5.34174744732377	CD8 T cell
4.1527867768239	-3.97356534726787	CD8 T cell
11.6670015009936	2.91115078196372	CD4 T cell
0.374566318461477	12.7538060009385	B cell
-4.50770161573112	6.70003843140718	B cell
0.669536258712779	10.5775648990062	B cell
10.752005985151	3.00522083729131	CD4 T cell
-1.282657800566	-7.12734134964167	Erythrocyte
10.5698026231629	3.47277598673569	CD4 T cell
-0.726257752577382	11.6412832526569	B cell
-9.51446193551541	-1.93873221197804	Monocyte
-8.7446713523081	-1.05062945377545	Monocyte
-0.534752787804968	11.8137175856606	B cell
0.202434284594268	-6.49784315278979	NK cell
6.84146596402089	-3.64438298179263	CD8 T cell
10.5200993745212	3.95190334745908	CD4 T cell
5.36840575614018	-2.37717706310468	CD8 T cell
5.45607993714948	-1.51048179434849	CD8 T cell
2.71481946046977	-5.01252589081618	CD8 T cell
10.6413667823027	4.48179207383564	CD4 T cell
5.73613861308669	-3.33748705025763	CD8 T cell
-9.67717114265097	-2.56070704194692	Monocyte
6.63841940977135	-2.90506618944484	CD8 T cell
-0.60370359174473	-4.59225638393511	γδ T cell
-8.70409087042291	-2.84563635596438	Monocyte
-0.971717114825072	-3.8010428158703	γδ T cell
11.0204389708633	4.20124214530698	CD4 T cell
4.47112711376345	-4.0186209261267	CD8 T cell
-9.36054734427298	1.67380097766395	Monocyte
-7.98848460734712	0.880079644024629	Monocyte
-0.938961380345431	-8.28055745252889	NK cell
3.020699655506	-4.53134970854492	Erythrocyte
0.904900565276928	10.4765220129154	B cell
0.296130347478663	-8.25429301106675	NK cell
11.5667349927205	3.67373441367622	CD4 T cell
11.3749725868635	4.14766996478501	CD4 T cell
11.0037382229979	3.22363027414324	CD4 T cell
-2.00738525173607	5.79140177241671	Neutrophil
0.153437999923329	12.3113873686932	B cell
-10.0484288675602	-2.85873218667646	Monocyte
-7.85078387469543	0.571625281836534	Monocyte
-10.0166093510487	-2.87207576026058	Monocyte
0.312532135432725	11.7913774041066	B cell
4.44824854516176	-1.50082267435622	CD8 T cell
2.97716152065042	-5.15755747487953	CD8 T cell
-9.16636391307622	-1.09988239150947	Monocyte
11.6394311275738	0.816165569513649	CD8 T cell
10.4132371903713	3.93952626526783	CD4 T cell
4.38840717604109	-5.16526641928441	CD8 T cell
-7.96950323677886	-1.59861394657751	Monocyte
-8.00498147443628	-1.60031145695145	Monocyte
11.7380309333031	0.325147993033432	CD8 T cell
5.40236047480667	-3.02024226059315	CD8 T cell
6.33449542746155	-1.49473497951217	CD8 T cell
10.1474770072522	5.15645911490571	CD4 T cell
0.0856291488280818	11.0862384459939	B cell
-3.42742690423667	1.29162995555679	mDC cell
6.94684996847806	-3.62629574267569	CD8 T cell
3.56350146124834	-3.41081875731003	CD8 T cell
5.34214876952579	-3.84341506040008	CD8 T cell
10.4623719640114	4.24589624339329	CD4 T cell
2.79691237108682	-5.50329647351758	CD8 T cell
-10.2239658643002	-1.13636739737111	Monocyte
5.14856647543068	-3.1616970321947	CD8 T cell
10.052647109748	4.22544329366308	CD4 T cell
0.929789155400055	0.784609398028072	Erythrocyte
0.201130324144705	10.0051460160375	B cell
2.57462642494278	-5.32290723108607	CD8 T cell
11.1089219573599	0.951105514711633	CD8 T cell
3.56556768674845	-3.21371702638407	CD8 T cell
-10.4464703446341	-0.889993489763532	Monocyte
0.606648611567652	11.645878389561	B cell
11.9527487703245	2.13145381260164	CD4 T cell
1.00151597089909	1.10680895579127	CD4 T cell
10.5730047837311	4.19768406540253	CD4 T cell
-10.0181315463348	-2.85542462073346	Monocyte
11.4882464665035	3.75679137551114	CD4 T cell
-9.22043131456578	-0.17555951212491	Monocyte
5.33770678383914	-1.3345022744191	CD8 T cell
-9.79828162957702	-1.2558855533676	Monocyte
-10.1158389519569	-2.99672030180881	Monocyte
-0.977934673479158	-4.16846329359488	γδ T cell
-0.733517326554914	-4.68838573893049	γδ T cell
10.2160093270186	4.96425873174207	CD4 T cell
-0.939170476167942	-7.94213211450609	NK cell
0.986743803512368	1.07856006508307	CD4 T cell
10.8582405983994	5.81183795340832	CD4 T cell
-1.21207119308237	4.11647669147169	Erythrocyte
-9.66638075639408	-1.80203761477385	Monocyte
-9.02500778405932	-3.04878741984263	Monocyte
4.92991216785375	-1.43116732010571	CD8 T cell
6.94914842831231	-1.01846796954712	CD8 T cell
6.04285827275998	-3.56838352008809	CD8 T cell
0.465595557380665	10.3977106269557	B cell
-10.067808435366	-2.6879728898723	Monocyte
-0.203209937654999	10.6257221454433	B cell
-0.297276109589453	11.7173315428842	B cell
0.547717240727956	10.3559403767615	B cell
6.55179548012015	-2.67337174777451	CD8 T cell
-7.519432299885	-1.24747220504086	Monocyte
5.15629653281005	-2.00225986101731	CD8 T cell
5.42377966469461	-3.89647473610506	CD8 T cell
-9.42132057049641	-2.02338405386053	Monocyte
5.54382763797318	-3.44540155358916	CD8 T cell
0.837824516709022	-0.0247519714331118	Erythrocyte
-0.0132699972073651	12.4210994979586	B cell
2.8821653458635	-5.48749248230227	CD8 T cell
5.38086304950578	-1.34601503801832	CD8 T cell
5.91461939119703	-1.02807928687587	CD8 T cell
-8.03010150924	-2.37316439477501	Monocyte
5.04561282398419	-3.33756345300392	CD8 T cell
2.84161270637548	-5.29810541691334	CD8 T cell
6.10560991316072	-0.411237320075069	CD8 T cell
6.66494248946976	-3.41534384251001	CD8 T cell
3.82758609787879	-4.13476837557647	CD8 T cell
11.6396239259537	4.15619721490343	CD4 T cell
0.485497727293347	11.3646228234044	B cell
6.23584312847965	-2.49284040895788	CD8 T cell
-0.550375663802971	-4.69286660184327	γδ T cell
-0.216166264144796	12.5856845257921	B cell
-0.228508748275159	3.39050204086258	Erythrocyte
0.75288329396662	0.563619493215347	Erythrocyte
-9.42265874291383	-1.3959591638494	Monocyte
-1.07518867305402	-3.28241016719116	γδ T cell
-10.8462022486323	-2.56346250201278	Monocyte
4.85268273305869	-4.23935326889749	CD8 T cell
10.97743177312	5.80480000112355	CD4 T cell
-10.0398186041087	-3.54703313281495	Monocyte
-9.95039647779424	-2.15417177873477	Monocyte
-1.76392717103253	5.49859465384459	Neutrophil
4.03084239766761	-5.08228631017317	CD8 T cell
-8.09234489803236	-1.75971080602584	Monocyte
8.98043336759975	4.17872966781322	CD4 T cell
10.2668087916992	2.71980916727602	CD4 T cell
-0.165606136996271	11.4361471695257	B cell
-8.50609430244607	-1.68938776185211	Monocyte
0.380608937562574	12.4188060479972	B cell
0.694323929394327	10.8999814871302	B cell
-2.47953446365597	2.51521690430483	Erythrocyte
-10.0642840090068	-1.34613110016009	Monocyte
0.63642573388962	12.9359754852365	B cell
-10.8199083689583	-1.8819064255552	Monocyte
3.93482135296716	-3.01772405331121	CD8 T cell
5.92388612163438	0.448665251923488	Unknown
9.55274768314279	3.77253232274901	CD4 T cell
5.2509607823907	-3.78077856383652	CD8 T cell
2.95120310806793	-4.663395014086	CD8 T cell
-0.0406205513228214	12.8369808393651	B cell
11.514757028204	3.55640821309396	CD4 T cell
5.78625768028617	-3.19808892668171	CD8 T cell
-7.71621321806431	-1.36471852338662	Monocyte
-1.08169261693629	-7.65621888840453	NK cell
-10.5967031841405	-0.722235051710028	Monocyte
0.604180477363193	-7.34507128594563	NK cell
4.67064796156222	-4.76006046363494	CD8 T cell
-10.9191624260163	-0.940746615516757	Monocyte
3.69013567208524	-4.40373986943939	CD8 T cell
0.182217405891	9.81621848659793	B cell
-9.72107654355137	-1.95377574747469	Monocyte
0.693993021472099	10.4589595052533	B cell
-8.74792213691478	-1.98622610131968	Monocyte
-0.422271276543365	-8.37272117631485	NK cell
11.9694297320252	3.1741103053197	CD4 T cell
-9.06170396260123	-1.95247029682678	Monocyte
5.42937719616617	-2.67180801476917	CD8 T cell
-9.71831751057008	-0.78996005504284	Monocyte
11.3340241647142	3.12762608441263	CD4 T cell
5.39641071350616	-3.93067849643789	CD8 T cell
3.75702243082071	-5.0426054852446	CD8 T cell
-9.76066409781935	-2.36052868347305	Monocyte
3.67149259686152	-5.26090272473791	CD8 T cell
6.26838334929977	-2.64490937646682	CD8 T cell
-10.0920413113397	-3.21712353505066	Monocyte
11.4864511404868	-0.268678210562477	CD8 T cell
11.5197183402115	5.03478481429102	CD4 T cell
-9.63418463457652	-3.22483099137517	Monocyte
4.37074870282624	-5.45057250477306	CD8 T cell
-10.2861789039923	-1.05277407267201	Monocyte
1.13367119791132	-7.50647447956915	NK cell
-0.151910578744367	11.0328554004583	B cell
-0.703812190509163	-4.62956654886004	γδ T cell
3.84334494508304	-4.98604904848615	CD8 T cell
5.41494185113161	-3.08849083311494	CD8 T cell
-0.0958635533088506	12.124147373988	B cell
6.0076627953467	-2.80308796511245	CD8 T cell
10.7586233569055	5.69577702900342	CD4 T cell
0.625439764182093	10.3156800822249	B cell
-10.4833433172031	-2.67421151113988	Monocyte
10.521257025218	5.41878420386661	CD4 T cell
2.98822361263124	-5.90192365178407	CD8 T cell
4.68414242723879	-4.69154417338711	CD8 T cell
2.64945147188511	-5.50660631457309	CD8 T cell
0.452119259983595	10.5850951569047	B cell
0.677403807016226	10.9616471310017	B cell
-8.68037335613207	-2.41882731742789	Monocyte
-0.046832321203209	11.3380610785192	B cell
-1.23423336994718	-8.09036996887056	NK cell
-5.22330694047372	5.78783033535517	Monocyte
8.75868218137704	3.94106411482361	CD4 T cell
6.98787864031908	-3.39318428110476	CD8 T cell
3.46023701622467	-4.21583502032239	CD8 T cell
-7.83681323705775	-1.48257600611693	Monocyte
10.9232584687256	4.00277595858996	CD4 T cell
5.71430075691721	-2.76325924544487	CD8 T cell
6.78130081121979	-0.918016216975476	CD8 T cell
0.361829052983924	11.290101486225	B cell
0.00653581050638754	-7.80406557934913	NK cell
-10.5595628745352	-2.43112129804437	NK cell
-9.85974751807913	-2.32859333937204	Monocyte
-9.11700205184164	-2.04783989241408	Monocyte
4.04244908464672	-4.8888186657561	CD8 T cell
-10.1559924010158	-1.9116836193196	Monocyte
0.476717852902247	11.4193919352467	B cell
0.19249586943208	13.1320372430034	B cell
11.076320758268	5.50454063522624	CD4 T cell
4.06739566118925	-2.60206839006863	CD8 T cell
6.81394430919526	-3.71857870084462	CD8 T cell
-9.5505618640791	1.25016363316491	Monocyte
-1.02233902741498	-7.81213979627855	NK cell
0.7247778812306	12.8327836097627	B cell
5.86954857090567	-3.63706769649813	CD8 T cell
-2.13694792954745	-7.66153789950032	NK cell
5.02376783215052	-1.41449345847126	CD8 T cell
-1.33413540244771	-8.2046028655106	NK cell
4.9898661287581	-3.86868294836063	CD8 T cell
3.98217660947236	-5.30166848084388	CD8 T cell
-10.4583129628595	-2.27588618121244	Monocyte
-0.579228861111199	-8.60362529639839	NK cell
11.9060936236469	2.06186644908047	CD4 T cell
-9.76534118557938	-0.564039992431511	Monocyte
-8.08641809185151	-1.34405575131313	Monocyte
11.1154687201396	1.1076216779222	CD8 T cell
10.3201315208417	5.37107926499197	CD4 T cell
11.8322418602686	0.13969054745814	CD8 T cell
2.54467376512006	-5.2407349336821	Monocyte
6.13338412036043	-1.49840212095734	CD8 T cell
-10.2680288713989	-1.53996790100377	Monocyte
-9.29055263475967	-2.37198409027192	Monocyte
-1.06350484065795	-4.24863620056315	γδ T cell
6.330302308521	-3.28769913845935	CD8 T cell
-1.26740789357814	-7.32066230061768	NK cell
0.459129014918176	12.1690499143681	B cell
10.6990252203637	4.16679361851446	CD4 T cell
4.02720532261261	-3.0790040982089	CD8 T cell
-9.97516857433552	-0.880983041446031	Monocyte
-9.72775583128092	-2.37032097323823	Monocyte
10.5629911506955	2.21313406609663	CD4 T cell
-0.728821489399778	11.3152614395124	B cell
0.611008312878075	-7.74241343104973	NK cell
-1.67479545799987	-7.73700542425654	NK cell
1.55302020085683	12.3882720870251	B cell
0.744172925949021	-7.23170706742933	NK cell
3.45826498734224	-4.86271318815621	CD8 T cell
3.90979794503949	-4.87321499104421	CD8 T cell
0.105286564367777	12.433635391132	B cell
-0.708472603429237	11.0005598202527	B cell
6.45053983241358	-2.60070852681438	CD8 T cell
-9.20776399154104	-1.80841187052799	Monocyte
-0.622582450397913	10.1005830130202	B cell
10.5774723957833	3.17670417474823	CD4 T cell
-1.27366077920397	-7.85543313656749	NK cell
11.5226190491766	-0.102538258481628	CD8 T cell
-0.109157654438715	-6.79162413257743	NK cell
1.12257138565138	-6.72262037587295	NK cell
-9.90114629241273	-2.67866657514224	Monocyte
5.85593026445228	-1.35712545085375	CD8 T cell
5.97565428065506	0.622727001688164	Unknown
4.16730498173063	-3.21786674012701	CD8 T cell
-9.21022461928048	-2.37901805116819	Monocyte
10.9268379290128	2.40827990234697	CD4 T cell
2.54322524304373	-5.71686360769533	CD8 T cell
5.75126259261928	-2.51143705352393	CD8 T cell
9.8496276785682	4.68069168563725	CD4 T cell
0.20775424431821	11.9281278858125	B cell
1.03634598738553	10.7138740471913	B cell
6.24006848454758	-0.245510893804417	CD8 T cell
0.105993407983785	12.4239669803354	B cell
-9.82962511244118	-2.99825397385936	Monocyte
3.37574284031669	-4.53430037018312	CD8 T cell
2.71585588928791	-4.99991140006238	CD8 T cell
2.98860230841316	-4.74638852301836	CD8 T cell
10.7516890889245	5.18577282472049	CD4 T cell
0.714367464359565	10.2338927206717	B cell
10.9509236707504	4.46764004482158	CD4 T cell
-0.433233189304774	10.9254643403092	B cell
10.7703327580937	4.14299994012991	CD4 T cell
5.07268923635769	-2.88186843777081	Erythrocyte
0.923878012954952	11.4360137143219	B cell
11.4958738257037	-0.110926477397791	CD8 T cell
-1.38376555832906	-8.29865306020026	NK cell
6.49650593454149	-3.3822729611192	CD8 T cell
-8.69368315833178	-1.21581746120579	Monocyte
-8.31280917395148	-1.88951583546265	Monocyte
-10.3749649539828	-3.7390369972911	Monocyte
4.37205949026263	-4.49317631273739	CD8 T cell
-1.10267489716578	-8.57979793296944	NK cell
-9.47221813552289	-2.15111596047229	Monocyte
2.96370305360743	-4.7981823270548	CD8 T cell
-0.938282399290927	-6.56862308248948	Erythrocyte
-0.227269234615767	12.3524453204277	B cell
0.265146158597564	12.2829244412075	B cell
-1.57733932160316	-7.9304862860658	NK cell
-10.8451239686104	-3.19225426473385	Monocyte
2.84859532349519	-4.91866344556078	CD8 T cell
-1.78035000130945	5.46458642742247	Neutrophil
0.59373028451601	10.8180603416441	B cell
5.04829125017263	-4.36203418657157	CD8 T cell
-0.145974289583531	12.4585613466432	B cell
4.32298902085063	-4.00907025726219	CD8 T cell
-9.50248193428071	-0.58853956445864	Monocyte
5.2449966968905	-3.26326588901322	CD8 T cell
5.26255330667997	-4.22908209929537	CD8 T cell
4.71633242504086	-4.15002348896097	CD8 T cell
-8.66658782580262	-2.28421752569557	Monocyte
-0.54184637786933	10.5427672022119	B cell
10.4003150463915	3.30685797806486	CD4 T cell
11.1571068357336	3.53583751087457	CD4 T cell
-0.66072133065053	11.2843856031934	B cell
-0.921317344620309	11.5868047263809	B cell
-10.292486434511	-3.51564993365764	Monocyte
-0.803508841419267	-8.79885083075848	NK cell
10.4233584459285	3.66633030579619	CD4 T cell
0.0434829951129439	11.91227683165	B cell
5.77474095825805	-2.9953254725721	CD8 T cell
10.815653455886	5.7752791213371	CD4 T cell
-1.36400674952299	-6.89122856592188	NK cell
-7.89122696426822	-1.84064212010478	Monocyte
5.56185970420495	-3.58475984167883	CD8 T cell
-9.7999338644591	-1.17499801911124	Monocyte
10.5437021908006	5.60968085951861	CD4 T cell
-7.78002163949268	-1.59081278627756	Monocyte
-0.201404358200752	3.28480692307989	Erythrocyte
10.3769814671631	5.52275584263704	CD4 T cell
0.381755420672489	13.266047251688	B cell
-3.5140747247282	1.58274891346041	mDC cell
-1.74415357482935	5.42853096883907	Neutrophil
0.0493692574462358	13.1277028637506	B cell
8.95724110669071	4.1032560632862	CD4 T cell
12.0678239820886	2.467875259351	CD4 T cell
-10.4529382212953	-3.02207017052226	Monocyte
11.7878393479203	2.22298551164388	CD4 T cell
10.3433522557194	5.26252897454805	CD4 T cell
0.145448141670779	12.4030090648981	B cell
0.177283775303828	13.08743572062	B cell
-0.996528337988254	-7.69760156220866	NK cell
5.34792086091718	-3.82629072963482	CD8 T cell
-10.5998161607335	-2.64066539365532	Monocyte
4.00681848477598	-2.60953203226302	CD8 T cell
0.666269231049459	11.3228641802968	B cell
-0.241663135828121	-8.27272268346793	NK cell
-0.667804594064156	-4.59526973779465	γδ T cell
-8.78585509733996	-1.06702377875042	Monocyte
4.22166675216486	-3.43058174743457	Erythrocyte
-10.1821092898446	-1.15501427918181	Monocyte
5.78049345942356	-1.5240560691258	CD8 T cell
-8.81218545456959	1.81247479719094	Monocyte
5.89006738933231	-3.74329538777359	CD8 T cell
-10.4265436081552	-1.97948092330672	Monocyte
1.5773576747489	12.3715383598258	B cell
-0.598884629233825	-7.26122730160654	NK cell
-0.0881985848762937	12.6829059648458	B cell
0.655264555961295	0.427539970079053	Erythrocyte
-10.5379390829707	-2.99573319551949	Monocyte
-0.195765536704385	11.5253039358687	B cell
0.543435793419999	-7.62614448009434	NK cell
0.831543047249242	-7.58363269728352	NK cell
0.243246367287837	-7.89907824001536	NK cell
0.273814537052559	11.2840370138375	B cell
-10.3065377551928	-1.40605948328007	Monocyte
9.93959560942793	4.11733426811998	CD4 T cell
10.535928225718	2.72179654816088	CD4 T cell
6.47380181764514	-2.39678260537097	CD8 T cell
-10.4511330165651	-3.92464717266863	Monocyte
-0.229015917928903	11.991410948189	B cell
-0.534143228192597	-6.68298052409718	Erythrocyte
-10.2255963222986	-1.96042050803602	Monocyte
5.72512897587581	-1.01787094494178	CD8 T cell
0.323667855645228	12.3620855926084	B cell
-1.70373737785936	5.272801258656	Erythrocyte
-8.00231640229265	-1.07083315262188	Monocyte
-10.6803232061901	-1.64752737646947	Monocyte
-2.73285924815602	2.41238448576798	Erythrocyte
-8.16762780966579	-0.997142509498944	Monocyte
4.70736788763183	-4.51506276523989	CD8 T cell
2.65199346694983	-5.59467380384764	CD8 T cell
-0.57512700000599	12.2979593629632	B cell
-10.2492019575901	-2.35220106923773	Monocyte
4.4550751491761	-5.37743165984078	CD8 T cell
-3.73761788462301	1.9319564326175	mDC cell
-9.98887393669349	-2.23812872340127	Monocyte
-8.38160619356473	-3.06313194546524	Monocyte
11.5809128800281	2.38199218204255	CD4 T cell
-10.454847585066	-4.00903653132544	Monocyte
5.0759566854912	-4.57902368245987	CD8 T cell
10.7478744306299	5.0814181267496	CD4 T cell
0.468802177299678	-8.03237094104256	NK cell
-0.365480256813404	-8.06310106442153	NK cell
9.62473169520984	3.91831821246957	CD4 T cell
5.273665264966	-2.95324184056775	Neutrophil
0.00462181902775681	-7.62410996146746	NK cell
9.99273054592485	4.28648376725516	CD4 T cell
-10.2003595288172	-2.14018590376549	Monocyte
-10.1835747926555	-2.1331551693829	Monocyte
10.7303325231721	5.06038976047993	CD4 T cell
-10.1544016915806	-3.15301747159578	Monocyte
6.15792384488533	-1.93209538727312	CD8 T cell
-10.6909706794723	-2.15111902190038	Monocyte
-9.52686034931856	-1.65226411907311	Monocyte
8.79745611242229	4.12963361559214	CD4 T cell
-0.140296632263303	12.4675780217697	B cell
-1.24152545152813	4.28596677080939	Erythrocyte
3.88036330339872	-2.9643004738199	CD8 T cell
11.8739544931286	0.489808091378607	CD8 T cell
4.39066781825033	-4.27091088289978	CD8 T cell
-1.9417681232406	5.91800567902365	Neutrophil
5.04766675358078	-3.42343647862405	CD8 T cell
10.8131312655765	5.85992406170775	CD4 T cell
6.6688032961958	-3.6246351898787	CD8 T cell
2.87057354092339	-5.14363825610542	CD8 T cell
0.19707893774212	9.74052799226506	B cell
11.8827679207746	0.233160743814746	CD8 T cell
6.01340381469469	-0.988984015667091	CD8 T cell
-10.4941869600415	-2.53044165306279	Monocyte
-9.43590846850683	2.02287296575833	Monocyte
-9.77001612992044	-1.7452943219336	Monocyte
-0.429046254018752	10.9515234998319	B cell
-10.0993316996017	-3.40384871165443	Monocyte
-9.78186679805219	-1.09746298262059	Monocyte
-0.0969190626573063	11.4264725993616	B cell
-9.51784303967861	-0.499314862847666	Monocyte
5.83754756189838	-3.10403676184815	CD8 T cell
5.72308964869253	-3.12499571617561	CD8 T cell
-9.7104405125534	-0.53435786647171	Monocyte
0.410151993522162	12.2943326647385	B cell
-1.72893352739082	5.31434661033264	Neutrophil
-1.08810880910022	-8.22953731557815	NK cell
-0.101415058291677	12.654658553067	B cell
11.8028576910822	3.50059644807043	CD4 T cell
4.10315240539935	-4.58572925073975	CD8 T cell
5.51702087391355	-2.75696910703387	CD8 T cell
-10.0784888513424	-0.987095988068685	Monocyte
0.0498431050066808	11.7376487969722	B cell
-10.1410384065504	-1.55698908164813	Monocyte
10.7061836700072	3.51030865975	CD4 T cell
-9.98573393063466	-2.52020966152784	Monocyte
10.7822042151244	5.55475737770131	CD4 T cell
11.1184614599355	3.90854502560841	CD4 T cell
-0.791108631400514	-8.47202762313885	NK cell
10.8171125888694	3.61964033784803	CD4 T cell
-1.8983869571324	5.57551616894768	Neutrophil
2.83186222981108	-5.48620825594672	CD8 T cell
4.68988129482299	-4.95468653966045	CD8 T cell
11.5791360883194	3.22835712267882	CD4 T cell
-0.537876398155197	11.3611498144961	B cell
0.35540569220155	11.3010061039806	B cell
-9.51954835286495	1.8689687735425	Monocyte
-8.96645850561752	1.94650492806801	Monocyte
-0.152369724920484	12.5731556724473	B cell
-7.37728750050623	-0.971338781572067	Monocyte
-9.9542586384734	-3.30161960117219	Monocyte
-9.2998507829771	-3.31262893166032	Monocyte
-0.530370877067404	11.8665519999993	B cell
9.94312786351676	3.1350778046736	CD4 T cell
-10.3585655581562	-3.27602180365655	Monocyte
4.40131471728475	-2.44008652570713	CD8 T cell
11.7577021105526	0.163850968262134	CD8 T cell
11.7954144812487	3.65572364473821	CD4 T cell
3.30854838059482	-4.95804127263949	CD8 T cell
-10.8096054388927	-1.29319758522942	Monocyte
5.12797111483926	-3.51939261443252	CD8 T cell
8.74325899271995	4.0685569463881	CD4 T cell
0.461202604059524	1.31293385057529	Erythrocyte
6.56457560113795	-3.41418105974265	CD8 T cell
4.22189016961799	-5.19206349770133	CD8 T cell
6.1443504121405	-2.23416645997742	CD8 T cell
0.16279522557836	10.3969921586947	B cell
0.346620767267977	10.4707502761316	B cell
4.39915290261652	-4.63697445092936	CD8 T cell
10.9213616734412	5.57464033618767	CD4 T cell
2.60446496664562	-5.43196083486917	CD8 T cell
0.462783922945464	10.0920505811634	B cell
-9.50100631088339	-2.17849309923375	Monocyte
3.59581987905482	-4.37922743693356	CD8 T cell
10.9653425205451	4.6636555097982	CD4 T cell
4.77137239845898	-1.34106074423643	CD8 T cell
[truncated: 485,893 more rows]
