# Supplementary material for: Comparative analysis of dimension reduction methods for cytometry by time-of-flight data
Source: Nat Commun. 2023 Apr 1;14:1836. doi: 10.1038/s41467-023-37478-w (PMC10067013; doi:10.1038/s41467-023-37478-w)
Supplement: Supplementary file 8 — Source Data [file 41467_2023_37478_MOESM8_ESM.zip › Source Data/sup_file1_fig10.csv]

labels_scvis	labels_kpca_rbf	Location_Center_X	Location_Center_Y
4	3	193.8	1.51428571428571
4	4	659.615384615385	1.53846153846154
4	4	638.711340206186	16.5773195876289
2	4	617.537037037037	155.101851851852
4	4	39.3555555555556	154.037037037037
3	3	212.413043478261	156.630434782609
2	2	398.44578313253	155.807228915663
2	2	442.863636363636	155.772727272727
2	2	484.462962962963	155.981481481482
2	2	529.174757281554	156.330097087379
2	4	571.051282051282	154.564102564103
3	3	11.3829787234043	157.723404255319
4	4	18.5294117647059	155.376470588235
4	4	450.265486725664	15.0353982300885
4	4	639.629370629371	155.594405594406
2	4	278.061728395062	156.049382716049
2	2	331.569620253165	156
2	2	410.120689655173	156.137931034483
2	2	462.4625	157.9125
4	4	286.885057471264	154.471264367816
2	2	378.481481481481	156.703703703704
2	2	432.513888888889	156.041666666667
2	2	478.325581395349	156.511627906977
2	4	565.392857142857	156.75
4	4	467.967741935484	17
2	3	659.413043478261	155.695652173913
2	3	762.632183908046	158.67816091954
2	4	302.326530612245	158.081632653061
2	4	512.638297872341	157.893617021277
2	4	520	157.372093023256
2	2	370.449275362319	157.231884057971
2	2	456.025	158.5
2	2	468.621621621622	158
2	2	542.255319148936	159.170212765957
2	4	293.068181818182	160.159090909091
4	4	628.649350649351	16.6233766233766
2	4	317.125	158.194444444444
2	4	586.929577464789	158.845070422535
4	4	29.4545454545455	156.863636363636
2	3	234.428571428571	159.066666666667
2	2	353.344262295082	158.44262295082
2	2	474.071428571429	158.142857142857
2	4	578.322916666667	158.25
2	3	219.626373626374	159.945054945055
2	2	449.540540540541	157.918918918919
2	2	536.9	159.85
4	4	218.592105263158	15.3026315789474
2	4	556.739130434783	159.173913043478
2	2	362.717948717949	159.307692307692
2	2	385.795698924731	158.612903225806
2	4	548.620689655173	159.724137931034
2	4	669.649006622517	160.278145695364
2	2	307.38	161.14
2	2	490.75	162.375
4	4	27.5416666666667	160.333333333333
2	2	345.84126984127	160.650793650794
2	2	417.94623655914	161.365591397849
4	4	441.807692307692	16.2884615384615
2	4	324.875	161.515625
2	2	337.776119402985	161.179104477612
2	2	497.684210526316	161.394736842105
2	4	632.9	161.166666666667
4	4	710.590909090909	162.136363636364
4	4	35.7051282051282	160.974358974359
2	4	262.755555555556	161.266666666667
2	2	599.982300884956	162.769911504425
2	4	610.320512820513	160.923076923077
2	2	626.111111111111	162.876543209877
4	4	539.137614678899	16.8623853211009
2	3	718.98	161.04
2	2	374.40625	163.5
2	2	404.72972972973	160.189189189189
2	2	429.881578947369	163.697368421053
2	2	447.328358208955	163.865671641791
2	2	483.711111111111	163.733333333333
2	2	512.212121212121	164.515151515152
4	4	690.823129251701	161.843537414966
2	4	29.3518518518519	165.703703703704
2	2	398.986842105263	165.157894736842
4	4	651.25	15.9130434782609
2	2	439.261261261261	164.558558558559
2	2	455.85	163.475
2	4	504.779661016949	163
2	4	278.095238095238	163.734693877551
2	2	474.714285714286	164.5
2	2	522.405063291139	163.455696202532
2	2	568.188405797102	162.173913043478
2	4	642.9125	164.1625
2	2	355.975609756098	165.5
2	2	381.178571428571	165.357142857143
4	4	677.510204081633	15.8775510204082
2	4	700.091836734694	165.387755102041
4	4	45.4615384615385	164.038461538462
2	2	332.533333333333	165.8
2	2	407.918032786885	165.622950819672
2	2	299.583333333333	165.652777777778
2	2	390.082352941176	164.894117647059
2	2	455.285714285714	167.380952380952
2	4	654.88275862069	164.2
2	4	241.40562248996	165.224899598394
2	4	256.081081081081	165.716216216216
3	3	34.3538461538462	17.3230769230769
2	4	265.246153846154	166.507692307692
2	2	289.5375	167.8375
2	2	551.714285714286	167.071428571429
2	4	617.715909090909	165.965909090909
2	2	315.566929133858	166.826771653543
2	2	342.193548387097	167.370967741936
2	2	498.882352941177	167.78431372549
2	2	569.448979591837	168.551020408163
2	2	577.605633802817	166.732394366197
4	4	20.3025210084034	167.394957983193
4	4	669.962264150943	1.92452830188679
4	4	595.207692307692	18.0692307692308
2	2	465.785714285714	167.095238095238
2	4	704.966666666667	166.7
2	3	748.483870967742	165.58064516129
2	2	327.895833333333	168.395833333333
2	2	349.585365853659	170.780487804878
2	2	587.903225806452	167.596774193548
4	4	723.948275862069	168.344827586207
4	4	41.5588235294118	169.676470588235
2	4	534.645669291339	167.204724409449
2	2	595.4	168.72
4	4	520.7	19.2875
4	4	218	169.136842105263
2	2	419.015384615385	169.330769230769
2	4	635.071428571429	168.380952380952
2	4	649.46	169.98
2	4	670.590476190476	168.295238095238
2	4	278.780821917808	170.821917808219
2	2	369.191489361702	169.255319148936
2	2	525.180327868853	170.344262295082
2	4	689.689655172414	170.431034482759
2	2	376.107142857143	170.035714285714
4	3	561.277372262774	18.0729927007299
2	2	431.421052631579	170.131578947368
2	2	492.416666666667	169.805555555556
2	2	559.920289855073	170.521739130435
2	4	609.333333333333	168.515151515152
2	4	681.069444444445	167.319444444444
1	1	290.5	171.5
2	2	394.2	169.28
4	4	14.5060240963855	172.590361445783
2	4	226.61052631579	171.421052631579
2	2	305.821428571429	171.071428571429
4	3	668.777777777778	18.2222222222222
2	2	342.666666666667	172.805555555556
2	2	486.857142857143	171.047619047619
2	4	619.125	172.3
4	4	711.788079470199	172.423841059603
2	2	336.032258064516	171.354838709677
2	2	583.313725490196	171.549019607843
2	2	361.519230769231	170.923076923077
2	2	469.960784313726	172.588235294118
2	2	507.313953488372	171.976744186047
2	2	604.310344827586	172.913793103448
4	4	697.805309734513	16.2477876106195
2	4	251.030303030303	171.757575757576
2	2	382.54128440367	173.706422018349
2	2	410.764705882353	173.617647058824
2	2	447.206349206349	172.52380952381
2	2	546.921052631579	169.938596491228
2	2	612.114285714286	173.6
2	4	628.819047619048	172.971428571429
2	4	642.279411764706	172.691176470588
2	4	701.740740740741	173.518518518519
2	4	232.88	173.96
4	4	770.134146341463	18.7439024390244
2	2	266.264367816092	173.781609195402
2	2	294.096774193548	172.967741935484
2	2	355.674418604651	173.953488372093
2	2	461.637254901961	173.460784313726
4	4	733.647058823529	171.21568627451
4	4	34.785046728972	172.467289719626
4	4	194.443786982249	172.958579881657
2	2	404.317073170732	172.463414634146
2	2	478.448979591837	172.142857142857
2	2	518.612903225807	173.795698924731
4	4	169.945652173913	18.3695652173913
2	4	659.01724137931	173.034482758621
2	4	676.064516129032	174.161290322581
4	4	743.109756097561	174.262195121951
4	4	754.061111111111	174.144444444444
2	2	299.207547169811	174.641509433962
2	2	392.311926605505	176.064220183486
2	2	400.133333333333	176.066666666667
2	2	539.204081632653	174.857142857143
2	4	208.165467625899	174.079136690648
2	2	370.802325581395	177.046511627907
4	3	299.678571428571	18.2321428571429
2	2	453.43023255814	175.406976744186
2	2	575.561403508772	174.80701754386
2	4	683.567567567568	175.027027027027
4	4	26.7714285714286	177.638095238095
2	2	312.509433962264	175.792452830189
2	4	729.357142857143	174.714285714286
2	2	258.372881355932	175.813559322034
2	2	332.144578313253	176.144578313253
2	2	428.731343283582	175.268656716418
2	2	438.858695652174	175.771739130435
4	4	481.816901408451	20.3098591549296
2	2	474.7	176.825
2	2	487.09756097561	176.426829268293
2	2	543.333333333333	179.8
2	4	722.955555555556	175.688888888889
2	2	286.916666666667	176.71875
2	2	695.470588235294	177.682352941176
4	4	764.647058823529	176.663865546219
2	2	321.885245901639	176.311475409836
2	2	417.659574468085	177.021276595745
2	2	498.826530612245	177.132653061225
4	4	675.769230769231	21.9807692307692
2	2	529.47191011236	177.370786516854
2	2	569.147058823529	176.588235294118
2	2	584.157894736842	177.526315789474
2	4	220.368421052632	177.868421052632
2	4	240.287769784173	177.553956834532
2	2	304.714285714286	178.190476190476
2	2	308.714285714286	178.047619047619
2	2	588.4	177.55
2	2	406.809523809524	178.47619047619
2	2	249	179.65306122449
4	4	699.793650793651	2.28571428571429
4	3	438.7	22.52
2	2	613.28813559322	179.423728813559
2	2	649.012048192771	178.843373493976
2	2	655.777777777778	177.722222222222
2	4	214.733333333333	178.766666666667
2	2	513.159574468085	180.13829787234
2	2	594.566666666667	177.4
2	4	187.230158730159	179.928571428571
2	2	361.546296296296	180.12962962963
2	2	688.264150943396	179.660377358491
2	2	422.615384615385	180.230769230769
4	4	609.197740112994	20.7062146892655
2	2	444.927710843374	183
2	2	562.734513274336	181.212389380531
2	2	620.035714285714	180.160714285714
2	2	669.751592356688	179.662420382166
2	2	682.8	181.725
4	4	171.188235294118	180.294117647059
2	2	317.775	182.325
2	2	347.675392670157	181.03664921466
2	2	374.595238095238	181.428571428571
2	2	413	182.107692307692
4	4	686.689189189189	20.1283783783784
2	2	634.005617977528	180.921348314607
2	4	731.223880597015	180.985074626866
2	2	255.40625	180.8125
2	2	272.667984189723	182.98023715415
2	2	469.92	181.506666666667
2	2	552.688172043011	181.408602150538
2	2	572.708333333333	181.354166666667
2	4	717.785714285714	181.285714285714
2	4	770.618421052632	182.078947368421
2	2	227.730769230769	180.692307692308
4	4	711.739884393064	17.1271676300578
2	2	403.25	182.527777777778
2	2	505.410256410256	181.358974358974
2	2	592.962264150943	184.547169811321
2	4	722.952380952381	181.857142857143
4	4	12.7039473684211	181.75
2	4	212.847457627119	184.220338983051
2	2	481.906976744186	183.197674418605
2	2	492.092592592593	182.740740740741
2	2	606.068627450981	182.627450980392
2	4	707.133858267717	181.590551181102
4	4	734.436363636364	21.6
2	4	179.478260869565	182.521739130435
2	2	293.80303030303	182.075757575758
2	2	331.406779661017	184.093220338983
2	4	164.185185185185	181.62962962963
2	4	202.651685393258	182.842696629213
2	2	284	184.692307692308
2	2	430.050632911392	183.974683544304
2	2	455.333333333333	182.952380952381
2	2	500.333333333333	184.5
2	2	526.0625	184.015625
4	4	269.367647058824	21.3970588235294
2	2	534.82	183
2	2	599.483870967742	183.225806451613
2	2	658.442105263158	183.684210526316
2	2	231.826086956522	184.608695652174
2	2	306.182481751825	184.686131386861
2	2	242.714285714286	185.535714285714
2	2	579.756097560976	185.113821138211
2	4	738.148148148148	185.753086419753
4	4	24.2702702702703	185.648648648649
2	2	256.478723404255	185.808510638298
4	4	283.444444444445	22.9135802469136
2	2	378.530120481928	184.759036144578
2	2	616.561403508772	186.298245614035
2	2	462.53125	185.84375
2	2	570.619047619048	186.428571428571
2	2	676.688888888889	186.866666666667
2	2	228.46875	188.0625
2	2	387.586206896552	186.862068965517
2	2	471.677777777778	188.511111111111
2	2	500.863636363636	187.636363636364
2	2	518.720930232558	187.162790697674
4	3	451.58064516129	21.8064516129032
2	2	649.5	186.659090909091
2	4	760.45	185.75
2	4	163.01724137931	188.793103448276
2	4	182.772727272727	187
2	2	403.444444444444	187.185185185185
2	2	508.442857142857	188.942857142857
2	2	625.030769230769	188.630769230769
2	2	643	186.488372093023
2	2	693.103896103896	186.883116883117
2	4	719.963636363636	188.127272727273
4	3	510.632478632479	21.974358974359
2	4	752.351648351648	186.285714285714
2	2	364.481481481482	186.481481481482
2	2	413.106382978723	187.36170212766
2	2	436.5	186.4625
2	2	700.230769230769	186.538461538462
2	4	172.333333333333	188.166666666667
2	2	191.552631578947	188.5
2	2	316.5	189.132352941176
2	2	342.6	189.057142857143
1	2	418.928571428572	188.428571428571
4	4	183.603238866397	22.0161943319838
2	2	523.76	188.44
2	2	536.653333333333	191.28
2	2	561.888888888889	188.722222222222
4	4	4.97368421052632	190.745614035088
3	3	13.5238095238095	189.761904761905
2	4	155.450549450549	186.747252747253
2	4	202.1796875	190.3359375
2	2	396.225	186.841666666667
2	2	423.768115942029	188.376811594203
2	2	546.5625	189.0859375
4	4	709.241379310345	1.48275862068966
4	4	201.612440191388	22.1244019138756
2	4	148.92	188.32
2	2	220.232394366197	188.795774647887
2	2	234.663043478261	190.739130434783
2	2	260.4	191.314285714286
2	2	293.525862068966	189.905172413793
2	2	357.102272727273	189.772727272727
2	2	369.409090909091	188.977272727273
2	2	663.935483870968	189.655913978495
2	2	186.714285714286	189.214285714286
2	2	454.8	190.747368421053
4	4	276.651162790698	23.7906976744186
2	2	490.146153846154	190.630769230769
2	2	556.814814814815	190.481481481482
2	2	602.625	190.109375
2	2	514.447368421053	190.605263157895
2	2	570.761904761905	191.047619047619
2	2	726.574468085106	190.510638297872
2	2	266.272727272727	191.393939393939
2	2	329.063492063492	190.968253968254
2	2	377.755555555556	191.577777777778
2	2	683.991379310345	191.931034482759
4	3	23.1803278688525	18.7049180327869
2	2	745.829268292683	191.085365853659
2	4	770.324324324324	191.054054054054
4	4	134.311740890688	190.846153846154
2	2	639.911392405063	192.354430379747
2	4	759.742268041237	192.824742268041
2	4	176.464285714286	191.357142857143
2	2	503	192.92
2	2	582.139240506329	192.417721518987
2	2	617.990654205608	194.429906542056
2	2	655.1	191.2
4	4	761.572916666667	21.875
2	2	671.582089552239	192.716417910448
2	2	251.549180327869	193.639344262295
2	2	478.897959183674	191.857142857143
2	4	158.035087719298	195.087719298246
2	4	181.890410958904	194.054794520548
2	2	304.516129032258	192.516129032258
2	2	411.054545454545	192.236363636364
2	2	592.660714285714	194.636904761905
2	4	703.677165354331	193.188976377953
2	4	714.32183908046	192.35632183908
4	4	222.276073619632	24.5092024539877
2	2	283.356164383562	192.602739726027
2	2	316.775	194.525
2	2	449	195.076923076923
2	2	527.642276422764	194.243902439024
2	2	336.685185185185	193.12962962963
2	2	360.733333333333	195.2
2	2	442.113043478261	193.64347826087
2	2	734.079545454546	194.670454545455
2	2	405.377777777778	194
2	2	417.659574468085	194.723404255319
4	4	537.955555555556	23.2222222222222
2	2	497.95652173913	195.434782608696
2	2	192.718309859155	195.154929577465
2	2	244.044444444444	194.644444444444
2	2	273.368421052632	195.078947368421
1	2	322.302325581395	194.720930232558
2	2	515.869565217391	195.217391304348
2	2	563.6	194.553846153846
2	2	631.144230769231	193.423076923077
2	2	691.690909090909	194.563636363636
2	4	148.507462686567	196.507462686567
4	4	549.328358208955	21.9776119402985
2	2	277.848484848485	196
2	2	603.384615384615	196.025641025641
2	2	211.2	195.38
2	2	399.238805970149	197.417910447761
2	2	552.15625	194.625
2	2	651.613445378151	196.126050420168
4	4	12.9393939393939	197.662337662338
2	2	330.172413793103	196.931034482759
1	2	369.137931034483	196.563218390805
2	2	390.729166666667	196.416666666667
4	4	582.051282051282	23.2393162393162
2	2	431.084905660377	197.066037735849
2	4	766.867924528302	196.660377358491
2	4	132.196078431373	199.843137254902
2	2	382.27	196.38
2	2	464.686274509804	196.941176470588
2	2	546.029850746269	197.761194029851
2	2	573.242424242424	197.69696969697
2	2	640.166666666667	198.111111111111
2	2	742.75	197.283333333333
2	4	139.307692307692	199.384615384615
4	4	154.632	21.64
2	2	483.2	198.246153846154
2	2	610.686567164179	197.029850746269
2	2	626.032258064516	199.41935483871
2	2	663.368421052632	197.763157894737
2	2	171.854166666667	198.458333333333
2	2	237.469026548673	198.893805309735
2	2	354.236363636364	198.345454545455
2	2	422.169491525424	198.101694915254
2	2	474.479452054795	197.671232876712
2	2	677.75	198.152777777778
4	4	212.530120481928	24.144578313253
2	2	283.277777777778	200.962962962963
2	2	346.25	198.757142857143
2	2	511.225806451613	198.870967741936
2	2	697	199.792452830189
2	2	708.630434782609	198.978260869565
2	2	263.662420382166	200
2	2	293.964285714286	199.607142857143
2	2	521.454545454546	200.036363636364
2	2	725.915384615385	199.423076923077
2	4	124.3375	201.875
4	4	747.674157303371	2.03370786516854
4	4	630	22.8444444444444
2	2	164.666666666667	201.030303030303
2	2	323.775	200.5
2	2	337.339622641509	200.792452830189
2	2	408.256756756757	200.581081081081
2	2	555.463414634146	202.573170731707
2	2	561.615384615385	200.653846153846
2	2	185.901098901099	201.153846153846
2	2	493.144927536232	201.565217391304
2	2	569.666666666667	201.333333333333
2	2	716.963636363636	201.309090909091
4	4	28.26	22.12
2	2	223.854166666667	198.40625
2	2	247.052631578947	201.368421052632
1	2	308.424657534247	201.054794520548
2	2	390.294117647059	201.294117647059
2	2	451.137614678899	202.651376146789
2	2	581.545454545455	201.920454545455
2	2	613.971014492754	203.695652173913
2	2	657.283333333333	202.916666666667
2	2	203.894736842105	200.284210526316
2	2	444.0625	201.65625
4	3	39.9325842696629	23.7640449438202
2	2	457.186046511628	202.744186046512
2	2	462.892857142857	202.821428571429
2	2	530.447058823529	203.2
2	2	739.514285714286	203.814285714286
2	2	766.585714285714	204.142857142857
2	4	114.949579831933	201.403361344538
2	2	273.162790697674	202.860465116279
2	2	317.180555555556	203.555555555556
2	2	395.348837209302	203.348837209302
2	2	486.38	204.3
4	4	259.948717948718	23.6602564102564
2	2	602.855421686747	202.120481927711
2	2	669.115789473684	202.389473684211
2	2	215.207920792079	203.138613861386
2	2	330.279411764706	203.25
2	2	359.029850746269	202.985074626866
2	2	416.076923076923	203.051282051282
2	2	423.44	203.92
2	2	502.434782608696	202.29347826087
2	2	538.213333333333	202.733333333333
2	2	638.85	202.4
4	4	291.71875	22.3125
2	2	144.742424242424	203.848484848485
2	2	157.529411764706	203.029411764706
2	2	230.838709677419	203.225806451613
2	2	376.771084337349	203.44578313253
2	2	479.469387755102	206.040816326531
2	2	753.102189781022	201.642335766423
2	2	198.04347826087	205.072463768116
2	2	367.104166666667	204.229166666667
2	2	470.857142857143	203.914285714286
2	2	516.1	204.833333333333
4	4	465.018181818182	21.9090909090909
2	2	547	205.481481481482
2	2	632.137254901961	203.666666666667
2	2	661.913043478261	205.739130434783
2	2	680.7625	205.05
2	2	690.2125	204
4	4	97.7254901960784	205.833333333333
4	4	105.782051282051	206.038461538462
2	2	221.5	206.25
2	2	251.990654205608	206.205607476636
2	2	387.243902439024	205.90243902439
4	4	494.985815602837	23.1418439716312
2	2	443.954545454545	206.5
2	2	588.184210526316	205.144736842105
2	2	623.33962264151	204.849056603774
2	4	708.884615384615	204.807692307692
2	2	191.947368421053	205.210526315789
2	2	300.611111111111	205.333333333333
2	2	648.704225352113	204.43661971831
2	2	226.666666666667	207.481481481482
2	2	399.829268292683	207.439024390244
2	2	508.478260869565	207.282608695652
4	4	20.9444444444444	23.6666666666667
2	2	434.701612903226	205.604838709677
2	2	772.714285714286	207.714285714286
2	4	150.962264150943	206.207547169811
2	2	240.107692307692	207.107692307692
2	2	342.90243902439	207.780487804878
1	2	350.891304347826	208.326086956522
2	2	523.12	206.76
2	2	566.525773195876	207.39175257732
2	2	232.27027027027	208.72972972973
1	2	290.871794871795	207.589743589744
4	3	457.716417910448	23.6417910447761
1	2	322.027777777778	208.611111111111
2	2	417.35	209.016666666667
2	2	746.306451612903	208.41935483871
2	4	119.53125	207.9375
2	4	133.96875	208.0625
2	2	165.164179104478	208.791044776119
2	2	183.634146341463	208.829268292683
2	2	271.76	208.08
2	2	407.426470588235	207.367647058824
2	2	575.467741935484	208.354838709677
4	4	570.16393442623	24.0983606557377
2	2	602.588235294118	209.188235294118
2	2	642.528089887641	209.022471910112
2	2	731.542857142857	207.528571428571
2	2	174.653846153846	208.923076923077
2	2	699.6125	207.575
2	2	705.19512195122	210.048780487805
2	2	714.92	208.28
2	2	278.439252336449	208.88785046729
2	2	594.771428571429	208.285714285714
2	2	616.689655172414	209.48275862069
4	3	763.892857142857	1.92857142857143
4	4	621.148936170213	23.8404255319149
2	2	629.735294117647	211.470588235294
2	2	656.806451612903	209.870967741935
2	2	687.107142857143	210.75
2	2	756.5	210.766666666667
1	2	327.771428571429	209.6
2	2	471.533333333333	210.244444444444
2	2	521.791666666667	210.291666666667
2	2	208.114864864865	212.067567567568
1	2	296.455882352941	210.779411764706
2	2	371.511627906977	211.186046511628
4	3	317.23	23.82
2	2	424.261904761905	209.928571428571
2	2	738.941176470588	211.117647058824
2	2	124.372549019608	210.725490196078
2	2	260.962264150943	210.22641509434
2	2	336.126126126126	211.612612612613
2	2	358.973684210526	210.671052631579
2	2	498.935897435898	210.102564102564
2	2	139.921568627451	212.21568627451
1	2	304.395348837209	211.604651162791
2	2	391.268656716418	212.10447761194
4	4	651.362416107383	23.0671140939597
2	2	513.304347826087	211.434782608696
2	2	539.061224489796	210.918367346939
2	4	148.938144329897	214.19587628866
2	2	157.298245614035	211.614035087719
2	2	364.538461538462	210.615384615385
2	2	410.055555555556	211.722222222222
2	2	428.860465116279	212.720930232558
2	2	529.297297297297	211.513513513514
2	2	545.166666666667	212.555555555556
2	2	589.254545454546	212.963636363636
4	4	752.725490196078	25.2450980392157
2	2	665.112903225807	210.887096774194
2	2	672.616438356164	212.013698630137
2	2	693.671641791045	213.298507462687
2	2	763.2	212.033333333333
2	2	191.133333333333	212.85
1	2	222.714285714286	213.5
2	2	284.506329113924	212.696202531646
2	2	443.265625	212.25
2	2	488.79	212.2
2	2	635.893617021277	212.851063829787
4	4	701.623529411765	25.7294117647059
2	2	651.25	212.35
2	4	112.899224806202	213.93023255814
2	2	230.333333333333	213.527777777778
1	2	240.174603174603	213.269841269841
2	2	318.555555555556	211.962962962963
2	2	326.40625	214.21875
1	2	435.178571428571	213.107142857143
2	2	479.28125	213.03125
2	2	217	214
2	2	268.425531914894	213.255319148936
4	4	297.025	26.9125
2	2	460.572463768116	211.355072463768
2	2	533.482142857143	214.732142857143
2	2	622.788235294118	214.929411764706
2	2	710.18085106383	216.946808510638
2	2	726.658536585366	212.073170731707
2	2	199.787878787879	214.560606060606
2	2	310.64347826087	214.617391304348
2	2	497.796610169492	216.983050847458
2	2	555.565891472868	213.209302325581
2	2	595.793103448276	214.241379310345
4	4	19.8367346938776	28.0204081632653
2	2	226	215.666666666667
1	2	246	216.571428571429
2	2	252.365384615385	213.826923076923
2	2	380.18085106383	213.595744680851
2	2	523.875	214.09375
2	2	750.837209302326	213.93023255814
2	4	101.673469387755	215.142857142857
2	2	166.837837837838	215.743243243243
2	2	416.55	215.525
2	2	613.358490566038	215.528301886792
4	4	172.716666666667	26.1166666666667
4	4	91.2680412371134	215.226804123711
2	2	175.701492537313	215.850746268657
2	2	410.254901960784	216.509803921569
2	2	452.402173913044	216.717391304348
2	2	482.333333333333	214.777777777778
2	2	504.95652173913	216.260869565217
2	2	573.413793103448	216
2	2	641.583333333333	215.041666666667
2	2	680.453416149068	216.645962732919
2	2	735.576923076923	214.884615384615
4	4	472.5	24.9615384615385
2	2	470	216.862068965517
2	2	561.5	217.038461538462
2	2	567.792452830189	216.245283018868
2	2	580.787610619469	215.911504424779
2	2	719.592	215.392
2	2	767.88	216.656
2	2	259.372881355932	216.864406779661
2	2	364.890410958904	217.246575342466
2	2	606.289855072464	215.913043478261
2	2	742.538461538462	216.384615384615
4	4	525.956989247312	24.8602150537634
2	2	347.957055214724	216.760736196319
2	2	515.206611570248	217.710743801653
2	2	185.477777777778	218.655555555556
2	2	424.242424242424	218.469696969697
2	3	80.575	216.0375
2	2	125.803278688525	217.959016393443
2	4	140.625	218.075
2	2	434.7	218
2	2	730.875	218.666666666667
2	2	390.695652173913	218.521739130435
4	4	550.190476190476	1.76190476190476
4	4	534.65625	26.0625
2	2	658.329545454546	218.931818181818
2	2	160.259259259259	218.925925925926
1	2	326.941176470588	219.323529411765
2	2	544.147058823529	219.127450980392
2	2	642.021739130435	219.391304347826
2	2	748.369863013699	220.068493150685
2	2	320.072463768116	218.927536231884
2	2	402.977064220184	219.747706422018
2	2	418.409090909091	220.318181818182
2	2	554.875	220.125
4	4	718.686868686869	26.020202020202
2	2	650.64	221.05
1	2	235.240740740741	218.814814814815
2	2	295.95652173913	218.934782608696
2	2	444.464646464647	220.818181818182
2	2	476.976470588235	220.635294117647
2	2	703.757009345794	221.168224299065
1	2	285.666666666667	220.644444444444
2	2	378.016949152542	221.779661016949
2	2	485.285714285714	221.454545454545
2	2	599.983333333333	220.033333333333
4	3	306.333333333333	24.4615384615385
2	2	628.285714285714	221.257142857143
2	2	666.631578947369	221.017543859649
2	2	757.703125	220.609375
2	2	153.618181818182	220.945454545455
1	2	198.434343434343	220.959595959596
1	2	227.5	221
2	2	737.347826086957	220.652173913043
1	2	241.047619047619	222.357142857143
1	2	278.355555555556	219.8
2	2	357.897959183674	221.448979591837
4	4	593.975609756098	27.4146341463415
2	2	384.734693877551	221.816326530612
2	2	527.880952380953	221.178571428571
2	2	563.6875	221.25
2	2	591.078651685393	221.808988764045
2	2	688.957142857143	221.971428571429
2	4	70.0157480314961	221.929133858268
2	2	113.405405405405	222.797297297297
1	2	266.347222222222	221.611111111111
2	2	596.1875	224.125
2	2	616.606557377049	223.049180327869
4	4	638.745454545455	25.8909090909091
2	2	103.44776119403	221.626865671642
2	2	181.772727272727	224.227272727273
1	2	251	221.780487804878
2	2	336.049180327869	221.081967213115
2	2	370.585714285714	222.7
2	2	462.860465116279	221.569767441861
2	2	470.777777777778	223.355555555556
2	2	695.685714285714	222.942857142857
2	2	163.6	222.909090909091
2	2	174.708333333333	222.125
4	4	32.6578947368421	26.6842105263158
1	2	256.71186440678	224.440677966102
1	2	273.30985915493	226.43661971831
1	2	309.184782608696	223.29347826087
2	2	495.05	223.45
2	2	498.882352941177	222.294117647059
2	2	572.283018867925	222.77358490566
4	4	51.2125	222.975
1	2	209.5	223.535714285714
2	2	329.862068965517	223.103448275862
2	2	491.102564102564	222.461538461538
4	3	131.122807017544	26.1286549707602
2	2	535.895833333333	223.333333333333
2	2	622.06	224.4
1	2	222.40625	224.75
2	2	436.049180327869	224.590163934426
2	2	557.380952380952	223.634920634921
2	2	634.580952380952	223.580952380952
2	2	768.418181818182	223.981818181818
2	4	81.1428571428571	225.373626373626
2	2	135.780487804878	221.987804878049
2	2	416.367346938775	225.285714285714
4	4	239.796875	26.2734375
2	2	731.19298245614	224.842105263158
2	2	149.123595505618	224.696629213483
2	2	171.452830188679	225.584905660377
1	2	246.868421052632	224.868421052632
2	2	506.577319587629	226.783505154639
2	2	724.71875	225.015625
2	4	60.8823529411765	225.029411764706
2	2	428.11320754717	224.490566037736
2	2	717.191780821918	226.315068493151
2	2	741.227272727273	226.469696969697
4	4	560.63768115942	27.0144927536232
2	2	753.038461538462	225.307692307692
2	2	107.827586206897	228.672413793103
1	1	192.6	225.76
2	2	514.857142857143	225.493506493507
2	2	549.033898305085	225.423728813559
2	2	583.971428571429	226.438095238095
2	2	643.2	225.3
2	2	124.97520661157	226.628099173554
1	2	216.231707317073	223.548780487805
2	2	235.694444444444	228.458333333333
4	4	163.851851851852	27.3148148148148
1	2	294.401869158879	227.084112149533
2	2	318.85	227.766666666667
2	2	325.222222222222	226.777777777778
2	2	347.066666666667	225.8
2	2	390.444444444444	227.018518518519
2	2	563.697368421053	227.394736842105
2	2	760.558139534884	227.162790697674
2	2	92.0689655172414	226.16091954023
2	2	230.725	227.725
2	2	453.722222222222	226.855555555556
4	4	607.84	1.28
4	3	445.512605042017	28.3613445378151
2	2	499.462962962963	228.481481481482
2	4	747.4375	226.5625
1	2	211.083333333333	228.333333333333
1	2	265.9	226.7
2	2	280.967741935484	227.817204301075
2	2	354	228.94
2	2	702.5	228.222222222222
2	2	139.142857142857	228.142857142857
2	2	201.375	227.895833333333
2	2	542.02380952381	227.619047619048
4	3	452.285714285714	27
2	2	601.035714285714	228.285714285714
2	2	609.446043165468	227.575539568345
2	2	670.375	227.208333333333
2	2	679.867768595041	228.454545454545
2	2	481.22	228.32
2	4	65.3829787234043	230.31914893617
2	2	101.14	229.56
2	2	423.571428571429	229.071428571429
2	2	524.37	228.82
2	2	750.473684210526	229.315789473684
4	3	465.566265060241	29.5421686746988
1	2	194.5	229.657894736842
2	2	243.393939393939	230.545454545455
2	2	312.946428571429	230.125
2	2	490.909090909091	231.113636363636
2	4	41.8	229.527272727273
2	2	162.467289719626	230.635514018692
2	2	547	230.285714285714
2	2	627	229.328125
2	2	655.160714285714	229.25
2	2	765.022727272727	231.272727272727
4	4	601.30985915493	27.6056338028169
2	4	49.1694915254237	232.389830508475
1	1	220.916666666667	230.25
2	2	459.933333333333	231.6
2	2	472.960784313726	230.686274509804
2	2	553.478260869565	230
2	2	578.695652173913	230.913043478261
2	2	770.769230769231	231.646153846154
2	2	174.9375	230.96875
2	2	187.204081632653	229.857142857143
1	2	336.625	229.291666666667
4	4	667.8	27.4588235294118
2	2	362.371134020619	231.845360824742
1	2	375.109375	229.65625
1	2	400.087378640777	230.368932038835
2	2	465.597402597403	231.571428571429
2	2	515.254901960784	233.294117647059
2	2	571.032608695652	231.141304347826
2	2	645.123287671233	231.780821917808
2	2	694.483870967742	230.08064516129
2	4	708.631067961165	231.310679611651
2	2	745.666666666667	232.282051282051
4	4	770.625	27
1	2	181.283018867925	231.924528301887
2	2	261.245614035088	232.052631578947
2	2	755.04	231.78
1	2	132.894736842105	231.421052631579
1	2	344.048780487805	232.609756097561
2	2	537.605769230769	233.596153846154
2	2	595.213114754098	231.868852459016
2	2	115.047619047619	231.5
1	2	287.2	232.566666666667
2	2	442.448529411765	232.654411764706
4	4	26.5384615384615	28.0769230769231
2	2	671.208333333333	233.541666666667
2	4	58.5217391304348	231.391304347826
2	2	126.79012345679	233.83950617284
2	2	168.90625	233.4375
1	2	328.47191011236	233.292134831461
1	1	408.318181818182	232.090909090909
2	2	636.866666666667	233.066666666667
2	2	663.855263157895	232.368421052632
2	2	716.5	233.5
2	2	92.7101449275362	233.768115942029
4	4	146.509803921569	25.656862745098
2	2	151.246575342466	232.315068493151
2	2	252.685185185185	233.166666666667
2	2	297.029411764706	233.470588235294
2	2	480.090909090909	234.090909090909
2	2	619.121212121212	233.530303030303
2	2	208.283783783784	233.202702702703
2	2	217.48275862069	233.103448275862
2	2	727.196078431373	234.117647058824
2	2	735.054945054945	232.538461538462
2	4	32.4789915966387	234.109243697479
4	4	516.927536231884	30.6521739130435
2	2	73.1408450704225	233.56338028169
2	2	136.888888888889	235.355555555556
2	2	452.157142857143	234.714285714286
1	2	526.833333333333	234.333333333333
2	2	530.903846153846	234.923076923077
2	2	143.4125	234.1375
2	2	227.38961038961	234.623376623377
2	2	547.73417721519	235.759493670886
2	2	557.085714285714	234.885714285714
2	2	700.583333333333	235.8
4	4	644.783132530121	31.0240963855422
2	2	57.0188679245283	235.943396226415
2	3	66.6666666666667	236.119047619048
2	2	175.181818181818	236.590909090909
2	2	198.202898550725	235.913043478261
2	2	305.53488372093	233.941860465116
1	2	382.877777777778	233.711111111111
2	2	401.676470588235	236.823529411765
1	2	422.526315789474	234.842105263158
2	2	601.274509803922	235.980392156863
2	2	652.430379746836	235.962025316456
4	4	205.333333333333	1.5
4	3	10.4367088607595	28.8544303797468
2	2	688.705357142857	235.651785714286
2	2	720.972972972973	235.702702702703
2	2	108.611111111111	237.875
2	2	221.217391304348	236.478260869565
2	2	369.754098360656	237.934426229508
2	2	524.233333333333	237.45
2	2	580.1	236.766666666667
2	2	614.193548387097	236.935483870968
2	2	203.64	236.92
1	2	267.629213483146	235.033707865169
4	3	157.96875	29.90625
2	2	394.833333333333	237.361111111111
1	2	410.121212121212	236.69696969697
2	2	416.597222222222	234.25
2	2	502.190476190476	236.178571428571
2	2	680.535714285714	237.5
2	2	42.3230769230769	237.6
2	2	100.492063492064	236.825396825397
2	2	192.225352112676	238.591549295775
1	2	291.416666666667	238.125
2	2	472.349206349206	237.587301587302
4	4	730.192771084337	28.289156626506
2	2	586.7875	236.975
2	2	592.923076923077	236.461538461538
2	2	759.027777777778	235.861111111111
2	2	772.666666666667	237.388888888889
2	2	81.3028169014085	235.429577464789
2	2	116.984615384615	237.907692307692
1	2	314.671875	239.265625
2	2	429.613333333333	236.566666666667
2	2	486.807692307692	238.269230769231
2	2	675.884615384615	237.615384615385
4	4	30.2702702702703	31.5675675675676
2	2	712.142857142857	238.404761904762
2	2	150.244897959184	240.040816326531
1	2	183.463414634146	238
2	2	493.269230769231	239
2	2	629.177083333333	237.364583333333
2	2	283.77358490566	237.698113207547
1	2	389.576923076923	236.5
2	2	763.514285714286	238.171428571429
2	2	123.766666666667	239.3
2	2	158.21875	238.09375
4	4	251.854700854701	28.6410256410256
1	2	247.891891891892	239.27027027027
1	2	349.388349514563	238.368932038835
2	2	377.548076923077	241.355769230769
2	2	510.628205128205	239.641025641026
2	2	639	239.375
2	2	751.098591549296	238.535211267606
2	3	15.8484848484848	239.030303030303
4	4	22.2461538461538	239.169230769231
2	2	458.105263157895	239.236842105263
2	2	741.955223880597	241.089552238806
4	4	608	30.4878048780488
1	2	331.1	239.55
2	2	662.833333333333	238.583333333333
2	2	88.5	240.411764705882
1	2	257.596774193548	240.483870967742
2	2	358.184210526316	241.157894736842
1	2	438.970588235294	241.279411764706
2	2	564.233333333333	239.455555555556
2	2	573.851063829787	238.744680851064
2	2	608.738095238095	240.726190476191
2	4	35.5294117647059	240.882352941176
4	4	738.426966292135	30.3595505617978
2	2	70.0666666666667	241.233333333333
2	2	166.137931034483	239.827586206897
2	2	216.233009708738	241.291262135922
2	2	596.245901639344	241.360655737705
1	1	82.8260869565217	242.652173913044
1	2	282.714285714286	243
1	2	297.163265306122	241.816326530612
1	2	387.446428571429	242.107142857143
2	2	418.7	242.066666666667
2	2	555.702702702703	244.675675675676
3	3	105.224489795918	31.6734693877551
2	2	650.403846153846	242.961538461538
2	2	63.0972222222222	242.444444444444
2	4	132.256756756757	241.945945945946
1	2	174.819444444444	241.513888888889
2	2	236.587096774194	239.954838709677
1	2	323.965517241379	241.908045977012
1	2	339.19696969697	240.136363636364
2	2	657.967741935484	242.274193548387
2	2	670.594594594595	242.756756756757
2	2	730.94	240.5
4	4	231.810344827586	29.9827586206897
2	2	186.704545454545	244.715909090909
1	2	200.192307692308	243.346153846154
2	2	207.521126760563	242.718309859155
1	2	276.307692307692	239.547008547009
1	2	395.957446808511	242.957446808511
2	2	516.883720930233	241.976744186047
2	2	545.546666666667	243.373333333333
2	2	620.824324324324	242.22972972973
2	2	705.973333333333	242.853333333333
2	2	224.711538461538	242.846153846154
4	3	311.011235955056	33.5842696629214
2	2	267	242.473684210526
1	1	434.772727272727	244.318181818182
2	2	478.277227722772	243.069306930693
2	2	535.981481481482	242.314814814815
2	2	570.939393939394	243.69696969697
2	2	757.065573770492	243.803278688525
2	2	767.986842105263	242.657894736842
2	4	28.8507462686567	243.388059701493
2	2	124.046875	244.671875
2	2	139.209677419355	244.306451612903
4	4	448.222222222222	3.09259259259259
4	4	503.454545454545	30.5206611570248
2	2	497.822784810127	244.708860759494
2	2	522.255813953488	243.279069767442
2	2	643.476190476191	243.261904761905
2	2	678.836734693878	243.469387755102
4	4	11.1858974358974	244.442307692308
2	2	94.0958904109589	244.219178082192
2	2	505.46511627907	244.860465116279
2	2	700.318181818182	244.636363636364
2	2	714.5	244.24
2	2	101.325	246.1625
4	4	678.594936708861	30.1772151898734
2	2	261.64	245.44
1	2	304.358974358974	243.948717948718
2	2	413.2	244.96
1	2	461.291666666667	243.791666666667
2	2	663.810810810811	245.513513513514
2	2	685.809523809524	244.5
2	2	693.333333333333	243.423076923077
2	2	158.196078431373	245.774509803922
2	2	166.945454545455	246.890909090909
2	2	467.161290322581	243.806451612903
4	3	140.365853658537	31.0853658536585
2	2	528.756097560976	244.609756097561
2	2	579.056338028169	244.704225352113
2	2	588.363636363636	244.924242424242
2	2	723.218181818182	244.163636363636
2	2	36.2741935483871	245.935483870968
2	2	111.905982905983	246.547008547009
1	2	335.169811320755	246.207547169811
1	2	348.625	245.15
1	2	364.463414634146	244.731707317073
2	2	55.1414141414141	244.242424242424
4	4	271.928571428571	29.8035714285714
2	2	145.787234042553	247.329787234043
1	2	249.491803278689	246.311475409836
1	2	269.661290322581	246.903225806452
2	2	403.445544554455	244.732673267327
2	2	45.5819672131148	245.532786885246
2	2	72.8823529411765	245.823529411765
1	2	78.1818181818182	246.454545454546
2	2	87.6923076923077	246.653846153846
2	2	567.45	246.95
2	2	606.132075471698	246.849056603774
4	4	532.566666666667	30.1666666666667
1	2	82.5185185185185	247.333333333333
1	1	427.706896551724	247.120689655172
2	2	734.033333333333	247.35
2	2	561.547169811321	248.377358490566
2	2	599.05	247.8
2	2	209.777777777778	248.777777777778
1	1	309.236842105263	248.342105263158
1	2	436.253968253968	249.587301587302
2	2	488.524390243902	247.268292682927
2	2	169.764705882353	250.294117647059
4	4	686.895348837209	30.9302325581395
2	2	242.34375	248.375
2	2	343.8	249.1
1	1	377.318181818182	249.727272727273
1	2	461.823529411765	248.823529411765
2	2	537.843373493976	249.759036144578
2	2	743.272727272727	248
2	2	22.953125	249.25
1	2	176.820512820513	249.230769230769
1	2	448.539906103286	248.478873239437
2	2	631.297101449275	248.007246376812
4	4	718.56	30.44
2	2	644	250.173076923077
2	2	757.6	249.65
2	2	771.625	248.65625
2	2	227.5	249.370967741936
2	2	235.478260869565	249.130434782609
1	2	287.510067114094	248.436241610738
1	1	327.927419354839	253.024193548387
1	2	369.282608695652	249.934782608696
1	1	406.266666666667	250.333333333333
1	2	473.108108108108	251.261261261261
4	4	746.547619047619	29.4047619047619
2	2	511.25974025974	249.805194805195
2	2	572.975609756098	249.829268292683
2	2	696.769230769231	250.430769230769
2	2	124.815789473684	249.763157894737
1	2	297.866666666667	250.013333333333
1	1	316.983957219251	254.16577540107
2	2	387.112359550562	249.966292134832
1	1	407.816	254.784
1	2	457.135135135135	249.918918918919
2	2	521.070175438597	250
4	4	759.540540540541	31.2297297297297
2	2	617.25	249.379310344828
2	2	654.157894736842	249.859649122807
2	2	681.545454545455	250.5
1	2	65.0111111111111	252.111111111111
2	2	195.469230769231	250.084615384615
2	2	204.714285714286	249.214285714286
1	2	256.588235294118	250.529411764706
1	1	356.817757009346	252.799065420561
2	2	528.551724137931	251.034482758621
2	2	588	249.826086956522
4	4	151.635294117647	34.2352941176471
2	2	751.537313432836	250.402985074627
2	2	232.909090909091	252.090909090909
1	2	396.98717948718	251.628205128205
2	2	672.09375	251.739583333333
2	2	745.192307692308	251.615384615385
2	2	763.648351648352	251.21978021978
2	3	54.671875	252.46875
2	2	94.1304347826087	252.855072463768
2	4	217.918918918919	251.22972972973
1	2	274.409090909091	252.636363636364
4	4	217.527027027027	1.91891891891892
4	4	539.206896551724	2
4	4	203.780487804878	32.219512195122
2	2	705.267857142857	251.339285714286
2	2	713.115942028986	250.869565217391
1	2	420.977777777778	250.888888888889
2	2	688.428571428571	252.238095238095
2	2	36.6222222222222	253.622222222222
2	2	75.75	253.53125
1	2	148.863636363636	252.272727272727
2	2	497.401960784314	253.274509803922
1	2	510.863636363636	253.454545454545
2	2	549.67	250.62
4	4	511.1875	32
2	2	581.793103448276	252.103448275862
2	2	728.582089552239	252.65671641791
2	2	47.1363636363636	254.113636363636
2	2	85.3015873015873	253.476190476191
1	2	154.1875	252.5
1	2	484.5375	253.45
2	4	11.5666666666667	252.666666666667
2	4	205.810810810811	253.945945945946
1	1	265.403846153846	254.365384615385
2	2	718.381818181818	254.290909090909
3	3	47.6111111111111	31.3055555555556
2	2	737.44	254.02
1	2	246.727272727273	254.909090909091
2	2	603.65306122449	253.204081632653
2	2	661.576086956522	253.217391304348
4	4	2.59375	253.09375
2	2	566.842105263158	254
2	2	772.833333333333	253.666666666667
2	2	20.2054794520548	257.493150684932
1	2	281.6	255.857142857143
1	1	391.810810810811	255.945945945946
4	4	260.68	32.04
1	1	427.36	255.83
1	2	459.932038834952	258.669902912621
2	2	593.258064516129	254.645161290323
2	2	28.43	255.08
2	2	119.903846153846	253.846153846154
2	2	130.404494382022	253.179775280899
2	2	186.705882352941	255.117647058824
2	2	575.607843137255	256.196078431373
2	2	701.84375	255.4375
2	2	159.421052631579	255.526315789474
3	4	539.131386861314	34.3065693430657
1	1	305.589473684211	255.631578947368
1	2	336.358974358974	256.119658119658
2	2	584.475	257.65
2	2	609.368421052632	255.842105263158
2	2	113.734375	255.6875
2	2	166.207547169811	256.150943396226
2	2	180.296610169492	259.474576271186
1	1	414.716981132076	256.622641509434
1	2	519.677419354839	256.935483870968
1	1	532.083333333333	256.104166666667
3	4	551.7	34.0055555555556
1	2	542.591549295775	257.352112676056
2	2	549.666666666667	258.388888888889
2	2	618.333333333333	256.041666666667
2	2	629.615384615385	256.410256410256
2	2	745.173076923077	257.288461538462
1	2	149.793650793651	257.587301587302
2	2	202.918918918919	257.459459459459
2	2	224.27380952381	257.619047619048
1	1	290.161904761905	258.609523809524
1	1	510.636363636364	257.727272727273
4	4	591.873015873016	32.5396825396825
2	2	769.810344827586	257.206896551724
2	4	40.2222222222222	258.380952380952
2	2	124	259.357142857143
2	2	195.673469387755	258.061224489796
1	2	235.491228070175	256.21052631579
2	2	640.838709677419	257.112903225806
2	2	753.21568627451	257.098039215686
2	2	9.64912280701754	258.736842105263
2	2	103.993055555556	257.173611111111
1	1	381.046875	258.0625
4	4	128.615384615385	35.125
1	2	501.613333333333	258.826666666667
2	2	623.483870967742	258.193548387097
2	2	725.227272727273	256.954545454545
2	4	467.053191489362	260.425531914894
2	2	558.170454545455	256.931818181818
2	2	567.780487804878	260.170731707317
2	2	632.603448275862	260.310344827586
2	4	2.87037037037037	262.111111111111
2	2	172.396226415094	258.207547169811
2	2	213.582278481013	257.113924050633
4	4	304.404761904762	35.5
1	2	242.5	258.888888888889
2	2	474.159090909091	259.363636363636
2	2	662.262295081967	260.377049180328
2	2	449.222222222222	259.761904761905
2	2	652.27380952381	258.833333333333
2	2	683.098591549296	258.676056338028
2	2	765.045454545455	259.818181818182
2	2	55.8918918918919	260.171171171171
1	1	66.775	259.125
1	2	254.258992805755	260
3	4	489.916279069767	33.9116279069768
1	2	264.846153846154	260.205128205128
1	1	346.139344262295	260.245901639344
2	2	691.283582089552	258.641791044776
2	2	696.813953488372	260.139534883721
2	2	705.397058823529	261.279411764706
2	2	720.684931506849	261.301369863014
2	2	759.010416666667	261.791666666667
1	1	45.6190476190476	261.52380952381
1	2	130.558823529412	259.852941176471
1	1	370.619883040936	262.391812865497
4	4	545.150943396227	3.94339622641509
3	4	526.326530612245	35.9863945578231
1	1	394.324324324324	259.918918918919
2	2	446.064748201439	264.748201438849
2	2	88.8924731182796	260.47311827957
2	2	729.855555555556	262.266666666667
1	2	73.9381443298969	262.113402061856
1	2	141.122302158273	258.611510791367
1	2	231.547368421053	263.852631578947
1	1	298.255319148936	261.170212765957
1	1	422.325	262.8625
1	1	525.669117647059	263.727941176471
4	4	660.092592592593	32.037037037037
2	2	638.052631578947	262.921052631579
1	1	31.8301886792453	261.792452830189
1	1	239.4	263.7
1	1	388.222222222222	262.31746031746
1	1	411.555555555556	264.049382716049
2	2	431.567567567568	262.108108108108
1	2	535.898305084746	262.271186440678
2	2	588.949152542373	262.559322033898
2	2	609.628571428571	262.228571428572
2	2	16.4561403508772	262.684210526316
4	4	7.07228915662651	37.0361445783133
1	2	116.205479452055	263.58904109589
2	2	168.589743589744	264.307692307692
1	2	278.274725274725	261.714285714286
2	2	482.030927835052	262.164948453608
1	2	490.107692307692	262.492307692308
2	2	603.56338028169	262.30985915493
2	2	614.952380952381	261.214285714286
2	2	122.392857142857	264.357142857143
1	2	152.655172413793	266.241379310345
2	2	162.054545454545	263.254545454545
4	4	24.8125	33.8333333333333
2	2	558.707547169811	265.764150943396
2	2	672.358490566038	261.264150943396
2	2	596.980392156863	262.882352941177
2	2	711.734939759036	263.084337349398
1	2	136.074074074074	263.092592592593
2	2	209.369565217391	263.021739130435
1	2	216.4	263.8
2	2	435.394736842105	267.013157894737
1	2	546.464285714286	263.678571428571
2	1	188.444444444444	265.833333333333
4	3	116.208333333333	29.6083333333333
2	2	574.007246376812	266.275362318841
2	2	645.681818181818	264.151515151515
1	1	693.5	264.8
1	2	102.479452054795	266.780821917808
1	1	383.875	266.767857142857
2	2	620.353846153846	265.569230769231
2	2	650.666666666667	265.380952380952
1	2	63.7441860465116	265.651162790698
1	1	80.6060606060606	264.666666666667
1	1	222.157407407407	268.527777777778
4	4	297.36	35.2533333333333
1	1	247.096774193548	267.629032258065
2	2	566.301886792453	268
2	2	740.777777777778	262.322222222222
2	2	751.205128205128	264.74358974359
1	2	109.358974358974	266.897435897436
1	1	213.614035087719	269.543859649123
1	1	319.923913043478	263.836956521739
2	2	474.454545454545	266.883116883117
2	2	656.363636363636	265.5
2	2	95.1044776119403	266.298507462687
3	3	477.149253731343	34.9751243781095
2	2	127.963636363636	266.654545454545
1	2	271.027397260274	264.493150684932
1	1	537.40350877193	268.105263157895
2	2	37.1219512195122	265.829268292683
2	2	582.238095238095	267.380952380952
2	2	48.9333333333333	268.026666666667
1	1	135.01724137931	269.913793103448
2	4	199.605882352941	266.358823529412
1	1	398.0625	266.75
2	2	627.25	268.333333333333
4	4	730.941176470588	35.4705882352941
2	2	640.25	268
2	2	698.986666666667	267.2
2	2	178.459770114943	268.793103448276
1	1	331.91095890411	268.849315068493
1	2	716.833333333333	268.616666666667
2	2	746	269.568965517241
2	2	768.992424242424	268.363636363636
1	1	19.5263157894737	268.605263157895
1	1	405.893617021277	271.170212765957
1	1	550.725490196079	268.372549019608
4	4	39.7672413793103	33.6637931034483
2	2	601.875	269.475
2	2	11.2659574468085	268.542553191489
1	1	28.4126984126984	268.095238095238
1	2	259.576923076923	269.738461538462
2	2	655.619047619048	269.428571428571
2	2	689.506849315069	269.041095890411
1	1	706.666666666667	271.407407407407
2	2	3.16	269.98
1	1	57.0357142857143	270.202380952381
1	2	68.8620689655172	268.793103448276
4	3	570.886627906977	37.328488372093
2	2	86.6197183098592	269.12676056338
2	2	171.087719298246	270.80701754386
1	1	288.546511627907	268.348837209302
2	2	592.408163265306	269.163265306123
2	2	634.326530612245	269.224489795918
2	2	651.266666666667	269.666666666667
2	2	664.576576576577	269.225225225225
2	2	683.51724137931	270.241379310345
1	1	354.428571428571	269.408163265306
1	1	422.495238095238	271
4	4	612.952380952381	2.33333333333333
4	4	631.072815533981	33.3252427184466
2	2	726.186666666667	270.786666666667
1	1	489.888888888889	271.222222222222
1	1	23.6764705882353	271.441176470588
1	1	106.733333333333	271.966666666667
1	1	147.742857142857	271.371428571429
2	2	470.565217391304	272.152173913044
2	2	753.58	271.64
1	2	36.9803921568627	271.705882352941
1	1	42.8888888888889	270.6
2	2	122.235294117647	272.279411764706
4	4	173.398601398601	35.0979020979021
2	1	127.384615384615	272.384615384615
2	2	142.413043478261	271.586956521739
2	2	161.6	271.790909090909
2	2	677.755555555556	268.992592592593
2	2	736.460317460318	271.285714285714
1	2	77.4264705882353	272.992647058824
1	2	93.5423728813559	273.847457627119
2	2	611.2	270.842105263158
2	2	761.204081632653	273.551020408163
1	2	68.5769230769231	274.076923076923
4	3	321.654970760234	33.7719298245614
2	2	187.375	273.027777777778
1	1	265.214285714286	273
1	1	336.776119402985	274.641791044776
2	2	457.243243243243	273.027027027027
1	1	504.021052631579	273.031578947368
1	2	517.118881118881	273.524475524476
1	2	587.733333333333	275.188888888889
2	2	619.7875	274.7125
1	2	113.728571428571	273.728571428571
2	2	597.272727272727	274.681818181818
3	3	445.469387755102	40.7278911564626
2	2	647.596774193548	273.903225806452
1	2	237.090909090909	272.25974025974
2	2	249.846153846154	274
1	1	322.6	274.6
1	1	345.530864197531	274.79012345679
1	1	390.639344262295	272.491803278689
1	1	231.351851851852	274.277777777778
1	1	372.172413793103	274.931034482759
2	2	463.025974025974	271.558441558442
2	2	482.167938931298	273.793893129771
4	4	768.030534351145	35.3664122137405
1	2	720.75	275
1	1	31.2	275.333333333333
1	2	102	275.41935483871
1	1	207.848837209302	274.558139534884
1	1	311.595744680851	271.879432624113
1	2	495.352941176471	274.517647058824
1	2	696.716049382716	275.296296296296
1	1	62.8301886792453	275.094339622641
2	1	7.02325581395349	276.023255813954
1	2	15.859375	276.640625
4	4	268.276595744681	35.1489361702128
1	1	48.52	276.82
1	2	535.887640449438	276.247191011236
2	2	629.75	276.693181818182
2	2	656.405405405405	275.27027027027
2	2	773.4	274.2
2	2	178.666666666667	276.649122807018
1	1	244.638888888889	277.111111111111
1	1	392.415094339623	277.716981132076
2	2	413.58940397351	276.006622516556
2	2	671.388888888889	276.472222222222
4	4	285.53591160221	34.0331491712707
2	2	713.830769230769	276.492307692308
2	2	745.927272727273	276.527272727273
1	1	56.7741935483871	279.177419354839
1	2	440.42	276.526666666667
2	2	119.216216216216	277.540540540541
2	2	146.41935483871	276.838709677419
1	1	361.761904761905	277.198412698413
1	1	725.066666666667	277.6
2	2	686.484210526316	278.452631578947
1	2	24.0161290322581	278.629032258065
4	4	616.93125	35.2625
2	2	107.571428571429	279.464285714286
2	2	130.673913043478	278.304347826087
1	1	138.793650793651	278.52380952381
1	2	225.558441558442	278.571428571429
1	1	457.423076923077	277.923076923077
2	2	508.818181818182	279.818181818182
1	1	545.30612244898	279.020408163265
2	2	639.421686746988	279.114457831325
2	2	755.444444444445	279.015873015873
2	2	32.7948717948718	281.923076923077
4	4	713.700854700855	34.4700854700855
1	2	160.047619047619	278.777777777778
1	1	380.614864864865	276.222972972973
1	2	528.550724637681	276.652173913044
1	2	610.931972789116	280.714285714286
1	1	1.70731707317073	278.268292682927
1	1	84.8536585365854	280.024390243902
2	2	466.223140495868	280.421487603306
1	1	600.967741935484	280.725806451613
1	1	39.025974025974	280.272727272727
1	2	100.258064516129	281.596774193548
4	4	161.111111111111	36.4320987654321
2	2	206.529411764706	281.794117647059
2	2	218.393939393939	279.530303030303
1	2	665.670212765958	280.478723404255
1	1	233.053571428571	281.732142857143
1	1	424.698717948718	283.198717948718
1	1	478.733333333333	281.666666666667
2	2	486.145833333333	280.5
1	1	647.857142857143	282.238095238095
1	1	655.582089552239	281.731343283582
1	1	67.1041666666667	282.986111111111
4	4	556.25	2.425
4	4	211.22972972973	33.1621621621622
2	2	179.344827586207	282.310344827586
2	2	496	281.694444444444
1	2	516.093023255814	280.232558139535
2	2	678.55737704918	280.377049180328
2	2	195.23417721519	279.639240506329
1	2	451.844155844156	281.181818181818
2	2	720.296875	282.59375
1	1	77.8260869565217	281.739130434783
1	2	92.9347826086957	281.771739130435
1	2	170.9375	280.7375
4	3	334.704347826087	32.7826086956522
1	1	306.811188811189	281.734265734266
2	2	731.112	281.808
2	2	769.741379310345	281.775862068966
2	4	153.461538461538	281.492307692308
2	3	202.613636363636	283.522727272727
1	2	520.24	283.24
1	2	525.026315789474	283.236842105263
1	2	12.9473684210526	282.368421052632
1	1	185.745098039216	284.147058823529
1	1	287.478260869565	283.333333333333
4	4	184.04641350211	41.0928270042194
1	2	623.710843373494	283.771084337349
2	2	703.866666666667	281.85
2	2	710.6	282.163636363636
1	1	44.8648648648649	282.783783783784
1	1	147.164179104478	283.358208955224
2	2	163.015625	284.71875
1	1	296.637931034483	283.465517241379
1	1	369.202247191011	283.258426966292
1	2	538.735294117647	283.323529411765
2	2	740.224489795918	282.367346938776
4	4	226.040540540541	35.9864864864865
2	2	749.261363636364	283.954545454545
2	2	123.361904761905	284.971428571429
2	1	213.238095238095	285.342857142857
1	1	531.792452830189	285.830188679245
1	2	113.831168831169	284.493506493507
1	1	320.242857142857	283.721428571429
1	1	343.175257731959	284.185567010309
1	1	562.805970149254	284.567164179104
1	1	353.553191489362	284.659574468085
2	2	471.474576271186	284.949152542373
3	4	508.384615384615	37.6410256410256
2	2	511.434782608696	284.608695652174
1	2	544.770833333333	285.145833333333
1	2	630.485714285714	286.028571428571
1	1	6.2520325203252	286.113821138211
1	1	402.78021978022	285.846153846154
1	1	436.360465116279	285.732558139535
1	1	672.016949152542	285.932203389831
2	2	484.076923076923	287.030769230769
1	1	16.8181818181818	287.030303030303
2	2	41.0645161290323	287.290322580645
4	4	724.75	35.6153846153846
1	1	51.5393258426966	285.808988764045
1	1	222.605263157895	286.263157894737
1	1	279.896551724138	286.603448275862
1	1	412.975308641975	286.765432098765
2	2	503.41	287.22
1	1	22.2926829268293	287.439024390244
1	1	301.885714285714	291.471428571429
2	2	568.837837837838	287.432432432432
1	2	697.763888888889	287.083333333333
2	2	760.881578947369	286.855263157895
4	3	744.36559139785	37.1505376344086
2	2	29	287.85393258427
1	1	371.72	288.42
1	1	384.994444444444	287.161111111111
1	1	450.75	288.895833333333
2	2	704.166666666667	288.333333333333
1	2	137.31884057971	288.463768115942
1	1	333.603174603175	285.984126984127
1	1	556.5	287.454545454545
2	2	725.814814814815	288.407407407407
2	2	168.179104477612	289.208955223881
4	3	345.230769230769	36.5897435897436
2	2	177.471698113208	288.283018867925
1	1	270.854545454545	289.109090909091
2	2	515.404494382022	289.325842696629
1	1	537.695652173913	288.565217391304
2	2	713.375	288.375
2	4	84.7272727272727	290.11961722488
1	2	105.362068965517	288.224137931035
2	2	459.504504504505	289.495495495496
2	2	491.171171171171	290.027027027027
1	1	524.741935483871	288.741935483871
4	4	651.631578947368	36.3092105263158
1	2	551.662162162162	287.810810810811
1	2	586.409090909091	290.348484848485
2	2	742.58064516129	289.225806451613
1	1	327	290.868421052632
1	2	444.372549019608	287.56862745098
1	2	680.977528089888	289.157303370787
2	2	768.263157894737	289.763157894737
2	2	200.962962962963	289.37037037037
1	2	476.094594594595	289.891891891892
2	2	576.677777777778	291.961111111111
4	4	699.712121212121	37.0707070707071
1	1	668.5	290.447368421053
2	2	720	289.955555555556
2	1	34.6	290.3
1	1	429.6	289.533333333333
2	2	747.652173913044	290.478260869565
1	1	25	291
1	1	129.233333333333	291.066666666667
1	2	144.793103448276	290.655172413793
1	1	194.315789473684	292.907894736842
1	1	293.375	289.5
4	4	689.66265060241	3.21686746987952
4	4	275.279069767442	36
1	2	312.25	290.486111111111
1	1	347.061855670103	292.041237113402
1	2	542.7	291.033333333333
2	2	708.093023255814	291.906976744186
2	2	736.115942028986	290.304347826087
2	2	754.952380952381	291.603174603175
1	1	155.159509202454	292.877300613497
1	1	46.8148148148148	292.574074074074
2	3	207.75	291.25
1	1	250.3	292.5
4	3	44.7857142857143	38.9047619047619
1	1	61.8636363636364	291.75
1	1	71.0370370370371	291.055555555556
1	1	285.585858585859	293.555555555556
1	1	395.464566929134	292.614173228346
2	2	534.760869565217	292.739130434783
1	1	549.735294117647	293.529411764706
1	2	562.71	293.33
2	2	658.430894308943	292.325203252033
2	2	97.8461538461539	292.141025641026
1	2	115.385964912281	292.105263157895
4	4	239.779069767442	37.093023255814
1	1	361.034965034965	293.566433566434
1	1	525.366666666667	293.916666666667
2	2	729.409836065574	293.950819672131
1	1	21.5277777777778	294.027777777778
1	1	266.130434782609	293.739130434783
1	1	276.090909090909	294.909090909091
1	2	310.092783505155	297.639175257732
1	1	441.611111111111	292.277777777778
1	1	295.689655172414	293.965517241379
1	2	596.08904109589	293.828767123288
4	3	232.816666666667	39.1833333333333
1	1	449.388888888889	295.962962962963
2	2	467.595744680851	293.595744680851
1	1	627.082474226804	295.19587628866
2	2	741.736842105263	294.684210526316
2	2	772.243243243243	294.567567567568
1	2	108.883333333333	295.333333333333
1	1	319.659574468085	294.936170212766
1	1	430.905263157895	295.357894736842
1	1	475.889908256881	297.412844036697
2	1	38.6543209876543	294.913580246914
4	4	251.593984962406	37.9248120300752
2	2	171.870967741936	294.989247311828
1	1	202.255813953488	297.383720930233
1	1	243.322222222222	294.011111111111
1	1	541.054054054054	296.567567567568
2	2	714.088888888889	296.044444444444
2	2	747.204819277108	297.518072289157
1	2	3.52577319587629	296.247422680412
1	2	102.617021276596	298.063829787234
1	1	372.866666666667	294.95
1	1	410.728260869565	296.304347826087
3	3	367.079365079365	36.4285714285714
1	1	546.829787234043	298.063829787234
1	2	697.56	294.92
2	2	721.325	295.675
1	1	55.054794520548	295.753424657534
1	2	125.538461538462	295.897435897436
1	1	187.279069767442	295.186046511628
1	1	222.396825396825	296.777777777778
1	1	259.171641791045	296.89552238806
1	1	441.974137931035	299.879310344828
2	2	496.474452554745	297.583941605839
4	4	603.312056737589	39.0780141843972
1	1	635.857142857143	296.142857142857
2	2	648.065573770492	296.196721311475
1	2	669.088888888889	296.266666666667
2	2	691.636363636364	293.560606060606
2	2	754.653846153846	298.115384615385
1	1	75.6619718309859	297.43661971831
1	2	133.605263157895	296.421052631579
1	1	157.636363636364	297.363636363636
1	1	419.378640776699	297.194174757282
1	1	556.736842105263	295.789473684211
4	3	19.453125	39.3515625
2	2	677.013513513514	296
1	2	685.692307692308	296.980769230769
1	1	67.62	298.08
1	1	232.031578947368	297.389473684211
1	2	531.431818181818	298
1	1	611.456375838926	295.751677852349
2	2	658.298245614035	299.315789473684
1	1	291.444444444445	298.866666666667
1	1	299.042553191489	298.893617021277
1	1	389.89	299.62
4	4	111.297872340426	38.5460992907801
2	2	462.607142857143	298.017857142857
1	1	553.837837837838	299.054054054054
2	2	567.101449275362	298.985507246377
2	2	762.455445544554	298.168316831683
1	1	12.9594594594595	296.094594594595
1	1	18	298.466666666667
1	2	118.426470588235	298.794117647059
1	1	346.430656934307	298.70802919708
2	2	508.804347826087	296.684782608696
1	2	584.875	297.71875
3	1	501.285714285714	40.1428571428572
2	2	727.375	299.125
1	1	149.328571428571	299.671428571429
1	1	181.090909090909	298.974025974026
1	1	210.962025316456	298.784810126582
1	1	252.381818181818	299.218181818182
1	1	331.923076923077	298.74358974359
1	1	22.4	300.9
2	1	84.5652173913044	298.913043478261
1	1	140.414634146341	300.682926829268
1	1	426.672727272727	300.090909090909
4	3	429.765625	3.28125
4	4	661.965811965812	41.1538461538462
2	2	517.875	300.34375
1	2	620.376623376623	298.883116883117
2	2	643.8	298.8
1	1	47.958904109589	300.671232876712
1	2	318.695652173913	301.673913043478
1	1	380.217948717949	301.839743589744
2	2	693.136363636364	301.348484848485
2	2	706.812080536913	300.281879194631
2	2	736.696202531646	299.620253164557
2	2	769.235294117647	299.352941176471
4	4	208.148351648352	45.1098901098901
1	1	28.5648148148148	300.592592592593
1	1	239.588235294118	300.352941176471
1	1	325.755102040816	301
1	1	342.193548387097	303.064516129032
1	1	402.406779661017	301.338983050847
1	2	603.433333333333	299.35
1	2	667.435897435898	301.128205128205
2	2	719.317647058824	302.423529411765
1	1	268.964912280702	301.421052631579
2	4	589.076923076923	302.25641025641
3	3	588.344947735192	42.8571428571429
1	1	18.7222222222222	302.5
1	1	56.2926829268293	302.682926829268
1	1	63.6410256410257	301.974358974359
2	2	94.8695652173913	299.695652173913
1	2	168.392857142857	300.928571428571
1	2	537.826086956522	303.195652173913
2	2	631.851851851852	302.240740740741
1	1	38.6842105263158	302.644736842105
1	1	335.777777777778	304.722222222222
2	2	454.869047619048	300.940476190476
4	4	672.144927536232	38.7101449275362
1	2	674.204545454546	302.818181818182
1	1	83	302.5
2	2	479.086419753087	303.876543209877
2	2	486.877192982456	302.21052631579
2	2	527.5375	303.975
1	1	131.278481012658	303.822784810127
2	2	504.547169811321	303.339622641509
1	1	159.857142857143	303.52380952381
1	1	164.928571428571	304.571428571429
2	2	682.6	304.184615384615
4	4	754.185567010309	38.7422680412371
2	2	655.939393939394	304.242424242424
2	2	753.076923076923	304.711538461538
2	2	88.5535714285714	304.214285714286
2	2	109.506329113924	304.189873417722
2	2	175.597222222222	304.916666666667
1	1	193.657718120805	304.604026845638
1	1	277.398692810458	305.287581699346
1	1	371.014285714286	303.642857142857
2	2	644.140495867769	304.00826446281
1	1	9.14444444444444	305.1
4	4	31.8780487804878	39.8658536585366
1	1	15.4166666666667	305.583333333333
1	1	95.5151515151515	307.621212121212
1	1	121.095890410959	305.315068493151
1	1	213.038461538462	306.288461538462
1	1	231.825	305.5
1	1	290.461538461538	304.403846153846
1	2	558.96875	304.484375
2	4	595.551724137931	304.804597701149
1	1	83	306.666666666667
1	1	223.126865671642	306.231343283582
3	3	511.894736842105	40.5789473684211
1	1	247.811881188119	304.970297029703
1	1	411.984848484849	305.893939393939
1	1	437.387096774194	304.258064516129
2	2	469.845360824742	306.917525773196
2	2	571.208333333333	305.166666666667
1	2	701.813953488372	306.627906976744
2	2	741.666666666667	305
2	2	769.43137254902	306.529411764706
1	1	153.795180722892	306.493975903614
1	1	390.625	306.8125
3	1	518.295454545455	40.6818181818182
1	1	406.631578947368	306.421052631579
1	1	547.127659574468	304.659574468085
2	2	727.803278688525	305.950819672131
2	2	760.253968253968	306.079365079365
1	1	68.2368421052632	307.421052631579
1	2	399.790697674419	306.511627906977
1	1	454.028571428571	306.685714285714
1	2	665.283018867925	305.905660377359
2	2	735.65625	306.984375
1	1	2.44827586206897	307.931034482759
4	4	679.296296296296	39.5925925925926
1	1	61.62	307.82
1	1	265.785714285714	307.732142857143
1	2	327.424242424242	306.939393939394
1	1	363.856164383562	306.691780821918
1	1	552.5	306.911764705882
2	4	581.285714285714	307.005952380952
1	1	74.6	307.105263157895
1	2	673.538461538462	308.358974358974
2	2	692.858823529412	308.6
1	1	46.1136363636364	307.977272727273
4	4	217.967391304348	38.9239130434783
1	1	146.569620253165	309.721518987342
1	1	237.28	307.04
1	2	321.064102564103	309.538461538462
2	2	617.872093023256	307.232558139535
1	1	305.203821656051	307.636942675159
1	1	437.111111111111	308.711111111111
1	2	625.5	307.5
2	2	629.375	308.708333333333
2	2	635.081081081081	309.797297297297
1	1	140.5	308.5
4	3	496.771186440678	3.63559322033898
4	3	609.48275862069	41.3103448275862
1	1	254.489361702128	309.468085106383
1	1	314.5	308.236842105263
1	1	420.459770114943	307.988505747126
1	2	492.751937984496	309.666666666667
1	1	521.238095238095	309.52380952381
1	1	562	309.032258064516
1	2	604.377952755906	308.755905511811
2	2	652.8125	309.71875
1	1	35.0923076923077	309.261538461539
1	1	133.95	309.175
4	4	686.1875	39.2291666666667
1	1	167.51724137931	309.448275862069
1	1	206.666666666667	310.842105263158
1	1	283.585365853659	307.804878048781
1	1	404.25	312.409090909091
1	1	514.583333333333	308.805555555556
1	1	19.3411764705882	309.482352941177
1	1	53.7977528089888	310.808988764045
1	1	104.444444444444	310.074074074074
2	2	567.409090909091	309.545454545455
1	1	116.658536585366	309.804878048781
4	4	762.025	42.15
2	1	182.809090909091	310.854545454546
1	1	350.860465116279	308.697674418605
1	1	429.430379746835	309.088607594937
1	1	544.793103448276	310.344827586207
2	2	613.947368421053	312.894736842105
1	2	661.45	309.125
1	2	717.347368421053	310.968421052632
2	2	745.127659574468	308.606382978723
1	1	80.7209302325582	311.46511627907
1	1	110.125	314.403846153846
4	4	123.666666666667	40.2222222222222
1	1	331.357142857143	309.857142857143
1	1	444.177419354839	310.596774193548
1	2	506.323076923077	309.307692307692
1	2	726	311.0625
1	1	242.847619047619	314.819047619048
1	1	453.333333333333	311.238095238095
2	2	463.098159509203	312.325153374233
1	1	483.138888888889	309.944444444444
1	1	499.212121212121	308.606060606061
2	4	591.886363636364	311.659090909091
4	3	139.860927152318	42.2980132450331
1	1	25.2608695652174	312.239130434783
1	1	139.857142857143	313.122448979592
1	1	172.461538461538	314.384615384615
1	1	247.815789473684	312.842105263158
2	2	770.790322580645	312.935483870968
1	1	41	312.738095238095
1	1	196.725490196078	313.441176470588
2	2	760.21568627451	311.960784313726
1	1	100.179487179487	312.384615384615
1	1	125.081081081081	311.405405405405
4	4	263.964285714286	42
1	1	260.102941176471	312.367647058824
1	1	295.438356164384	313.643835616438
1	2	328.65625	313.03125
1	1	342.942857142857	309.685714285714
1	1	358.22641509434	313.188679245283
1	1	411.647887323944	313.887323943662
1	1	448.230769230769	312.153846153846
1	1	553.804347826087	312.326086956522
2	2	677.958333333333	312.9375
2	1	46.2545454545455	316.272727272727
4	3	276.777777777778	44.1367521367521
1	1	392.057971014493	313.405797101449
1	1	512.058823529412	312.911764705882
1	1	531.146551724138	312.508620689655
1	1	563.381818181818	315
2	2	644.226666666667	312.68
2	2	660.4375	313.59375
2	2	668.701754385965	314.438596491228
1	2	724.222222222222	314.37037037037
2	2	734.197674418605	314.639534883721
1	2	159.770053475936	315.550802139037
4	3	169.168224299065	43.607476635514
1	1	180.8	315.666666666667
1	1	373.584745762712	315.220338983051
2	2	624.204545454546	313.545454545455
1	2	684.537878787879	315.181818181818
1	1	217.432432432432	314.175675675676
1	1	233.866666666667	313.6
1	1	346.34375	316.34375
1	2	398.692307692308	314.038461538462
1	1	474.327272727273	315.090909090909
1	1	501.058823529412	316.117647058824
4	4	196.149006622517	40.6953642384106
1	1	131.285714285714	315.428571428571
1	1	337.056818181818	315.215909090909
1	1	607.507692307692	317.107692307692
1	2	705.740740740741	314.358024691358
1	1	16.1666666666667	315.972222222222
1	1	84.34375	315.53125
1	1	422.666666666667	316.130434782609
1	1	435.76	314.98
2	2	757.648648648649	318
1	1	10	315.753846153846
4	4	226.546875	44.171875
1	1	65.1511627906977	315.03488372093
1	1	225.739130434783	316.065217391304
1	1	382.505376344086	314.494623655914
1	1	575.78431372549	315.666666666667
2	2	752.266666666667	314.283333333333
1	2	482.232558139535	315.337209302326
1	2	520.378378378378	316.972972972973
1	2	593.409090909091	316.772727272727
2	2	628.796296296296	317.296296296296
1	1	30.0597014925373	316.507462686567
4	4	516.662162162162	2.40540540540541
4	3	339.338709677419	45.0725806451613
1	1	96.3255813953488	319.015503875969
1	1	308.505376344086	316.784946236559
1	1	448.441441441442	319.594594594595
2	2	645.235294117647	318.617647058824
2	2	745.646153846154	317.123076923077
1	1	3.34042553191489	316.404255319149
1	2	542.661290322581	316.564516129032
1	1	598.476190476191	317.5
1	2	655.392405063291	317.772151898734
1	1	674.235294117647	317.088235294118
3	1	490.125	43.7291666666667
1	1	17.6	319.4
1	1	138.777777777778	318.444444444445
1	1	251.977777777778	317.822222222222
1	1	324.705882352941	318.294117647059
1	2	550.571428571429	320.67032967033
1	1	70.5172413793104	320.396551724138
1	1	122.785185185185	319.6
1	1	510.666666666667	318.692307692308
1	2	696.787037037037	317.888888888889
1	2	710.166666666667	318.291666666667
4	3	642.44347826087	47.4869565217391
1	2	751.965517241379	321.551724137931
1	1	20	320.5
1	1	76.3972602739726	319.232876712329
1	1	298.903225806452	318.322580645161
1	1	395.8	319.885714285714
1	1	404.307692307692	319.410256410256
1	1	580.582089552239	319.835820895522
2	2	728.75	319.125
1	1	23.7833333333333	321.05
2	1	52.710843373494	320.397590361446
4	4	151.709302325581	42.8720930232558
1	1	59.3703703703704	318.259259259259
1	1	234.225806451613	320.41935483871
1	1	459.625	320.208333333333
2	2	636.569444444444	319
2	2	761.745098039216	319.254901960784
1	1	86.7857142857143	320.517857142857
1	1	205.694444444444	320.138888888889
1	1	285.620689655172	320.022988505747
1	1	439.46052631579	320.868421052632
1	1	533.453125	320.640625
4	3	355.09748427673	42.9842767295597
2	2	588.066666666667	319.677777777778
1	2	663.528301886792	320.679245283019
1	2	716.951612903226	319.41935483871
2	2	772.081081081081	320.783783783784
1	1	229.730769230769	319.923076923077
1	1	428.916666666667	319.4375
2	2	766.675	320.75
1	2	217.068181818182	321.590909090909
1	1	309.885714285714	320.514285714286
1	1	316.224489795918	321
4	4	717.631578947368	43.4210526315789
1	1	359.694915254237	323.033898305085
1	1	384.563636363636	321.345454545455
2	1	36.6363636363636	320.212121212121
1	1	239.027027027027	321.756756756757
1	1	346.467289719626	324.345794392523
1	1	454.553191489362	321.702127659574
1	1	486.189655172414	321.01724137931
2	2	625.955882352941	322.852941176471
1	2	642.309523809524	323.571428571429
2	2	183.553846153846	320.030769230769
4	4	122.593220338983	48.0847457627119
1	1	417	323.55737704918
1	1	433	323
2	2	723.506666666667	323.093333333333
1	1	64.4202898550725	324.95652173913
1	2	175.177419354839	322.41935483871
1	1	191.625	319.925
1	1	196.565217391304	321.04347826087
1	1	493.948275862069	320.51724137931
1	2	670.916666666667	322.916666666667
2	2	741.083333333333	321.5
4	4	292.294392523365	45.4532710280374
1	1	226.787878787879	323.030303030303
1	1	296.4375	322.90625
1	1	376.15	323.425
2	2	403	323.333333333333
1	1	505.132352941177	323.132352941177
1	1	336.109375	323.078125
1	1	563.738461538462	322.630769230769
1	1	602.267857142857	322.625
1	1	76.7032967032967	327.054945054945
1	1	134.355263157895	324.421052631579
4	4	626.298913043478	45.6195652173913
1	1	146.589552238806	322.305970149254
1	1	167.2	323.553846153846
1	2	734.545454545455	322.618181818182
1	1	4.26190476190476	324.75
1	2	527.333333333333	325.861111111111
1	2	557.545454545455	324
2	2	652.621212121212	323.848484848485
1	2	688.595505617978	325.067415730337
1	2	764.216216216216	325.486486486487
1	1	111.545454545455	322.763636363636
4	4	692.981818181818	45.5090909090909
1	1	270.597222222222	324.958333333333
1	1	389.594936708861	325.215189873418
1	1	500.5	325.5
1	1	518.889908256881	326.018348623853
1	1	189.092783505155	326.927835051546
1	2	492.589285714286	326.767857142857
1	2	592.430769230769	326.230769230769
1	2	612.625	323.875
1	2	679.298245614035	327.219298245614
[truncated: 4,909 more rows]
