# Supplementary material for: Comparative analysis of dimension reduction methods for cytometry by time-of-flight data
Source: Nat Commun. 2023 Apr 1;14:1836. doi: 10.1038/s41467-023-37478-w (PMC10067013; doi:10.1038/s41467-023-37478-w)
Supplement: Supplementary file 8 — Source Data [file 41467_2023_37478_MOESM8_ESM.zip › Source Data/sup_file1_fig4.csv]

SAUCIE1	SAUCIE2	Labels
0.5634092688560486	-5.095896244049072	2
-2.2425074577331543	-5.6264848709106445	5
-2.6210808753967285	2.809282064437866	14
-2.5537197589874268	-3.356241703033447	8
1.4563924074172974	-6.8024468421936035	4
2.445100784301758	-5.348321914672852	9
-2.249121904373169	-3.0443496704101562	6
-2.6231560707092285	-3.7389659881591797	6
3.7066657543182373	-3.6990149021148686	11
4.271244049072266	-2.5683906078338623	3
-1.147926926612854	-7.942358493804932	12
-2.3874144554138184	-3.463127374649048	6
2.4971680641174316	-4.4572834968566895	13
1.9678727388381958	-4.286062717437744	9
3.6913142204284664	0.0220562182366848	3
0.4623873233795166	-2.9162864685058594	7
1.3987666368484497	-7.6742777824401855	4
-3.5662941932678223	0.15533417463302612	10
2.235250234603882	-5.319247245788574	9
-2.481921672821045	-4.164065361022949	6
-2.376652240753174	-5.544286727905273	5
4.010695457458496	-6.174437522888183	13
-3.3499507904052734	-1.4678890705108643	15
-2.4556493759155273	-1.3146939277648926	15
-2.998748540878296	1.709445595741272	10
-1.8903828859329221	-1.0281293392181396	15
-1.9821685552597046	1.8446307182312012	10
-2.59989857673645	-3.4963526725769043	6
3.3794329166412354	-5.430392742156982	13
0.3432078957557678	-3.7036802768707275	7
-2.1040825843811035	2.1616392135620117	14
-2.156569004058838	-5.791541576385497	5
-2.3486382961273193	1.1173274517059326	10
-3.4978652000427246	1.814357399940491	14
-1.6301490068435671	-5.960572719573975	5
-2.5429561138153076	-0.6756888031959534	10
-2.0154972076416016	1.6473277807235718	10
-2.304030179977417	-2.6763994693756104	6
0.4077484607696533	-5.199862957000732	7
-3.6197676658630367	2.287259817123413	10
-1.9870525598526	-1.00032639503479	15
1.8951619863510132	-4.014613628387451	9
-2.8305153846740723	1.2196424007415771	10
3.814191818237305	-6.767234802246094	13
-3.5855765342712402	0.12492936849594116	10
-1.9089088439941404	1.7883625030517578	14
-2.5517687797546387	-3.003816604614258	6
-2.5816164016723633	2.833604574203491	14
-1.447210192680359	-3.749030828475952	5
0.07083425670862198	-3.185067176818847	7
2.3553500175476074	-5.152533054351807	9
0.3997354507446289	-4.013371467590332	7
-2.223480463027954	-5.991831302642822	5
4.046450138092041	-1.6416727304458618	3
0.35328367352485657	-3.444544792175293	7
-3.621281147003174	1.631375074386597	10
-1.13152015209198	-6.1013264656066895	12
-1.0060187578201294	-8.025049209594727	12
-2.3745665550231934	-3.3753163814544678	6
-1.5167189836502073	-5.133358955383301	5
1.2318068742752075	-6.417969703674316	4
-1.9420428276062012	-4.60194730758667	5
-2.60427188873291	1.5705327987670898	10
3.6069636344909672	-6.269768238067628	13
-3.1390469074249268	-0.14322608709335327	10
-2.8498072624206543	-3.7465384006500244	6
1.3092206716537476	-7.652792453765869	4
-3.1863465309143066	1.753981828689575	14
-2.7704694271087646	-0.5049282908439636	15
-3.2702174186706543	-0.8099764585494995	15
3.682156562805176	-1.5617464780807495	11
-3.3469181060791016	-0.3023982048034668	10
-3.0079789161682133	-0.6825042963027954	15
-2.7533323764801025	-1.443769931793213	15
-2.751868963241577	-1.4077078104019165	10
-3.1746950149536133	1.8291801214218142	10
-3.012669324874878	-4.365952968597412	6
-2.4426584243774414	-3.5399916172027592	6
-2.233851194381714	-3.285888433456421	6
-1.0953015089035034	-8.527815818786621	12
3.6992545127868652	-6.345819473266601	13
3.685637474060059	-5.60391902923584	13
4.049361705780029	-6.335818767547607	13
-3.9705965518951416	-1.385894536972046	15
3.4921393394470215	-3.447486162185669	11
3.533645629882813	-5.046901226043701	9
4.534860134124756	-0.5520298480987549	11
-2.706226348876953	-3.7061502933502197	6
-1.8078875541687012	2.159026861190796	14
2.9637145996093746	-4.913166046142578	13
3.37165904045105	-4.7993974685668945	13
-2.2070562839508057	-5.8105149269104	5
4.440247058868408	-1.081613540649414	3
-3.076879501342773	2.148608922958374	10
0.5913873314857484	-4.020713806152344	7
3.9675254821777344	-1.653684377670288	11
3.2877707481384277	-4.310307502746582	9
0.4381339848041535	-4.020540714263916	7
-2.3777170181274414	-3.3750069141387944	6
3.213840246200561	0.04531305655837059	3
-0.991093635559082	-6.889610767364502	12
-3.207468986511231	-1.2750000953674316	15
-2.221035957336426	2.837427854537964	14
-2.181715965270996	-3.831315994262695	6
-2.370476722717285	-1.4383751153945923	15
-2.8006083965301514	-3.571649312973023	6
-3.4788379669189453	-0.9937936663627625	10
-1.8344991207122803	2.5465645790100098	14
1.894914984703064	-4.152896404266357	9
-2.1974260807037354	-3.1133749485015874	6
3.4142150878906254	-6.19431734085083	13
-2.1251747608184814	-3.8737456798553467	6
-2.779421806335449	-3.6165549755096436	6
1.3380519151687622	-7.418978214263915	4
-2.8235626220703125	-0.6038630604743958	10
-1.9452097415924074	2.6341004371643066	14
-2.7772984504699707	-1.1110857725143433	15
3.812861442565918	-6.708646297454834	9
-2.7738752365112305	2.8293726444244385	14
3.6694593429565425	-1.124147653579712	3
0.3376676440238952	-3.978898286819458	2
3.501180648803711	-5.392789363861084	9
3.625237941741943	-1.2663400173187256	3
-2.0514421463012695	-2.4280951023101807	6
1.5029854774475098	-7.347947597503662	4
-1.7737407684326172	-5.597661018371582	5
-3.3208675384521484	-0.8261262774467468	10
-1.5389460325241089	-5.647286891937256	5
-2.5594961643218994	1.3587027788162231	10
3.6280589103698735	-3.6918370723724365	11
-2.5183427333831787	-3.645900011062622	6
1.3084248304367065	-3.542918443679809	2
-1.1100715398788452	-7.8274827003479	12
-0.9282081127166748	-8.5439910888671875	12
0.31071144342422485	-2.9232420921325684	7
-3.0072121620178223	-0.71109539270401	15
-2.482243537902832	-3.12912106513977	6
-3.364591836929321	-0.8093875050544739	10
-3.366633653640747	-0.18050962686538696	15
-3.7183024883270264	-1.0640134811401367	15
-2.134420871734619	-6.199748516082764	5
0.9644842743873596	-4.407357692718506	2
-2.526855230331421	-3.294302225112915	6
-2.8989007472991943	2.260936737060547	14
1.5287214517593382	-4.79766321182251	2
1.4853198528289795	-7.761748790740967	2
0.32952749729156494	-5.471531391143799	7
-2.5527005195617676	-6.369117259979249	5
-2.9243221282958984	-4.110695838928223	6
-3.926241874694824	-1.508823037147522	15
0.2276853770017624	-3.0823490619659424	7
-0.9301421046257019	-7.960157871246337	12
0.2617567479610443	-3.390411615371704	7
3.744141101837158	-5.744794845581055	13
-2.4632363319396973	-2.6162521839141846	6
4.305525302886963	0.14161798357963562	3
4.798755168914795	-0.3600654602050781	3
-1.0959093570709229	-6.363148212432861	12
-3.278013229370117	-1.5052571296691895	15
-3.311253786087036	-0.046516600996255875	15
2.93620491027832	-2.870727777481079	11
-4.028459548950195	-0.530570387840271	15
3.8877885341644287	-6.357225418090819	9
3.4117419719696045	-3.0138244628906254	11
-2.712008476257324	-3.4594881534576416	6
2.025146722793579	-4.598802089691162	9
-2.083470106124878	1.6338139772415161	10
-2.495628833770752	-1.3560973405838013	10
-2.324103355407715	2.37903094291687	14
-2.5792698860168457	-4.138544082641602	6
-1.9714843034744263	1.961203932762146	14
0.3777310848236084	-3.1491241455078125	7
3.675641059875488	-5.719526290893555	9
-3.2531416416168213	-1.3979580402374268	15
-2.406346082687378	-6.086905479431152	5
-3.3773112297058105	-1.4238877296447754	15
3.410383224487305	0.9969361424446106	3
-1.9741123914718628	-4.943378925323486	5
-2.6581339836120605	-3.1181476116180424	6
0.7056184411048889	-4.59734582901001	7
-3.5439162254333496	0.2520155906677246	10
-2.75451922416687	-3.4956390857696533	6
-1.985963463783264	-5.644778728485107	5
-2.3894708156585693	-1.167647123336792	15
-2.9509594440460205	-1.6380709409713743	15
5.2037224769592285	-1.273454189300537	3
-3.2848663330078125	2.027552604675293	14
0.8717872500419618	-6.0592474937438965	2
-3.128611087799072	-0.684639036655426	10
0.5752749443054199	-4.929572582244873	2
-2.4983677864074707	-1.3659602403640747	15
3.5402040481567387	-3.5974767208099365	11
-1.960665225982666	-0.9868054389953613	10
1.5539084672927856	-4.153987884521484	2
4.259493350982666	-2.1339967250823975	3
-2.0216503143310547	2.3465874195098877	10
-2.9599509239196773	-1.244498610496521	10
-2.3232834339141846	1.5880608558654783	10
4.225011825561523	-0.7723817229270935	3
3.259026527404785	-1.130242943763733	11
-3.3965234756469727	-1.1242413520812988	10
-1.8861500024795532	1.8163894414901733	14
-3.204713821411133	-0.5035925507545471	10
-3.3636598587036133	-0.1479813456535339	10
-3.3896143436431885	-0.556985080242157	15
3.344803810119629	-5.680391788482666	13
0.17323298752307892	-5.589467525482178	7
-1.9850291013717651	-5.151126861572266	5
-2.608804702758789	-3.0940122604370117	6
-1.919902801513672	2.117457628250122	10
-2.036267042160034	-5.292001724243164	5
4.956166744232178	-0.242797926068306	3
-3.318706512451172	1.5603938102722166	10
-2.0311455726623535	-5.358450412750244	5
-2.6619067192077637	2.5906341075897217	14
-1.9982901811599731	1.5692296028137207	10
-2.5085439682006836	-1.034216284751892	10
-2.699782371520996	-0.7198315262794495	15
-3.034424304962158	-0.4623936414718628	15
2.073622465133667	-5.279200553894043	1
-1.2359322309494019	-7.298341274261475	12
-4.045126914978027	-1.5421119928359983	15
1.9128094911575317	-4.419198513031006	9
-2.1877565383911133	-5.509358882904053	5
-2.4642319679260254	2.0374419689178467	14
-1.8291298151016238	-5.439201831817627	5
-3.2054958343505864	-1.185935378074646	15
4.010390758514404	-5.5593390464782715	9
-3.821303367614746	-0.018789414316415787	10
-1.0265942811965942	-7.15255069732666	12
3.2374265193939205	-3.514416933059692	9
-2.792300224304199	-1.3890020847320557	15
-3.071277141571045	-0.4262450337409973	10
-3.901904582977295	-0.5747472643852234	10
-2.731811285018921	-1.2898120880126953	10
0.7503740191459656	-4.083703517913818	2
4.613858222961426	-0.11424416303634644	3
-2.4910237789154053	2.122696876525879	10
-2.207442283630371	2.6831679344177246	14
0.17490190267562866	-3.632493257522583	7
3.6710333824157715	-1.6774226427078247	3
-3.253414154052734	-1.1916730403900146	10
-1.1786000728607178	-7.824453830718994	12
-2.767366647720337	-3.5536649227142334	6
-2.8315207958221436	-3.0575456619262695	6
-1.5905232429504395	0.4083772897720337	10
0.33949321508407593	-3.8150856494903564	7
-2.293180227279663	2.2471909523010254	14
-2.0690348148345947	-5.229481220245361	5
-2.3290770053863525	-3.031869649887085	6
-0.9500897526741028	-7.397742748260498	12
-2.2740726470947266	-0.3583953082561493	15
-2.4955718517303467	1.870361804962158	10
2.984579086303711	-5.114635944366455	13
-3.3379855155944824	-1.102157711982727	15
3.5766587257385254	-1.2333736419677734	11
-2.6135053634643555	2.250761032104492	14
-1.3494962453842163	1.919935703277588	14
-1.3120238780975342	2.4910786151885986	14
3.9294021129608154	-1.048202395439148	3
-2.781040668487549	1.4927231073379517	14
-2.3936500549316406	-3.5616800785064697	6
4.333449363708496	-0.7169144749641418	3
-1.8030565977096558	-4.8988118171691895	5
3.6122713088989262	-3.8876602649688725	11
-2.531250476837158	-3.673704862594605	6
0.20207418501377108	-4.160112380981445	7
-2.393017292022705	-3.6371037960052495	6
-3.515150308609009	-0.08629840612411499	10
3.664210081100464	0.15108135342597961	3
-3.1451890468597417	1.2139750719070435	10
3.5454807281494136	-3.360474824905395	11
-2.607186794281006	-6.674339771270752	5
4.378845691680908	-1.1792274713516235	3
-2.887906551361084	1.462455153465271	10
3.360940933227539	-3.938504934310913	11
-2.5721001625061035	-4.0877509117126465	6
-2.8890132904052734	-4.453396320343018	6
1.1297374963760376	-3.1325438022613525	2
1.327734112739563	-6.276938915252686	4
-2.38132905960083	-3.26554799079895	6
-3.8103859424591064	-1.5081390142440796	15
1.2985053062438965	-7.423638820648193	4
-3.4801690578460693	-0.925327718257904	10
-2.4605863094329834	-0.34220603108406067	10
0.4230700731277466	-3.997986078262329	2
-2.6711409091949463	-0.15211778879165647	10
4.0313944816589355	-4.400183200836182	11
1.2494356632232666	-7.346461296081542	2
-3.2361803054809566	-0.27854877710342407	10
3.0459542274475098	-5.303744316101074	13
-3.0939159393310547	-1.4551143646240234	15
-2.709937810897827	-0.11132705211639404	10
-2.7235593795776367	-3.291056632995606	6
-3.411083698272705	1.605176091194153	14
4.520482063293457	-0.05235633626580238	3
3.0649213790893555	-0.18146100640296933	11
-0.822905957698822	-6.922882556915283	12
4.2052836418151855	0.12309545278549193	3
3.760176181793213	-4.440274238586426	9
-2.8219308853149414	-1.7169258594512942	15
2.6126811504364014	-4.610680103302002	13
3.1427726745605464	-5.188953399658203	13
-2.921826362609863	1.1990073919296265	10
-2.368600368499756	-0.1714334487915039	10
4.2358269691467285	-7.014090061187744	13
-2.690969705581665	2.392348051071167	10
-2.526823043823242	-1.295958161354065	15
0.5028627514839172	-6.006760120391845	2
-3.412036180496216	-1.1097419261932373	10
-3.6980929374694824	-1.455527424812317	15
3.242105722427368	-3.3545615673065186	11
-2.453415632247925	2.1687111854553223	14
0.39431869983673096	-3.845122575759888	7
-2.9749317169189453	-1.4410425424575806	15
0.3678422272205353	-5.499736309051514	2
-3.1264443397521973	-1.3589811325073242	10
-2.005624294281006	-5.265465259552002	5
-0.9802448153495789	-8.02204418182373	12
-2.862666606903076	2.217172861099243	14
-2.5079505443573	-3.379477024078369	6
-1.067262053489685	-7.774214267730712	12
-2.2486727237701416	-3.585380077362061	6
3.3265662193298344	-5.754028797149658	9
1.230233073234558	-6.617404460906982	4
-1.8959966897964478	2.2429308891296387	14
-3.4589734077453613	-0.23644018173217773	10
4.4928083419799805	-1.4650311470031738	3
-0.8453450798988342	-8.064347267150879	12
-2.1611313819885254	-5.617608547210693	5
-2.4293994903564453	-3.9213387966156006	6
2.065570831298828	-5.37819242477417	9
3.209531545639038	-0.3105241358280182	3
-2.650327682495117	1.4676033258438108	10
-2.5683252811431885	-3.0498485565185547	6
1.5591953992843628	-3.1847689151763916	2
-3.0861544609069824	-1.655684471130371	15
-2.7184407711029053	2.389587640762329	14
-2.2601077556610107	2.086623191833496	10
3.7777791023254395	-4.244675159454346	9
-2.9369001388549805	-3.8519940376281743	6
-3.771407127380371	-1.0382665395736694	15
1.5226922035217287	-7.939366817474365	4
1.4128812551498413	-7.317288875579834	4
0.5122265815734863	-3.5705063343048096	7
-2.640320301055908	-3.054917097091675	6
4.4248833656311035	-0.9135919213294983	11
0.8198472261428833	-3.667397975921631	7
-2.6846303939819336	-0.39418232440948486	10
3.029319286346436	-3.2427470684051514	9
-3.0229146480560303	1.7942187786102295	14
-2.0965802669525146	1.898075819015503	14
-2.6538617610931396	-1.120201587677002	10
1.3307477235794067	-7.741814613342285	4
1.423543095588684	-8.263142585754395	4
1.1050344705581665	-6.496056079864502	4
-2.450051784515381	-4.214671611785889	6
-2.1533265113830566	-5.191491603851318	5
-2.175778865814209	-5.648828029632568	5
-2.0401692390441895	-5.675749778747559	5
-2.918748617172241	-3.9173128604888916	6
-2.3320577144622803	0.5096427202224731	10
-2.0620944499969482	2.168919801712036	14
1.1369258165359497	-4.8153395652771	4
-3.291730880737305	-1.176050066947937	15
0.3762511610984803	-2.747810125350952	7
-2.4717211723327637	1.12532377243042	14
3.1568694114685054	-4.103753089904785	9
3.0006690025329585	-3.5776288509368896	11
4.500514507293701	-0.8776136636734009	3
-3.230741500854492	-0.11746537685394286	10
-2.4451184272766113	2.1761951446533203	14
3.587576866149902	-6.242249965667725	13
0.36082810163497925	-4.695703506469727	7
1.1016438007354736	-4.919977188110352	2
3.44344425201416	-3.5295999050140376	11
3.9405593872070312	-1.7226487398147583	3
-3.804614782333374	-1.0728684663772583	10
-2.5990262031555176	-0.3296234011650085	10
1.0940865278244019	-5.561880588531494	4
-2.4918293952941895	-3.1096293926239014	6
4.348513603210449	0.08549323678016663	3
-2.6069283485412598	-4.300929546356201	6
0.24337200820446017	-3.3156251907348633	7
-3.178529024124145	-1.1148085594177246	10
-1.834363341331482	2.485272169113159	14
-1.1816329956054687	-6.967541217803955	12
3.4196050167083736	-3.248098373413086	11
-2.089510917663574	-5.483116149902344	5
-2.8662047386169434	-1.1378428936004639	15
-2.584351062774658	-2.8399269580841064	6
-3.6053767204284664	-1.1038997173309326	15
3.4181270599365234	-3.7204344272613525	11
-2.317065715789795	-3.5824625492095947	6
-3.6508522033691406	-1.1874561309814453	15
-2.9406197071075435	1.3323417901992798	10
-3.6415395736694336	-0.42673879861831665	10
2.847538948059082	-0.9105311632156372	11
-2.25325608253479	-6.044282913208008	5
-3.8429269790649414	-1.040001392364502	15
-3.5412979125976563	-1.379501461982727	15
3.0875101089477535	-0.8015641570091248	3
1.7035026550292969	-4.392459392547607	9
-2.301335573196411	2.0086259841918945	10
-2.9103808403015137	-4.505433082580566	6
-3.541453361511231	-0.16105628013610837	10
-3.0722744464874268	-0.70818692445755	10
-1.4049054384231567	-5.382641792297363	5
-1.4127259254455566	2.300586223602295	14
0.21427039802074432	-2.978465318679809	7
3.5441660881042485	-5.0303635597229	13
3.915287494659424	-1.755256175994873	3
-2.450430154800415	-2.70676326751709	6
3.338888645172119	-5.317561626434326	9
-2.508249282836914	-3.157100439071655	6
0.3911418318748474	-3.908838987350464	7
1.758960723876953	-4.57682991027832	2
-1.2715345621109009	-7.521978855133056	12
-2.726640224456787	-0.573703944683075	15
-3.1399841308593746	1.5399072170257568	10
-3.3850929737091064	1.7147507667541504	14
3.0450236797332764	-4.351099014282227	13
-2.4432497024536133	-2.8309662342071533	6
-2.680692434310913	-3.5925211906433105	6
-3.0916357040405273	-1.1117173433303833	15
0.16587309539318082	-3.245389938354492	7
-2.4958996772766113	1.1788074970245361	10
1.4780542850494385	-6.606053829193115	4
-2.378197193145752	2.2403616905212402	10
-2.4906938076019287	-3.7854583263397217	6
-1.93147349357605	2.0293750762939453	14
-1.0059329271316528	-7.647217273712159	12
-3.155173301696778	-0.710542619228363	15
-3.010486125946045	-0.887129008769989	10
-3.207254409790039	-1.5256346464157104	15
-2.7286715507507324	0.007222708314657211	10
4.825919151306152	-1.0505168437957764	11
-2.973965644836426	-3.9012553691864014	6
0.25053495168685913	-3.2874069213867187	7
-1.8251837491989136	2.51794171333313	14
2.0045583248138428	-5.4254984855651855	1
-1.9618219137191772	-5.542677402496338	5
1.1525110006332397	-6.379504680633545	4
-3.2679684162139893	-1.362923264503479	15
-2.1600184440612793	1.911832571029663	14
3.191132545471192	-4.908068656921387	13
0.3949206471443176	-3.122714042663574	7
-3.354156017303467	-0.8094201683998108	15
-2.1099448204040527	1.1460342407226562	10
3.6300249099731445	-5.896082401275635	13
-2.222231864929199	2.1397454738616943	10
-2.929560661315918	-1.2877658605575562	15
-3.2770764827728267	-1.0125577449798584	15
-2.1885900497436523	-3.0246453285217285	6
-3.405235290527344	1.5227725505828857	10
-3.5328953266143803	-1.158124327659607	10
-3.237309455871582	-0.8073628544807434	10
-2.3071179389953613	-5.459542751312256	5
1.2416144609451294	-6.969420909881593	4
-1.126747488975525	-6.493001461029052	12
0.16173239052295688	-4.982818126678467	7
1.287511944770813	-8.03170394897461	4
3.2654800415039067	-5.337697505950928	13
3.249999523162842	-2.3652751445770264	11
-1.8160747289657593	2.003779172897339	14
-3.0124287605285645	-1.368478775024414	10
-1.5825282335281372	-4.897623538970947	5
0.24843983352184296	-5.272923946380615	7
4.328846454620361	-1.2277140617370605	11
-2.486947536468506	-3.3667156696319576	6
3.8104798793792725	-0.7587215900421143	3
-2.9541664123535156	-0.5858773589134215	15
3.5123214721679687	-3.844348192214966	9
-2.3487892150878906	-0.07218033075332642	10
-2.370495080947876	2.483408212661743	14
-2.5828614234924316	-0.5226808190345764	10
-4.02243185043335	-1.0214688777923584	10
-2.8978281021118164	-3.2687509059906	6
4.692869186401367	-0.7999469637870789	3
5.283335208892822	-0.7401522397994995	3
0.3503793478012085	-4.384621620178223	7
-3.587414264678955	-0.16328436136245728	10
-2.6269612312316895	-3.9136960506439205	6
-0.777642548084259	-7.15207052230835	12
-3.3963363170623784	-1.349776029586792	15
-2.4839930534362793	-6.019967555999756	5
-2.4924819469451904	2.3634135723114014	14
-2.7097055912017822	-1.4470343589782713	15
-1.0545122623443604	-7.666640758514403	12
3.2538065910339355	-1.04352605342865	3
-1.2591251134872437	2.0096466541290283	14
4.091169357299805	-1.0380465984344482	3
-1.6044965982437134	2.2335002422332764	14
-2.662322521209717	-3.5499088764190674	6
-2.2771239280700684	-2.9576022624969487	6
-2.3357205390930176	-3.1692891120910645	8
-2.3788321018218994	-1.1535764932632446	10
0.26475995779037476	-4.440175533294678	7
-3.2621145248413086	1.6038410663604736	10
3.6180572509765625	0.6655567288398743	3
0.23138442635536194	-3.029016971588135	7
-2.5490355491638184	-1.1936724185943604	15
-2.35851788520813	1.7292430400848386	14
1.37773597240448	-6.907729625701904	4
1.997205376625061	-4.4823317527771	9
-3.112688541412353	-0.5954757928848267	15
-2.055736780166626	-5.7559404373168945	5
-3.752053260803222	-0.6278237104415894	10
-1.0580124855041504	-6.679632186889648	12
-2.7634034156799316	-1.0335760116577148	10
3.7995166778564453	-3.918531894683838	11
-2.2652926445007324	0.962450087070465	10
-2.363455295562744	-5.992460250854492	5
-2.869568347930908	-4.077977657318115	6
-0.8781481981277466	-7.44944429397583	12
-1.5505447387695313	-7.45920991897583	12
3.9660656452178955	-1.6296285390853882	11
-2.788017749786377	-3.908695220947266	6
-2.366093158721924	-3.2647840976715083	6
-3.6694948673248287	1.9123593568801878	14
-2.1859498023986816	-5.89079475402832	5
1.2590866088867187	-6.606800079345704	2
-2.477015972137451	-3.6278798580169678	6
-2.3977620601654053	1.794043302536011	10
-3.700404644012451	-0.8004189133644104	15
-1.4967784881591795	-6.673844814300538	12
1.4926539659500122	-3.591956377029419	2
-2.936584949493408	0.9222931861877441	10
-4.098963737487793	-0.6500641703605653	15
-1.1586164236068726	-7.626911640167235	12
-2.3739585876464844	2.3401200771331787	14
3.508173942565918	-0.37246978282928467	3
-2.6453182697296143	2.1451613903045654	10
-2.5557050704956055	-6.372572898864746	5
0.37230080366134644	-3.855221748352051	7
0.23869459331035614	-3.796570539474487	7
0.1010877937078476	-4.291231632232666	7
-2.889863967895508	-4.183381080627441	6
-2.541935682296753	-3.29828143119812	6
-2.6819567680358887	-3.6875624656677246	6
-2.6701879501342773	-3.867321252822876	6
3.3993353843688965	-2.8078036308288574	11
0.06600677222013474	-3.7465920448303227	7
0.303755521774292	-4.384389400482178	7
-1.3653852939605713	-5.4822211265563965	5
-1.7365435361862183	-5.1739726066589355	5
3.725719451904297	-1.222914218902588	3
-1.9184249639511106	-5.230597972869873	5
-1.906309247016907	-6.118310451507568	5
-2.7163615226745605	0.6723747849464417	10
1.4358166456222534	-7.31274652481079	4
-2.638347625732422	-3.4242908954620357	6
0.35300302505493164	-3.6653206348419185	7
-2.8226847648620605	-4.050187110900879	6
-2.387516498565674	1.0112608671188354	10
0.2526318430900574	-4.198939323425293	7
-2.583327293395996	-4.594775676727295	6
2.8278064727783203	-0.5827748775482178	3
-2.9383187294006348	-0.14055049419403076	10
-2.499307632446289	-3.686636209487915	6
-2.2966549396514893	1.7142376899719238	14
-2.410423755645752	-3.426519870758057	6
-2.6146035194396973	-0.18924736976623535	10
-2.753852367401123	-3.9352757930755615	6
-1.762154221534729	-5.558392524719238	5
-2.2462897300720215	-6.074807643890381	5
2.1536378860473633	-5.577254295349121	1
-1.8806045055389404	1.4875813722610474	14
-2.083076000213623	-5.424061298370361	5
-2.3048222064971924	1.4557377099990845	10
-1.930503487586975	-5.395133972167969	5
3.652415752410889	-4.48516321182251	9
-2.9922571182250977	1.4810448884963991	10
-1.3409911394119263	-6.2770843505859375	12
3.1267166137695317	-1.1412701606750488	11
-3.1768517494201656	-0.5626651048660278	10
-2.533661365509033	2.2804741859436035	10
-2.0513291358947754	1.5612823963165283	10
3.1929426193237305	-5.029759407043457	13
-2.149139165878296	-5.589734077453613	5
0.20965155959129333	-4.137477397918701	7
1.1869412660598755	-6.5916428565979	2
0.558068573474884	-2.49951434135437	7
-3.3858723640441895	-1.1741153001785278	15
3.54212474822998	-1.6951613426208496	11
-3.6037242412567134	-0.18632584810256958	10
-2.8464276790618896	-0.5871286988258362	10
1.5977210998535156	-3.7568476200103755	9
3.4071927070617676	-5.871658802032471	13
-2.2736570835113525	2.137143135070801	14
0.19958992302417752	-3.459796905517578	2
-1.6166285276412964	1.6313536167144775	10
-2.4209375381469727	-3.6225545406341557	6
-2.6070663928985596	-1.4550583362579348	15
-3.8235583305358887	1.8062176704406738	10
2.367833137512207	-5.265167713165283	9
-3.391716480255127	-0.02284664288163185	10
-2.5821943283081055	0.9497323632240295	10
-2.3363680839538574	2.750101327896118	14
-2.7170052528381348	-4.179152965545654	6
-3.184737205505371	-1.0523508787155151	15
-2.408862590789795	-3.174546003341675	6
0.3825298249721527	-4.688432693481445	7
3.3854517936706543	-1.428981065750122	3
-2.8781282901763916	1.7897719144821167	14
-2.0097246170043945	-4.727388381958008	5
-3.0348801612854004	2.404855251312256	10
0.31715869903564453	-5.6182990074157715	7
-1.6757894754409788	-6.486150264739989	5
1.0414695739746094	-7.198097705841065	4
-3.6007962226867676	-0.8849354982376099	10
-3.068184852600098	-0.6319830417633058	10
3.9312520027160645	-0.3146821856498718	3
0.24504145979881287	-3.004959344863892	7
-1.2846710681915283	-8.318280220031738	12
3.5438830852508545	0.13327643275260925	3
-2.164736747741699	1.6811935901641846	10
-3.1144113540649414	2.0373992919921875	14
-2.3281471729278564	2.764819860458374	14
-2.152669906616211	1.976283311843872	10
-1.0296324491500854	-7.750516891479492	12
-3.4576640129089355	-1.2741508483886719	15
1.5661866664886475	-7.8461174964904785	4
3.7311608791351314	-3.7160410881042485	11
-2.2201130390167236	2.410639524459839	14
-2.754847526550293	-4.309532642364502	6
-2.561432123184204	-0.3568183183670044	10
-2.3455185890197754	-0.8223557472229004	15
3.1560206413269043	-5.254156589508057	13
-2.436957836151123	-0.02285194769501686	15
3.2222652435302734	-4.89355993270874	9
-2.512793779373169	-3.8931882381439205	6
-2.8385229110717773	-3.931668281555176	6
3.566591739654541	-3.88683819770813	9
-2.7004735469818115	0.8068222999572754	10
2.3053503036499023	-4.747668743133545	9
-0.7975841164588928	-7.054304122924805	12
-2.4797260761260986	-0.07163023948669434	10
-2.703061580657959	1.8036404848098755	14
4.369941711425781	-0.5841219425201416	3
-4.0950093269348145	-1.4404897689819336	15
0.985348641872406	-6.207311153411865	4
0.3922663629055023	-5.105304718017578	2
-2.024069309234619	-5.604315280914307	5
-2.5278165340423584	1.7740256786346436	14
-1.730575442314148	2.1431643962860107	14
-2.5005717277526855	-3.487378358840942	6
-1.8347386121749878	1.289271593093872	10
-3.6289243698120117	-1.4560515880584717	15
-2.570024251937866	-3.675854444503784	6
-3.0939803123474117	-4.2075371742248535	6
1.1977618932724	-6.934188365936279	2
-4.031148910522461	-1.3532439470291138	15
3.4180765151977535	-5.625032901763916	13
-2.6341795921325684	2.678169012069702	14
4.681758403778076	-1.2055470943450928	3
-1.4284967184066772	-4.473609924316406	5
-3.1005070209503174	-0.04859185591340065	15
1.2027360200881958	-5.717536926269531	2
-3.0476198196411137	-0.6315118670463562	10
1.6493176221847532	-5.672317028045654	2
1.5364829301834106	-4.033793926239014	9
0.2636137306690216	-5.056307315826416	7
-2.3912625312805176	-3.4181325435638428	6
2.1583821773529053	-4.877024173736572	1
-1.3448264598846436	-6.782231330871581	12
0.3503565490245819	-5.561131000518799	7
-2.2326505184173584	-5.685887813568115	5
2.5779478549957275	-6.282601356506348	1
-3.5953984260559086	-1.2989213466644287	15
-2.1893668174743652	-5.5439229011535645	5
0.41464191675186157	-4.372495174407959	7
-2.7983198165893555	-3.656052827835083	6
-2.9776690006256104	-1.2303341627120972	15
-3.2929944992065425	-0.34608888626098633	15
-2.055729866027832	-0.10894078016281128	10
-3.1239051818847656	1.3938559293746948	10
1.7022026777267456	-4.988286972045898	2
-2.417527675628662	-5.928433895111083	5
-2.7652344703674316	-3.596503257751465	6
-2.915254592895508	-4.213061809539795	6
0.2168409526348114	-4.527145862579346	7
-2.9378497600555415	-0.4133512377738952	10
3.959482192993164	-6.8630242347717285	13
-2.870466947555542	2.371004581451416	14
-3.0205819606781006	-0.7037830352783202	10
5.220260143280029	-0.7075221538543702	3
-3.081526041030884	2.1706507205963135	10
-1.916273593902588	2.763218402862549	14
2.8356847763061523	-1.5179148912429807	3
3.3930463790893555	-3.3722007274627686	11
-2.3941702842712402	-3.3077790737152104	6
4.565522193908691	-1.9934486150741577	3
0.6256803274154664	-4.639154434204102	7
-0.034576352685689926	-3.8276736736297607	7
-2.678549289703369	-4.167449474334717	6
2.155099630355835	-4.6521501541137695	9
-3.292257785797119	-1.3926256895065308	15
-3.0152394771575928	-1.17818021774292	15
0.1321539431810379	-3.3264904022216792	7
3.476063966751099	-5.849874973297119	13
-2.592664957046509	1.8531297445297241	10
4.069761753082275	-4.772902011871338	9
0.869516670703888	-5.262950897216797	2
-2.1071743965148926	2.413067102432251	10
3.063023567199707	-1.0931599140167236	11
-2.0428860187530518	-3.321909189224243	6
0.11992667615413666	-4.742039203643799	7
-2.387810707092285	-2.947487831115723	6
0.129737988114357	-3.909891128540039	7
3.857982635498047	-0.9708343148231506	11
1.2455061674118042	-6.108576774597167	2
-3.59050464630127	-1.4029937982559204	15
1.4279133081436157	-4.6214213371276855	2
-2.580073118209839	-3.8165676593780518	6
-2.228533983230591	-3.188430070877075	6
3.8802218437194824	-1.488863706588745	3
-3.1375977993011475	-1.104872226715088	15
-2.7042174339294434	-3.47732424736023	6
-3.2670969963073726	-0.47417229413986206	10
0.3704050481319427	-3.3978021144866943	7
0.3778977394104004	-4.193199157714844	7
-1.0649088621139526	-6.9157280921936035	12
-2.402108669281006	1.6853342056274412	14
3.4934041500091553	-0.06516793370246887	11
-2.9315099716186523	-0.15747976303100586	15
-2.475205898284912	-3.9095041751861572	6
-0.9661612510681152	-7.044139385223388	12
-1.7060521841049194	-4.708507061004639	5
-3.649294853210449	-1.2212989330291748	15
-1.4849929809570312	2.375826120376587	14
-1.1296964883804321	-6.65322732925415	12
3.4170999526977535	1.1033345460891724	3
3.411005735397339	-4.926089763641357	13
-1.624069333076477	1.1034971475601196	10
0.3640435039997101	-3.7061345577239986	7
-3.5139429569244385	-0.8346583247184753	10
-2.6467278003692627	-0.30816906690597534	10
-2.4808590412139893	1.5638644695281985	10
-2.33742094039917	-3.5083246231079106	6
3.2092039585113525	-3.6821219921112056	11
-2.805429220199585	1.2117908000946045	10
-2.5177054405212402	-3.443559169769287	6
-1.3516169786453247	-5.656522274017334	5
1.8851714134216306	-3.6670458316802974	2
-2.6325814723968506	-3.7729556560516357	6
4.238998889923096	-1.512017846107483	3
1.5744081735610964	-3.683470487594605	2
4.149904727935791	-0.4420997202396393	3
-2.786095142364502	-3.482156991958618	6
-2.702363967895508	-1.4441601037979126	15
0.7149444222450256	-5.019105434417725	2
3.6563806533813477	-1.4613415002822876	3
-2.4583652019500732	2.014401435852051	14
-2.651285409927368	2.2485289573669434	14
-3.227606773376465	1.2367055416107178	10
-1.0371037721633911	-6.9223952293396	12
3.6650366783142094	-6.027273178100586	13
-1.9149972200393677	-5.593810558319092	5
4.565187454223633	-0.8233268857002258	3
3.678025722503662	-5.974180698394775	13
-2.6058006286621094	-0.4626640677452088	15
-1.8724653720855713	0.21398943662643433	10
0.14655590057373047	-5.351735591888428	7
3.666316986083985	-4.233267784118652	9
-2.4477851390838623	1.9676270484924316	14
4.5527119636535645	-1.1759436130523682	3
-1.1040972471237183	-7.954740047454834	12
-2.1341514587402344	2.5296051502227783	14
-2.0410938262939453	-1.1200417280197144	15
-3.502077102661133	-0.7614935636520386	10
3.848526954650879	-0.8626598715782166	3
-2.4179208278656006	-6.6120023727417	5
-2.87770938873291	-0.8286712765693665	10
-2.3789474964141846	1.5332975387573242	10
-2.4645791053771973	-3.118662118911743	6
-2.5981321334838867	-3.5062274932861333	6
-4.104198932647705	-0.6556967496871949	10
-3.678891181945801	-1.4492322206497195	15
1.1792798042297363	-6.599336624145508	2
0.46381592750549316	-5.302511692047119	2
3.2062802314758296	-1.0011487007141113	3
0.40433061122894287	-4.189770221710205	7
-2.2954957485198975	-0.18218004703521729	10
-2.7585718631744385	1.5334298610687254	14
1.316616415977478	-2.97855544090271	9
0.3012365698814392	-4.693796634674072	7
-2.418917179107666	1.677944779396057	14
1.0234557390213013	-5.138861179351807	4
-2.7375288009643555	-3.776263475418091	6
-2.768425226211548	-3.9788782596588135	6
-2.1869099140167236	-5.290646076202393	5
-2.928619384765625	-4.267324447631836	6
-3.3602623939514165	-0.33349406719207764	15
1.3568626642227173	-7.752349853515625	4
1.557283878326416	-4.78892183303833	9
3.7180099487304683	-5.930171489715576	13
-2.8187026977539062	-1.2502126693725586	15
-2.6075801849365234	-3.864631175994873	6
-3.954831600189209	-1.1897790431976318	15
3.698853492736817	-1.3604849576950073	3
-2.5763027667999268	-3.614605188369751	6
-1.9957369565963743	-5.7952775955200195	5
-2.5346736907958984	-6.524801731109619	5
-3.9148986339569096	-1.2933831214904785	15
-2.104172468185425	1.9547724723815916	14
-2.9489798545837402	-4.19779634475708	6
-4.220691204071045	-1.0903769731521606	15
-2.9949178695678715	-0.18094748258590698	15
0.5202104449272156	-3.8934853076934814	7
1.368817687034607	-7.5473313331604	4
-2.487201690673828	-4.221401691436768	6
-2.7878851890563965	-1.497504472732544	15
-1.1188747882843018	-8.079148292541504	12
-2.767864227294922	-4.168729305267334	6
0.17481808364391327	-5.697608470916748	2
-3.1773064136505127	2.3501052856445313	10
-2.245004892349243	-6.305450916290283	5
-3.1181411743164062	-4.396867275238037	6
-1.778661847114563	2.5068469047546387	14
-1.3196829557418823	-7.349024295806885	12
-2.4962544441223145	1.7159286737442017	10
-1.1038964986801147	-7.659245014190674	12
-2.696819543838501	2.365461587905884	14
4.595165729522705	-1.4738781452178953	3
-2.286674737930298	-3.311741590499878	6
-3.113924503326416	-0.4191228151321411	10
-2.0767993927001953	1.9259672164916992	10
3.4511640071868896	0.29510992765426636	3
3.204160690307617	-5.7661051750183105	13
-1.0740045309066772	-7.737948417663573	12
3.7450690269470215	-6.0022454261779785	9
-4.142846584320068	-1.410315990447998	15
1.3342740535736084	-7.813000202178955	4
1.2850955724716187	-6.403327465057373	2
3.588364124298096	-5.539508819580078	13
-3.188563823699951	-4.365386962890625	6
-3.056630849838257	0.802970290184021	10
-2.5994763374328613	-3.083401918411255	6
-1.8744972944259646	-5.470577716827393	5
-3.165208339691162	-0.031027976423501972	10
-2.7820191383361816	-0.17083203792572021	10
-2.79754638671875	-3.508038282394409	6
-2.300236701965332	-6.123864650726318	5
0.08653136342763901	-4.622732162475586	7
-3.433862686157226	-1.3289036750793457	15
4.355741024017334	-0.3567885160446167	3
-2.688485622406006	-3.352597713470459	6
1.961175560951233	-4.671374320983887	2
3.8035080432891846	-5.711280345916748	9
-2.4209837913513184	-2.7928147315979004	6
3.801443576812744	-6.43379545211792	13
-2.9724020957946777	-1.185732126235962	15
-2.8286759853363037	-0.12693005800247192	15
-2.4121906757354736	1.4067254066467285	14
-1.9429960250854492	2.0448312759399414	14
3.455415248870849	-5.648270130157471	13
3.3417654037475586	-5.762474536895752	13
-2.668553352355957	-0.8644508123397826	10
-2.2191672325134277	1.4242702722549438	10
-3.3893895149230957	-1.393322229385376	15
3.866603136062622	-4.872832298278809	9
-2.5157570838928223	2.7288811206817627	14
-3.4535138607025146	-0.4777795076370239	10
3.0674235820770264	-0.15555110573768616	11
-2.913320302963257	-4.056691646575928	6
-2.3512494564056396	2.3663136959075928	14
-2.4705896377563477	-1.1707468032836914	15
-3.7123031616210937	-1.222407341003418	15
-3.014689683914184	-4.107417583465576	8
0.4697331488132477	-3.273150682449341	7
3.567472457885742	-6.289742469787598	13
-2.554117202758789	-3.7938036918640132	6
-3.234004497528076	1.3070429563522339	14
1.3352264165878296	-6.1555328369140625	2
3.2321002483367915	-5.241378307342529	13
-2.2995994091033936	-2.790360689163208	6
3.672372579574585	-4.233744144439697	11
-2.1591219902038574	-5.405629634857178	5
-2.3812735080718994	-3.1040191650390625	6
3.3610315322875977	-5.573302268981934	13
-1.4852193593978884	-5.213768482208252	5
-3.0467813014984126	-0.612705647945404	15
3.7342371940612793	-0.5919341444969177	3
3.5149664878845215	-5.8871331214904785	13
3.6869125366210937	-3.706263780593872	9
-2.7599477767944336	-3.5207984447479244	6
3.608347892761231	-4.581616401672363	11
-2.334843873977661	-0.4348344504833221	15
1.529075264930725	-4.20314359664917	9
-1.95405113697052	-5.633800029754639	5
-1.0695058107376099	-7.340688705444335	12
3.290753126144409	-3.7287638187408447	11
-3.840600967407227	-0.8580167889595033	15
0.2559496760368347	-4.300005912780762	2
-3.897655248641968	-0.5780926942825317	10
3.5559072494506836	-1.3232228755950928	3
-1.6870440244674683	1.6721295118331911	14
3.5371947288513184	-5.04127836227417	13
-2.9780838489532475	2.456219434738159	14
-3.819155693054199	-1.4620755910873415	15
-1.0646270513534546	-6.782960414886475	12
1.8253358602523804	-5.918118953704835	2
0.2591148018836975	-3.283993005752563	7
-2.5083041191101074	-4.158707141876221	6
3.6913485527038574	-0.4865971505641937	11
-2.7702081203460693	2.1141858100891113	14
-3.300048589706421	-0.42892658710479736	10
2.0482325553894043	-4.808956146240234	9
-2.1774749755859375	-3.5025827884674072	6
-2.9438493251800537	-0.28622114658355713	15
3.582705497741699	-6.041996479034425	13
2.915491819381714	-4.71907377243042	13
-2.040865421295166	-0.2523665726184845	15
-2.5190682411193848	-3.780806541442871	6
-2.3881688117980957	1.8569413423538208	10
3.2621512413024902	-3.3442265987396245	9
-2.342377185821533	2.727739095687866	14
2.8415801525115967	-0.8411111831665039	3
-2.198110580444336	2.542891502380371	14
-3.500741481781006	-0.8773289322853088	10
0.2259054481983185	-5.093233585357666	7
-2.267822742462158	-6.524684429168701	5
-3.031230449676514	1.9549989700317383	10
2.7366323471069336	-4.84407377243042	13
-2.649109363555908	-4.005490779876709	6
-3.127665519714355	-1.074026107788086	15
0.2640480399131775	-3.348923921585083	2
3.269073486328125	-5.014974594116211	13
3.6380541324615483	0.08601956069469452	3
3.5477395057678223	-6.069767475128174	13
-2.3509809970855713	-6.108692646026611	5
2.982691764831543	-5.41615629196167	13
-2.6805193424224854	-3.463726282119751	6
-1.9625798463821411	-5.303435802459717	5
-3.2976346015930176	-0.6364423036575317	10
3.8951320648193355	-1.5882866382598877	3
-2.8762807846069336	-0.8582425117492676	15
-2.0437588691711426	1.0380725860595703	10
-3.091226100921631	-1.5640603303909302	15
-2.8340792655944824	-1.5068033933639526	15
2.8805713653564453	0.04510418698191643	11
-3.1684513092041016	-1.337791085243225	15
3.522725105285645	-4.13767671585083	9
-2.4569778442382812	-3.8130180835723877	6
4.690271854400635	-1.5092947483062746	3
-2.1362721920013428	-5.389464855194092	5
3.2624831199645996	-5.545056343078613	13
1.1629074811935425	-7.690883159637451	4
3.658590316772461	-6.495919227600098	9
-2.268043041229248	-2.6182146072387695	6
-1.8294495344161987	-4.54475736618042	5
-3.1876039505004883	-0.5054702162742615	15
-3.857084274291992	-1.1135098934173584	15
4.603434085845947	-2.0978376865386963	3
-3.6199498176574707	-1.3876031637191772	15
2.427034854888916	-6.357716083526611	1
-2.4224698543548584	-2.731318235397339	6
0.24951165914535522	-5.759156227111816	2
-2.8868405818939205	-4.17048978805542	6
3.6140236854553223	0.12714073061943054	3
-2.7616512775421143	-4.0122761726379395	6
0.40847498178482056	-4.279333114624023	2
-2.522231340408325	-0.10295575857162476	10
-2.667633295059204	1.2718467712402344	10
-3.0067543983459477	-0.855735719203949	15
-1.656398057937622	1.2631597518920898	10
-2.496222972869873	-3.2341957092285156	6
3.131402015686035	-3.4033970832824703	11
1.8092180490493772	-3.4218597412109375	9
-2.3239924907684326	-5.545125484466553	5
0.2925984859466553	-5.576574325561523	7
-0.9659284949302674	1.6685304641723633	10
2.6397042274475098	-0.474248468875885	3
-1.823317766189575	0.21778768301010132	10
-3.0566301345825195	-1.3816940784454346	15
0.08323464542627335	-3.1435587406158443	7
0.7604462504386902	-4.932173252105713	2
-3.046154975891113	-1.227876901626587	15
0.5083077549934387	-5.387930393218994	2
3.618030548095703	-5.853347301483154	9
-3.3369228839874268	1.62972092628479	10
-2.1300203800201416	-0.09139031171798706	15
-1.9824702739715578	-5.441183567047119	8
-1.6161373853683472	-4.9823737144470215	5
3.080410480499268	-3.1580832004547115	9
-2.5820178985595703	-1.2507907152175903	10
3.772664546966553	-4.318074703216553	11
-0.9968330264091492	-7.196263313293457	12
-3.3702712059021	-1.5584520101547241	15
3.6482796669006348	-0.468098521232605	11
0.6491421461105347	-2.5275983810424805	2
-2.6759026050567627	-1.1225959062576294	15
-0.8542687296867371	-8.229272842407227	12
-3.52836012840271	-0.7227590680122375	10
-2.9228181838989262	-3.4745452404022212	6
4.576140403747559	-1.0056575536727905	11
-3.477410316467285	1.2636914253234863	10
2.2895569801330566	-4.840209484100342	1
-1.9116463661193845	1.3943662643432617	10
-2.8883769512176514	-1.0395419597625732	15
0.4461858570575714	-4.5699944496154785	7
-3.766449451446533	-0.28578001260757446	15
3.289874315261841	-3.294973373413086	11
-2.1492486000061035	-5.89573335647583	5
-2.7750768661499023	-1.4240354299545288	15
3.366686105728149	-0.8836026787757874	3
2.927500009536743	-3.174052238464355	11
-2.8177056312561035	-0.317882239818573	10
3.796617269515991	-5.716588020324707	13
3.5368502140045166	-5.817647457122804	13
-3.3607778549194336	1.9325766563415527	14
3.861900568008423	0.5985216498374939	3
-2.401442050933838	2.389298915863037	14
-2.745356321334839	-1.3447027206420898	15
-2.4152159690856934	-3.1934130191802974	6
1.750468373298645	-4.587589740753174	9
4.97702693939209	-1.2591581344604492	3
-2.3411595821380615	-5.944162845611572	5
-2.4605703353881836	-3.3156642913818364	6
-3.2789993286132813	-1.4886599779129026	10
-2.349149227142334	-3.2618744373321538	6
-3.7015130519866943	-0.3384969234466553	15
-1.2876087427139282	-7.21537208557129	12
0.8120034337043762	-3.4248721599578853	2
-3.063265323638916	2.2506072521209717	14
4.321191787719727	-2.1716692447662354	3
0.3575526177883148	-3.4003779888153076	7
-2.531782627105713	2.234039783477783	14
3.798400402069092	-5.9051451683044425	13
-2.6999688148498535	-4.19740104675293	6
-2.2194466590881348	-3.932676792144776	6
-3.6021218299865723	-1.7344958782196045	15
-2.2373476028442383	-0.34617808461189264	10
-2.618736505508423	-3.955146074295044	6
4.204712390899658	0.5512194633483887	3
0.5323076844215393	-4.477949619293213	7
-2.801711320877075	-3.4254996776580815	6
0.4246879816055298	-4.558481216430664	7
-1.0284570455551147	-7.9111785888671875	12
-2.2732906341552734	-2.7858388423919678	6
-2.920675277709961	-1.3022346496582031	15
1.4179385900497437	-7.171417236328125	4
-2.826385021209717	-2.9871957302093506	6
2.2811851501464844	-5.917668342590332	1
-2.524101734161377	-6.006011486053467	5
-1.870487332344055	-4.928811550140381	5
-2.359875202178955	-3.420048713684082	6
-3.2415046691894527	0.161870002746582	10
-3.7182369232177734	-1.0081137418746948	10
1.7450927495956423	-4.051514148712158	2
0.4670723080635071	-3.5612382888793945	7
4.934607028961182	-0.8292723298072815	3
0.19862867891788483	-4.592938423156738	7
-3.3756875991821285	-1.082704782485962	15
3.2930269241333003	0.39218229055404663	3
1.21151602268219	-7.577722072601318	4
0.14514033496379852	-3.9446527957916264	7
3.8265960216522212	-6.292320728302002	13
1.256277322769165	-7.544629096984862	4
1.6252557039260864	-4.701413631439209	2
-2.2253146171569824	-6.68640661239624	5
-1.9242914915084839	1.8366224765777588	10
-2.5062944889068604	-4.048041820526123	6
-2.0956482887268066	-5.392671585083008	5
-3.0695877075195317	-0.7347732186317444	10
-4.119621276855469	-1.48790442943573	15
-3.4714157581329346	1.6449798345565796	10
-2.6014513969421387	-3.7326269149780273	6
3.3855800628662114	-3.7370791435241704	9
-0.9529067873954773	-7.817264080047607	12
-2.074915885925293	-6.362369060516357	5
-2.0060343742370605	-6.341588973999023	5
-3.5224039554595947	-0.9060916304588318	10
-3.6796188354492187	-1.1664154529571533	15
-3.5647940635681152	-0.5739194750785828	10
0.3685428500175476	-4.816686630249023	7
-2.969267129898071	-3.6476809978485107	6
-2.0805563926696777	-5.463045597076416	5
0.24738819897174835	-3.607320785522461	7
-2.3813986778259277	2.3358068466186523	14
-3.217531681060791	-0.23513245582580566	10
3.2560725212097164	-3.643477201461792	11
-1.286065936088562	-7.310892581939696	8
-1.1426564455032349	-6.660171985626221	8
-2.331232786178589	-3.897182703018188	6
-3.07794189453125	1.836505174636841	14
-2.1296494007110596	-1.087306261062622	10
-1.2545380592346191	-6.364177227020264	12
1.455948233604431	-4.497616291046143	2
-2.251132011413574	-5.478466510772705	5
-2.0881171226501465	-0.2309345901012421	15
3.765625953674316	-6.286900997161865	13
-1.0689120292663574	-7.748108863830566	12
0.27044716477394104	-5.133746147155762	2
-2.4029500484466553	-0.1455356478691101	10
-2.925899982452392	-4.331479549407959	6
-1.1211332082748413	-7.2549920082092285	12
0.3515763580799103	-2.9139902591705327	7
4.518566608428955	-2.7096846103668213	11
-2.043391227722168	2.0057637691497803	14
-3.1333260536193848	-4.5003275871276855	6
-2.521160125732422	-3.408242464065552	6
-3.4769663810729976	-0.30198240280151367	15
-2.273277759552002	2.645747661590576	14
-2.3656957149505615	-3.828836679458618	6
-3.3747682571411137	-1.4740349054336548	15
3.6348531246185307	-6.255266189575195	13
-1.6193929910659788	2.2401111125946045	10
2.9192302227020264	-0.7583350539207458	3
-2.0376439094543457	-5.0759477615356445	5
-1.458837866783142	-5.389852046966553	5
0.7629175186157227	-3.632457733154297	7
-2.626610279083252	1.1170692443847656	10
-2.4689040184020996	-3.2582945823669434	6
0.2023242861032486	-4.102240085601807	7
3.9397978782653813	-6.141555309295654	13
3.6020560264587407	0.8509255647659301	3
-2.00368070602417	-5.450265407562256	5
0.23287171125411987	-3.2207603454589844	7
-1.006150722503662	-7.917577266693115	12
1.3029998540878296	-6.429648399353028	4
-2.707219123840332	-3.504751205444336	6
-3.8580322265625	-0.1580371856689453	10
-2.900759696960449	-4.0904459953308105	6
2.901340007781983	-0.08632323145866394	11
-2.6944804191589355	-0.6187867522239685	10
-2.7501511573791504	-3.4437777996063232	6
3.740999937057495	-6.14656400680542	13
-1.1839889287948608	-7.2131991386413565	12
-2.935673475265503	-4.376949787139893	6
2.218146800994873	-5.100806713104248	9
-2.8101823329925537	-3.671292543411255	6
2.7414145469665527	-0.9542688727378845	11
-2.249927520751953	2.6795926094055176	10
-2.748443603515625	-3.210171937942505	6
0.15730582177639008	-2.7710070610046387	7
-1.5045711994171143	-4.759306907653809	5
-2.8972206115722656	-1.1480895280838013	15
-4.011633396148682	-0.5713781714439392	10
-2.6487722396850586	-3.274786710739136	6
3.5772066116333003	-1.2663310766220093	3
-2.011662483215332	-5.473320484161377	5
1.3223415613174438	-6.937990665435791	4
-2.5632691383361816	-3.373453140258789	6
2.0819191932678223	-4.683464527130127	9
0.35340121388435364	-4.3245015144348145	2
-2.011167049407959	-0.47760412096977234	15
1.1910526752471924	-4.376088619232178	7
-2.725635528564453	1.632899284362793	10
0.43103450536727905	-5.149095058441162	7
-3.419753074645996	-1.390476942062378	15
1.1112189292907715	-5.161682605743408	2
-1.7280489206314087	-5.924684524536133	5
-2.472731113433838	-3.866633653640747	6
3.187280893325805	-5.115688800811768	13
4.221816539764404	-1.133744478225708	3
0.10815979540348053	-4.382524490356445	7
-1.2584847211837769	-7.3343939781188965	12
2.8372459411621094	-0.7829114198684692	3
-2.7589714527130127	2.595813751220703	14
-3.357886791229248	-1.468914270401001	15
-2.826361656188965	-0.45267197489738464	15
-3.703969955444336	1.9088510274887085	14
3.4368000030517583	-3.424189329147339	11
3.8291497230529785	-6.066482543945312	9
0.5437650084495544	-5.461892127990723	2
3.569815635681153	0.040869977325201035	11
3.7422351837158203	-3.7518320083618164	11
-3.7216968536376953	-1.5521577596664429	15
0.2912900447845459	-4.236011981964111	7
-2.564192533493042	-4.112071990966797	6
4.740840911865234	-0.17617937922477722	3
0.31321910023689264	-4.035484790802002	7
3.37909460067749	-0.8269056081771851	3
1.4824758768081665	-6.32953119277954	2
-1.174277901649475	-7.036841869354248	12
-3.038287878036499	1.9413394927978516	10
-2.313899517059326	-0.9632611870765686	10
-3.1399474143981934	-1.382550597190857	15
-3.1396403312683105	-1.0349057912826538	15
4.02004861831665	-4.369403839111328	9
-2.815432071685791	-3.8781096935272217	6
3.7564630508422856	0.7017796635627747	3
-1.2080529928207397	-7.791339397430421	12
3.6312999725341797	-1.3849234580993652	11
-2.5405123233795166	-0.3549138307571411	15
3.720744371414184	-6.461468696594238	13
-1.081023097038269	-7.9613494873046875	12
-3.6351535320281982	-0.3742556571960449	15
0.16566385328769684	-4.016463756561279	2
-1.9802497625350954	-5.404921054840088	5
-2.288654088973999	-3.249047040939331	6
0.21879839897155764	-3.126162052154541	7
2.1014275550842285	-5.147519111633301	1
1.813997507095337	-4.607382774353027	2
1.713978886604309	-4.3368353843688965	9
3.675210952758789	-5.8523664474487305	13
1.9326143264770508	-5.401677131652832	9
2.9978392124176025	-5.214434623718262	13
0.3626779019832611	-3.1945066452026367	7
2.894736766815185	-4.8624653816223145	13
4.899624347686768	-0.650839626789093	3
-2.173302173614502	-0.9559817314147949	10
-2.758322238922119	-1.6062343120574951	15
-2.9274761676788335	-1.247618317604065	15
3.138817310333252	-0.9464183449745177	3
3.6802277565002437	-5.763290882110596	9
3.537838697433472	-0.5199362635612488	3
3.1626763343811035	-5.3602776527404785	13
0.46418365836143494	-4.077381610870361	7
-2.5250954627990723	-4.182644844055176	6
0.46612274646759033	-5.625790119171143	2
3.338544130325317	-5.671041011810303	13
-0.9469719529151917	-7.837128162384033	12
-1.9112221002578735	-4.729933261871338	5
4.542911529541016	-0.6391746401786804	3
-2.2387609481811523	-5.855144977569579	5
-2.978628635406494	-0.9661107659339905	10
-2.64469838142395	2.5302646160125732	14
-2.372528076171875	-3.164560079574585	6
1.905266523361206	-5.202709197998047	9
-3.1392650604248047	0.020813461393117905	10
3.874253273010254	-0.8490419983863831	3
-2.874241352081299	2.4956088066101074	10
-2.3496158123016357	-6.046724796295165	5
-2.964947462081909	2.7398219108581543	14
-3.690732002258301	-0.43329286575317383	10
-3.4591691493988037	-0.5096652507781982	10
-2.9385900497436523	-4.44592809677124	6
-1.522921085357666	2.3039329051971436	14
-3.0168371200561523	-0.3107789158821106	15
-1.4104505777359009	-7.508249759674072	12
-2.842730760574341	2.8672423362731934	14
-2.953306913375855	1.377466082572937	14
-2.905519485473633	-1.1187491416931152	15
-3.1448183059692383	2.683519124984741	10
3.2344827651977535	-2.95773720741272	11
-2.6552109718322754	-1.083343744277954	15
3.202531576156616	-5.4755167961120605	13
-3.5803904533386226	-0.7653860449790955	10
-2.4938912391662598	2.2512872219085693	14
-3.2297606468200684	-0.09553241729736328	10
4.058171272277832	-0.2858278751373291	3
-3.6467056274414062	-1.4790078401565552	15
4.2252302169799805	-1.1974375247955322	11
-1.7534185647964478	-5.781044006347655	5
1.8383251428604124	-4.903253555297852	2
-1.3988522291183472	-5.122743606567383	5
-1.7968252897262573	-5.343231201171875	5
3.9583656787872314	-6.513723850250244	13
-2.981985092163086	-1.1518595218658447	10
0.42427995800971985	-4.701130390167236	7
1.1226966381072998	-7.368862152099609	2
3.4387893676757812	-5.298564910888672	13
-2.6771209239959717	-2.962909698486328	6
-3.114869117736817	-0.8413304686546326	15
1.2745518684387207	-7.6256794929504395	4
-2.440540075302124	-3.3064424991607666	6
-1.1361597776412964	-6.886441230773927	12
-2.25630521774292	-1.2365589141845703	15
-2.7847843170166016	-4.180039882659912	6
-2.288180351257324	0.16949430108070374	15
-2.22550106048584	1.9043022394180298	10
-2.0945370197296143	1.8345055580139162	10
1.903078317642212	-4.596622943878174	2
-1.3762491941452026	-6.4364237785339355	12
4.122413158416748	0.49790945649147034	11
3.369200229644776	-5.778378009796142	9
-3.209059953689575	-1.135725975036621	15
-1.861653447151184	2.7688448429107666	14
-2.7837159633636475	-4.301454067230225	6
-1.9797509908676147	-5.940485000610352	5
1.996667504310608	-3.789686918258667	9
3.6937332153320313	-5.803674221038818	13
4.135075092315674	-0.25219154357910156	3
-3.1572372913360596	1.4606101512908933	10
-2.3442094326019287	-3.6712889671325684	6
-1.9249157905578616	-4.945196151733398	5
0.5194363594055176	-2.930071115493775	7
-3.1692302227020264	1.9353300333023071	10
-1.1388609409332275	-7.650914669036865	12
3.1333131790161133	-5.120310306549072	9
-2.4935660362243652	-3.5606629848480225	6
2.872988224029541	-4.7494916915893555	9
-2.4851555824279785	-5.903197288513184	5
-3.5177719593048096	-1.551737308502197	15
0.12962865829467773	-4.438291549682617	7
-2.517948627471924	-3.265895128250122	6
3.232234477996826	-5.277273654937744	13
1.2539424896240234	-6.279127597808839	2
-2.053986072540283	-5.299748420715332	5
-2.021451234817505	1.3061989545822144	10
3.771096706390381	-0.23207862675189972	3
-2.5802321434020996	-3.7692244052886963	6
1.3008711338043213	-7.179013729095459	4
4.097798824310303	-0.7844751477241515	3
-1.0103594064712524	-7.860386371612549	12
0.2632099986076355	-3.481865167617798	7
-4.1329169273376465	-1.3049914836883545	10
3.1679973602294926	-4.946732997894287	9
4.245724201202393	-0.4719032347202301	3
-2.7973828315734863	-4.484185695648193	6
-2.4291629791259766	2.204454183578491	14
-3.3104486465454097	-0.49648284912109375	10
-2.9041032791137695	-1.3021577596664429	15
-2.4439585208892822	-3.5358374118804936	8
3.462428569793701	-5.7396559715271	9
4.46979284286499	-1.6756441593170166	11
1.4256311655044556	-7.927014350891113	4
1.3575688600540161	-7.292304992675781	4
-2.1942834854125977	-3.514876365661621	6
-2.3007760047912598	-2.5174360275268555	6
-2.5305395126342773	-3.4462454319000244	6
3.617967128753662	-4.198807716369629	11
-2.8169174194335937	-4.576724529266357	6
1.7118273973464966	-5.0544538497924805	9
-3.2775020599365234	0.006890412420034409	10
-1.1642252206802368	-7.879866600036621	12
-2.61336612701416	-3.6835823059082027	6
-3.4060983657836914	-1.29457426071167	15
-2.8130970001220703	-0.3484850525856018	15
4.594618797302246	-0.5972861647605896	3
-2.192329168319702	2.854952096939087	14
-3.2350170612335205	0.07382255792617798	10
-2.617699384689331	-0.4056227207183838	10
1.2507498264312744	-3.283205986022949	2
3.2769083976745605	-4.662380695343018	13
0.3259056508541107	-3.973430871963501	7
-2.9562480449676514	1.8471324443817139	10
-2.147258996963501	-5.126821994781494	5
4.5451507568359375	-0.5219045281410217	3
1.5253969430923462	-7.9285430908203125	2
-1.9987207651138303	-5.489990234375	5
-2.3991148471832275	1.7341728210449219	10
-2.5642271041870117	-3.1052253246307373	6
3.380343437194824	-5.213943958282471	13
-2.419313907623291	-3.541317224502563	6
-2.427684783935547	-2.89109206199646	6
-2.046313524246216	2.4338910579681396	14
0.12259142100811005	-3.5864107608795166	7
0.060071904212236404	-3.9622671604156494	7
3.1650233268737793	-5.23154354095459	13
-3.2135410308837886	-1.4003602266311646	15
-2.8405544757843018	-0.3515976667404175	10
-2.077230453491211	-0.34292519092559814	15
-1.915957808494568	1.5866162776947021	10
-2.8021814823150635	2.564743757247925	14
-1.9331964254379275	-5.738701343536377	5
3.3738961219787598	-5.227501392364502	13
3.6309876441955566	-3.714223623275757	11
4.034005641937256	-5.972514629364014	13
3.4964828491210937	-3.572824716567993	11
3.289446115493775	-3.040165185928345	11
-1.9638504981994631	2.4283244609832764	14
3.3799428939819336	-2.920368909835816	11
-3.2428712844848633	-0.9654085040092468	15
3.338250875473023	-1.2610000371932983	11
2.049957513809204	-4.721535682678223	9
1.1543569564819336	-5.799692630767822	4
-1.027895212173462	-7.8686041831970215	12
-1.7858525514602663	-5.859434127807617	5
0.32072678208351135	-4.06371545791626	7
-2.613124370574951	-0.28862917423248285	15
-2.7966556549072266	2.3504724502563477	14
3.5344471931457515	-5.331400394439697	13
-2.0877203941345215	-0.4691080152988434	15
-3.4945130348205566	-0.20978379249572754	10
3.119583368301391	0.341198205947876	3
3.919679641723633	-0.47572785615921015	11
-3.2338442802429195	-0.8325915932655334	10
4.273616790771484	-1.1287211179733276	3
-2.215433359146118	2.446769952774048	14
-2.067607879638672	-5.316318988800049	5
-3.5025014877319336	0.5374201536178589	10
-3.378232002258301	1.5521095991134644	14
-2.5461184978485107	1.893449783325195	14
-2.432313919067383	-3.097249984741211	6
-2.3570938110351562	-6.140305995941162	5
5.165315628051758	-1.3784397840499878	3
-2.3947947025299072	2.536234140396118	14
-2.2334842681884766	-2.892473697662353	6
2.265669822692871	-5.712466716766357	1
-2.162200927734375	2.207923173904419	10
-2.6506309509277344	2.357142210006714	14
-3.3931922912597656	-0.5184548497200012	10
-2.274761199951172	-5.9306230545043945	5
-2.5141730308532715	-0.029128078371286392	10
1.208633542060852	-6.817286968231201	4
-2.0731582641601562	1.7649176120758057	10
-2.7603118419647217	2.6458609104156494	14
3.4159281253814693	-5.967050075531006	13
-2.697700023651123	2.5349318981170654	14
3.3565716743469234	-5.898367404937745	9
3.8681271076202393	-0.01832476630806923	3
-2.403082847595215	-0.20300006866455078	15
-2.825416088104248	-0.40824106335639954	15
-1.8504960536956787	-5.021525859832764	5
4.151223182678223	-0.7592538595199585	3
0.07328236848115921	-3.5343265533447266	7
-2.292595863342285	-3.1314146518707275	6
-3.5235915184021	-0.025896552950143814	10
3.7126183509826665	-0.6483986377716064	3
3.961907386779785	-1.035398006439209	3
1.9641059637069702	-5.056446552276611	9
-2.5256130695343018	-0.8496172428131104	10
-1.3663216829299927	1.9955542087554932	14
3.4457025527954097	-0.0057946182787418365	3
-2.2603869438171387	-0.05617791786789894	10
-2.579779624938965	-4.237083435058594	6
4.120673179626465	-1.9172561168670652	11
0.3934074640274048	-5.317315101623535	2
-2.556511640548706	-6.427688121795654	5
-2.3546974658966064	1.762930154800415	14
-1.5688199996948242	2.2307169437408447	14
-2.9146907329559326	2.4098713397979736	14
2.9215786457061768	-2.4404525756835938	11
3.787268161773682	-1.3777148723602295	11
-1.448207974433899	-5.388851642608643	5
-2.250607490539551	-3.1614282131195064	6
-2.114180564880371	2.4472501277923584	14
-2.38199520111084	1.6504430770874023	10
1.5352588891983034	-8.139281272888184	4
0.24971961975097656	-4.277717113494873	7
3.264716148376465	0.15226365625858307	11
3.616948366165161	-3.9146757125854488	11
0.4287262260913849	-5.39231538772583	2
2.3380579948425293	-5.838707447052003	9
-2.4211015701293945	-3.4650871753692627	6
-3.8652255535125732	-0.9270972609519958	10
-1.950090765953064	2.175626516342163	10
2.8293118476867676	-0.11838436126708984	3
-2.9240050315856934	2.1973259449005127	10
-2.302597999572754	2.1399500370025635	10
-0.9757677912712097	-7.449141979217529	12
1.9667843580245972	-4.2438130378723145	2
0.13568489253520966	-4.52770471572876	7
4.522750377655029	-1.5741384029388428	11
3.6103672981262207	-5.093086242675781	9
-0.8832252621650696	-6.738431453704835	12
-2.559495449066162	-3.0706210136413574	6
0.4087660312652588	-3.3614909648895264	7
0.5623883605003357	-3.3225274085998535	7
-3.312263011932373	-0.32358068227767944	10
3.274600744247437	-1.0256294012069702	11
-2.758929967880249	-3.6711511611938477	6
4.043401718139648	-0.2978252172470093	3
3.2512292861938477	-5.174840450286865	9
1.169875979423523	-6.9259724617004395	4
-2.907362937927246	-3.7665421962738037	6
3.058661460876465	-4.674502849578857	13
-2.533583164215088	-3.45393180847168	6
-1.9642707109451292	1.482015609741211	10
1.192429542541504	-7.184179782867432	4
3.154555320739746	-5.625160217285156	13
-3.140018224716186	-1.2648594379425049	15
-2.7401838302612305	1.7598563432693481	14
-2.937559604644776	0.8995203375816345	10
4.186954498291016	-1.330932378768921	3
-2.300478219985962	1.1699398756027222	10
-2.416832447052002	1.42250394821167	14
-2.648531913757324	-3.8575501441955566	6
-2.2756292819976807	1.195878505706787	14
3.2811472415924072	-0.1027972549200058	3
-1.2076528072357178	-8.06315803527832	12
-0.9422067403793335	-7.297593593597412	12
3.1909809112548824	-3.3289954662322994	11
-2.7849984169006348	-1.5796458721160889	15
3.2299976348876953	-4.093907356262207	11
-2.6518735885620117	-2.890937089920044	6
-2.6445212364196777	-3.9763481616973877	6
1.8808066844940186	-4.754280090332031	2
-2.242063522338867	1.51743483543396	14
-2.129873037338257	-5.8938798904418945	5
3.8696765899658203	-5.742817401885986	9
-2.2025914192199707	0.3316086530685425	10
-2.2841432094573975	-3.9644818305969234	8
-3.4417028427124023	-1.5265164375305174	15
-2.55771803855896	-3.9334757328033447	6
-2.2582926750183105	1.352696180343628	10
-3.146033763885498	-1.141028642654419	15
-2.4567441940307617	-3.9138352870941167	6
-2.142807960510254	-3.399646043777466	6
-3.069031000137329	-1.351161003112793	15
3.1418380737304683	0.3585793375968933	3
-3.3323702812194824	-0.2593408226966858	10
3.2169914245605464	-3.2047111988067627	11
-3.326636791229248	2.034911870956421	10
-1.7841039896011353	-5.55372953414917	5
1.9966974258422852	-4.361447334289551	9
-2.8031439781188965	2.2280354499816895	14
4.159663200378418	-6.770291805267334	13
-1.4889130592346191	-5.003401279449463	5
-2.9799470901489262	0.07997411489486694	10
-2.4423880577087402	-2.932982206344605	6
1.5029433965682983	-3.827166318893432	9
-3.0131597518920894	-1.151094675064087	10
4.007720947265625	-6.355651378631592	9
3.7146811485290527	-4.060099124908447	9
0.32437828183174133	-2.5177671909332275	7
3.3093082904815674	-4.049622535705566	11
-4.286483287811279	-1.4046647548675537	15
-3.395214796066284	-1.3085490465164185	10
-2.6811323165893555	1.387880563735962	10
2.993525743484497	-1.3094482421875	11
-1.9301997423171997	-5.077877998352051	5
2.662409782409668	-0.7870762944221497	11
-1.6286163330078125	-4.236680507659912	5
-1.269856333732605	-7.529265880584717	12
3.2407381534576416	-5.462433338165283	13
5.052034854888916	-1.224107265472412	3
-3.2018482685089116	1.2937818765640259	10
-2.6816978454589844	-3.1100764274597164	6
-1.5929242372512815	1.8110979795455933	14
1.2835190296173096	-5.895744800567628	2
0.510752260684967	-3.239389657974243	7
3.4948782920837402	-0.3041362762451172	3
-2.311654567718506	-2.724226713180542	6
-2.771129608154297	2.874720573425293	14
3.1032333374023437	-2.4199674129486084	11
-2.2996020317077637	2.6538054943084717	14
-2.336331367492676	-1.107679009437561	10
-2.7140908241271973	-0.18767595291137695	10
-0.9101609587669373	-7.390509128570556	12
-2.649601936340332	-4.251585483551025	6
-2.9077444076538086	-4.308072566986084	6
-2.8385140895843506	-4.57863187789917	6
2.9700219631195064	0.5847523212432861	3
-3.8448972702026367	-1.005996823310852	15
3.4616148471832275	-3.682431697845459	11
3.64669418334961	-5.45473051071167	13
2.0440666675567627	-5.6203293800354	9
-3.708422899246216	-1.2523170709609985	10
-2.705859899520874	-3.7357470989227295	6
-3.568410634994507	-1.0899895429611206	10
-3.275253295898438	-1.3063403367996216	15
-3.65297794342041	-0.9485095143318176	10
1.4194965362548828	-4.162219524383545	2
-3.2582290172576904	-0.5788128972053528	15
4.002492904663086	-3.7183594703674316	11
0.40899091958999634	-3.7543113231658936	7
-2.4193994998931885	2.255523920059204	14
-2.4601643085479736	1.8346643447875977	10
4.123285293579102	-1.3343443870544434	3
3.710978507995606	-3.9089395999908447	11
-2.20820951461792	2.4592716693878174	14
-1.6175724267959593	0.4675822257995606	10
4.444494724273682	-0.16942274570465088	3
4.997508525848389	-0.3103821873664856	3
-2.8256707191467285	-0.7981337904930115	10
3.1552345752716064	-3.507004022598267	9
-2.7232940196990967	-0.8871853351593018	10
-1.220062494277954	-7.883987903594971	12
-3.784248828887939	-0.5245141386985779	15
-1.9279398918151855	-5.280500411987305	5
3.947195529937744	0.42099726200103754	3
-2.9514348506927486	-0.18491923809051514	10
-2.7154831886291504	-3.171834707260132	6
-1.913143277168274	2.205044746398926	14
-2.3003368377685547	-5.6284003257751465	5
0.7601844668388366	-4.074158668518066	7
1.7775925397872925	-4.553351402282715	2
-2.485348701477051	-0.2703776955604553	15
-2.0331733226776123	-5.368966579437256	5
-3.5408928394317627	-1.5222487449645996	15
-2.1745357513427734	-5.651693820953369	5
-2.9011976718902583	2.441053867340088	14
3.139165163040161	-1.2979742288589478	3
-4.171628475189209	-1.465160846710205	15
-2.1587929725646973	-5.941454410552978	5
3.4058370590209956	-0.005335573107004166	3
-2.5220279693603516	-4.088432312011719	6
1.550496459007263	-7.283857822418213	4
0.3100912570953369	-5.26915168762207	2
3.4936952590942383	-1.2100409269332886	3
2.7042124271392822	-3.149191379547119	9
0.2870770990848541	-2.5817348957061768	7
-3.3616623878479	-0.15272700786590576	10
3.0291647911071777	-0.5261672139167786	3
-0.9695143103599548	-6.470951557159424	12
-2.2228922843933105	-5.68223237991333	5
1.7937902212142944	-4.656869411468506	9
0.3459625542163849	-5.157583713531494	7
0.21205416321754456	-5.573549270629883	7
1.0940823554992676	-6.380773067474365	4
-2.4888484477996826	-0.7976632714271545	15
2.9837801456451416	-5.126655578613281	13
0.9978446960449219	-5.7741007804870605	2
-2.6096529960632324	-0.8576908111572267	10
1.7172056436538699	-4.046066761016846	1
-2.4546542167663574	-3.736524105072022	6
1.7924312353134157	-4.514848232269287	9
1.4164307117462158	-6.302034854888917	4
3.306951522827148	0.5146296620368958	3
4.581418037414551	-1.0799152851104736	3
-2.990264892578125	-4.02920389175415	6
1.9072090387344363	-5.349876880645752	2
3.1058154106140132	-5.164696216583252	13
-2.5739922523498535	-2.7774384021759033	6
-1.8245261907577515	-4.886810302734375	5
-2.3497750759124756	2.247156858444214	14
-2.7176671028137207	1.9587832689285276	14
4.003089427947998	-1.6743707656860352	11
-2.715322971343994	-1.292845368385315	15
-2.6895740032196045	1.3892927169799805	14
-1.3157709836959839	-7.188309192657471	12
-2.37788462638855	-5.551027774810791	5
-3.060201406478882	-1.1217108964920044	15
-3.11858868598938	-0.5409524440765381	15
-3.3445954322814946	-1.465425729751587	15
-2.8892641067504883	-3.369778394699097	6
-1.9614306688308716	2.564194440841675	14
-2.6413192749023438	-3.5781309604644775	6
3.7033848762512203	-6.023658275604248	9
-2.306206226348877	-2.9705989360809326	6
-1.3590599298477173	-7.724173069000244	12
-2.629009962081909	1.778138279914856	14
3.5483217239379883	-6.031636714935303	13
-2.5759682655334473	-0.24092897772789001	10
-2.231018543243408	-6.527109622955323	5
-2.2443182468414307	1.8020362854003906	14
-2.6436383724212646	-3.0975804328918457	6
0.6871442198753357	-2.9926035404205327	2
-1.3711861371994019	2.144822835922241	14
0.2900997400283814	-2.7961297035217285	7
3.5969512462615967	-5.999953269958496	13
-1.9141994714736938	3.1160664558410645	14
-2.975302219390869	2.1922767162323	14
-2.1555047035217285	-2.323899745941162	6
-2.525513172149658	-4.345654487609863	6
-2.545954704284668	-4.169192790985107	6
-2.3350043296813965	-5.539962291717529	5
-2.534060478210449	-3.7649095058441167	6
1.256351351737976	-6.192409038543702	4
3.486471176147461	-5.809457302093505	13
-2.800191879272461	-1.335530161857605	15
3.702048301696778	-6.431726932525635	13
-1.5102884769439695	0.4746914207935333	10
1.163323998451233	-6.380127906799316	4
-2.523679494857788	2.5805089473724365	10
-2.331134080886841	-3.5095899105072017	6
-2.3569717407226562	2.1130378246307373	10
-2.006105899810791	-5.470798969268799	5
2.909161329269409	-1.0995851755142212	11
3.666696548461914	-1.829803705215454	11
4.3353095054626465	0.07020974159240723	3
3.889054298400879	-0.8728381991386414	11
3.4315829277038574	-4.045365333557129	9
-3.177165985107422	1.9533907175064087	14
-2.6231117248535156	-1.2614144086837769	15
-1.6624268293380735	1.114828109741211	10
-0.8549450039863586	-7.709566593170166	12
-2.174814462661743	1.8996703624725342	10
-2.2079789638519287	-5.971894264221191	5
-0.9762217402458191	-6.362524509429932	12
-1.9475071430206297	-5.272681713104248	5
-2.223466634750366	1.2517024278640747	10
-1.9290086030960083	-0.019010070711374283	10
-3.0678601264953613	2.171144723892212	10
-2.921245574951172	-3.7574124336242676	6
-2.4589157104492187	-3.8856217861175537	6
-3.0296854972839355	-0.3864213824272156	10
-2.5274860858917236	-2.977177381515503	6
3.9345726966857906	-4.169074535369873	9
-3.37467622756958	1.003847599029541	10
-3.982992649078369	-1.3384689092636108	15
-2.6278257369995117	-3.530970811843872	6
1.7583589553833008	-3.493191003799439	9
-3.5396316051483154	-1.5129723548889162	15
-0.990454375743866	-7.805220127105713	12
-3.397647857666015	-0.18250232934951782	10
3.790149211883545	0.5996039509773254	11
1.5516027212142944	-6.63035774230957	2
-2.4797520637512207	-3.4804186820983887	6
-2.5674047470092773	1.7067676782608032	14
-2.275498390197754	-0.3488748371601105	10
0.711883008480072	-4.823033809661865	2
-3.7847707271575928	-1.1231098175048828	15
-2.0027718544006348	-5.539950847625732	5
3.3884081840515137	-3.535340070724487	9
-3.3799214363098145	2.0487351417541504	14
0.13505469262599945	-4.084288120269775	7
3.9199185371398926	-0.043730828911066055	3
-2.7721939086914062	0.055326517671346664	10
-2.3916304111480713	1.8296217918395996	10
-1.8538841009140017	2.2404651641845703	14
-2.621434211730957	-0.3737139105796814	10
-3.313485145568847	-1.616373300552368	15
-2.3356544971466064	-3.1732909679412846	6
0.39796894788742065	-3.8376829624176025	2
-2.320831060409546	-3.2033095359802246	6
-2.5708749294281006	-0.00709569826722145	10
-3.686081647872925	-0.25441646575927734	10
-2.3461453914642334	-3.1637511253356934	6
0.6885566711425781	-4.4810028076171875	7
4.591296672821045	-1.0380812883377075	3
-0.9288908839225769	-7.686108112335205	12
4.578553676605225	-0.7051746249198914	11
-1.6577914953231812	-4.62147855758667	5
-1.9376604557037354	2.078376054763794	10
1.3862415552139282	-7.6438307762146	4
-3.516336441040039	-1.3954018354415894	15
-1.8801047801971438	-5.674259662628174	5
3.419884443283081	-5.876974105834961	13
3.5076353549957275	-6.062868595123291	13
4.777317523956299	-0.34432968497276306	3
-2.652447462081909	1.4325348138809204	14
4.1459832191467285	-1.983602523803711	3
-2.547628402709961	-3.7339570522308354	6
3.9847025871276855	-0.9955729842185974	11
3.091538190841675	-4.115273952484131	9
-2.591473340988159	2.367435932159424	14
2.8665623664855957	-5.061246395111084	13
-3.6970481872558594	-1.4601778984069824	15
2.9662868976593018	-0.8937961459159851	3
-2.4194867610931396	-3.208400011062622	6
3.936851739883423	-3.9501383304595947	11
-2.958725929260254	2.562204360961914	14
-3.0775837898254395	1.2430472373962402	10
-2.429330348968506	-3.4304790496826167	6
-2.967388868331909	2.5076167583465576	14
-1.4756032228469849	-6.752744197845459	12
-2.951320171356201	-4.168612480163574	6
1.2064634561538696	-6.2174201011657715	4
-1.2080209255218506	-7.748376369476318	12
3.774796009063721	-5.99221134185791	13
-2.1624042987823486	2.3256895542144775	14
-3.0532019138336177	-1.2546687126159668	15
3.951231479644776	-5.619891166687012	13
1.2325108051300049	-7.480650901794434	4
1.635097861289978	-3.643500566482544	2
-3.1960506439208984	-1.143385648727417	15
-2.5677237510681152	-0.03789812698960304	10
3.85414981842041	0.3040515184402466	3
-1.161316990852356	-7.476112365722656	12
1.530582070350647	-4.628390789031982	2
-3.2235560417175297	-0.10225224494934082	10
-2.8758997917175293	-3.853355884552002	6
2.775272846221924	-5.187923908233643	13
0.3525053858757019	-4.000694274902344	7
0.17564357817173004	-4.590387344360352	7
3.3448190689086914	-4.262763500213623	9
-3.0293951034545903	2.3439888954162598	10
-2.893614292144776	0.024883028119802475	10
-3.343475818634033	-1.3637514114379883	15
-2.614931344985962	-0.12291133403778076	10
1.3185646533966064	-7.466979026794434	4
-2.469053268432617	-0.2528354823589325	10
-1.213922142982483	-6.743965625762939	12
3.6267435550689697	-1.5280790328979492	3
-3.7202582359313965	-1.1642485857009888	10
-2.8449559211730957	-3.1483349800109863	6
-2.2911179065704346	2.199117660522461	10
4.301868915557861	-0.8741238117218018	3
4.023086071014404	-6.50545072555542	13
-2.0337748527526855	2.7455453872680664	14
-3.249163627624512	-1.1421232223510742	10
-2.011629104614258	-0.17302486300468445	10
1.9860972166061401	-4.358243465423584	9
-2.683563232421875	1.4950096607208252	14
-4.283252716064453	-1.206008791923523	10
1.1445516347885132	-6.043658733367919	4
-2.4846956729888916	2.8880157470703125	14
-2.4488987922668457	-5.542913436889648	5
-1.839223861694336	1.7303793430328367	10
-4.046665668487549	-1.1797490119934082	10
-3.0065197944641113	-0.7490512728691101	10
3.801670789718628	-0.06150508299469948	3
-3.242615222930908	-1.276293396949768	15
-2.645481586456299	-4.229005813598633	6
4.580429553985596	-0.9852477312088013	3
-2.7684154510498047	-4.242343425750732	6
-1.1400142908096313	-7.509475231170654	12
-3.119518756866455	-0.16255789995193481	15
-3.466311454772949	-1.0980697870254517	10
-2.372971534729004	-2.926292181015014	6
3.936272621154785	-0.1344853788614273	3
0.6318696141242981	-5.0822272300720215	7
3.386924982070923	-0.8029832243919373	11
-3.6794152259826665	-0.5765034556388855	15
-2.6026034355163574	2.0469555854797363	14
-2.031625270843506	-0.34984105825424194	15
-3.049731731414795	-0.6278913617134094	15
-2.801197052001953	-4.196476459503174	6
4.310657024383545	-0.806793749332428	11
3.313627243041992	-5.622800827026367	13
0.061395350843667984	-4.197947978973389	7
3.2780799865722656	-5.374643802642822	9
-3.6976022720336914	-0.8104217648506165	10
0.4945867955684662	-5.990460395812988	2
-2.4443678855895996	-1.2624495029449463	15
1.5743097066879275	-3.850549459457398	2
1.3614733219146729	-7.613099098205566	4
3.3452124595642094	-4.091794013977051	9
-3.2130813598632813	-0.3731754422187805	10
1.2248491048812866	-7.294098377227784	4
1.662458419799805	-7.107203960418701	4
3.640707969665527	-3.681550979614258	11
0.31602874398231506	-3.8072721958160405	7
4.37360954284668	-1.3484047651290894	3
3.109799861907959	-1.1612056493759155	3
3.938690185546875	0.03977164253592491	3
-2.4643847942352295	1.8238258361816406	14
-1.1428169012069702	-7.658916473388672	12
-3.657264232635498	-0.4612617492675781	10
-2.524404525756836	1.5910860300064087	10
2.4387998580932617	-5.7692909240722665	1
-1.367742657661438	-7.113004207611083	12
-2.484851837158203	-5.887464046478272	5
-3.1290805339813237	0.1448071002960205	10
-3.800621271133423	-1.1613346338272095	10
-1.0867992639541626	-8.193598747253418	12
-2.849872350692749	-1.528300404548645	15
-3.315369129180908	-1.2129604816436768	10
1.3059455156326294	-6.8214287757873535	4
-2.420459270477295	-3.8026697635650635	6
0.20382307469844818	-4.260866641998291	7
-2.9663653373718257	-0.25094884634017944	15
3.5125875473022465	-2.1941676139831543	11
3.355733156204223	-4.162365436553955	9
-2.7237191200256348	-3.704146146774292	6
4.016280651092529	-0.23297780752182007	3
-3.3844795227050786	-1.4570318460464478	15
-3.508720874786377	-1.028770089149475	10
-3.429412126541138	-0.5686125159263611	10
4.497900485992432	-0.704767346382141	3
1.9108711481094363	-4.795948028564453	2
-3.3149716854095455	-0.11557126045227051	10
-1.9525474309921265	-5.717752456665039	5
2.3989145755767822	-5.734320163726807	1
-2.6257238388061523	-0.251997709274292	10
-3.3699493408203125	-0.5623548030853271	15
-2.2578580379486084	-6.308647632598878	5
0.42001840472221375	-3.827730894088745	7
3.3069725036621094	-5.858680725097656	13
2.183898687362671	-4.5298027992248535	1
3.077062368392945	-5.191554069519043	13
-3.5913476943969727	-1.0288970470428467	10
2.7021889686584473	-0.6553849577903748	3
4.178929328918457	-1.4085288047790527	3
-2.0976719856262207	-5.568873405456543	5
-2.6939220428466797	-3.064289808273315	6
-3.307627439498901	-0.4190993309020996	15
-3.353705883026123	0.010243352502584457	10
3.9157536029815674	-6.560606002807617	13
4.3140058517456055	-2.3896727561950684	11
3.109091997146607	0.27254122495651245	3
-2.951348304748535	-0.6731016039848328	15
-2.753587484359741	-0.2793477773666382	10
-2.694566488265991	2.6226646900177	10
3.3117854595184326	-1.1014378070831299	3
-2.2393531799316406	1.5839356184005737	14
-3.0650253295898437	-0.5301429033279419	15
-2.8469390869140625	-1.5746747255325317	15
3.3342378139495845	0.2903230488300323	3
-3.105080366134644	-1.2765027284622192	15
0.21837060153484344	-3.7546200752258296	7
-2.1373953819274902	-6.426350116729735	8
-2.7324588298797607	-4.252463340759277	6
4.28947114944458	-2.125974178314209	3
-2.1408491134643555	-5.571791172027588	5
0.5297484993934631	-5.1814398765563965	2
-2.952394723892212	-1.1030339002609253	15
-2.2337281703948975	2.7596828937530518	14
3.7213423252105717	-5.724833011627197	9
4.508122444152832	-0.22384926676750183	11
4.124303340911865	-1.8811024427413938	3
3.4803390502929687	-5.964889049530028	13
-2.4382991790771484	-5.302971839904785	5
4.73203706741333	-1.5577332973480225	3
0.440325915813446	-3.734516859054565	7
-2.2069129943847656	2.017885684967041	10
-3.634716510772705	-0.8158591985702515	10
1.7601814270019533	-5.160238742828369	2
-2.143777847290039	-2.7779533863067627	6
-2.4165186882019043	-3.6289398670196533	6
4.158483028411865	-6.641303539276123	13
-1.1245300769805908	-7.034515857696534	12
-2.729797124862671	-3.187215805053711	6
0.15628738701343536	-5.604551315307617	7
4.982299327850342	-0.7511343955993652	3
0.11882440000772476	-4.308455944061279	2
-2.3809618949890137	1.2688517570495605	14
-2.260003089904785	1.3038004636764526	10
-2.817946672439575	-4.3707051277160645	6
3.441406726837158	-5.423271656036377	9
-2.1202874183654785	2.567462682723999	14
-1.902303099632263	2.395777463912964	14
-2.581075429916382	-3.7567288875579834	6
-2.7943596839904785	-0.47829607129096985	10
0.394423246383667	-3.445841073989868	7
-2.3159408569335938	-3.0983011722564697	6
-2.350379705429077	-6.291290283203124	8
-2.15264892578125	-5.921968460083008	5
3.4188101291656494	-5.308555603027344	9
-1.0444155931472778	-6.626539707183837	12
-1.9759950637817383	-0.19058942794799805	15
1.1972453594207764	-6.275998592376709	2
1.667327642440796	-3.4990687370300293	9
-2.2435717582702637	-5.730342864990234	8
-1.376693606376648	-7.171727657318116	12
3.4590868949890137	-5.926391124725342	13
-2.909773349761963	-4.752865314483643	6
1.9243189096450806	-3.9666006565094	9
1.3337734937667847	-7.1687302589416495	4
-2.3267502784729004	-5.628358364105225	5
-2.8827822208404545	-4.20234489440918	6
-3.463503360748291	-1.2343885898590088	15
-2.5925588607788086	-3.5999944210052495	6
-3.617558479309082	-0.5834097862243652	10
-2.5268516540527344	2.3282766342163086	14
0.29718276858329773	-4.5254902839660645	7
-2.356053590774536	-3.307093381881714	6
3.4837746620178223	-3.7264406681060795	11
-2.283135414123535	1.4050096273422241	10
-2.259559392929077	2.165631055831909	14
-1.8308898210525513	-4.667801380157471	5
-2.6196627616882324	-0.9234021306037903	15
-2.5689077377319336	-3.576536893844605	6
-2.974714756011963	-0.7260163426399231	10
1.3350268602371216	-6.118356704711914	4
-1.8980094194412231	2.1823625564575195	10
-2.553867816925049	-0.27117085456848145	10
-3.570085048675537	-1.303897738456726	15
-2.3388805389404297	2.072087526321411	14
2.012040376663208	-4.519387722015381	9
-1.2737284898757935	-6.5482258796691895	8
-1.8527110815048218	1.9641129970550537	10
1.4842706918716433	-4.859736919403076	2
-2.9194769859313965	-1.1917917728424072	15
-2.012362003326416	-2.915711164474487	6
-2.300541400909424	-0.1827024817466736	10
0.14784856140613556	-4.6326003074646	7
-3.025967597961426	2.2069108486175537	14
0.42630818486213684	-4.405527114868164	2
-2.8902630805969234	-3.6577107906341557	6
-2.6820602416992187	1.2162988185882568	10
-2.331775665283203	2.456721067428589	10
-2.9654350280761723	-0.5110281109809875	15
3.319381713867187	-3.797686815261841	11
2.980168104171753	-4.1065144538879395	9
-2.936650037765503	-3.3882813453674316	6
-2.647953987121582	-3.7894914150238037	6
-2.8382370471954346	2.398879289627075	14
-3.3708274364471436	0.026576515287160873	10
-3.1079576015472408	1.5568784475326538	10
-2.834843635559082	-3.511677503585816	6
3.719045639038086	-5.512695789337158	9
3.471469640731812	-5.299501895904541	9
0.5360836982727051	-3.8954672813415527	7
3.7805809974670415	-4.206508159637451	9
-3.6098248958587646	-1.085752248764038	10
-2.841486692428589	1.1787962913513184	10
-2.8342745304107666	2.431570053100586	14
-2.5364432334899902	2.601801633834839	14
0.3307134509086609	-4.675033092498779	2
-3.2392396926879883	-0.39651685953140253	10
-2.7133662700653076	2.5871615409851074	14
-0.957750678062439	-7.672039031982422	12
-1.3517125844955444	-7.533082485198975	12
-2.3267173767089844	2.1145927906036377	14
-2.8055217266082764	1.9153847694396973	14
3.102962017059326	-3.3721156120300293	9
-3.0499889850616455	1.6661983728408813	10
-2.9571921825408936	1.6774294376373289	14
-2.63883113861084	-4.09057092666626	6
-2.5492682456970215	-3.3569312095642094	6
-2.835942268371582	-3.514014482498169	6
-1.083695888519287	2.1369998455047607	10
4.434475421905518	-0.8166866898536682	11
0.5676171779632568	-4.1602630615234375	7
1.640681862831116	-5.023819446563721	2
-3.184023141860962	-0.05468207970261574	10
0.399385005235672	-5.4020915031433105	2
3.435309410095215	-5.376467704772949	13
-2.3619813919067383	1.9407761096954346	10
-2.914590835571289	-1.5936163663864134	15
-2.6283955574035645	-3.3363842964172363	6
-2.7563369274139404	-4.216702461242676	6
4.265316486358643	-0.5654358267784119	3
3.034853458404541	-0.7616715431213379	11
5.033179759979248	-0.6879358887672423	3
-3.434572219848633	1.6217259168624876	10
3.550984859466553	-1.1200991868972778	3
-2.3812971115112305	-2.977520704269409	6
3.7771053314208984	-2.9626290798187256	11
-2.8322911262512207	-4.509820938110352	6
-2.0049338340759277	-5.666188716888428	5
-2.963069200515747	-4.434158802032471	6
-2.168377161026001	-6.1870150566101065	5
3.9486002922058105	-4.444545745849609	9
-2.080043315887451	-4.956506729125977	5
-1.7886887788772583	-5.133106708526611	5
0.44426003098487854	-4.282947063446045	7
-3.058314800262451	-3.5603306293487553	6
1.5462795495986938	-7.023178577423097	4
-2.5698914527893066	-3.6760442256927486	6
-2.3574085235595703	-5.734790325164795	5
1.1136044263839722	-6.391530513763428	4
[truncated: 98,001 more rows]
