# Supplementary material for: Comparative analysis of dimension reduction methods for cytometry by time-of-flight data
Source: Nat Commun. 2023 Apr 1;14:1836. doi: 10.1038/s41467-023-37478-w (PMC10067013; doi:10.1038/s41467-023-37478-w)
Supplement: Supplementary file 8 — Source Data [file 41467_2023_37478_MOESM8_ESM.zip › Source Data/sup_file1_fig5_a_global.csv]

name	score_ranked
diffmap	4.714285714285714
factor_analysis	7.928571428571429
grandprix	8.928571428571429
ICA	9.857142857142858
isomap	10.571428571428571
kernelPCA_poly	10.571428571428571
kernelPCA_rbf	12.928571428571429
lle	5.178571428571429
nmf	14.928571428571429
open_tsne	15.142857142857142
PCA	10.964285714285714
phate	9.785714285714286
SAUCIE	15.285714285714286
scvis	13.714285714285714
scvis_downsample	13.035714285714286
sklearn_tsne_bh	14.607142857142858
spectral	11.321428571428571
squadMDS	10
squadMDS_hybrid	12.964285714285714
UMAP	11
zifa	7.571428571428571
