# Supplementary material for: Comparative analysis of dimension reduction methods for cytometry by time-of-flight data
Source: Nat Commun. 2023 Apr 1;14:1836. doi: 10.1038/s41467-023-37478-w (PMC10067013; doi:10.1038/s41467-023-37478-w)
Supplement: Supplementary file 8 — Source Data [file 41467_2023_37478_MOESM8_ESM.zip › Source Data/sup_file1_fig5_a_type_cluster.csv]

name	score_ranked
diffmap	16.75
factor_analysis	12.428571428571429
grandprix	10.785714285714286
ICA	7.392857142857143
isomap	13.428571428571429
kernelPCA_poly	8.892857142857142
kernelPCA_rbf	8.285714285714286
lle	15.678571428571429
nmf	8.392857142857142
open_tsne	7.892857142857143
PCA	10.285714285714286
phate	13.571428571428571
SAUCIE	14.285714285714286
scvis	9.75
scvis_downsample	9.285714285714286
sklearn_tsne_bh	8.142857142857142
spectral	11.785714285714286
squadMDS	12.392857142857142
squadMDS_hybrid	9.071428571428571
UMAP	10.25
zifa	12.25
