# Supplementary material for: Comparative analysis of dimension reduction methods for cytometry by time-of-flight data
Source: Nat Commun. 2023 Apr 1;14:1836. doi: 10.1038/s41467-023-37478-w (PMC10067013; doi:10.1038/s41467-023-37478-w)
Supplement: Supplementary file 8 — Source Data [file 41467_2023_37478_MOESM8_ESM.zip › Source Data/sup_file1_fig5_c.csv]

ICA	open_tsne	PCA	SAUCIE	UMAP	zifa	factor_analysis	scvis_downsample	isomap	lle	spectral	kernelPCA_rbf	kernelPCA_poly	squadMDS	squadMDS_hybrid	diffmap	scvis	phate	sklearn_tsne_bh	nmf	grandprix
11	7	14	18	3	21	19	2	13	5	12	9	16	15	10	1	8	4	6	17	20
13	14	8	18	9	20	21	6	10	2	7	11	5	19	15	1	4	3	16	17	12
11	10	7	20	12	3	2	15	8	4	17	1	18	9	5	19	21	16	13	14	6
5	7	14	18	15	21	20	3	19	13	9	2	16	12	6	17	1	11	4	8	10
1	15	4	14	18	20	21	7	12	16	13	6	3	11	10	19	9	2	8	17	5
10	9	6	20	7	19	18	1	4	16	3	2	5	14	15	12	17	13	11	8	21
10	3	11	19	4	18	14	2	16	15	6	9	20	21	8	13	1	7	5	12	17
9	12	8	4	6	18	19	2	17	11	20	15	10	16	14	13	5	7	1	3	21
15	8	12	20	5	1	4	13	18	2	14	6	10	19	16	21	7	3	11	9	17
21	2	19	13	5	12	18	10	8	7	17	15	14	9	3	4	11	6	1	16	20
11	10	6	21	3	18	17	2	4	19	7	1	9	16	12	5	14	15	13	20	8
5	18	14	13	7	6	12	10	20	16	15	1	4	17	9	11	8	3	2	21	19
16	19	11	8	10	6	9	2	21	5	20	15	18	3	14	7	13	1	4	17	12
15	16	1	11	8	19	20	2	12	21	4	6	7	9	17	10	3	5	18	14	13
