# Supplementary material for: Comparative analysis of dimension reduction methods for cytometry by time-of-flight data
Source: Nat Commun. 2023 Apr 1;14:1836. doi: 10.1038/s41467-023-37478-w (PMC10067013; doi:10.1038/s41467-023-37478-w)
Supplement: Supplementary file 8 — Source Data [file 41467_2023_37478_MOESM8_ESM.zip › Source Data/sup_file1_fig6.csv]

dataset	method	metric	score_ranked	Data	Pairwise Method
Real	diffmap	correlation_spearman	5.642857142857143	Real	PCD
Real	diffmap	emd_minmax	3.7857142857142856	Real	PCD
Real	factor_analysis	correlation_spearman	14.309090909090909	Real	PCD
Real	factor_analysis	emd_minmax	7.881818181818182	Real	PCD
Real	grandprix	correlation_spearman	11.718181818181819	Real	PCD
Real	grandprix	emd_minmax	13.3	Real	PCD
Real	ICA	correlation_spearman	12.99090909090909	Real	PCD
Real	ICA	emd_minmax	11.545454545454545	Real	PCD
Real	isomap	correlation_spearman	12.727272727272727	Real	PCD
Real	isomap	emd_minmax	12.254545454545454	Real	PCD
Real	kernelPCA_poly	correlation_spearman	19	Real	PCD
Real	kernelPCA_poly	emd_minmax	5.25	Real	PCD
Real	kernelPCA_rbf	correlation_spearman	6.741176470588235	Real	PCD
Real	kernelPCA_rbf	emd_minmax	10.776470588235295	Real	PCD
Real	lle	correlation_spearman	6.559633027522936	Real	PCD
Real	lle	emd_minmax	5.036697247706422	Real	PCD
Real	nmf	correlation_spearman	17.897959183673468	Real	PCD
Real	nmf	emd_minmax	15.857142857142858	Real	PCD
Real	open_tsne	correlation_spearman	8.954545454545455	Real	PCD
Real	open_tsne	emd_minmax	14.272727272727273	Real	PCD
Real	PCA	correlation_spearman	14.663636363636364	Real	PCD
Real	PCA	emd_minmax	13.309090909090909	Real	PCD
Real	phate	correlation_spearman	7.136363636363637	Real	PCD
Real	phate	emd_minmax	12.427272727272728	Real	PCD
Real	SAUCIE	correlation_spearman	15.5	Real	PCD
Real	SAUCIE	emd_minmax	15.581818181818182	Real	PCD
Real	scvis	correlation_spearman	10.463636363636363	Real	PCD
Real	scvis	emd_minmax	14.645454545454545	Real	PCD
Real	scvis_downsample	correlation_spearman	11.4	Real	PCD
Real	scvis_downsample	emd_minmax	15.581818181818182	Real	PCD
Real	sklearn_tsne_bh	correlation_spearman	9.654545454545454	Real	PCD
Real	sklearn_tsne_bh	emd_minmax	15.136363636363637	Real	PCD
Real	spectral	correlation_spearman	7.0344827586206895	Real	PCD
Real	spectral	emd_minmax	12.310344827586206	Real	PCD
Real	squadMDS	correlation_spearman	17.454545454545453	Real	PCD
Real	squadMDS	emd_minmax	10.8	Real	PCD
Real	squadMDS_hybrid	correlation_spearman	14.554545454545455	Real	PCD
Real	squadMDS_hybrid	emd_minmax	14.181818181818182	Real	PCD
Real	UMAP	correlation_spearman	6.8545454545454545	Real	PCD
Real	UMAP	emd_minmax	12.6	Real	PCD
Real	zifa	correlation_spearman	14.795918367346939	Real	PCD
Real	zifa	emd_minmax	8.53061224489796	Real	PCD
Simulation	diffmap	correlation_spearman	6.6	Real	PCD
Simulation	diffmap	emd_minmax	3.48	Real	PCD
Simulation	factor_analysis	correlation_spearman	10.475294117647058	Real	PCD
Simulation	factor_analysis	emd_minmax	10.388235294117647	Real	PCD
Simulation	grandprix	correlation_spearman	13.15529411764706	Real	PCD
Simulation	grandprix	emd_minmax	13.468235294117648	Real	PCD
Simulation	ICA	correlation_spearman	13.8	Real	PCD
Simulation	ICA	emd_minmax	13.150588235294117	Real	PCD
Simulation	isomap	correlation_spearman	9.101176470588236	Real	PCD
Simulation	isomap	emd_minmax	8.571764705882353	Real	PCD
Simulation	kernelPCA_poly	correlation_spearman	18.536	Real	PCD
Simulation	kernelPCA_poly	emd_minmax	11.501333333333333	Real	PCD
Simulation	kernelPCA_rbf	correlation_spearman	11.093333333333334	Real	PCD
Simulation	kernelPCA_rbf	emd_minmax	10.592	Real	PCD
Simulation	lle	correlation_spearman	7.205188679245283	Real	PCD
Simulation	lle	emd_minmax	3.990566037735849	Real	PCD
Simulation	nmf	correlation_spearman	17.430588235294117	Real	PCD
Simulation	nmf	emd_minmax	13.218823529411765	Real	PCD
Simulation	open_tsne	correlation_spearman	8.550588235294118	Real	PCD
Simulation	open_tsne	emd_minmax	13.456470588235295	Real	PCD
Simulation	PCA	correlation_spearman	14.976415094339623	Real	PCD
Simulation	PCA	emd_minmax	13.985849056603774	Real	PCD
Simulation	phate	correlation_spearman	5.832941176470588	Real	PCD
Simulation	phate	emd_minmax	6.715294117647058	Real	PCD
Simulation	SAUCIE	correlation_spearman	15.303529411764705	Real	PCD
Simulation	SAUCIE	emd_minmax	13.734117647058824	Real	PCD
Simulation	scvis	correlation_spearman	10.098823529411765	Real	PCD
Simulation	scvis	emd_minmax	14.007058823529412	Real	PCD
Simulation	scvis_downsample	correlation_spearman	10.296470588235294	Real	PCD
Simulation	scvis_downsample	emd_minmax	13.978823529411764	Real	PCD
Simulation	sklearn_tsne_bh	correlation_spearman	9.435294117647059	Real	PCD
Simulation	sklearn_tsne_bh	emd_minmax	14.395294117647058	Real	PCD
Simulation	spectral	correlation_spearman	6.684027777777778	Real	PCD
Simulation	spectral	emd_minmax	5.770833333333333	Real	PCD
Simulation	squadMDS	correlation_spearman	19.125	Real	PCD
Simulation	squadMDS	emd_minmax	15.65566037735849	Real	PCD
Simulation	squadMDS_hybrid	correlation_spearman	16.016509433962263	Real	PCD
Simulation	squadMDS_hybrid	emd_minmax	15.117924528301886	Real	PCD
Simulation	UMAP	correlation_spearman	6.425882352941176	Real	PCD
Simulation	UMAP	emd_minmax	10.816470588235294	Real	PCD
Simulation	zifa	correlation_spearman	10.407058823529411	Real	PCD
Simulation	zifa	emd_minmax	10.416470588235294	Real	PCD
Real	diffmap	correlation_spearman	7.466666666666667	Real	Downsample
Real	diffmap	emd_minmax	5.266666666666667	Real	Downsample
Real	factor_analysis	correlation_spearman	11.761467889908257	Real	Downsample
Real	factor_analysis	emd_minmax	8.311926605504587	Real	Downsample
Real	grandprix	correlation_spearman	16.990909090909092	Real	Downsample
Real	grandprix	emd_minmax	13.790909090909091	Real	Downsample
Real	ICA	correlation_spearman	15.227272727272727	Real	Downsample
Real	ICA	emd_minmax	11.836363636363636	Real	Downsample
Real	isomap	correlation_spearman	15.563636363636364	Real	Downsample
Real	isomap	emd_minmax	11.618181818181819	Real	Downsample
Real	kernelPCA_poly	correlation_spearman	12.333333333333334	Real	Downsample
Real	kernelPCA_poly	emd_minmax	7.130952380952381	Real	Downsample
Real	kernelPCA_rbf	correlation_spearman	6.952941176470588	Real	Downsample
Real	kernelPCA_rbf	emd_minmax	11.411764705882353	Real	Downsample
Real	lle	correlation_spearman	5.697247706422019	Real	Downsample
Real	lle	emd_minmax	4.18348623853211	Real	Downsample
Real	nmf	correlation_spearman	11.081632653061224	Real	Downsample
Real	nmf	emd_minmax	9.193877551020408	Real	Downsample
Real	open_tsne	correlation_spearman	5.390909090909091	Real	Downsample
Real	open_tsne	emd_minmax	16.381818181818183	Real	Downsample
Real	PCA	correlation_spearman	18.345454545454544	Real	Downsample
Real	PCA	emd_minmax	13.718181818181819	Real	Downsample
Real	phate	correlation_spearman	10.6	Real	Downsample
Real	phate	emd_minmax	13.690909090909091	Real	Downsample
Real	SAUCIE	correlation_spearman	16.354545454545455	Real	Downsample
Real	SAUCIE	emd_minmax	12.781818181818181	Real	Downsample
Real	scvis	correlation_spearman	11.563636363636364	Real	Downsample
Real	scvis	emd_minmax	15.318181818181818	Real	Downsample
Real	scvis_downsample	correlation_spearman	11.645454545454545	Real	Downsample
Real	scvis_downsample	emd_minmax	16.063636363636363	Real	Downsample
Real	sklearn_tsne_bh	correlation_spearman	6.009090909090909	Real	Downsample
Real	sklearn_tsne_bh	emd_minmax	16.1	Real	Downsample
Real	spectral	correlation_spearman	3.1379310344827585	Real	Downsample
Real	spectral	emd_minmax	3.6206896551724137	Real	Downsample
Real	squadMDS	correlation_spearman	20.854545454545455	Real	Downsample
Real	squadMDS	emd_minmax	10.036363636363637	Real	Downsample
Real	squadMDS_hybrid	correlation_spearman	15.49090909090909	Real	Downsample
Real	squadMDS_hybrid	emd_minmax	16.51818181818182	Real	Downsample
Real	UMAP	correlation_spearman	7.678899082568807	Real	Downsample
Real	UMAP	emd_minmax	14.605504587155963	Real	Downsample
Real	zifa	correlation_spearman	12.081632653061224	Real	Downsample
Real	zifa	emd_minmax	8.285714285714286	Real	Downsample
Simulation	diffmap	correlation_spearman	5.16	Real	Downsample
Simulation	diffmap	emd_minmax	2.84	Real	Downsample
Simulation	factor_analysis	correlation_spearman	12.416470588235294	Real	Downsample
Simulation	factor_analysis	emd_minmax	10.376470588235295	Real	Downsample
Simulation	grandprix	correlation_spearman	17.39764705882353	Real	Downsample
Simulation	grandprix	emd_minmax	12.964705882352941	Real	Downsample
Simulation	ICA	correlation_spearman	16.051764705882352	Real	Downsample
Simulation	ICA	emd_minmax	10.936470588235293	Real	Downsample
Simulation	isomap	correlation_spearman	4.884705882352941	Real	Downsample
Simulation	isomap	emd_minmax	5.6376470588235295	Real	Downsample
Simulation	kernelPCA_poly	correlation_spearman	17.832	Real	Downsample
Simulation	kernelPCA_poly	emd_minmax	7.536	Real	Downsample
Simulation	kernelPCA_rbf	correlation_spearman	14.434666666666667	Real	Downsample
Simulation	kernelPCA_rbf	emd_minmax	13.317333333333334	Real	Downsample
Simulation	lle	correlation_spearman	7.1725768321513	Real	Downsample
Simulation	lle	emd_minmax	3.347517730496454	Real	Downsample
Simulation	nmf	correlation_spearman	11.84	Real	Downsample
Simulation	nmf	emd_minmax	6.221176470588235	Real	Downsample
Simulation	open_tsne	correlation_spearman	5.710588235294118	Real	Downsample
Simulation	open_tsne	emd_minmax	17.23764705882353	Real	Downsample
Simulation	PCA	correlation_spearman	18.96941176470588	Real	Downsample
Simulation	PCA	emd_minmax	13.221176470588235	Real	Downsample
Simulation	phate	correlation_spearman	6.597647058823529	Real	Downsample
Simulation	phate	emd_minmax	12.272941176470589	Real	Downsample
Simulation	SAUCIE	correlation_spearman	14.136470588235294	Real	Downsample
Simulation	SAUCIE	emd_minmax	13.748235294117647	Real	Downsample
Simulation	scvis	correlation_spearman	9.936470588235293	Real	Downsample
Simulation	scvis	emd_minmax	16.09176470588235	Real	Downsample
Simulation	scvis_downsample	correlation_spearman	10.381176470588235	Real	Downsample
Simulation	scvis_downsample	emd_minmax	15.927058823529412	Real	Downsample
Simulation	sklearn_tsne_bh	correlation_spearman	6.9670588235294115	Real	Downsample
Simulation	sklearn_tsne_bh	emd_minmax	18.52	Real	Downsample
Simulation	spectral	correlation_spearman	4.541666666666667	Real	Downsample
Simulation	spectral	emd_minmax	2.888888888888889	Real	Downsample
Simulation	squadMDS	correlation_spearman	20.32	Real	Downsample
Simulation	squadMDS	emd_minmax	9.051764705882354	Real	Downsample
Simulation	squadMDS_hybrid	correlation_spearman	15.32	Real	Downsample
Simulation	squadMDS_hybrid	emd_minmax	14.614117647058823	Real	Downsample
Simulation	UMAP	correlation_spearman	6.181176470588236	Real	Downsample
Simulation	UMAP	emd_minmax	17.43764705882353	Real	Downsample
Simulation	zifa	correlation_spearman	12.47764705882353	Real	Downsample
Simulation	zifa	emd_minmax	10.463529411764705	Real	Downsample
