# Supplementary material for: Comparative analysis of dimension reduction methods for cytometry by time-of-flight data
Source: Nat Commun. 2023 Apr 1;14:1836. doi: 10.1038/s41467-023-37478-w (PMC10067013; doi:10.1038/s41467-023-37478-w)
Supplement: Supplementary file 8 — Source Data [file 41467_2023_37478_MOESM8_ESM.zip › Source Data/sup_file1_fig7.csv]

Method	metric	score_ranked	Category	Sub-Category
DiffMap	ari	9.205128205128204	Downstream	Cluster Concordance
DiffMap	calinski_harabasz	19.653846153846153	Downstream	Cluster Reconstruction
DiffMap	correlation_spearman	6.076923076923077	Global	Global
DiffMap	davies_bouldin	9.871794871794872	Downstream	Cluster Reconstruction
DiffMap	emd_minmax	5.602564102564102	Global	Global
DiffMap	knn	14.153846153846153	Local	Local
DiffMap	nmi	6.6923076923076925	Downstream	Cluster Concordance
DiffMap	npe_kde	14.012820512820513	Local	Local
DiffMap	random_forest	11.987179487179487	Downstream	Cluster Reconstruction
DiffMap	silhouette	10.923076923076923	Downstream	Cluster Reconstruction
FA	ari	6.34375	Downstream	Cluster Concordance
FA	calinski_harabasz	8.25	Downstream	Cluster Reconstruction
FA	correlation_spearman	12.760416666666666	Global	Global
FA	davies_bouldin	5.677083333333333	Downstream	Cluster Reconstruction
FA	emd_minmax	7.197916666666667	Global	Global
FA	knn	3.9791666666666665	Local	Local
FA	nmi	4.572916666666667	Downstream	Cluster Concordance
FA	npe_kde	5.927083333333333	Local	Local
FA	random_forest	3.25	Downstream	Cluster Reconstruction
FA	silhouette	4.427083333333333	Downstream	Cluster Reconstruction
GrandPrix	ari	15.083333333333334	Downstream	Cluster Concordance
GrandPrix	calinski_harabasz	9.614583333333334	Downstream	Cluster Reconstruction
GrandPrix	correlation_spearman	10.541666666666666	Global	Global
GrandPrix	davies_bouldin	11.114583333333334	Downstream	Cluster Reconstruction
GrandPrix	emd_minmax	12.302083333333334	Global	Global
GrandPrix	knn	11.114583333333334	Local	Local
GrandPrix	nmi	15.364583333333334	Downstream	Cluster Concordance
GrandPrix	npe_kde	10.40625	Local	Local
GrandPrix	random_forest	12.145833333333334	Downstream	Cluster Reconstruction
GrandPrix	silhouette	13.458333333333334	Downstream	Cluster Reconstruction
ICA	ari	9.90625	Downstream	Cluster Concordance
ICA	calinski_harabasz	9.25	Downstream	Cluster Reconstruction
ICA	correlation_spearman	12.260416666666666	Global	Global
ICA	davies_bouldin	9.010416666666666	Downstream	Cluster Reconstruction
ICA	emd_minmax	11.25	Global	Global
ICA	knn	7.333333333333333	Local	Local
ICA	nmi	7.489583333333333	Downstream	Cluster Concordance
ICA	npe_kde	8.0625	Local	Local
ICA	random_forest	6.604166666666667	Downstream	Cluster Reconstruction
ICA	silhouette	7.322916666666667	Downstream	Cluster Reconstruction
Isomap	ari	14.864583333333334	Downstream	Cluster Concordance
Isomap	calinski_harabasz	15.21875	Downstream	Cluster Reconstruction
Isomap	correlation_spearman	12.072916666666666	Global	Global
Isomap	davies_bouldin	11.052083333333334	Downstream	Cluster Reconstruction
Isomap	emd_minmax	11.46875	Global	Global
Isomap	knn	9.489583333333334	Local	Local
Isomap	nmi	13.916666666666666	Downstream	Cluster Concordance
Isomap	npe_kde	10.947916666666666	Local	Local
Isomap	random_forest	9.760416666666666	Downstream	Cluster Reconstruction
Isomap	silhouette	10.4375	Downstream	Cluster Reconstruction
KPCA Poly	ari	5.760416666666667	Downstream	Cluster Concordance
KPCA Poly	calinski_harabasz	4.895833333333333	Downstream	Cluster Reconstruction
KPCA Poly	correlation_spearman	19.270833333333332	Global	Global
KPCA Poly	davies_bouldin	8.020833333333334	Downstream	Cluster Reconstruction
KPCA Poly	emd_minmax	3.4270833333333335	Global	Global
KPCA Poly	knn	5.177083333333333	Local	Local
KPCA Poly	nmi	5.489583333333333	Downstream	Cluster Concordance
KPCA Poly	npe_kde	6.458333333333333	Local	Local
KPCA Poly	random_forest	6.5	Downstream	Cluster Reconstruction
KPCA Poly	silhouette	5.052083333333333	Downstream	Cluster Reconstruction
KPCA RBF	ari	11.447916666666666	Downstream	Cluster Concordance
KPCA RBF	calinski_harabasz	10.666666666666666	Downstream	Cluster Reconstruction
KPCA RBF	correlation_spearman	4.395833333333333	Global	Global
KPCA RBF	davies_bouldin	8.260416666666666	Downstream	Cluster Reconstruction
KPCA RBF	emd_minmax	9.802083333333334	Global	Global
KPCA RBF	knn	7.427083333333333	Local	Local
KPCA RBF	nmi	8.739583333333334	Downstream	Cluster Concordance
KPCA RBF	npe_kde	8.052083333333334	Local	Local
KPCA RBF	random_forest	7.833333333333333	Downstream	Cluster Reconstruction
KPCA RBF	silhouette	11.104166666666666	Downstream	Cluster Reconstruction
LLE	ari	4.7894736842105265	Downstream	Cluster Concordance
LLE	calinski_harabasz	13.231578947368421	Downstream	Cluster Reconstruction
LLE	correlation_spearman	4.989473684210527	Global	Global
LLE	davies_bouldin	2.473684210526316	Downstream	Cluster Reconstruction
LLE	emd_minmax	3.568421052631579	Global	Global
LLE	knn	6.147368421052631	Local	Local
LLE	nmi	2.768421052631579	Downstream	Cluster Concordance
LLE	npe_kde	5.726315789473684	Local	Local
LLE	random_forest	4.821052631578947	Downstream	Cluster Reconstruction
LLE	silhouette	3.1578947368421053	Downstream	Cluster Reconstruction
NMF	ari	6.880952380952381	Downstream	Cluster Concordance
NMF	calinski_harabasz	9.25	Downstream	Cluster Reconstruction
NMF	correlation_spearman	16.75	Global	Global
NMF	davies_bouldin	5.738095238095238	Downstream	Cluster Reconstruction
NMF	emd_minmax	14.05952380952381	Global	Global
NMF	knn	2.0476190476190474	Local	Local
NMF	nmi	3.4285714285714284	Downstream	Cluster Concordance
NMF	npe_kde	2.869047619047619	Local	Local
NMF	random_forest	2.857142857142857	Downstream	Cluster Reconstruction
NMF	silhouette	4.083333333333333	Downstream	Cluster Reconstruction
tSNE	ari	8.260416666666666	Downstream	Cluster Concordance
tSNE	calinski_harabasz	5.833333333333333	Downstream	Cluster Reconstruction
tSNE	correlation_spearman	6.052083333333333	Global	Global
tSNE	davies_bouldin	15.791666666666666	Downstream	Cluster Reconstruction
tSNE	emd_minmax	14.28125	Global	Global
tSNE	knn	18.96875	Local	Local
tSNE	nmi	14.03125	Downstream	Cluster Concordance
tSNE	npe_kde	17.28125	Local	Local
tSNE	random_forest	19.354166666666668	Downstream	Cluster Reconstruction
tSNE	silhouette	13.46875	Downstream	Cluster Reconstruction
PCA	ari	11.583333333333334	Downstream	Cluster Concordance
PCA	calinski_harabasz	11.822916666666666	Downstream	Cluster Reconstruction
PCA	correlation_spearman	14.166666666666666	Global	Global
PCA	davies_bouldin	10.020833333333334	Downstream	Cluster Reconstruction
PCA	emd_minmax	12.916666666666666	Global	Global
PCA	knn	7.135416666666667	Local	Local
PCA	nmi	10.458333333333334	Downstream	Cluster Concordance
PCA	npe_kde	7.875	Local	Local
PCA	random_forest	6.4375	Downstream	Cluster Reconstruction
PCA	silhouette	7.864583333333333	Downstream	Cluster Reconstruction
PHATE	ari	14.479166666666666	Downstream	Cluster Concordance
PHATE	calinski_harabasz	17.604166666666668	Downstream	Cluster Reconstruction
PHATE	correlation_spearman	7.197916666666667	Global	Global
PHATE	davies_bouldin	14.40625	Downstream	Cluster Reconstruction
PHATE	emd_minmax	12.447916666666666	Global	Global
PHATE	knn	14.072916666666666	Local	Local
PHATE	nmi	13.40625	Downstream	Cluster Concordance
PHATE	npe_kde	15.510416666666666	Local	Local
PHATE	random_forest	14.395833333333334	Downstream	Cluster Reconstruction
PHATE	silhouette	15.75	Downstream	Cluster Reconstruction
SAUCIE	ari	17.697916666666668	Downstream	Cluster Concordance
SAUCIE	calinski_harabasz	13.614583333333334	Downstream	Cluster Reconstruction
SAUCIE	correlation_spearman	14.302083333333334	Global	Global
SAUCIE	davies_bouldin	15.010416666666666	Downstream	Cluster Reconstruction
SAUCIE	emd_minmax	14.25	Global	Global
SAUCIE	knn	15.40625	Local	Local
SAUCIE	nmi	18.010416666666668	Downstream	Cluster Concordance
SAUCIE	npe_kde	12.59375	Local	Local
SAUCIE	random_forest	14.364583333333334	Downstream	Cluster Reconstruction
SAUCIE	silhouette	15.8125	Downstream	Cluster Reconstruction
scvis (Full)	ari	14.697916666666666	Downstream	Cluster Concordance
scvis (Full)	calinski_harabasz	13.020833333333334	Downstream	Cluster Reconstruction
scvis (Full)	correlation_spearman	10.28125	Global	Global
scvis (Full)	davies_bouldin	18.53125	Downstream	Cluster Reconstruction
scvis (Full)	emd_minmax	14.614583333333334	Global	Global
scvis (Full)	knn	14.5	Local	Local
scvis (Full)	nmi	18	Downstream	Cluster Concordance
scvis (Full)	npe_kde	14.208333333333334	Local	Local
scvis (Full)	random_forest	15.9375	Downstream	Cluster Reconstruction
scvis (Full)	silhouette	18.791666666666668	Downstream	Cluster Reconstruction
tSNE (sklearn)	ari	8.916666666666666	Downstream	Cluster Concordance
tSNE (sklearn)	calinski_harabasz	7.25	Downstream	Cluster Reconstruction
tSNE (sklearn)	correlation_spearman	6.65625	Global	Global
tSNE (sklearn)	davies_bouldin	15.645833333333334	Downstream	Cluster Reconstruction
tSNE (sklearn)	emd_minmax	14.5625	Global	Global
tSNE (sklearn)	knn	19.34375	Local	Local
tSNE (sklearn)	nmi	14.791666666666666	Downstream	Cluster Concordance
tSNE (sklearn)	npe_kde	16.989583333333332	Local	Local
tSNE (sklearn)	random_forest	19.3125	Downstream	Cluster Reconstruction
tSNE (sklearn)	silhouette	15.302083333333334	Downstream	Cluster Reconstruction
Spectral	ari	12.380281690140846	Downstream	Cluster Concordance
Spectral	calinski_harabasz	16.985915492957748	Downstream	Cluster Reconstruction
Spectral	correlation_spearman	8.52112676056338	Global	Global
Spectral	davies_bouldin	6.408450704225352	Downstream	Cluster Reconstruction
Spectral	emd_minmax	7.563380281690141	Global	Global
Spectral	knn	10.56338028169014	Local	Local
Spectral	nmi	7.704225352112676	Downstream	Cluster Concordance
Spectral	npe_kde	10.140845070422536	Local	Local
Spectral	random_forest	9.577464788732394	Downstream	Cluster Reconstruction
Spectral	silhouette	7.985915492957746	Downstream	Cluster Reconstruction
SQuaD-MDS	ari	11.90625	Downstream	Cluster Concordance
SQuaD-MDS	calinski_harabasz	3.21875	Downstream	Cluster Reconstruction
SQuaD-MDS	correlation_spearman	16.96875	Global	Global
SQuaD-MDS	davies_bouldin	9.291666666666666	Downstream	Cluster Reconstruction
SQuaD-MDS	emd_minmax	10.9375	Global	Global
SQuaD-MDS	knn	9.510416666666666	Local	Local
SQuaD-MDS	nmi	11.072916666666666	Downstream	Cluster Concordance
SQuaD-MDS	npe_kde	9.635416666666666	Local	Local
SQuaD-MDS	random_forest	11	Downstream	Cluster Reconstruction
SQuaD-MDS	silhouette	11.65625	Downstream	Cluster Reconstruction
SQuaD-MDS Hybrid	ari	8.21875	Downstream	Cluster Concordance
SQuaD-MDS Hybrid	calinski_harabasz	5.520833333333333	Downstream	Cluster Reconstruction
SQuaD-MDS Hybrid	correlation_spearman	13.697916666666666	Global	Global
SQuaD-MDS Hybrid	davies_bouldin	14.96875	Downstream	Cluster Reconstruction
SQuaD-MDS Hybrid	emd_minmax	14.4375	Global	Global
SQuaD-MDS Hybrid	knn	17.260416666666668	Local	Local
SQuaD-MDS Hybrid	nmi	13.270833333333334	Downstream	Cluster Concordance
SQuaD-MDS Hybrid	npe_kde	17.09375	Local	Local
SQuaD-MDS Hybrid	random_forest	17.385416666666668	Downstream	Cluster Reconstruction
SQuaD-MDS Hybrid	silhouette	13.604166666666666	Downstream	Cluster Reconstruction
UMAP	ari	16.395833333333332	Downstream	Cluster Concordance
UMAP	calinski_harabasz	17.114583333333332	Downstream	Cluster Reconstruction
UMAP	correlation_spearman	5.729166666666667	Global	Global
UMAP	davies_bouldin	16.510416666666668	Downstream	Cluster Reconstruction
UMAP	emd_minmax	11.8125	Global	Global
UMAP	knn	17.71875	Local	Local
UMAP	nmi	18.927083333333332	Downstream	Cluster Concordance
UMAP	npe_kde	16.177083333333332	Local	Local
UMAP	random_forest	17.885416666666668	Downstream	Cluster Reconstruction
UMAP	silhouette	19.354166666666668	Downstream	Cluster Reconstruction
ZIFA	ari	6.928571428571429	Downstream	Cluster Concordance
ZIFA	calinski_harabasz	7.321428571428571	Downstream	Cluster Reconstruction
ZIFA	correlation_spearman	13.523809523809524	Global	Global
ZIFA	davies_bouldin	6.261904761904762	Downstream	Cluster Reconstruction
ZIFA	emd_minmax	8.380952380952381	Global	Global
ZIFA	knn	3.892857142857143	Local	Local
ZIFA	nmi	5.261904761904762	Downstream	Cluster Concordance
ZIFA	npe_kde	5.75	Local	Local
ZIFA	random_forest	3.2738095238095237	Downstream	Cluster Reconstruction
ZIFA	silhouette	4.726190476190476	Downstream	Cluster Reconstruction
DiffMap	ari	14.166666666666666	Downstream	Cell-Type Cluster Concordance
DiffMap	nmi	15.166666666666666	Downstream	Cell-Type Cluster Concordance
FA	ari	7.3125	Downstream	Cell-Type Cluster Concordance
FA	nmi	6.104166666666667	Downstream	Cell-Type Cluster Concordance
GrandPrix	ari	13.145833333333334	Downstream	Cell-Type Cluster Concordance
GrandPrix	nmi	13.333333333333334	Downstream	Cell-Type Cluster Concordance
ICA	ari	10.84375	Downstream	Cell-Type Cluster Concordance
ICA	nmi	7.291666666666667	Downstream	Cell-Type Cluster Concordance
Isomap	ari	14.697916666666666	Downstream	Cell-Type Cluster Concordance
Isomap	nmi	15.010416666666666	Downstream	Cell-Type Cluster Concordance
KPCA Poly	ari	8.073684210526316	Downstream	Cell-Type Cluster Concordance
KPCA Poly	nmi	6.926315789473684	Downstream	Cell-Type Cluster Concordance
KPCA RBF	ari	11.810526315789474	Downstream	Cell-Type Cluster Concordance
KPCA RBF	nmi	8.305263157894737	Downstream	Cell-Type Cluster Concordance
LLE	ari	9.926315789473684	Downstream	Cell-Type Cluster Concordance
LLE	nmi	7.842105263157895	Downstream	Cell-Type Cluster Concordance
NMF	ari	7.9523809523809526	Downstream	Cell-Type Cluster Concordance
NMF	nmi	3.5833333333333335	Downstream	Cell-Type Cluster Concordance
tSNE	ari	5.78125	Downstream	Cell-Type Cluster Concordance
tSNE	nmi	10.53125	Downstream	Cell-Type Cluster Concordance
PCA	ari	9.9375	Downstream	Cell-Type Cluster Concordance
PCA	nmi	7.989583333333333	Downstream	Cell-Type Cluster Concordance
PHATE	ari	15.864583333333334	Downstream	Cell-Type Cluster Concordance
PHATE	nmi	16.291666666666668	Downstream	Cell-Type Cluster Concordance
SAUCIE	ari	15.729166666666666	Downstream	Cell-Type Cluster Concordance
SAUCIE	nmi	16.385416666666668	Downstream	Cell-Type Cluster Concordance
scvis (Full)	ari	12.239583333333334	Downstream	Cell-Type Cluster Concordance
scvis (Full)	nmi	15.28125	Downstream	Cell-Type Cluster Concordance
tSNE (sklearn)	ari	6.447916666666667	Downstream	Cell-Type Cluster Concordance
tSNE (sklearn)	nmi	11.21875	Downstream	Cell-Type Cluster Concordance
Spectral	ari	15.357142857142858	Downstream	Cell-Type Cluster Concordance
Spectral	nmi	14.028571428571428	Downstream	Cell-Type Cluster Concordance
SQuaD-MDS	ari	9.697916666666666	Downstream	Cell-Type Cluster Concordance
SQuaD-MDS	nmi	7.989583333333333	Downstream	Cell-Type Cluster Concordance
SQuaD-MDS Hybrid	ari	5.677083333333333	Downstream	Cell-Type Cluster Concordance
SQuaD-MDS Hybrid	nmi	9.375	Downstream	Cell-Type Cluster Concordance
UMAP	ari	15.520833333333334	Downstream	Cell-Type Cluster Concordance
UMAP	nmi	18.34375	Downstream	Cell-Type Cluster Concordance
ZIFA	ari	7.880952380952381	Downstream	Cell-Type Cluster Concordance
ZIFA	nmi	6.0476190476190474	Downstream	Cell-Type Cluster Concordance
DiffMap	ari	12	scRNA Concordance	Gating Concordance
DiffMap	concordance_cluster_distance	11.5	scRNA Concordance	Cluster Distance
DiffMap	concordance_emd	10.333333333333334	scRNA Concordance	EMD
DiffMap	nmi	12	scRNA Concordance	Gating Concordance
FA	ari	4.666666666666667	scRNA Concordance	Gating Concordance
FA	concordance_cluster_distance	8.777777777777779	scRNA Concordance	Cluster Distance
FA	concordance_emd	12	scRNA Concordance	EMD
FA	nmi	4.111111111111111	scRNA Concordance	Gating Concordance
GrandPrix	ari	11.11111111111111	scRNA Concordance	Gating Concordance
GrandPrix	concordance_cluster_distance	10.222222222222221	scRNA Concordance	Cluster Distance
GrandPrix	concordance_emd	12.333333333333334	scRNA Concordance	EMD
GrandPrix	nmi	10.777777777777779	scRNA Concordance	Gating Concordance
ICA	ari	8	scRNA Concordance	Gating Concordance
ICA	concordance_cluster_distance	10	scRNA Concordance	Cluster Distance
ICA	concordance_emd	6.888888888888889	scRNA Concordance	EMD
ICA	nmi	7.555555555555555	scRNA Concordance	Gating Concordance
Isomap	ari	11.555555555555555	scRNA Concordance	Gating Concordance
Isomap	concordance_cluster_distance	9.11111111111111	scRNA Concordance	Cluster Distance
Isomap	concordance_emd	4.333333333333333	scRNA Concordance	EMD
Isomap	nmi	12.11111111111111	scRNA Concordance	Gating Concordance
KPCA Poly	ari	6.888888888888889	scRNA Concordance	Gating Concordance
KPCA Poly	concordance_cluster_distance	5.666666666666667	scRNA Concordance	Cluster Distance
KPCA Poly	concordance_emd	9.333333333333334	scRNA Concordance	EMD
KPCA Poly	nmi	6	scRNA Concordance	Gating Concordance
KPCA RBF	ari	8.11111111111111	scRNA Concordance	Gating Concordance
KPCA RBF	concordance_cluster_distance	13.555555555555555	scRNA Concordance	Cluster Distance
KPCA RBF	concordance_emd	15.777777777777779	scRNA Concordance	EMD
KPCA RBF	nmi	8.222222222222221	scRNA Concordance	Gating Concordance
LLE	ari	6.111111111111111	scRNA Concordance	Gating Concordance
LLE	concordance_cluster_distance	6.666666666666667	scRNA Concordance	Cluster Distance
LLE	concordance_emd	9.222222222222221	scRNA Concordance	EMD
LLE	nmi	7.111111111111111	scRNA Concordance	Gating Concordance
NMF	ari	4.111111111111111	scRNA Concordance	Gating Concordance
NMF	concordance_cluster_distance	9.555555555555555	scRNA Concordance	Cluster Distance
NMF	concordance_emd	13.555555555555555	scRNA Concordance	EMD
NMF	nmi	3.3333333333333335	scRNA Concordance	Gating Concordance
tSNE	ari	17.22222222222222	scRNA Concordance	Gating Concordance
tSNE	concordance_cluster_distance	10.333333333333334	scRNA Concordance	Cluster Distance
tSNE	concordance_emd	10.666666666666666	scRNA Concordance	EMD
tSNE	nmi	17.77777777777778	scRNA Concordance	Gating Concordance
PCA	ari	8.777777777777779	scRNA Concordance	Gating Concordance
PCA	concordance_cluster_distance	10.666666666666666	scRNA Concordance	Cluster Distance
PCA	concordance_emd	12.222222222222221	scRNA Concordance	EMD
PCA	nmi	8.222222222222221	scRNA Concordance	Gating Concordance
PHATE	ari	12.777777777777779	scRNA Concordance	Gating Concordance
PHATE	concordance_cluster_distance	12.444444444444445	scRNA Concordance	Cluster Distance
PHATE	concordance_emd	9.444444444444445	scRNA Concordance	EMD
PHATE	nmi	13.777777777777779	scRNA Concordance	Gating Concordance
SAUCIE	ari	16.666666666666668	scRNA Concordance	Gating Concordance
SAUCIE	concordance_cluster_distance	16.22222222222222	scRNA Concordance	Cluster Distance
SAUCIE	concordance_emd	12.777777777777779	scRNA Concordance	EMD
SAUCIE	nmi	15.88888888888889	scRNA Concordance	Gating Concordance
scvis (Full)	ari	16.444444444444443	scRNA Concordance	Gating Concordance
scvis (Full)	concordance_cluster_distance	16.555555555555557	scRNA Concordance	Cluster Distance
scvis (Full)	concordance_emd	10.777777777777779	scRNA Concordance	EMD
scvis (Full)	nmi	17	scRNA Concordance	Gating Concordance
tSNE (sklearn)	ari	15.777777777777779	scRNA Concordance	Gating Concordance
tSNE (sklearn)	concordance_cluster_distance	10.333333333333334	scRNA Concordance	Cluster Distance
tSNE (sklearn)	concordance_emd	10.777777777777779	scRNA Concordance	EMD
tSNE (sklearn)	nmi	16.666666666666668	scRNA Concordance	Gating Concordance
Spectral	ari	13.5	scRNA Concordance	Gating Concordance
Spectral	concordance_cluster_distance	9.5	scRNA Concordance	Cluster Distance
Spectral	concordance_emd	10.5	scRNA Concordance	EMD
Spectral	nmi	9.5	scRNA Concordance	Gating Concordance
SQuaD-MDS	ari	10.666666666666666	scRNA Concordance	Gating Concordance
SQuaD-MDS	concordance_cluster_distance	15.444444444444445	scRNA Concordance	Cluster Distance
SQuaD-MDS	concordance_emd	13.666666666666666	scRNA Concordance	EMD
SQuaD-MDS	nmi	10.777777777777779	scRNA Concordance	Gating Concordance
SQuaD-MDS Hybrid	ari	15.88888888888889	scRNA Concordance	Gating Concordance
SQuaD-MDS Hybrid	concordance_cluster_distance	15	scRNA Concordance	Cluster Distance
SQuaD-MDS Hybrid	concordance_emd	13	scRNA Concordance	EMD
SQuaD-MDS Hybrid	nmi	16.555555555555557	scRNA Concordance	Gating Concordance
UMAP	ari	17.333333333333332	scRNA Concordance	Gating Concordance
UMAP	concordance_cluster_distance	13.333333333333334	scRNA Concordance	Cluster Distance
UMAP	concordance_emd	10.11111111111111	scRNA Concordance	EMD
UMAP	nmi	18.11111111111111	scRNA Concordance	Gating Concordance
ZIFA	ari	5.444444444444445	scRNA Concordance	Gating Concordance
ZIFA	concordance_cluster_distance	7.555555555555555	scRNA Concordance	Cluster Distance
ZIFA	concordance_emd	12.444444444444445	scRNA Concordance	EMD
ZIFA	nmi	4.444444444444445	scRNA Concordance	Gating Concordance
