# Supplementary material for: Comparative analysis of dimension reduction methods for cytometry by time-of-flight data
Source: Nat Commun. 2023 Apr 1;14:1836. doi: 10.1038/s41467-023-37478-w (PMC10067013; doi:10.1038/s41467-023-37478-w)
Supplement: Supplementary file 8 — Source Data [file 41467_2023_37478_MOESM8_ESM.zip › Source Data/sup_file1_fig8.csv]

Method	metric	score_ranked	Category	Sub-Category
DiffMap	ari	4.485	Downstream	Cluster Concordance
DiffMap	calinski_harabasz	18.91	Downstream	Cluster Reconstruction
DiffMap	correlation_spearman	5.9325	Global	Global
DiffMap	davies_bouldin	4.945	Downstream	Cluster Reconstruction
DiffMap	emd_minmax	4.175	Global	Global
DiffMap	knn	6.74	Local	Local
DiffMap	nmi	3.575	Downstream	Cluster Concordance
DiffMap	npe_kde	7.83	Local	Local
DiffMap	random_forest	6.3225	Downstream	Cluster Reconstruction
DiffMap	silhouette	6.0475	Downstream	Cluster Reconstruction
FA	ari	7.894117647058824	Downstream	Cluster Concordance
FA	calinski_harabasz	12.16470588235294	Downstream	Cluster Reconstruction
FA	correlation_spearman	10.068235294117647	Global	Global
FA	davies_bouldin	5.661176470588235	Downstream	Cluster Reconstruction
FA	emd_minmax	10.042352941176471	Global	Global
FA	knn	4.277647058823529	Local	Local
FA	nmi	7.602352941176471	Downstream	Cluster Concordance
FA	npe_kde	9.371764705882352	Local	Local
FA	random_forest	4.416470588235294	Downstream	Cluster Reconstruction
FA	silhouette	5.607058823529412	Downstream	Cluster Reconstruction
GrandPrix	ari	14.32235294117647	Downstream	Cluster Concordance
GrandPrix	calinski_harabasz	9.338823529411764	Downstream	Cluster Reconstruction
GrandPrix	correlation_spearman	11.571764705882353	Global	Global
GrandPrix	davies_bouldin	12.364705882352942	Downstream	Cluster Reconstruction
GrandPrix	emd_minmax	13.647058823529411	Global	Global
GrandPrix	knn	10	Local	Local
GrandPrix	nmi	14.108235294117646	Downstream	Cluster Concordance
GrandPrix	npe_kde	10.348235294117647	Local	Local
GrandPrix	random_forest	11.672941176470589	Downstream	Cluster Reconstruction
GrandPrix	silhouette	13.211764705882352	Downstream	Cluster Reconstruction
ICA	ari	8.76235294117647	Downstream	Cluster Concordance
ICA	calinski_harabasz	7.503529411764706	Downstream	Cluster Reconstruction
ICA	correlation_spearman	13.296470588235294	Global	Global
ICA	davies_bouldin	8.701176470588235	Downstream	Cluster Reconstruction
ICA	emd_minmax	13.056470588235294	Global	Global
ICA	knn	7.155294117647059	Local	Local
ICA	nmi	7.602352941176471	Downstream	Cluster Concordance
ICA	npe_kde	10.56	Local	Local
ICA	random_forest	6.905882352941177	Downstream	Cluster Reconstruction
ICA	silhouette	7.569411764705882	Downstream	Cluster Reconstruction
Isomap	ari	9.653301886792454	Downstream	Cluster Concordance
Isomap	calinski_harabasz	11.547169811320755	Downstream	Cluster Reconstruction
Isomap	correlation_spearman	8.398584905660377	Global	Global
Isomap	davies_bouldin	8.705188679245284	Downstream	Cluster Reconstruction
Isomap	emd_minmax	8.367924528301886	Global	Global
Isomap	knn	11.575471698113208	Local	Local
Isomap	nmi	10.214622641509434	Downstream	Cluster Concordance
Isomap	npe_kde	11.023584905660377	Local	Local
Isomap	random_forest	11.299528301886792	Downstream	Cluster Reconstruction
Isomap	silhouette	11.299528301886792	Downstream	Cluster Reconstruction
KPCA Poly	ari	9.042352941176471	Downstream	Cluster Concordance
KPCA Poly	calinski_harabasz	6.92235294117647	Downstream	Cluster Reconstruction
KPCA Poly	correlation_spearman	17.59764705882353	Global	Global
KPCA Poly	davies_bouldin	9.087058823529413	Downstream	Cluster Reconstruction
KPCA Poly	emd_minmax	11.830588235294117	Global	Global
KPCA Poly	knn	6.92235294117647	Local	Local
KPCA Poly	nmi	9.129411764705882	Downstream	Cluster Concordance
KPCA Poly	npe_kde	10.672941176470589	Local	Local
KPCA Poly	random_forest	7.383529411764706	Downstream	Cluster Reconstruction
KPCA Poly	silhouette	7.444705882352941	Downstream	Cluster Reconstruction
KPCA RBF	ari	10.127058823529412	Downstream	Cluster Concordance
KPCA RBF	calinski_harabasz	13.183529411764706	Downstream	Cluster Reconstruction
KPCA RBF	correlation_spearman	10.548235294117648	Global	Global
KPCA RBF	davies_bouldin	9.797647058823529	Downstream	Cluster Reconstruction
KPCA RBF	emd_minmax	10.2	Global	Global
KPCA RBF	knn	8.214117647058824	Local	Local
KPCA RBF	nmi	8.76	Downstream	Cluster Concordance
KPCA RBF	npe_kde	10.92470588235294	Local	Local
KPCA RBF	random_forest	8.235294117647058	Downstream	Cluster Reconstruction
KPCA RBF	silhouette	10.729411764705882	Downstream	Cluster Reconstruction
LLE	ari	4.07345971563981	Downstream	Cluster Concordance
LLE	calinski_harabasz	18.69905213270142	Downstream	Cluster Reconstruction
LLE	correlation_spearman	6.139810426540285	Global	Global
LLE	davies_bouldin	6.732227488151659	Downstream	Cluster Reconstruction
LLE	emd_minmax	2.890995260663507	Global	Global
LLE	knn	3.0734597156398102	Local	Local
LLE	nmi	3.132701421800948	Downstream	Cluster Concordance
LLE	npe_kde	5.888625592417061	Local	Local
LLE	random_forest	3.3127962085308056	Downstream	Cluster Reconstruction
LLE	silhouette	6.170616113744076	Downstream	Cluster Reconstruction
NMF	ari	4.910588235294117	Downstream	Cluster Concordance
NMF	calinski_harabasz	8.734117647058824	Downstream	Cluster Reconstruction
NMF	correlation_spearman	16.43294117647059	Global	Global
NMF	davies_bouldin	5.5458823529411765	Downstream	Cluster Reconstruction
NMF	emd_minmax	12.091764705882353	Global	Global
NMF	knn	3.011764705882353	Local	Local
NMF	nmi	3.969411764705882	Downstream	Cluster Concordance
NMF	npe_kde	8.167058823529413	Local	Local
NMF	random_forest	3.543529411764706	Downstream	Cluster Reconstruction
NMF	silhouette	3.6	Downstream	Cluster Reconstruction
tSNE	ari	11.141176470588235	Downstream	Cluster Concordance
tSNE	calinski_harabasz	3.6141176470588237	Downstream	Cluster Reconstruction
tSNE	correlation_spearman	6.512941176470588	Global	Global
tSNE	davies_bouldin	13.945882352941176	Downstream	Cluster Reconstruction
tSNE	emd_minmax	12.625882352941176	Global	Global
tSNE	knn	18.451764705882354	Local	Local
tSNE	nmi	13.552941176470588	Downstream	Cluster Concordance
tSNE	npe_kde	13.214117647058824	Local	Local
tSNE	random_forest	18.298823529411763	Downstream	Cluster Reconstruction
tSNE	silhouette	11.494117647058824	Downstream	Cluster Reconstruction
PCA	ari	11.108235294117646	Downstream	Cluster Concordance
PCA	calinski_harabasz	9.56	Downstream	Cluster Reconstruction
PCA	correlation_spearman	14.094117647058823	Global	Global
PCA	davies_bouldin	9.183529411764706	Downstream	Cluster Reconstruction
PCA	emd_minmax	13.501176470588236	Global	Global
PCA	knn	6.92235294117647	Local	Local
PCA	nmi	11.16235294117647	Downstream	Cluster Concordance
PCA	npe_kde	10.607058823529412	Local	Local
PCA	random_forest	7.1505882352941175	Downstream	Cluster Reconstruction
PCA	silhouette	8.341176470588236	Downstream	Cluster Reconstruction
PHATE	ari	13.988235294117647	Downstream	Cluster Concordance
PHATE	calinski_harabasz	17.343529411764706	Downstream	Cluster Reconstruction
PHATE	correlation_spearman	4.992941176470588	Global	Global
PHATE	davies_bouldin	14.141176470588235	Downstream	Cluster Reconstruction
PHATE	emd_minmax	4.889411764705883	Global	Global
PHATE	knn	15.623529411764705	Local	Local
PHATE	nmi	12.858823529411765	Downstream	Cluster Concordance
PHATE	npe_kde	11.60235294117647	Local	Local
PHATE	random_forest	14.710588235294118	Downstream	Cluster Reconstruction
PHATE	silhouette	18.64235294117647	Downstream	Cluster Reconstruction
SAUCIE	ari	16.985849056603772	Downstream	Cluster Concordance
SAUCIE	calinski_harabasz	9.650943396226415	Downstream	Cluster Reconstruction
SAUCIE	correlation_spearman	14.20754716981132	Global	Global
SAUCIE	davies_bouldin	16.00235849056604	Downstream	Cluster Reconstruction
SAUCIE	emd_minmax	12.742924528301886	Global	Global
SAUCIE	knn	14.919811320754716	Local	Local
SAUCIE	nmi	17.504716981132077	Downstream	Cluster Concordance
SAUCIE	npe_kde	11.804245283018869	Local	Local
SAUCIE	random_forest	14.773584905660377	Downstream	Cluster Reconstruction
SAUCIE	silhouette	15.077830188679245	Downstream	Cluster Reconstruction
scvis (Full)	ari	17.192941176470587	Downstream	Cluster Concordance
scvis (Full)	calinski_harabasz	10.23764705882353	Downstream	Cluster Reconstruction
scvis (Full)	correlation_spearman	9.705882352941176	Global	Global
scvis (Full)	davies_bouldin	17.72705882352941	Downstream	Cluster Reconstruction
scvis (Full)	emd_minmax	13.51529411764706	Global	Global
scvis (Full)	knn	15.235294117647058	Local	Local
scvis (Full)	nmi	18.261176470588236	Downstream	Cluster Concordance
scvis (Full)	npe_kde	11.567058823529411	Local	Local
scvis (Full)	random_forest	17.36235294117647	Downstream	Cluster Reconstruction
scvis (Full)	silhouette	17.063529411764705	Downstream	Cluster Reconstruction
tSNE (sklearn)	ari	12.588235294117647	Downstream	Cluster Concordance
tSNE (sklearn)	calinski_harabasz	4.943529411764706	Downstream	Cluster Reconstruction
tSNE (sklearn)	correlation_spearman	6.263529411764706	Global	Global
tSNE (sklearn)	davies_bouldin	14.541176470588235	Downstream	Cluster Reconstruction
tSNE (sklearn)	emd_minmax	12.32470588235294	Global	Global
tSNE (sklearn)	knn	18.872941176470587	Local	Local
tSNE (sklearn)	nmi	14.745882352941177	Downstream	Cluster Concordance
tSNE (sklearn)	npe_kde	13.221176470588235	Local	Local
tSNE (sklearn)	random_forest	18.36	Downstream	Cluster Reconstruction
tSNE (sklearn)	silhouette	12.957647058823529	Downstream	Cluster Reconstruction
Spectral	ari	8.032	Downstream	Cluster Concordance
Spectral	calinski_harabasz	17.88	Downstream	Cluster Reconstruction
Spectral	correlation_spearman	7.613333333333333	Global	Global
Spectral	davies_bouldin	8.448	Downstream	Cluster Reconstruction
Spectral	emd_minmax	4.517333333333333	Global	Global
Spectral	knn	11.389333333333333	Local	Local
Spectral	nmi	6.053333333333334	Downstream	Cluster Concordance
Spectral	npe_kde	12.096	Local	Local
Spectral	random_forest	9.581333333333333	Downstream	Cluster Reconstruction
Spectral	silhouette	13.197333333333333	Downstream	Cluster Reconstruction
SQuaD-MDS	ari	11.221176470588235	Downstream	Cluster Concordance
SQuaD-MDS	calinski_harabasz	2.2094117647058824	Downstream	Cluster Reconstruction
SQuaD-MDS	correlation_spearman	18.061176470588236	Global	Global
SQuaD-MDS	davies_bouldin	9.181176470588236	Downstream	Cluster Reconstruction
SQuaD-MDS	emd_minmax	15.272941176470589	Global	Global
SQuaD-MDS	knn	10.150588235294117	Local	Local
SQuaD-MDS	nmi	11.249411764705883	Downstream	Cluster Concordance
SQuaD-MDS	npe_kde	11.750588235294117	Local	Local
SQuaD-MDS	random_forest	11.576470588235294	Downstream	Cluster Reconstruction
SQuaD-MDS	silhouette	9.08235294117647	Downstream	Cluster Reconstruction
SQuaD-MDS Hybrid	ari	10.247058823529411	Downstream	Cluster Concordance
SQuaD-MDS Hybrid	calinski_harabasz	3.656470588235294	Downstream	Cluster Reconstruction
SQuaD-MDS Hybrid	correlation_spearman	14.341176470588236	Global	Global
SQuaD-MDS Hybrid	davies_bouldin	14.665882352941177	Downstream	Cluster Reconstruction
SQuaD-MDS Hybrid	emd_minmax	14.578823529411764	Global	Global
SQuaD-MDS Hybrid	knn	16.352941176470587	Local	Local
SQuaD-MDS Hybrid	nmi	12.592941176470589	Downstream	Cluster Concordance
SQuaD-MDS Hybrid	npe_kde	12.529411764705882	Local	Local
SQuaD-MDS Hybrid	random_forest	17.101176470588236	Downstream	Cluster Reconstruction
SQuaD-MDS Hybrid	silhouette	10.338823529411764	Downstream	Cluster Reconstruction
UMAP	ari	18.352941176470587	Downstream	Cluster Concordance
UMAP	calinski_harabasz	15.32235294117647	Downstream	Cluster Reconstruction
UMAP	correlation_spearman	5.4541176470588235	Global	Global
UMAP	davies_bouldin	16.35764705882353	Downstream	Cluster Reconstruction
UMAP	emd_minmax	10.336470588235294	Global	Global
UMAP	knn	18.621176470588235	Local	Local
UMAP	nmi	18.063529411764705	Downstream	Cluster Concordance
UMAP	npe_kde	10.701176470588235	Local	Local
UMAP	random_forest	17.6	Downstream	Cluster Reconstruction
UMAP	silhouette	18.76235294117647	Downstream	Cluster Reconstruction
ZIFA	ari	7.8494117647058825	Downstream	Cluster Concordance
ZIFA	calinski_harabasz	11.724705882352941	Downstream	Cluster Reconstruction
ZIFA	correlation_spearman	9.856470588235295	Global	Global
ZIFA	davies_bouldin	5.418823529411765	Downstream	Cluster Reconstruction
ZIFA	emd_minmax	9.988235294117647	Global	Global
ZIFA	knn	4.08235294117647	Local	Local
ZIFA	nmi	7.501176470588235	Downstream	Cluster Concordance
ZIFA	npe_kde	9.430588235294117	Local	Local
ZIFA	random_forest	4.465882352941176	Downstream	Cluster Reconstruction
ZIFA	silhouette	5.1247058823529414	Downstream	Cluster Reconstruction
DiffMap	ari	5.22	Downstream	Cell-Type Cluster Concordance
DiffMap	nmi	3.6175	Downstream	Cell-Type Cluster Concordance
FA	ari	8.670588235294117	Downstream	Cell-Type Cluster Concordance
FA	nmi	7.508235294117647	Downstream	Cell-Type Cluster Concordance
GrandPrix	ari	13.91764705882353	Downstream	Cell-Type Cluster Concordance
GrandPrix	nmi	13.792941176470588	Downstream	Cell-Type Cluster Concordance
ICA	ari	9.432941176470589	Downstream	Cell-Type Cluster Concordance
ICA	nmi	7.552941176470588	Downstream	Cell-Type Cluster Concordance
Isomap	ari	9.127358490566039	Downstream	Cell-Type Cluster Concordance
Isomap	nmi	9.337264150943396	Downstream	Cell-Type Cluster Concordance
KPCA Poly	ari	8.564705882352941	Downstream	Cell-Type Cluster Concordance
KPCA Poly	nmi	8.661176470588236	Downstream	Cell-Type Cluster Concordance
KPCA RBF	ari	10.957647058823529	Downstream	Cell-Type Cluster Concordance
KPCA RBF	nmi	8.505882352941176	Downstream	Cell-Type Cluster Concordance
LLE	ari	4.644549763033176	Downstream	Cell-Type Cluster Concordance
LLE	nmi	3.146919431279621	Downstream	Cell-Type Cluster Concordance
NMF	ari	5.4541176470588235	Downstream	Cell-Type Cluster Concordance
NMF	nmi	3.9835294117647058	Downstream	Cell-Type Cluster Concordance
tSNE	ari	10.023529411764706	Downstream	Cell-Type Cluster Concordance
tSNE	nmi	14.065882352941177	Downstream	Cell-Type Cluster Concordance
PCA	ari	10.555294117647058	Downstream	Cell-Type Cluster Concordance
PCA	nmi	10.67764705882353	Downstream	Cell-Type Cluster Concordance
PHATE	ari	15.110588235294118	Downstream	Cell-Type Cluster Concordance
PHATE	nmi	12.491764705882353	Downstream	Cell-Type Cluster Concordance
SAUCIE	ari	16.242924528301888	Downstream	Cell-Type Cluster Concordance
SAUCIE	nmi	17.370283018867923	Downstream	Cell-Type Cluster Concordance
scvis (Full)	ari	16.47529411764706	Downstream	Cell-Type Cluster Concordance
scvis (Full)	nmi	18.42823529411765	Downstream	Cell-Type Cluster Concordance
tSNE (sklearn)	ari	11.444705882352942	Downstream	Cell-Type Cluster Concordance
tSNE (sklearn)	nmi	15.376470588235295	Downstream	Cell-Type Cluster Concordance
Spectral	ari	9.189333333333334	Downstream	Cell-Type Cluster Concordance
Spectral	nmi	6.1786666666666665	Downstream	Cell-Type Cluster Concordance
SQuaD-MDS	ari	10.265882352941176	Downstream	Cell-Type Cluster Concordance
SQuaD-MDS	nmi	12.176470588235293	Downstream	Cell-Type Cluster Concordance
SQuaD-MDS Hybrid	ari	9.183529411764706	Downstream	Cell-Type Cluster Concordance
SQuaD-MDS Hybrid	nmi	13.195294117647059	Downstream	Cell-Type Cluster Concordance
UMAP	ari	18.983529411764707	Downstream	Cell-Type Cluster Concordance
UMAP	nmi	17.91294117647059	Downstream	Cell-Type Cluster Concordance
ZIFA	ari	8.694117647058823	Downstream	Cell-Type Cluster Concordance
ZIFA	nmi	7.489411764705882	Downstream	Cell-Type Cluster Concordance
