# Supplementary material for: Comparative analysis of dimension reduction methods for cytometry by time-of-flight data
Source: Nat Commun. 2023 Apr 1;14:1836. doi: 10.1038/s41467-023-37478-w (PMC10067013; doi:10.1038/s41467-023-37478-w)
Supplement: Supplementary file 8 — Source Data [file 41467_2023_37478_MOESM8_ESM.zip › Source Data/sup_file1_fig9_LLE.csv]

X1	X2	labels
4.3667466599533436e-4	3.3838704937838954e-5	Basophils
2.082134628897701e-6	-2.6186630704731906e-5	Basophils
5.325672836768083e-4	5.327363740208364e-5	Basophils
6.122706822196039e-5	2.2804945213021922e-4	Basophils
4.931013784791324e-5	2.245450013508684e-4	Basophils
4.8517557488810686e-5	2.2428304373485713e-4	Basophils
4.857815444424284e-5	2.2439856095976524e-4	Basophils
4.3168858073787355e-5	3.7194993727240406e-4	Basophils
4.8312706126233055e-5	2.7083217112299797e-4	Basophils
4.800341795978667e-4	9.67145175075082e-5	Basophils
-4.5009851413295535e-4	-1.2322171502321937e-5	Basophils
5.07246778598076e-5	2.4331191263760537e-4	Basophils
7.016562654431494e-5	2.3116234884666654e-4	Basophils
7.858986467231455e-5	2.4336375775905323e-4	Basophils
5.4652643679962925e-5	2.953813728076026e-4	Basophils
5.689485095234643e-5	2.366055567748002e-4	Basophils
3.34939578270322e-4	9.021019510048086e-5	Basophils
5.7154748917457755e-5	2.2964359206109055e-4	Basophils
7.157929316956244e-5	2.968231181046156e-4	Basophils
5.201312297034195e-4	5.1006490468031355e-5	Basophils
4.8614194492359174e-5	2.2447540194458276e-4	Basophils
5.439072479996363e-5	2.3147885557733743e-4	Basophils
5.245478973235111e-5	2.2696209451088042e-4	Basophils
7.975551192330413e-5	2.458356190081787e-4	Basophils
4.969560900923644e-5	2.2328953786809237e-4	Basophils
4.847723064055383e-5	2.84282770898366e-4	Basophils
2.591778640129324e-5	2.074967974437826e-4	Basophils
5.3479961958759964e-5	2.2747500770884307e-4	Basophils
4.839403238569227e-5	2.533928107845194e-4	Basophils
6.490073006872189e-5	2.1537166403609755e-4	Basophils
2.911469503782675e-4	6.880371274638544e-5	Basophils
8.176676265582193e-5	2.4332764775787392e-4	Basophils
4.855212133563389e-5	2.2436607153036758e-4	Basophils
7.162228592477901e-5	2.2315775312124986e-4	Basophils
2.3163846498587656e-4	-2.3505187734796963e-5	Basophils
6.739501568521413e-5	2.2146315399954476e-4	Basophils
6.708145540577914e-5	1.2623075609622688e-4	Basophils
6.68832254385074e-5	2.454512446730669e-4	Basophils
3.4287247949243743e-4	7.384797242432326e-5	Basophils
5.848695248847078e-5	2.438384557955538e-4	Basophils
5.911023567814382e-5	2.4574276641309994e-4	Basophils
5.163049170432039e-5	2.2981510706016078e-4	Basophils
1.0015609402871126e-4	1.9902892716447653e-4	Basophils
6.067197198436897e-5	2.2972089735806862e-4	Basophils
5.411265457383896e-5	2.1165225861964742e-4	Basophils
6.31738192628288e-5	2.211641222063353e-4	Basophils
6.553174726223559e-5	2.784679673443808e-4	Basophils
6.146919658429605e-5	2.32632424021345e-4	Basophils
9.91940474108213e-5	2.0932388379650256e-4	Basophils
4.961342942649898e-5	2.249210499105536e-4	Basophils
5.89267695617131e-5	2.4539197338151745e-4	Basophils
5.6191685398711403e-5	2.355809225456826e-4	Basophils
4.971717972398022e-5	2.0911816804764698e-4	Basophils
4.255741749645956e-5	2.1832980670908684e-4	Basophils
6.079063174590907e-5	2.3574907537403798e-4	Basophils
4.444605846948167e-5	1.6953247660618902e-4	Basophils
1.000561069294741e-4	1.9883774866431714e-4	Basophils
5.316241231551426e-5	2.1960266686645827e-4	Basophils
5.581734935319601e-5	2.4007923338304282e-4	Basophils
6.985666624961095e-5	2.2126209444334134e-4	Basophils
4.856641990660477e-5	2.24552248073249e-4	Basophils
4.8577110116007186e-5	2.24409563954608e-4	Basophils
5.214867660930401e-5	2.4454108176817565e-4	Basophils
5.2321289019968876e-5	2.3107170519772875e-4	Basophils
5.0642578339264426e-5	3.7443536460130857e-4	Basophils
4.902230953268559e-5	2.9451044946190123e-4	Basophils
5.298382980291065e-5	2.2922626747464708e-4	Basophils
7.683283717590663e-5	0.00021442846002479749	Basophils
5.227725876402046e-5	2.268402131822762e-4	Basophils
4.478802904617948e-4	8.905464593870283e-5	Basophils
4.848677576536149e-5	2.2422333853474699e-4	Basophils
6.63225119959696e-5	3.2535677469241705e-4	Basophils
7.577203323274332e-5	2.1742307322807322e-4	Basophils
-7.071858277762907e-5	-8.224701875961569e-4	Basophils
5.403735506031038e-5	2.341044496002919e-4	Basophils
4.846307808696256e-5	2.241783267258794e-4	Basophils
-2.77259571035467e-5	-1.6689741445679289e-4	Basophils
5.1326503679065317e-005	2.6308286624631674e-4	Basophils
2.9734820514353324e-5	5.6706351874113935e-5	Basophils
5.059613098159546e-5	2.2588699954507178e-4	Basophils
3.806871820517109e-5	1.3127070698726166e-4	Basophils
4.85221487951571e-5	2.2430058645024473e-4	Basophils
4.873653531911742e-5	2.2472629414381108e-4	Basophils
2.2415133231344932e-4	1.6409338161751708e-4	Basophils
4.8652217872966794e-5	2.2456405055565405e-4	Basophils
9.377082100985474e-5	2.1471002230245902e-4	Basophils
6.801359278550867e-4	1.2102740448061769e-4	Basophils
8.151910170435914e-5	2.3552969148718912e-4	Basophils
2.255429589103263e-5	1.6119126804684515e-4	Basophils
7.375529830581842e-5	0.00029150016708272514	Basophils
9.994019118391976e-5	1.98616114080912e-4	Basophils
4.8573508625006794e-5	2.2438967026558256e-4	Basophils
5.8990659444940314e-5	2.455141301478185e-4	Basophils
5.230980376769942e-5	2.990374064227126e-4	Basophils
5.6136098191950636e-5	2.2272190348955902e-4	Basophils
4.986029976214238e-5	2.255176910559754e-4	Basophils
5.3986781895075366e-5	2.340077521070947e-4	Basophils
5.699979950846472e-5	2.2583680603844363e-4	Basophils
4.88145031553141e-5	2.2508027168769966e-4	Basophils
5.097190683126585e-4	4.709024909746596e-5	Basophils
3.159936707385495e-4	-4.4236869959618065e-5	Basophils
6.093197162082505e-5	2.3522482996163568e-4	Basophils
6.63975216733533e-5	2.2211085756472507e-4	Basophils
4.5015665980827975e-5	3.695569406477329e-4	Basophils
5.4804784261813504e-5	2.2826653360369622e-4	Basophils
5.378361504156059e-5	2.5399916885614064e-4	Basophils
2.2997834176192688e-4	1.661538743900477e-4	Basophils
5.024887298626175e-5	2.2558675709370533e-4	Basophils
4.873978685084866e-5	2.2537211409187028e-4	Basophils
6.242367587145324e-5	2.1821313395227262e-4	Basophils
4.8486301824599056e-5	2.2424266348475128e-4	Basophils
-1.2393905833921423e-4	5.677453767315043e-5	Basophils
5.25607722134435e-5	2.2696930946615568e-4	Basophils
6.761964441440413e-5	2.21892651248052e-4	Basophils
5.828512747752918e-5	2.2965893873562083e-4	Basophils
4.852952474315349e-5	2.2430786926797014e-4	Basophils
2.533962308864278e-5	1.322521064819579e-4	Basophils
4.1072511303555216e-5	1.5668110505636848e-4	Basophils
5.789047956180873e-5	2.831887783996062e-4	Basophils
6.148680601254905e-5	1.765092481765808e-4	Basophils
5.5755096599259296e-5	2.171657078425663e-4	Basophils
6.590289297821746e-5	3.055819335180963e-4	Basophils
5.637626334786275e-5	2.7775345852971127e-4	Basophils
3.615086086915102e-4	1.3622309836150095e-4	Basophils
4.8690941759394586e-5	2.2489937166658022e-4	Basophils
5.1764246761731004e-5	2.26272697269133e-4	Basophils
4.3771012659574133e-4	1.9109757801642363e-5	Basophils
1.1913847009739902e-4	2.0427300867776338e-4	Basophils
5.680447574325679e-5	2.2729200990631387e-4	Basophils
7.189477883393059e-5	2.327294844348326e-4	Basophils
6.352955732071106e-5	2.2340543943067087e-4	Basophils
5.890346803131835e-5	2.4546558438845353e-4	Basophils
7.899133080871902e-5	1.9639313918059273e-4	Basophils
5.221960184156053e-5	2.266951111902692e-4	Basophils
5.266862721408505e-5	2.2709273803764665e-4	Basophils
9.257082033173718e-5	1.9357285557037782e-4	Basophils
4.866148516435524e-5	2.245579051595777e-4	Basophils
-2.76467553951812e-5	-1.6674597826707e-4	Basophils
7.001006626500356e-5	2.16445345187384e-4	Basophils
5.779095662901102e-5	2.4540418660833166e-4	Basophils
6.646627562708444e-5	3.2563165563509786e-4	Basophils
5.374442479631326e-5	2.3354435765522108e-4	Basophils
4.916904870275494e-5	1.7451683043514046e-4	Basophils
4.8617411610506176e-5	2.2454251268122163e-4	Basophils
4.9105743547779775e-5	2.2465771399894996e-4	Basophils
5.134867943923394e-4	4.380330887209901e-5	Basophils
4.865036093550002e-5	2.2454534800293068e-4	Basophils
4.857415208245588e-5	2.2442072882425574e-4	Basophils
6.059657315272462e-5	2.2660768465923928e-4	Basophils
8.616548285624454e-5	2.3545617993101151e-4	Basophils
4.855352547353328e-5	2.2435145724035004e-4	Basophils
8.599892566783886e-5	2.3071973896576184e-4	Basophils
4.204874794927963e-5	0.00035154461264059013	Basophils
5.204614241479907e-5	2.2645996006940774e-4	Basophils
4.9838257853807445e-5	2.2533451642234452e-4	Basophils
7.531441511649916e-5	2.109480025723308e-4	Basophils
5.5247633751241794e-5	2.551515003406325e-4	Basophils
6.751173865370771e-5	2.2168633200772005e-4	Basophils
5.22917454159352e-5	2.2671971925339443e-4	Basophils
3.7380314657167935e-4	-6.0176034847460225e-5	Basophils
4.8745627118615983e-5	2.2474903994434812e-4	Basophils
8.018979256561339e-5	2.1652449876785937e-4	Basophils
5.9690826244125364e-5	2.2360235689525125e-4	Basophils
6.135707302674481e-5	2.37769336764818e-4	Basophils
5.2153073768500775e-5	2.3168050029674186e-4	Basophils
5.040994860877445e-5	2.4096084306143194e-4	Basophils
3.5217959424650036e-5	5.883055231090258e-5	Basophils
4.731338809184954e-5	2.475377432951871e-4	Basophils
-1.3735079139485787e-6	2.2016744814913315e-5	Basophils
4.8728737615806296e-5	1.4529505329975958e-4	Basophils
4.869303812243858e-5	2.2464848808073244e-4	Basophils
7.154109098747168e-5	1.6829229814466361e-4	Basophils
4.850527535192969e-5	2.2427561097365458e-4	Basophils
7.948927936052165e-5	2.650423276864538e-4	Basophils
4.9590539312299766e-5	2.3011532458637842e-4	Basophils
4.845350886048747e-5	2.3859494582008665e-4	Basophils
5.0446675649851955e-5	2.2553273865390393e-4	Basophils
7.132934679587969e-5	2.1636875278567086e-4	Basophils
4.4770205596228945e-4	2.804722323076015e-5	Basophils
4.8628255183484474e-5	2.2450228643660538e-4	Basophils
5.374924669561913e-5	2.3433175182430797e-4	Basophils
5.159797633647893e-5	2.4277562006120172e-4	Basophils
4.688011437381562e-5	1.7391095765494996e-4	Basophils
8.181870537318497e-5	2.1270188261056372e-4	Basophils
-4.532417629601481e-4	1.7503141882419763e-4	Basophils
4.935435706828127e-4	6.757392952092992e-5	Basophils
4.8557358295085254e-5	2.2435878287840611e-4	Basophils
5.2107130906885146e-5	2.8885327658878675e-4	Basophils
5.9587994922758326e-5	2.2908391212812738e-4	Basophils
5.1670956399549954e-5	2.520603581461232e-4	Basophils
5.853296632223777e-5	2.2932571997817704e-4	Basophils
4.315225036175229e-5	3.112899057665174e-4	Basophils
5.692090629878383e-5	2.4895933909472624e-4	Basophils
5.903618828770025e-5	2.336674691948315e-4	Basophils
3.409750651805446e-4	5.937653274580371e-5	Basophils
4.8559852024837206e-5	2.2441539598560653e-4	Basophils
5.877077999003647e-5	2.2391826643746566e-4	Basophils
5.210306863243044e-4	4.9289824640502546e-5	Basophils
5.003345182635901e-5	2.044541436461253e-4	Basophils
3.7716914636071793e-4	4.2826533550078955e-5	Basophils
5.450818139434571e-5	2.7584885789357815e-4	Basophils
7.298847316210294e-6	-1.9529654179867132e-4	Basophils
6.279270345268215e-5	2.2267696097778578e-4	Basophils
8.276630208655105e-5	2.1910819540826615e-4	Basophils
4.857008525688663e-5	2.2438273437565577e-4	Basophils
5.23436505463323e-5	2.2678421354415922e-4	Basophils
5.9059726256595313e-5	2.3349216283271394e-4	Basophils
5.234922701222258e-5	2.2675864410446112e-4	Basophils
4.846909074846332e-5	2.2420908237646934e-4	Basophils
5.5399728325561146e-5	2.2476236482640613e-4	Basophils
5.1540185206343e-4	4.8876542156456445e-5	Basophils
6.640259777300313e-5	2.8367786818751784e-4	Basophils
2.1869160968377772e-4	1.4982289437557577e-4	Basophils
7.193807204418084e-5	2.3709790695133063e-4	Basophils
-7.070647473912992e-5	-8.224470366364169e-4	Basophils
3.73544320337035e-4	6.749235156655211e-5	Basophils
9.586840991921802e-5	2.070875929568924e-4	Basophils
4.940094256889759e-5	2.2977962892892914e-4	Basophils
5.717078055443232e-5	2.4874950211298854e-4	Basophils
5.255346617718075e-5	2.5129208564662273e-4	Basophils
4.870573606191476e-5	2.2464251425309486e-4	Basophils
5.120643270926632e-5	2.0513392893827312e-4	Basophils
5.0780584154408295e-5	2.283457251423728e-4	Basophils
5.978346543514217e-5	2.3122255423621034e-4	Basophils
6.351526052536715e-5	2.3333683110846214e-4	Basophils
-4.4995072859180485e-4	-1.2039601894235161e-5	Basophils
4.862684457667345e-5	2.2457926923870827e-4	Basophils
3.0714928979004614e-5	5.8650184343398926e-5	Basophils
-2.9045542728003385e-5	-4.7864132367695717e-4	Basophils
4.875692789713741e-5	2.2487383435927468e-4	Basophils
4.9678998837317253e-5	1.8492832738511075e-4	Basophils
8.460363992818007e-5	2.2984992480482006e-4	Basophils
5.867803142366336e-5	2.3989527278605577e-4	Basophils
6.527996922072918e-5	2.2524174896824473e-4	Basophils
4.8312352784682226e-4	3.936058860598786e-5	Basophils
6.440113341540136e-5	2.5199702548418557e-4	Basophils
5.8621793074569165e-5	2.3043603537008204e-4	Basophils
6.353475093605941e-5	2.303110507077199e-4	Basophils
-2.2951426991075046e-4	9.891452698775944e-5	Basophils
5.5874167262797146e-5	2.2245842976723824e-4	Basophils
4.7668491320476664e-4	8.78118188389751e-5	Basophils
6.497627483591649e-5	2.3132082911673233e-4	Basophils
2.0542288767720876e-4	1.764395887816917e-4	Basophils
4.868891866547968e-5	2.246537633309694e-4	Basophils
6.499365917087044e-5	3.121406341277794e-4	Basophils
6.318924841646975e-5	2.48829536501895e-4	Basophils
4.927910931159647e-5	2.2491248195740304e-4	Basophils
5.152290397843322e-5	2.2134092279785242e-4	Basophils
5.411393313029246e-4	6.781110790531553e-5	Basophils
-4.5002883099841043e-4	-1.2188932930922066e-5	Basophils
4.06716550928894e-5	1.5371657054128187e-4	Basophils
6.058519978622066e-4	9.100066867327578e-5	Basophils
4.9541660669812544e-5	2.2492884423772812e-4	Basophils
5.002731155948048e-5	2.227149033006204e-4	Basophils
-4.1992266040616756e-4	2.663259995644864e-7	Basophils
2.375455010483766e-5	1.9795358294412858e-4	Basophils
6.018495547824172e-5	2.234070438300248e-4	Basophils
2.5300381142334254e-4	2.9471820734254982e-5	Basophils
6.173694851061095e-5	2.2621878911709478e-4	Basophils
4.950598487615954e-5	2.2451745699199866e-4	Basophils
-4.216506674480878e-6	-2.7264433773511635e-4	Basophils
-8.142938994146339e-5	6.805919369341366e-5	Basophils
1.6460257692707986e-4	6.49025640765201e-5	Basophils
2.4094555734427997e-4	1.4120036352657762e-4	Basophils
4.2060490153088476e-4	1.051041496474955e-4	Basophils
1.4729610600406436e-5	1.9974885195885942e-4	Basophils
3.1137115991304695e-4	4.0169664916126046e-5	Basophils
5.033318270064082e-5	2.404827653636592e-4	Basophils
5.1933005969690805e-5	2.6403126027961304e-4	Basophils
4.943528247760425e-5	2.2485929551314466e-4	Basophils
1.8823724017926545e-4	3.4408474611746984e-5	Basophils
4.9422550704398725e-5	2.2480573226626427e-4	Basophils
6.698065565832428e-5	2.1968383210425123e-4	Basophils
5.089030683117157e-4	4.4029958126934266e-5	Basophils
-1.0661485994691193e-4	1.114172701144829e-4	Basophils
5.251611238001563e-5	2.498763293828427e-4	Basophils
-1.7480465592748027e-4	7.525021358390212e-5	Basophils
6.511084679130834e-5	2.210492207305072e-4	Basophils
5.517937052806768e-5	2.3443171884035075e-4	Basophils
3.0306119245736166e-4	5.535218286688602e-5	Basophils
6.249145403966862e-5	1.700791540161862e-4	Basophils
4.873778474875032e-5	2.247037719914517e-4	Basophils
7.465402025647398e-5	2.7769153819202317e-4	Basophils
3.947467205731235e-5	1.4053243138566752e-4	Basophils
3.6875091197469817e-4	-9.653210632094596e-5	Basophils
5.742603724415404e-5	2.5419993924924645e-4	Basophils
-0.0015473296824183233	5.520215711412033e-4	Basophils
-2.9359204376410244e-4	1.406059319240471e-4	Basophils
-4.453076749388293e-5	1.7387783621835727e-4	Basophils
-4.498231085849539e-4	-1.1795594416287174e-5	Basophils
5.148108747066303e-5	2.2446820115765338e-4	Basophils
5.61392813131362e-5	2.7282285605012075e-4	Basophils
6.173991278719269e-5	2.240658667419887e-4	Basophils
3.8842124808594664e-5	3.757661775798144e-4	Basophils
5.2373962438391856e-5	2.2679514836080328e-4	Basophils
5.7466376909761026e-5	1.6657491006589236e-4	Basophils
4.8776799783687834e-4	1.2088608330061165e-5	Basophils
3.246350121629663e-4	7.887811536763294e-5	Basophils
9.953520269537252e-5	2.0204105539877972e-4	Basophils
6.325896128708616e-5	2.022940031734004e-4	Basophils
1.0633578456899476e-4	2.111815143161423e-4	Basophils
4.943692046377765e-5	2.2288175974963546e-4	Basophils
1.8986305619632152e-4	1.6984658439993353e-4	Basophils
1.8706557865292044e-5	-8.25820014224817e-5	Basophils
-1.6018580807756208e-4	7.750816965877468e-5	Basophils
1.3276037780431756e-4	1.3854252575873883e-4	Basophils
4.721251491111812e-5	3.321685840537607e-4	Basophils
-1.4918756561103195e-4	1.1355620926043326e-4	Basophils
3.488939734984744e-5	2.039722597474155e-4	Basophils
-1.219478245812092e-4	1.6811107113252996e-4	Basophils
4.908834779255591e-5	2.2400340057285913e-4	Basophils
6.646086477157072e-5	3.256213101382518e-4	Basophils
6.635130619442758e-5	2.2224362713144753e-4	Basophils
7.709010275866705e-5	2.325405904696904e-4	Basophils
4.8449451014054706e-5	2.2418274178914445e-4	Basophils
4.968947684208373e-5	2.3425448087632073e-4	Basophils
2.9107993475565165e-4	1.517834745724581e-4	Basophils
5.750870067564799e-5	2.24384233697241e-4	Basophils
5.031149200341291e-5	2.2570783378272007e-4	Basophils
7.271315078343548e-5	2.1954771192931105e-4	Basophils
5.897876466751466e-5	2.454756009278829e-4	Basophils
6.009100431929294e-5	2.7534684173886783e-4	Basophils
4.958812695659522e-5	1.8864391489648857e-4	Basophils
-4.499988176019952e-4	-1.2131543916440768e-5	Basophils
4.986002366110993e-4	1.0351837383740131e-4	Basophils
-4.4990808312021563e-4	-1.195806269831843e-5	Basophils
5.496708428925064e-5	2.3792490490338726e-4	Basophils
4.980237530138526e-5	2.2499184033211277e-4	Basophils
6.140547659414029e-5	2.2570319232134952e-4	Basophils
-1.0410310747136228e-5	-7.973345350764691e-5	Basophils
4.870966657224423e-5	2.2473292474454074e-4	Basophils
5.688218295379069e-5	2.2298152261773237e-4	Basophils
1.89691922002513e-4	1.6951937039885184e-4	Basophils
5.338012317938428e-4	5.480598300777022e-5	Basophils
4.8516208802644006e-5	2.2428348961211873e-4	Basophils
4.858644470711748e-5	2.24415395526081e-4	Basophils
2.4093377876974244e-4	8.90658865901265e-5	Basophils
5.9645404324940684e-5	2.846270297912658e-4	Basophils
8.399595041361747e-5	2.3051140457270582e-4	Basophils
4.582436408200925e-5	6.944326325447889e-5	Basophils
9.109043491233214e-5	2.1008865943499753e-4	Basophils
4.862120690264771e-5	2.2448096501771991e-4	Basophils
5.8542128363101543e-5	2.289210285121293e-4	Basophils
3.064535961908823e-4	1.0501092754406736e-4	Basophils
5.789500274552398e-5	2.333159329045121e-4	Basophils
5.121173797488359e-5	2.0960211547594766e-4	Basophils
4.895071471018671e-5	2.588838307260653e-4	Basophils
6.49717216087484e-5	2.2646419275772084e-4	Basophils
-0.0010850078808370238	4.395507400397872e-4	Basophils
2.274416340610058e-4	8.510647378762486e-5	Basophils
6.85667572138642e-5	2.201306853201197e-4	Basophils
5.755251471723158e-5	2.226606142887119e-4	Basophils
1.1034413935008355e-4	2.0454500787904487e-4	Basophils
4.41482381469621e-5	1.599907092302738e-4	Basophils
5.222428792065148e-4	5.206388153266597e-5	Basophils
-9.020186472957209e-5	1.525704285768419e-4	Basophils
5.3042213369006394e-5	2.2882057643244994e-4	Basophils
4.15677182715082e-5	2.1766480370415779e-4	Basophils
8.01926836386668e-5	2.467712650876818e-4	Basophils
4.9691469668133184e-5	1.4797983797788306e-4	Basophils
-4.4990784887479304e-4	-1.1957620485680412e-5	Basophils
3.075613257006364e-5	3.085032076753188e-5	Basophils
4.8546423921845915e-5	2.243435298542388e-4	Basophils
3.978654964888475e-6	-1.5409942940447374e-5	Basophils
5.15621470993451e-5	2.2427945732472285e-4	Basophils
8.474430531286836e-5	2.404825446139323e-4	Basophils
5.89516328966215e-5	2.4543951259459065e-4	Basophils
6.17417494569763e-5	2.4730665725930073e-4	Basophils
6.201963917723727e-5	3.009694562860053e-4	Basophils
7.266624387421904e-5	2.3992943457089741e-4	Basophils
5.765448365513431e-5	3.0309465012266545e-4	Basophils
5.0263829270582416e-5	2.3432029040487988e-4	Basophils
4.846883850851499e-5	2.2418954756925433e-4	Basophils
-7.070109110086784e-5	-8.224367429585681e-4	Basophils
5.731874203591975e-5	2.4767234477057276e-4	Basophils
-0.001547196088220363	5.522770072961712e-4	Basophils
5.944660171681566e-4	1.1190709902577651e-4	Basophils
-1.822482863075823e-4	1.1095938477993825e-4	Basophils
5.4864363834373655e-5	1.687332641842556e-4	Basophils
-6.2642515394228574e-6	1.904573200297288e-4	Basophils
-3.4517473257557465e-4	3.1495177856841053e-5	Basophils
6.49088765956489e-5	2.2634403109988624e-4	Basophils
5.4636020606344935e-5	1.960094767194807e-4	Basophils
8.519637845299193e-5	2.288762496961159e-4	Basophils
4.292849803373985e-5	1.6967035495303983e-4	Basophils
3.9066116918603185e-5	1.3751219968970524e-4	Basophils
4.86428014789094e-5	2.3980900672366485e-4	Basophils
4.72213526257785e-5	2.346498917684158e-4	Basophils
8.267636729869136e-5	2.3265457825549907e-4	Basophils
4.947742804259491e-5	2.2506706458049876e-4	Basophils
5.125890516816192e-5	2.0095248137844327e-4	Basophils
5.2738136838519054e-5	2.2368526481026218e-4	Basophils
5.32040256914946e-4	5.824928625658603e-5	Basophils
4.839534132849206e-5	2.112558385059108e-4	Basophils
-0.0015474464758445195	5.517982584020418e-4	Basophils
5.800504291936265e-5	2.2827925371453778e-4	Basophils
4.86127817302537e-5	2.245286087805856e-4	Basophils
6.768591254615022e-5	2.2201935802048945e-4	Basophils
5.212753984900134e-5	2.6336538351672136e-4	Basophils
5.0687837190435017e-5	2.2551096692675156e-4	Basophils
5.478214262729312e-5	2.6304997419978e-4	Basophils
5.773402115573746e-5	2.300033025462906e-4	Basophils
5.385373583471675e-5	2.5413324190303225e-4	Basophils
5.2099751168713755e-5	2.2672480086049764e-4	Basophils
4.872738714178088e-5	2.2471416446411354e-4	Basophils
-2.765870464615588e-4	1.1948654346555302e-4	Basophils
6.595146214587269e-4	1.1689313729305633e-4	Basophils
1.0505191001251911e-4	1.9958338349941666e-4	Basophils
3.7190464409832212e-6	2.1660201441804807e-4	Basophils
2.9988475703070043e-4	9.335238019462385e-5	Basophils
5.234455829879712e-5	2.042325352624069e-4	Basophils
5.5195014297991437e-5	2.597643638290058e-4	Basophils
-2.7876986672760627e-5	-1.6718618778429492e-4	Basophils
1.3000759346361505e-4	8.210634323478069e-5	Basophils
5.959326922530648e-4	8.440253032068187e-5	Basophils
9.02428581543e-5	2.3514828888335996e-4	Basophils
6.013471722910728e-5	2.3945169039115395e-4	Basophils
-0.0015473670906461442	5.519500453951328e-4	Basophils
5.1409142617268894e-5	2.165361692115661e-4	Basophils
2.3321791063877302e-4	1.6484583677173512e-4	Basophils
5.9308796559473894e-5	2.298911056445498e-4	Basophils
5.797876795051528e-5	2.766886978171118e-4	Basophils
8.842888292967775e-5	2.3374756154471104e-4	Basophils
5.329660109599028e-5	2.909014770932448e-4	Basophils
2.1571279345780668e-4	3.1747141980008153e-5	Basophils
8.89068768987331e-5	2.208037010297919e-4	Basophils
5.4809736341086605e-5	2.3704786428148503e-4	Basophils
3.7272211539973125e-4	-6.793735916324347e-5	Basophils
1.7414560480893017e-5	3.154960132529671e-5	Basophils
5.66316282394919e-4	7.605783019508922e-5	Basophils
5.623810544315518e-5	2.2877824611180147e-4	Basophils
5.92575190621205e-5	2.6754229204434884e-4	Basophils
5.644068813349422e-5	2.2383243204667397e-4	Basophils
5.806231144884388e-5	2.256547653235635e-4	Basophils
7.856796327687615e-5	2.1239219514060823e-4	Basophils
-1.625340554860999e-5	1.7726678647278756e-4	Basophils
4.7745371431525156e-4	7.113559389337337e-5	Basophils
4.953745128152824e-5	2.2544332603838087e-4	Basophils
5.925773056800568e-5	7.925016395810979e-5	Basophils
5.570703509525617e-5	2.258257269468972e-4	Basophils
5.0143272167288006e-5	2.2549398209229492e-4	Basophils
4.721275636773505e-5	1.497371264442231e-4	Basophils
5.166948796865275e-5	2.265109408511402e-4	Basophils
7.12288984014485e-5	2.180532137407141e-4	Basophils
4.8699708499020705e-5	2.246309897098178e-4	Basophils
2.5155559332304796e-4	1.1925217187949312e-4	Basophils
5.159821976069615e-5	1.9635757919954223e-4	Basophils
4.972938633649007e-5	2.2570167253559527e-4	Basophils
1.9231359768994184e-4	5.304980505545345e-5	Basophils
-8.285150689774236e-6	9.936174750512178e-5	Basophils
4.848787685926412e-5	2.549949173914593e-4	Basophils
5.853833062855428e-5	2.3654519330616752e-4	Basophils
3.694721697952851e-4	7.663269489464414e-5	Basophils
5.105370998047706e-4	-8.585919694232655e-5	Basophils
4.8453927338490514e-5	2.2416102410377124e-4	Basophils
4.8446122654307084e-5	2.241559918187363e-4	Basophils
5.806686452844248e-5	2.2566347095596904e-4	Basophils
8.894584356107487e-5	2.1093013780731457e-4	Basophils
5.115294184814869e-4	6.353455014840828e-5	Basophils
5.192236499989996e-5	2.2638202422451247e-4	Basophils
6.083720501388992e-5	2.2739934813333865e-4	Basophils
5.230536497303729e-5	2.2665517315662064e-4	Basophils
5.0822181959704305e-5	2.241924906749213e-4	Basophils
4.874606687430758e-5	2.2472396209324909e-4	Basophils
5.9773854169612596e-5	2.2641285759578185e-4	Basophils
6.673409029694654e-5	2.20921183721905e-4	Basophils
-6.64782481089237e-4	2.900629540464229e-4	Basophils
5.877500920880579e-5	2.3085552892646624e-4	Basophils
4.7929503018961365e-5	3.4686379292252635e-4	Basophils
4.7215420597829797e-4	1.0092759738555998e-5	Basophils
4.9565070687662826e-5	2.241580338047744e-4	Basophils
5.22063490070397e-5	2.266780046391e-4	Basophils
6.0743527320450175e-5	2.9318406719437793e-4	Basophils
5.5556717075116416e-5	2.2525839099246127e-4	Basophils
-0.0013246983689827723	4.982588059379469e-4	Basophils
5.504145470741877e-5	2.3183817426517122e-4	Basophils
5.333798459932953e-4	1.248328473570026e-4	Basophils
4.0111252608741345e-4	-2.795105092081221e-5	Basophils
8.150610214945482e-5	2.3550483591454333e-4	Basophils
1.5241140113952039e-5	-8.515901086724198e-5	Basophils
1.9005044228168188e-4	1.8149626149276845e-4	Basophils
5.18101033991222e-5	3.175327399062868e-4	Basophils
4.872066755304583e-5	2.2468584777577227e-4	Basophils
7.772206970890422e-5	2.1887785890036134e-4	Basophils
5.516373175384711e-5	2.2359325983755407e-4	Basophils
-6.0917864518391065e-5	1.4455400585359932e-4	Basophils
4.86676848949601e-5	2.2466044683855938e-4	Basophils
4.8738273870017085e-5	2.2474813212652832e-4	Basophils
6.95923662237983e-5	2.6687328288356276e-4	Basophils
4.885397954186559e-5	2.4271738609237092e-4	Basophils
7.242361374516306e-5	2.2069812878070896e-4	Basophils
7.155181686762818e-5	2.1798174409372504e-4	Basophils
5.530673341440718e-5	2.235430941046654e-4	Basophils
4.8503516586812545e-5	2.5630139461029584e-4	Basophils
5.2378127483869936e-5	2.2678249534269617e-4	Basophils
5.035494708384095e-5	2.243588549956798e-4	Basophils
-4.49934970610432e-4	-1.2009471961860174e-5	Basophils
5.146020422162193e-5	2.547336722374009e-4	Basophils
5.068687779342298e-5	2.2514411274772867e-4	Basophils
5.395620516759059e-5	2.2786812399944076e-4	Basophils
-2.1629313327368702e-5	4.078772387856153e-5	Basophils
5.4472663334727156e-5	2.3534737196427308e-4	Basophils
2.4162695758244234e-5	7.185689275316242e-5	Basophils
6.155828036413858e-5	2.2762312795166222e-4	Basophils
5.39605473575543e-5	2.2517472549301692e-4	Basophils
-4.498649271472796e-4	-1.187554176213965e-5	Basophils
1.6640065123672254e-4	6.318956495568474e-5	Basophils
5.622479590379167e-5	2.4219879571913826e-4	Basophils
-8.208337411594273e-4	3.125388340659001e-4	Basophils
1.3318071985850605e-4	4.72247141904902e-5	Basophils
6.235854470910747e-5	2.3907001560829151e-4	Basophils
8.863202174437232e-5	2.109858793470814e-4	Basophils
2.3830052833885868e-4	1.6634686055117307e-4	Basophils
4.868211294009244e-5	2.2460077627521483e-4	Basophils
6.0182631448122395e-5	2.2783104787599061e-4	Basophils
5.349459630410758e-4	5.85534162963078e-5	Basophils
5.772834550859104e-5	3.0554629485480693e-4	Basophils
5.90391507427096e-5	2.4560684975293663e-4	Basophils
6.957751298049805e-5	2.2906486756424648e-4	Basophils
-2.7035947626244795e-4	1.1281511271250544e-4	Basophils
5.688660518821387e-5	2.713005538290707e-4	Basophils
5.1267884561414116e-005	2.2642199066508133e-4	Basophils
5.632825139475696e-4	6.98916600194195e-5	Basophils
5.0384770615874624e-5	2.612147050018332e-4	Basophils
-1.9630368291372954e-5	4.723178176206757e-5	Basophils
6.507285231708974e-5	2.2596907000343457e-4	Basophils
6.526376529772049e-5	2.2200947920089593e-4	Basophils
5.16137699683679e-4	6.473699874076927e-5	Basophils
-1.7087415342484168e-4	8.315792444807261e-5	Basophils
-7.598171739813517e-4	2.88047505840255e-4	Basophils
4.844088549065339e-5	2.2414885124941492e-4	Basophils
5.6393675092364627e-5	2.2759574864936804e-4	Basophils
3.0051319198150727e-4	8.499874981217306e-5	Basophils
6.576121155876563e-5	2.2431141694506345e-4	Basophils
4.9697047889574964e-5	2.25181821035454e-4	Basophils
4.569244159839903e-5	2.520342889335721e-5	Basophils
-4.499257420692076e-4	-1.1991825492550397e-5	Basophils
5.2445560081300596e-5	2.3110821107019092e-4	Basophils
6.361403114244552e-5	2.442632113374139e-4	Basophils
5.813073708807271e-5	2.2952109668179018e-4	Basophils
5.425649160828191e-5	2.3456998889887998e-4	Basophils
4.8478194672088534e-5	2.242986806230703e-4	Basophils
2.9217606134392622e-5	8.11174597041394e-5	Basophils
-7.319395720041096e-5	1.6607028089739162e-4	Basophils
4.910144637461003e-5	2.2443670828905374e-4	Basophils
4.856661636878177e-5	2.5797430003683447e-4	Basophils
5.60411009610258e-4	6.270482361378821e-5	Basophils
1.2120422769311152e-5	-9.975537478421329e-5	Basophils
4.937459324179154e-4	3.8766404691011504e-5	Basophils
9.223120223667035e-5	2.0868158021793165e-4	Basophils
4.8700067157826946e-5	2.246316751612032e-4	Basophils
7.747242719794887e-5	1.9884675137935012e-4	Basophils
5.1254855641688986e-5	2.2640467270211383e-4	Basophils
-7.363487412681412e-4	2.3886049175163298e-4	Basophils
6.60872709163278e-5	2.3405703928867005e-4	Basophils
7.509875647046905e-5	2.3724820226249832e-4	Basophils
2.3616557656514728e-4	1.6442950750402026e-4	Basophils
5.953160602694742e-5	2.312870678486677e-4	Basophils
5.1145925076873176e-5	1.9287605032445535e-4	Basophils
4.935068845607546e-5	2.0120595302404776e-4	Basophils
8.834240441271008e-5	2.148927152103432e-4	Basophils
-0.0010940875127515427	-1.9183828769641896e-4	Basophils
1.246579185373772e-4	1.9024711578917523e-4	Basophils
-2.0933119356890412e-4	9.673702408171377e-5	Basophils
3.117864967786945e-5	1.1464509121815563e-4	Basophils
5.8885123605231833e-5	2.292957703543624e-4	Basophils
4.7255877082616677e-4	-2.8238737210390085e-6	Basophils
5.2129786613880744e-5	2.3301363851711373e-4	Basophils
4.0726305479383765e-4	-1.016573643649833e-4	Basophils
1.2142476798599698e-4	2.0223967603291078e-4	Basophils
3.3585933740703624e-5	9.079340590444719e-5	Basophils
7.236826274670965e-5	2.278418070636332e-4	Basophils
8.662247970375385e-5	2.3217560919446502e-4	Basophils
6.739924916788592e-5	2.2147124855422963e-4	Basophils
5.405726651595257e-4	6.209312292759865e-5	Basophils
4.862823373896688e-5	2.2451664338390924e-4	Basophils
6.74585093539852e-5	2.2158455589982464e-4	Basophils
6.441502570455411e-5	2.238313976927181e-4	Basophils
5.142911327785697e-5	2.2627754835105016e-4	Basophils
5.6304805566923906e-5	2.700940895845092e-4	Basophils
4.862521361501979e-5	2.2449543300419802e-4	Basophils
5.775932314389826e-6	2.0116302022522677e-4	Basophils
-8.857329170152144e-4	3.349137559340089e-4	Basophils
4.155103968181592e-5	7.08827769380027e-5	Basophils
4.870951681902376e-5	2.2464973341596793e-4	Basophils
4.857282865607047e-5	2.2445012284771988e-4	Basophils
5.2626486318103206e-5	2.440736508561713e-4	Basophils
5.570843269142844e-5	2.2946598167817222e-4	Basophils
-2.920401596443985e-4	1.9118865085592703e-4	Basophils
-4.499151662847763e-4	-1.1971608604605327e-5	Basophils
4.954467490435933e-4	1.887659186514364e-5	Basophils
5.091360044829635e-5	2.6541579825118354e-4	Basophils
6.7515184555565e-5	2.2169292068779486e-4	Basophils
5.296461090092886e-5	2.054742814937494e-4	Basophils
5.248300580099318e-5	2.2705068304039355e-4	Basophils
5.142587925149741e-5	2.2313288141961245e-4	Basophils
-2.8214102292906623e-5	-4.5838993885408504e-4	Basophils
4.883613677996072e-4	4.946240278580307e-6	Basophils
6.638350981594187e-5	3.254734051592499e-4	Basophils
5.808054454219689e-5	2.2965990898961302e-4	Basophils
6.314049321424272e-5	2.286901465764949e-4	Basophils
5.123597918213762e-5	2.2708882712487325e-4	Basophils
5.714949006825331e-5	2.3076999437106208e-4	Basophils
4.227853247826312e-5	1.9025252316388273e-4	Basophils
4.891570189782232e-5	2.379734206693601e-4	Basophils
4.852021193213342e-5	2.24287786246488e-4	Basophils
5.577236531055948e-5	2.3407126567784632e-4	Basophils
6.159418174733294e-5	2.119898752821481e-4	Basophils
9.419621438342235e-5	2.106525121557238e-4	Basophils
-0.0010839761101482698	3.141783739253281e-4	Basophils
5.677277698952266e-5	2.339603524296401e-4	Basophils
4.611610929673053e-5	2.1456461889038316e-4	Basophils
5.917937498278817e-5	2.4587496090127824e-4	Basophils
5.2421106177737214e-5	2.2678452175357584e-4	Basophils
5.914995469903416e-5	2.4581871041794986e-4	Basophils
-4.5012058527713956e-4	-1.236437018179016e-5	Basophils
4.910623449216202e-5	2.2494614949008972e-4	Basophils
7.924770980102141e-5	2.4480618277868826e-4	Basophils
5.980543990614235e-5	2.4652088499175866e-4	Basophils
5.28511360037935e-5	2.3200575517615373e-4	Basophils
-3.422305040607236e-5	5.48463265158455e-5	Basophils
-3.994838818339422e-4	1.3498427181636753e-4	Basophils
1.284734445255659e-4	1.9702265729264947e-4	Basophils
5.515340993879631e-5	2.2741895371816028e-4	Basophils
9.050398172810176e-5	2.080859201779679e-4	Basophils
6.399895073966541e-5	2.417946939952001e-4	Basophils
5.5988228751915705e-5	2.1735123345518014e-4	Basophils
4.858627131507363e-5	2.2441407684575148e-4	Basophils
5.583899968513205e-5	2.2431054510307317e-4	Basophils
3.91990148466386e-5	1.4837781823117324e-4	Basophils
6.1310551351116e-5	3.125033489214435e-4	Basophils
5.213853885087894e-5	2.2651623821059262e-4	Basophils
4.768007474444112e-5	8.788006114179594e-5	Basophils
5.81580131647924e-5	2.4377963975537382e-4	Basophils
0.00016373875633842684	1.2356256454872336e-4	Basophils
5.025423699145721e-5	2.0957244423672078e-4	Basophils
4.9749751921070595e-5	2.2367312673209002e-4	Basophils
5.457537601079291e-4	7.208943900951042e-5	Basophils
5.323271250283678e-5	2.666127812011221e-4	Basophils
4.862293470206793e-4	1.0052308015478713e-4	Basophils
5.477188383107436e-5	2.957377929256847e-4	Basophils
5.120497297687524e-4	5.84470196307782e-5	Basophils
5.563609845508283e-5	2.8045039546981473e-4	Basophils
1.9894218332114534e-4	1.0673527573368442e-4	Basophils
9.175612800537565e-5	2.1038982897798834e-4	Basophils
1.9723605732717588e-4	1.9272586733190294e-5	Basophils
2.1380859341064906e-5	5.7045752552633965e-5	Basophils
5.024927292376125e-5	3.2790693742876465e-4	Basophils
9.027898352503216e-5	2.352173617367887e-4	Basophils
6.532984291138802e-5	2.081228689084852e-4	Basophils
5.929912393679041e-5	2.4017794032725503e-4	Basophils
8.386340453029974e-5	2.2912352749364525e-4	Basophils
4.857676414990816e-5	2.2442915619162374e-4	Basophils
6.504206974684083e-4	1.0351978289946773e-4	Basophils
1.8974164087344537e-4	1.6961443447750847e-4	Basophils
7.08434702519119e-5	2.1801539428440103e-4	Basophils
5.533630368911056e-5	2.3808077087647113e-4	Basophils
5.366416686924523e-5	2.5377078006775817e-4	Basophils
4.84896510821167e-5	2.2424373154462804e-4	Basophils
2.4162930807818323e-4	2.9877914550272392e-5	Basophils
7.372933498017931e-5	2.2713045611245e-4	Basophils
5.5512244329817805e-5	1.5982145439805338e-4	Basophils
5.421984906318749e-5	2.3063124020378757e-4	Basophils
-2.7429867637694845e-4	8.44282815214148e-5	Basophils
5.370997045085437e-4	-1.33964075815212e-4	Basophils
6.442344357998667e-5	2.8318000222047533e-4	Basophils
4.847334855295444e-5	2.2424158650260142e-4	Basophils
5.653817562028601e-5	2.41628090263701e-4	Basophils
5.184329834353221e-5	2.244003285848769e-4	Basophils
4.5637356652805186e-5	1.5006142877571564e-4	Basophils
5.3429680306211416e-5	2.2425466751686693e-4	Basophils
4.8619318603376764e-5	2.2450456823442966e-4	Basophils
1.1119703468628568e-4	5.104291092541885e-6	Basophils
6.629007376136322e-5	2.384479091098866e-4	Basophils
5.216663775085157e-5	2.2671738230827066e-4	Basophils
5.019683183268198e-5	2.340716044538352e-4	Basophils
6.24970949260766e-5	2.3922131083900768e-4	Basophils
6.021878712987778e-4	8.702582010611987e-5	Basophils
6.407614773311634e-5	2.479477671731417e-4	Basophils
4.969436488688163e-5	2.244881179122641e-4	Basophils
5.814731676606678e-4	1.227808415387565e-4	Basophils
4.871527721543242e-5	2.246973364891255e-4	Basophils
1.7718196866510498e-6	-3.176211491980066e-5	Basophils
4.8443118600070394e-5	2.2414035381493677e-4	Basophils
4.84527192649865e-5	2.241587124540056e-4	Basophils
5.714699829178454e-5	2.4007293120830329e-4	Basophils
6.0514142990261454e-5	2.2879716890391845e-4	Basophils
5.771340601839044e-5	2.7618100121895155e-4	Basophils
2.582798122976937e-4	1.4359519850620618e-4	Basophils
5.026857645863722e-5	1.8971156407471634e-4	Basophils
6.561077650644458e-5	2.269685449555702e-4	Basophils
3.1342503741447244e-4	-9.320008678101805e-6	Basophils
-4.500647980618973e-4	-1.2257702779330165e-5	Basophils
4.231134181633815e-6	2.001283201774361e-4	Basophils
5.496312236261779e-5	2.3572318369461694e-4	Basophils
6.027101250213457e-5	1.215341907727946e-4	Basophils
7.511593645563651e-5	2.2217785394496012e-4	Basophils
6.380827345753149e-5	2.2006240491200926e-4	Basophils
-4.50034256244155e-4	-1.2199310855052175e-5	Basophils
5.124336106413888e-5	2.1319010100585007e-4	Basophils
7.857104525225578e-5	2.5657709044151037e-4	Basophils
4.269526524848855e-4	-4.403650687485011e-5	Basophils
2.30555094017713e-4	9.261950990189381e-7	Basophils
6.046185080759787e-5	2.3162807138859892e-4	Basophils
2.9153978297198957e-5	6.683645256861675e-5	Basophils
5.3031201133596555e-5	2.201023505387176e-4	Basophils
5.208692108215862e-5	2.3149407843894856e-4	Basophils
5.309470167239767e-5	2.2376830965654433e-4	Basophils
1.4406924288460274e-4	2.1305856658044903e-5	Basophils
4.871795035769594e-5	2.2468138544067437e-4	Basophils
4.8555344515209165e-5	2.2435753533546138e-4	Basophils
6.629294333615054e-5	3.253002391755581e-4	Basophils
1.07798633703136e-4	2.1552337024630648e-4	Basophils
5.068046483568691e-5	2.2242975428591824e-4	Basophils
4.819989626431904e-4	5.045365343781754e-5	Basophils
-1.7401478955702263e-4	1.1724086917479412e-4	Basophils
4.389779762423369e-5	3.0058575184363577e-4	Basophils
2.915685275888136e-5	6.684194861612277e-5	Basophils
4.959010207055654e-5	2.2621983033987625e-4	Basophils
-1.489586271222182e-4	6.649456981313569e-5	Basophils
4.990306353616213e-5	2.2518435940842803e-4	Basophils
-1.915454389765373e-5	-1.1764733271373911e-4	Basophils
4.984143199102957e-5	3.04871315549602e-4	Basophils
8.136631623445993e-5	2.3527233320530075e-4	Basophils
5.782867254003218e-5	2.2520804032202018e-4	Basophils
6.358721558646227e-5	2.2551912628310006e-4	Basophils
4.970112240963517e-5	2.2467619454308858e-4	Basophils
4.994019915208408e-5	2.112679762510472e-4	Basophils
5.8910449925776564e-5	2.4536076904456763e-4	Basophils
5.926025977085233e-5	2.2424587911284768e-4	Basophils
6.526240457595707e-5	2.2584852646736594e-4	Basophils
6.551914058170754e-5	2.2507843941142763e-4	Basophils
5.523886341899578e-5	2.6311600492152985e-4	Basophils
7.189026240016077e-5	3.038476743479677e-4	Basophils
-7.500817470593987e-4	1.4189787067786004e-4	Basophils
4.873983759266753e-5	2.475835265558003e-4	Basophils
5.085016436735523e-5	2.2582910908760352e-4	Basophils
3.226431331906875e-4	1.301182341835591e-4	Basophils
5.965000078295049e-4	8.718992585451271e-5	Basophils
4.0399659713984907e-4	1.2732610390227752e-4	Basophils
-4.4999998688580563e-4	-1.2133791756340815e-5	Basophils
5.191171787901201e-5	2.2395485486295457e-4	Basophils
4.964103022760476e-5	2.2480592456354306e-4	Basophils
4.8569314966205165e-5	2.2450878237209343e-4	Basophils
5.19088535143208e-5	1.9602354207398615e-4	Basophils
5.4503301220737626e-5	2.252955303177489e-4	Basophils
5.496602851825852e-6	-1.574023529373714e-4	Basophils
5.107646496630071e-5	2.2596484867968932e-4	Basophils
-4.4996071111083564e-4	-1.2058696135267358e-5	Basophils
4.6175480289491635e-6	-2.4349929053716073e-5	Basophils
5.619795251561573e-5	2.2051059822275623e-4	Basophils
6.005783277151093e-5	2.2939846952740197e-4	Basophils
6.0929828031327734e-5	2.3256798474838474e-4	Basophils
7.170755254838869e-5	2.6127214389890717e-4	Basophils
7.932242063890703e-5	2.3803858652001958e-4	Basophils
4.985546072460196e-5	2.2509334132896736e-4	Basophils
1.4241509025154534e-4	4.694269723009061e-5	Basophils
5.3830315962997795e-5	2.540884623535308e-4	Basophils
5.141401627814439e-5	1.6996564800974211e-4	Basophils
4.8044730982090494e-5	3.1341139368451943e-4	Basophils
3.7415759170223844e-4	-5.801986703315013e-5	Basophils
2.565199935569149e-4	8.466008407883265e-5	Basophils
5.8449314152854415e-5	2.80487471158115e-4	Basophils
4.868356360853766e-5	2.2460011395854874e-4	Basophils
2.925468754328496e-5	6.702901187407759e-5	Basophils
5.914799127134482e-5	2.913299918094793e-4	Basophils
5.260020476277552e-4	6.0707273403889216e-5	Basophils
2.3002615817797238e-4	5.824342623538592e-5	Basophils
5.07145358820116e-5	2.2574206464966008e-4	Basophils
3.129729828807877e-5	2.151504280282514e-4	Basophils
6.769991472345723e-5	2.5264717290735054e-4	Basophils
-0.0015473951181993171	5.518964556735346e-4	Basophils
5.382215313180153e-5	2.240449125806673e-4	Basophils
5.064754495256875e-5	2.2580886208975207e-4	Basophils
-4.033085800456753e-4	7.183217813644867e-6	Basophils
8.324932599471094e-5	2.0285638835337462e-4	Basophils
5.032130672560456e-5	2.2567359322438196e-4	Basophils
6.537355361030374e-5	2.7888622694438196e-4	Basophils
5.3593490790880864e-5	2.232472712375238e-4	Basophils
9.35234529123641e-5	2.0826651214430947e-4	Basophils
6.272365953080627e-5	1.9207599847123816e-4	Basophils
-4.499913907522056e-4	-1.2117343640050197e-5	Basophils
5.040706076045899e-5	2.2542916292976264e-4	Basophils
6.398935447824553e-5	2.199140877547823e-4	Basophils
6.510164253878932e-5	2.199929049078224e-4	Basophils
5.803407645079332e-5	2.4722750214956356e-4	Basophils
4.8433274012144635e-5	2.241263817355128e-4	Basophils
-4.4989168006857687e-4	-1.1926695761208107e-5	Basophils
8.743096886819598e-5	2.1481698922130236e-4	Basophils
4.926090845023707e-5	2.814747154872925e-4	Basophils
6.758104707433961e-5	2.218188519060325e-4	Basophils
5.624763150708758e-5	2.504361885735422e-4	Basophils
7.263383981333275e-5	2.471691976614505e-4	Basophils
4.947142962808551e-5	2.251719612778179e-4	Basophils
5.4777623691241936e-5	2.2815472495233416e-4	Basophils
5.686693612727288e-5	2.3160675767655225e-4	Basophils
-7.685102148943092e-5	9.510610407310428e-5	Basophils
5.3680729904466926e-5	2.5380244917524975e-4	Basophils
5.741236672959836e-5	2.4895841627501e-4	Basophils
4.849895886143686e-5	2.2426284929994792e-4	Basophils
4.949429328922737e-5	2.238274262342798e-4	Basophils
5.587684184672627e-5	2.291932955858883e-4	Basophils
6.130685887546753e-5	2.2489927308321381e-4	Basophils
4.650910420009975e-4	8.053686702274062e-5	Basophils
2.9185206012261723e-5	6.689616093171765e-5	Basophils
9.039680170740732e-5	2.3544263383268145e-4	Basophils
1.3637513672427865e-4	1.9434380317054386e-4	Basophils
6.633585414546561e-4	1.1632180546264431e-4	Basophils
5.129326701000495e-5	2.296324816531077e-4	Basophils
4.8569146499763935e-5	2.2439847062001188e-4	Basophils
5.4401687565618355e-5	2.2515751977524086e-4	Basophils
-2.537850097196888e-4	7.006195281517945e-5	Basophils
7.197274348827985e-5	2.6470881145267665e-4	Basophils
5.9103470013341107e-005	2.4572982892091106e-4	Basophils
4.8695564059445894e-5	2.246325853443295e-4	Basophils
-1.3884462647422455e-4	1.1351333934332516e-4	Basophils
6.322468983051628e-5	3.1749505417885384e-4	Basophils
5.7277550202356576e-5	2.8978051561210884e-4	Basophils
5.83983230796606e-5	2.2684134486685906e-4	Basophils
5.022123718774885e-5	2.338221943623712e-4	Basophils
-4.5011950877668297e-4	-1.2362309070444201e-5	Basophils
5.057151312905034e-5	2.2452191934909144e-4	Basophils
3.973402836797098e-4	-8.151083808197518e-5	Basophils
-4.973094502234189e-4	2.072011773304482e-4	Basophils
6.439877657460474e-5	2.2990732442778092e-4	Basophils
4.863308629496259e-5	2.2451885856087972e-4	Basophils
5.186917911358386e-5	2.1766055115149215e-4	Basophils
5.304634735114398e-4	9.72154378873251e-5	Basophils
6.515726692985504e-5	2.520377707033648e-4	Basophils
3.700939534284765e-4	5.097722367303258e-5	Basophils
4.964211156958529e-5	3.092835891195588e-4	Basophils
3.1020771838691835e-6	-0.00028751594912528495	Basophils
4.869774918725051e-5	2.246272165518401e-4	Basophils
-4.499003081198267e-4	-1.1943202716107339e-5	Basophils
5.600848258719137e-4	7.097519516243533e-5	Basophils
5.799552120938916e-5	2.2393047598052865e-4	Basophils
6.578135166234898e-5	2.9300015544350715e-4	Basophils
-1.7287843889583337e-5	1.6879897343850014e-4	Basophils
4.640719736624491e-5	1.4156093770489083e-4	Basophils
1.2796055957318053e-4	1.6574951513542347e-4	Basophils
5.2255137550007897e-5	2.2668211816115203e-4	Basophils
4.9450628972238797e-5	2.209290393010172e-4	Basophils
-4.4998550461957434e-4	-1.2106090596414286e-5	Basophils
5.05055749065501e-5	2.159053842183774e-4	Basophils
7.539811467186732e-5	2.5875049350154765e-4	Basophils
5.1718125155104876e-5	2.3028308603727552e-4	Basophils
5.047969825581564e-5	2.2441292104032282e-4	Basophils
4.861561301683269e-5	2.2447443112011875e-4	Basophils
-6.789244995684366e-5	8.7598015437844e-5	Basophils
5.7861592242590236e-5	-6.209240931818955e-6	Basophils
5.997558100234579e-5	2.2420154827305038e-4	Basophils
-1.499856706880479e-4	9.117656427616182e-5	Basophils
5.38465228656921e-5	2.541194505251166e-4	Basophils
-3.797904817079308e-5	1.2506073887810868e-4	Basophils
9.495333209635193e-5	2.024829564010685e-4	Basophils
5.054392805660319e-5	2.2569108556481812e-4	Basophils
4.859506789496484e-5	2.2443718031404431e-4	Basophils
4.6106365019178405e-5	8.420334519349665e-5	Basophils
-1.6203985814919396e-4	7.111878538206736e-5	Basophils
8.951712497892329e-5	2.077936341800495e-4	Basophils
4.946662389515778e-5	2.2498245796300035e-4	Basophils
-1.8672519361071548e-5	1.8771816682758923e-4	Basophils
-0.0010697539573161048	3.7358602498714297e-4	Basophils
4.82579416717494e-5	2.8911951729978944e-4	Basophils
7.121707568360633e-5	2.205246435394674e-4	Basophils
6.27620437043969e-5	2.2300661252760588e-4	Basophils
4.939058643831295e-5	2.2406454772920493e-4	Basophils
4.8585274945879564e-5	2.244116804838158e-4	Basophils
5.136997844374245e-5	2.398140994427904e-4	Basophils
5.744550494269013e-5	1.2249198586999896e-4	Basophils
3.617446537281457e-4	8.36184602143845e-5	Basophils
5.284576343807747e-4	7.638186806219897e-5	Basophils
4.9830763766957254e-5	2.250461200098329e-4	Basophils
6.781702767696394e-5	2.1808549804203e-4	Basophils
3.7491993950914673e-4	3.430507100256778e-5	Basophils
-4.500737761552752e-4	-1.2274867233939466e-5	Basophils
1.5654309606235122e-4	7.522356896897104e-5	Basophils
5.6271773290497185e-5	2.2912279102480128e-4	Basophils
7.117771051440327e-5	2.4045859880639082e-4	Basophils
6.405822578242031e-5	2.805359640581859e-4	Basophils
2.705291934431577e-4	1.4219460280324759e-4	Basophils
5.4020827840573715e-5	2.260480977124312e-4	Basophils
-9.528307810815269e-5	4.616408563311937e-5	Basophils
2.6252608663940537e-5	8.28114333788706e-5	Basophils
5.4743074958264714e-5	2.2557009958397792e-4	Basophils
5.756956522898192e-5	2.23805926360355e-4	Basophils
5.633279398626345e-5	1.8836835521509888e-4	Basophils
5.690921374385921e-5	2.3295053767838976e-4	Basophils
-3.6954419365392617e-6	4.072656015381603e-5	Basophils
4.975460391185337e-5	2.3238501873422033e-4	Basophils
-0.0015473016362121163	5.520751962408937e-4	Basophils
1.249521513481558e-4	9.16685083188344e-6	Basophils
5.0811411475470394e-5	2.2596248312531782e-4	Basophils
-4.4999817390990824e-4	-1.2130315238683258e-5	Basophils
-4.4986884760675e-4	-1.1883039612185437e-5	Basophils
-2.1283429175474175e-4	1.0054335174156283e-4	Basophils
5.5621645061691665e-5	2.5239462193522703e-4	Basophils
6.271317918878269e-5	2.2055522063742255e-4	Basophils
-6.547395907340978e-7	1.270317761355353e-4	Basophils
5.603811004116849e-5	2.2463525631966633e-4	Basophils
5.095704515892342e-4	4.260731222884958e-5	Basophils
-4.497997585612312e-4	-1.1750940396816246e-5	Basophils
4.855015683869758e-5	2.2434986268696588e-4	Basophils
-6.270810129375161e-5	1.653257099029248e-4	Basophils
4.1973467530714186e-4	2.1963467188081823e-5	Basophils
-4.4993586331032887e-4	-1.2011175894065542e-5	Basophils
6.663345353817083e-5	2.2367422657558367e-4	Basophils
4.8448942623125586e-5	2.2415319508973781e-4	Basophils
1.0202195404523079e-4	7.155654234814089e-5	Basophils
-9.54079740672134e-4	3.559079161457249e-4	Basophils
-1.6527537187854463e-4	1.3741088185976668e-6	Basophils
9.994550648726133e-5	1.9862627711504042e-4	Basophils
4.877366969959556e-5	2.2486565616461178e-4	Basophils
4.863790235167113e-5	2.245125393113594e-4	Basophils
5.418752954997097e-5	2.180044862065374e-4	Basophils
2.228391529972469e-4	5.17039594210254e-5	Basophils
8.029865584760696e-5	2.725776640807898e-4	Basophils
8.46894513690551e-5	2.1395440203171413e-4	Basophils
5.049115806727336e-5	2.3522349694225683e-4	Basophils
5.353863519409611e-5	2.2386072751022634e-4	Basophils
6.106656566721072e-5	1.7879420234742226e-4	Basophils
7.101148979312528e-5	2.1867343192440164e-4	Basophils
5.195214997492914e-5	2.1058760112725887e-4	Basophils
4.972348489840932e-5	2.2532196272214872e-4	Basophils
4.869825592374127e-5	2.246716166534317e-4	Basophils
5.258517864435854e-4	7.145058763573908e-5	Basophils
4.970044779203748e-5	2.2438642576384435e-4	Basophils
4.863163468554894e-5	2.2450780518293192e-4	Basophils
5.040498598085502e-5	2.2207096859102492e-4	Basophils
5.159729979234294e-5	2.3425418088479524e-4	Basophils
5.234609259776623e-4	4.711062094242565e-5	Basophils
4.8682684160546655e-005	2.2460254285565386e-4	Basophils
5.947237540731734e-4	8.05508979110679e-5	Basophils
6.892396170115476e-5	2.256851527711083e-4	Basophils
3.02965481465106e-4	5.516918074169835e-5	Basophils
2.145251458887771e-5	1.660886525139807e-4	Basophils
5.779140082659387e-5	2.2354562324385444e-4	Basophils
6.087088881207817e-5	2.7963023593545705e-4	Basophils
-7.512751463345914e-4	1.7559476807137706e-4	Basophils
-9.58893848030585e-4	2.8971963993467103e-4	Basophils
5.1290253342181786e-5	2.79475244179122e-4	Basophils
5.088406683036851e-5	2.2409932274527312e-4	Basophils
5.8388072855230594e-5	2.2206180778684445e-4	Basophils
2.5679200357703536e-4	9.74296825838574e-5	Basophils
-4.108657328139165e-4	1.7899754352354949e-4	Basophils
4.8550270555215175e-5	2.2434525927653935e-4	Basophils
1.0918011469108479e-5	-3.109120227262708e-5	CD16-_NK_cells
7.011029355528192e-5	-4.1177850077251554e-5	CD16-_NK_cells
-6.661991533072202e-5	-1.6120976405890918e-4	CD16-_NK_cells
1.7040684992698003e-5	4.194483066417272e-5	CD16-_NK_cells
1.766039187080597e-6	-3.059163320318459e-6	CD16-_NK_cells
6.6219057785154565e-6	-7.577631778646019e-5	CD16-_NK_cells
2.7749022354796957e-5	-4.907593825183393e-5	CD16-_NK_cells
4.484911128724021e-5	-3.7455709280631356e-7	CD16-_NK_cells
5.794808560513569e-5	-1.3487602437994637e-5	CD16-_NK_cells
4.1218505989574435e-5	7.289627448033562e-6	CD16-_NK_cells
3.877005713153871e-5	1.304264321120585e-5	CD16-_NK_cells
-4.417400379141794e-5	-4.957335311868443e-4	CD16-_NK_cells
1.2976766954855401e-5	1.2717378175616882e-5	CD16-_NK_cells
-2.210690127169414e-5	-1.2822520509892312e-5	CD16-_NK_cells
5.452714012040252e-6	2.8372462283465826e-5	CD16-_NK_cells
-1.6065068874217754e-5	1.6758767106046905e-5	CD16-_NK_cells
3.378152407168728e-5	5.6724006354547686e-6	CD16-_NK_cells
-1.2203515481853093e-5	-1.1494045114972573e-4	CD16-_NK_cells
-8.395568157160877e-5	1.7927296920734306e-4	CD16-_NK_cells
-1.5566572032825472e-5	5.0638837077400436e-5	CD16-_NK_cells
9.709119578360907e-6	1.8266143386321677e-5	CD16-_NK_cells
-7.456576233456652e-6	-5.015137198480507e-5	CD16-_NK_cells
-1.5818822171512197e-5	2.3883728750838678e-5	CD16-_NK_cells
2.7238872978401362e-5	-1.0056888648824596e-5	CD16-_NK_cells
-1.1048092063710728e-5	-2.4270732361778623e-4	CD16-_NK_cells
-9.455780565981175e-7	5.0806167379099006e-5	CD16-_NK_cells
-2.4579840429615254e-5	-1.0704282087902653e-4	CD16-_NK_cells
9.446314221604552e-6	-8.045348821785843e-6	CD16-_NK_cells
3.714565506232493e-5	-2.947646533989125e-7	CD16-_NK_cells
-1.340782258728579e-6	6.617245048990614e-5	CD16-_NK_cells
2.7538850055988615e-5	-1.3197561507826426e-6	CD16-_NK_cells
-8.011094991049087e-5	9.975016122653001e-5	CD16-_NK_cells
6.29361076839632e-5	-2.0958857505621253e-5	CD16-_NK_cells
-3.921910644580488e-5	-3.0530991571492953e-4	CD16-_NK_cells
-1.4712572089746375e-5	3.8518385880181717e-5	CD16-_NK_cells
4.3846014050191606e-5	5.214608854324545e-5	CD16-_NK_cells
-5.183183039788402e-5	-4.785804288103645e-4	CD16-_NK_cells
-5.106990079744071e-6	3.274857126232516e-6	CD16-_NK_cells
3.4615569523845616e-6	1.8077224959243098e-5	CD16-_NK_cells
1.0708327790563599e-6	-1.2609645734632363e-5	CD16-_NK_cells
-1.3407781837731865e-5	-7.320365186008022e-5	CD16-_NK_cells
-1.6175780710277615e-5	-3.35398233401788e-4	CD16-_NK_cells
3.8113057768592366e-6	2.6899870388279697e-5	CD16-_NK_cells
4.126431549696144e-5	3.433085562410503e-5	CD16-_NK_cells
3.1779312591295556e-5	2.1789129419168454e-5	CD16-_NK_cells
1.732759474663835e-5	-2.9789217722219416e-5	CD16-_NK_cells
2.252948566340631e-4	-3.293373966024768e-5	CD16-_NK_cells
3.87371761238801e-5	1.2979773422730595e-5	CD16-_NK_cells
1.4304864552820253e-6	2.1544579372422646e-5	CD16-_NK_cells
-2.179170753761686e-5	5.295872095940469e-5	CD16-_NK_cells
-1.2940443597227122e-5	3.295441069729391e-5	CD16-_NK_cells
-2.8614453426523498e-5	-3.0846224337228463e-5	CD16-_NK_cells
-4.2086390278348826e-5	2.9529925806885722e-5	CD16-_NK_cells
8.278162408747647e-6	1.9495226654436766e-4	CD16-_NK_cells
1.3282669899345883e-5	2.638719619504341e-5	CD16-_NK_cells
1.1453817304186843e-5	5.251332615537218e-6	CD16-_NK_cells
-3.6731878689162656e-4	1.9710887758187112e-4	CD16-_NK_cells
-1.7982883548143074e-5	-9.032571362320606e-5	CD16-_NK_cells
4.2239197710215644e-5	-4.9120472193839473e-5	CD16-_NK_cells
5.0385628814728375e-5	-6.235463765856541e-5	CD16-_NK_cells
1.9147593888132928e-5	3.398766932350712e-6	CD16-_NK_cells
-1.086696641284625e-5	4.4623110075961525e-5	CD16-_NK_cells
3.865364137816954e-5	-4.903984530835901e-5	CD16-_NK_cells
-2.0332088558352486e-5	2.1738590051497528e-5	CD16-_NK_cells
-3.358913392086831e-5	3.032154507021605e-5	CD16-_NK_cells
1.7861244210667693e-4	-2.6157906586498e-5	CD16-_NK_cells
3.1836741039674813e-6	1.2904731149486346e-4	CD16-_NK_cells
-8.77732600825642e-7	-1.6750341580531611e-6	CD16-_NK_cells
-9.612328073228703e-6	8.805299463307947e-5	CD16-_NK_cells
-1.2082473032508595e-5	9.312455736953465e-6	CD16-_NK_cells
-1.6198185069473906e-5	-3.354410713371189e-4	CD16-_NK_cells
-8.932905912296448e-5	1.6660786994991176e-4	CD16-_NK_cells
-1.9460373734782258e-5	2.513285958701583e-5	CD16-_NK_cells
-6.1680723236825205e-6	-3.740339380693224e-6	CD16-_NK_cells
4.728816348288072e-6	-8.29746047181767e-6	CD16-_NK_cells
1.659087864455861e-6	-5.70604274002349e-5	CD16-_NK_cells
4.9810602751198914e-5	8.335984906301461e-6	CD16-_NK_cells
-2.4991335069702532e-5	-7.668099739531999e-6	CD16-_NK_cells
1.2269321144809366e-5	-8.532930311266193e-6	CD16-_NK_cells
-1.2678045733331172e-5	2.4820795579848816e-5	CD16-_NK_cells
3.539019622629613e-5	-2.1224071994320562e-5	CD16-_NK_cells
-1.8860733968032838e-5	2.2341935144188636e-5	CD16-_NK_cells
2.4917072033956737e-5	-2.6274203068252884e-4	CD16-_NK_cells
7.309798088752562e-5	3.227323204490084e-5	CD16-_NK_cells
1.4753297303019134e-6	-1.2259094649656938e-5	CD16-_NK_cells
-1.6011141923166598e-5	4.089846345352094e-5	CD16-_NK_cells
5.168305634415903e-6	5.327876556737499e-5	CD16-_NK_cells
-1.2614405408128807e-5	1.7581864311869556e-5	CD16-_NK_cells
-2.9341247940101094e-5	-2.0021682580750676e-4	CD16-_NK_cells
2.1049590097341696e-5	-3.096670342050732e-5	CD16-_NK_cells
-3.447219716204444e-4	1.0640333266071983e-4	CD16-_NK_cells
-7.965765104303908e-6	3.398054597466483e-5	CD16-_NK_cells
7.609818245435214e-6	6.791478342409331e-5	CD16-_NK_cells
-3.3186937439133424e-5	-6.571346307482518e-5	CD16-_NK_cells
-7.10268241111591e-5	2.0207867161529396e-5	CD16-_NK_cells
-7.520203047609528e-6	-5.8928356203757194e-5	CD16-_NK_cells
-5.6691943149401255e-6	1.5316100364129903e-5	CD16-_NK_cells
1.2031480912137712e-4	-6.500986047282041e-5	CD16-_NK_cells
-1.950130365938349e-5	2.682617329357428e-5	CD16-_NK_cells
-1.885221230492346e-6	5.4191097986705465e-6	CD16-_NK_cells
7.774678636321896e-6	9.050282068225857e-6	CD16-_NK_cells
-1.267707621575426e-4	0.00018181667238115648	CD16-_NK_cells
2.1543591054736923e-5	6.939120610660977e-6	CD16-_NK_cells
-3.4497572937908687e-6	-1.1818835896927716e-5	CD16-_NK_cells
-3.908013549281348e-5	7.813892912664906e-5	CD16-_NK_cells
2.2922055119424875e-5	1.0887795245114388e-4	CD16-_NK_cells
1.7525774348056148e-5	-2.941029204686828e-5	CD16-_NK_cells
9.962065870104988e-5	-6.610412921870375e-5	CD16-_NK_cells
1.1304618309117612e-7	1.3832374294458502e-5	CD16-_NK_cells
-1.907669008215557e-5	3.285153259606184e-5	CD16-_NK_cells
3.907387406117639e-5	-6.535081596531927e-6	CD16-_NK_cells
-1.7817567800215908e-5	9.951998830215995e-5	CD16-_NK_cells
-1.228617309584464e-5	8.633838432814497e-6	CD16-_NK_cells
-4.498866535303973e-4	1.6612207018188463e-4	CD16-_NK_cells
5.207462531658742e-5	2.0943800129995242e-5	CD16-_NK_cells
3.887660690077464e-5	4.014517346624623e-5	CD16-_NK_cells
-7.460844839372323e-5	1.2417573826371573e-4	CD16-_NK_cells
4.8498538524239554e-5	-2.6296880150627226e-5	CD16-_NK_cells
-1.0321342397260574e-5	3.511593675171847e-5	CD16-_NK_cells
-1.099677235546403e-5	2.442938798398251e-5	CD16-_NK_cells
-7.068426389071894e-5	1.38100072495625e-4	CD16-_NK_cells
-1.0208094663083038e-6	2.3983181055170792e-5	CD16-_NK_cells
1.4022309221162326e-5	2.3178247279779763e-6	CD16-_NK_cells
1.6188096715535943e-7	5.501436054721496e-5	CD16-_NK_cells
-1.5200968052839485e-5	-5.565517743646881e-5	CD16-_NK_cells
-8.33918935006976e-6	9.512372520581636e-5	CD16-_NK_cells
-4.193998097967742e-6	8.771875930009614e-6	CD16-_NK_cells
-1.6754930212558774e-5	1.3524857307736962e-5	CD16-_NK_cells
1.8845429984731187e-5	2.2495119414669143e-5	CD16-_NK_cells
2.033561510007043e-5	2.909365503363807e-7	CD16-_NK_cells
2.4708587471161488e-5	7.127540446517515e-5	CD16-_NK_cells
-4.232069992458317e-6	6.733426713651411e-5	CD16-_NK_cells
-4.3564682831852644e-5	-3.913993105978712e-4	CD16-_NK_cells
5.603225098053663e-5	1.7620288704639108e-5	CD16-_NK_cells
3.249233125619315e-5	5.2286583010355115e-5	CD16-_NK_cells
-2.6353696528096206e-6	3.1725864031072295e-5	CD16-_NK_cells
-4.782019099074874e-5	1.2442077161881906e-4	CD16-_NK_cells
2.7800725804546023e-5	-6.025686543821505e-5	CD16-_NK_cells
-1.638196615712606e-5	7.454425501040822e-6	CD16-_NK_cells
-8.551425163393555e-7	6.316143304420607e-5	CD16-_NK_cells
-3.9366796509306043e-10	-1.7824875453554447e-4	CD16-_NK_cells
-8.863853148436933e-6	2.62580320083026e-5	CD16-_NK_cells
2.1297918366782357e-5	-3.0491892209467097e-5	CD16-_NK_cells
-6.360184404290876e-5	8.760311430986455e-5	CD16-_NK_cells
2.5490040813566256e-5	8.875263070999374e-6	CD16-_NK_cells
-3.57119966470526e-5	1.4732736947902246e-5	CD16-_NK_cells
-5.3748272896859184e-5	8.354282151489005e-6	CD16-_NK_cells
-1.5694975411394815e-5	4.977147994573041e-5	CD16-_NK_cells
1.2260906643555473e-5	4.637215556611308e-6	CD16-_NK_cells
2.668991010888341e-5	2.1511185227947812e-5	CD16-_NK_cells
-2.0315430257922617e-4	2.894061322363134e-4	CD16-_NK_cells
2.3014951871379644e-5	1.5584386610396564e-5	CD16-_NK_cells
9.96333829265103e-7	8.8904524636281908e-006	CD16-_NK_cells
1.7376958450669478e-4	-2.2232195733921045e-5	CD16-_NK_cells
-5.5733109192708e-5	-5.874205889189024e-4	CD16-_NK_cells
2.3852298778346463e-5	1.2974995135962733e-4	CD16-_NK_cells
-1.1258500529665171e-5	1.781855432015202e-5	CD16-_NK_cells
3.973549647485783e-6	3.6342910408393844e-6	CD16-_NK_cells
6.186847454419422e-5	-1.0177834492039156e-5	CD16-_NK_cells
-3.2617473591290726e-5	3.360184746835036e-5	CD16-_NK_cells
-2.045778827166807e-5	1.796213158908148e-5	CD16-_NK_cells
0.001146378318956988	-5.92973630864517e-4	CD16-_NK_cells
-8.042983041911298e-6	2.8934002103237927e-5	CD16-_NK_cells
-1.1001321654222563e-5	6.699651346736125e-5	CD16-_NK_cells
7.156431265612871e-6	3.903749314175194e-5	CD16-_NK_cells
2.0370859472436102e-5	1.855724237755283e-5	CD16-_NK_cells
-1.4956477407142712e-6	-2.1548543065055863e-4	CD16-_NK_cells
5.9318311722190865e-006	3.9998775331260185e-5	CD16-_NK_cells
-1.4226183209890073e-5	-3.667134528992015e-5	CD16-_NK_cells
8.25523117195052e-6	5.927287721936741e-5	CD16-_NK_cells
1.2284166547552997e-6	-1.2702135877290443e-4	CD16-_NK_cells
-2.4477068543528624e-5	-1.0684631753204847e-4	CD16-_NK_cells
3.681127726876662e-6	-2.5510246468013643e-5	CD16-_NK_cells
1.0844164986983012e-5	9.671722673848467e-5	CD16-_NK_cells
-9.24491123789767e-6	3.189251454633643e-5	CD16-_NK_cells
2.818217148534158e-4	-4.639047657776415e-5	CD16-_NK_cells
-1.2519364934552253e-5	3.4501081001629273e-005	CD16-_NK_cells
-1.9102660482298788e-5	9.801292492701827e-5	CD16-_NK_cells
-5.4970099638577876e-5	4.455842906783787e-5	CD16-_NK_cells
-8.56751543482911e-7	1.56891494268955e-5	CD16-_NK_cells
-1.1804317693848012e-5	-8.552586743196835e-6	CD16-_NK_cells
1.7222049224104314e-5	3.188038514807683e-5	CD16-_NK_cells
-9.960834029722018e-6	1.4438480364631149e-5	CD16-_NK_cells
-5.403797272599938e-5	1.1414827649164895e-5	CD16-_NK_cells
-2.6717051741270576e-6	2.098519598448214e-6	CD16-_NK_cells
2.6000413382263247e-5	2.2428643447504404e-5	CD16-_NK_cells
4.988967146338179e-5	8.48716713239855e-6	CD16-_NK_cells
-1.5051602257722026e-5	6.633099987558473e-7	CD16-_NK_cells
4.507892123309608e-8	3.311542580447997e-5	CD16-_NK_cells
-1.0535788293980239e-5	6.014569354460636e-5	CD16-_NK_cells
-1.1967026171814634e-6	-2.51880486986976e-5	CD16-_NK_cells
2.0145670064572856e-5	-1.6805583773439164e-4	CD16-_NK_cells
-1.4184657731569177e-5	3.846746712008581e-6	CD16-_NK_cells
-1.8953217085413454e-4	2.722533064375929e-4	CD16-_NK_cells
2.2278317628141507e-5	6.584990370778361e-6	CD16-_NK_cells
6.826989804705302e-6	4.8047359480577835e-5	CD16-_NK_cells
-6.017531586204384e-5	6.4680254903858935e-6	CD16-_NK_cells
-6.2611580762638764e-6	3.2985353476038645e-5	CD16-_NK_cells
4.2193407945535406e-5	-4.469663335274934e-5	CD16-_NK_cells
1.3927544096305055e-5	4.105476030842423e-6	CD16-_NK_cells
-9.393935992099697e-6	-6.205381896051472e-6	CD16-_NK_cells
-1.5765966016440634e-4	2.222072416405365e-4	CD16-_NK_cells
-9.511664721681263e-5	1.5927790343943726e-4	CD16-_NK_cells
-2.1950573971101972e-5	2.8471612408025887e-5	CD16-_NK_cells
-1.0982509224530972e-6	2.152481844948989e-6	CD16-_NK_cells
1.167473862259877e-5	1.4829446074354058e-4	CD16-_NK_cells
3.36737452569925e-5	1.2642646564204858e-6	CD16-_NK_cells
1.2306680338435208e-5	4.281429901939223e-5	CD16-_NK_cells
7.011305828378837e-5	7.673891626063483e-6	CD16-_NK_cells
9.483903598680894e-6	3.4170351679486266e-5	CD16-_NK_cells
-1.73671182431101e-5	-1.9037223587128042e-4	CD16-_NK_cells
-1.6257510164457548e-5	2.5970995789370135e-5	CD16-_NK_cells
8.050617936374285e-6	9.817193970272323e-5	CD16-_NK_cells
-9.768563682468005e-6	8.775426539753965e-5	CD16-_NK_cells
3.891771332732819e-5	-1.3441422011102176e-5	CD16-_NK_cells
4.5738615147520834e-5	9.455696384720016e-6	CD16-_NK_cells
1.5240809343554508e-5	3.1300573248201313e-6	CD16-_NK_cells
-7.814134817442824e-6	4.320227421649559e-5	CD16-_NK_cells
-1.2097616140147183e-4	7.919503711100164e-5	CD16-_NK_cells
-1.0031421933063556e-4	9.526161644211825e-5	CD16-_NK_cells
4.4763745588616445e-5	-5.377804997969318e-7	CD16-_NK_cells
-1.4582982450363456e-5	2.7827720291260105e-5	CD16-_NK_cells
2.402305471460108e-6	2.1885928989196633e-5	CD16-_NK_cells
-1.067688673759129e-4	2.435696740654078e-5	CD16-_NK_cells
-1.356137729912248e-5	3.085591253800175e-5	CD16-_NK_cells
7.595602820187693e-6	8.172471295692839e-5	CD16-_NK_cells
-6.132224276920301e-6	5.972928000718602e-5	CD16-_NK_cells
-2.593299829308605e-5	-8.072091108959218e-5	CD16-_NK_cells
3.256324646451595e-5	3.515069080585372e-5	CD16-_NK_cells
-2.4203712214768243e-6	3.628760002493822e-5	CD16-_NK_cells
1.174858570986385e-5	9.969723244133698e-5	CD16-_NK_cells
2.5603796466606425e-5	-3.603251681580729e-5	CD16-_NK_cells
-4.825612267847796e-5	1.0001877595307715e-4	CD16-_NK_cells
-1.655089216174783e-5	2.116233752622568e-5	CD16-_NK_cells
3.8698338608365117e-5	1.2905514903110003e-5	CD16-_NK_cells
1.0394772770811451e-6	2.5915940229682036e-5	CD16-_NK_cells
-3.135564410817769e-5	-9.721821873766958e-5	CD16-_NK_cells
2.4030327758899318e-5	4.460491754724003e-5	CD16-_NK_cells
-3.1013499692098764e-5	1.0206764359927266e-4	CD16-_NK_cells
-2.1354043712870782e-5	6.82299805027658e-5	CD16-_NK_cells
4.469624079461319e-5	-6.668506258666897e-7	CD16-_NK_cells
-1.82850040066176e-5	3.122532423872676e-5	CD16-_NK_cells
5.588345591604767e-6	1.7165518384551226e-5	CD16-_NK_cells
1.0728440718833693e-4	7.2768568235399584e-6	CD16-_NK_cells
-1.5770369201072942e-5	5.7543255823004397e-5	CD16-_NK_cells
-2.581097588464559e-5	2.1400105903026337e-5	CD16-_NK_cells
5.754752350652299e-5	1.5921036692872725e-5	CD16-_NK_cells
-4.507653576920662e-6	-1.5132347144813002e-5	CD16-_NK_cells
-3.2663816225261935e-5	3.3513238980031255e-5	CD16-_NK_cells
3.689566077547936e-6	-4.667466980021469e-5	CD16-_NK_cells
-3.6723320918543857e-4	1.972725048356548e-4	CD16-_NK_cells
2.5445329718765706e-5	1.1198142262424499e-5	CD16-_NK_cells
2.5806390115245792e-5	5.518890742000547e-6	CD16-_NK_cells
-3.2864857352977427e-5	-1.8149482635527734e-4	CD16-_NK_cells
4.960382605027909e-6	-9.55199317090797e-5	CD16-_NK_cells
-2.169912609115449e-6	1.0432166959127414e-4	CD16-_NK_cells
-1.1109498722737739e-4	5.92491033131918e-5	CD16-_NK_cells
2.2196177422456063e-5	2.2579739395263134e-5	CD16-_NK_cells
-2.133092942397074e-5	-8.99908033033383e-5	CD16-_NK_cells
3.9143809272509785e-6	1.4379022173474361e-5	CD16-_NK_cells
-1.4033117295838577e-5	1.3701637615600237e-4	CD16-_NK_cells
1.3873744165352462e-4	-4.0280334954978935e-5	CD16-_NK_cells
7.744129958439693e-6	1.1086325646124937e-5	CD16-_NK_cells
-8.891189864611897e-5	1.553620310521889e-4	CD16-_NK_cells
1.5161402485111414e-5	-3.97851945649462e-6	CD16-_NK_cells
-4.128995803492221e-5	3.5828585269487503e-6	CD16-_NK_cells
-3.427191340831692e-6	3.669109332234288e-5	CD16-_NK_cells
-1.3113483321766345e-5	9.13532261407071e-6	CD16-_NK_cells
6.156817072703577e-6	-3.874705614175857e-5	CD16-_NK_cells
1.3245773989748802e-5	3.023567283754497e-6	CD16-_NK_cells
1.0335642554275865e-5	9.092922122788158e-5	CD16-_NK_cells
1.7257806155683073e-5	1.5940605530486996e-4	CD16-_NK_cells
1.9807900307014878e-5	2.355761699951346e-6	CD16-_NK_cells
1.3145200292681372e-6	9.506865141168266e-5	CD16-_NK_cells
1.1066707022430606e-5	-5.3369437833556937e-5	CD16-_NK_cells
9.468545781731112e-6	4.8328288436503986e-5	CD16-_NK_cells
-6.220498690199574e-5	3.3275815470249604e-5	CD16-_NK_cells
2.251974677939389e-5	6.791901052364933e-5	CD16-_NK_cells
1.0408913648663732e-5	4.632628485992231e-5	CD16-_NK_cells
-2.4915483115520063e-5	-1.434552762260699e-4	CD16-_NK_cells
2.405100658630934e-5	4.67779048681085e-5	CD16-_NK_cells
1.3660478808742834e-5	-5.231758232518725e-5	CD16-_NK_cells
3.184172818197584e-5	-4.7642678422592474e-6	CD16-_NK_cells
1.8739458627933547e-6	1.4614014745506624e-5	CD16-_NK_cells
-8.238013612784778e-6	1.7550117135361455e-5	CD16-_NK_cells
-1.273610778728413e-4	1.9204601931978327e-4	CD16-_NK_cells
-7.450723302345154e-5	2.05228093422205e-5	CD16-_NK_cells
-8.348323437447054e-6	3.064799983726685e-5	CD16-_NK_cells
-1.7681517362139442e-4	2.5497355755558024e-4	CD16-_NK_cells
-1.3181948060153655e-5	7.319770427810527e-5	CD16-_NK_cells
-1.8276815656069464e-6	6.577517057731943e-5	CD16-_NK_cells
-6.301754043047746e-6	4.213664160974283e-5	CD16-_NK_cells
2.634639488766547e-5	-2.8846557004438444e-5	CD16-_NK_cells
-2.1276356693258495e-5	-2.6738490077011728e-5	CD16-_NK_cells
1.6610076278642522e-4	-5.400560222891638e-5	CD16-_NK_cells
1.3264258951376892e-5	2.732476639050777e-5	CD16-_NK_cells
-2.396754287045389e-5	4.88853807073282e-6	CD16-_NK_cells
1.1363839173346065e-5	-1.6092683450570942e-4	CD16-_NK_cells
-3.1921256949673576e-5	4.606012874262867e-5	CD16-_NK_cells
-3.353301831341147e-5	-2.4615703940283657e-4	CD16-_NK_cells
-1.221417622544847e-5	1.333974190205551e-5	CD16-_NK_cells
-2.283339347539775e-5	2.3924634391766658e-5	CD16-_NK_cells
4.128318875769288e-5	4.307455579950836e-6	CD16-_NK_cells
-1.5071489718298704e-5	-1.4644274968539316e-5	CD16-_NK_cells
-5.498279642620707e-5	-5.808928491503325e-4	CD16-_NK_cells
-1.9325585263746533e-5	-2.0809327424101436e-5	CD16-_NK_cells
-1.085382064127025e-4	1.7850179599866975e-4	CD16-_NK_cells
-9.697591829807393e-5	8.55433674910583e-5	CD16-_NK_cells
1.6488795397102276e-5	-2.7052005969268717e-5	CD16-_NK_cells
-5.6313959164076886e-5	-3.159539764515875e-5	CD16-_NK_cells
-1.7145074899579534e-6	6.722227583201313e-5	CD16-_NK_cells
6.408693532457568e-7	3.9091744510934784e-5	CD16-_NK_cells
-1.109337309776162e-5	1.9176045269104123e-5	CD16-_NK_cells
-1.6155121389763344e-5	-3.353587321872287e-4	CD16-_NK_cells
2.134829386934892e-4	-9.028913272432092e-5	CD16-_NK_cells
-1.1895471569856219e-5	6.77474896993631e-5	CD16-_NK_cells
-1.2185721562391986e-6	-2.1308952963205007e-4	CD16-_NK_cells
-1.4193512274917613e-5	6.676419766678832e-6	CD16-_NK_cells
1.6925368351551685e-5	9.377588671765447e-6	CD16-_NK_cells
3.639795283381488e-6	-1.135916356624602e-5	CD16-_NK_cells
5.971688734954768e-5	2.580867625469996e-5	CD16-_NK_cells
-1.2732784365305533e-5	1.465375291801928e-5	CD16-_NK_cells
1.658381305400901e-5	1.2687658129819897e-4	CD16-_NK_cells
2.573392449217175e-6	5.906646975850327e-5	CD16-_NK_cells
-8.595038165584011e-5	2.1768645115919185e-4	CD16-_NK_cells
-7.980301264559748e-5	-1.686330781677478e-6	CD16-_NK_cells
-1.8417364418484755e-5	1.8697184594769887e-5	CD16-_NK_cells
6.7060100771979125e-6	-5.8526436179246606e-5	CD16-_NK_cells
3.942009089182824e-6	4.6197959455411094e-5	CD16-_NK_cells
7.539515806947042e-6	-4.615832722666902e-5	CD16-_NK_cells
-2.182215885947341e-5	-2.3590124761546115e-4	CD16-_NK_cells
3.8404941091949093e-5	-1.939157322292729e-5	CD16-_NK_cells
5.0079796730966405e-5	4.823051344541505e-5	CD16-_NK_cells
-1.3935970122707636e-4	1.9656347025684507e-4	CD16-_NK_cells
1.3896991938319888e-5	-7.888161019831075e-5	CD16-_NK_cells
-1.2433510652598748e-5	-4.968855721351532e-5	CD16-_NK_cells
-1.2714239885652021e-5	3.412847621237577e-5	CD16-_NK_cells
3.4540079278935235e-5	4.501272580496972e-5	CD16-_NK_cells
-4.1197892446188454e-5	1.160548740448904e-4	CD16-_NK_cells
2.8669177498753594e-6	3.930724696790999e-5	CD16-_NK_cells
-8.159992262850692e-5	1.495553146742371e-4	CD16-_NK_cells
-2.2199471349721304e-5	-1.084305879734519e-5	CD16-_NK_cells
-2.1842759004816607e-5	7.72404643982257e-6	CD16-_NK_cells
-1.9163089364060096e-5	2.9132856250905057e-5	CD16-_NK_cells
2.1492805645868716e-5	2.401286348247599e-5	CD16-_NK_cells
2.0005270304724617e-5	-2.358273964736853e-5	CD16-_NK_cells
1.6673310362172842e-5	2.0607091653716017e-5	CD16-_NK_cells
6.1344403455091526e-6	-1.1712261805294957e-8	CD16-_NK_cells
2.7308007698169163e-5	4.920196494386687e-5	CD16-_NK_cells
-6.921956502413377e-5	2.6135198830485608e-5	CD16-_NK_cells
-2.5701595129157536e-5	1.2574157132055026e-4	CD16-_NK_cells
2.6353261606354316e-5	1.5820315722047547e-5	CD16-_NK_cells
-1.916288491090649e-5	-7.353113533217759e-7	CD16-_NK_cells
-1.7555322852268906e-5	1.759436166429735e-5	CD16-_NK_cells
9.334911955722873e-6	8.713892023140758e-7	CD16-_NK_cells
1.8661152410576692e-5	1.0866237649578448e-4	CD16-_NK_cells
7.080573377968308e-5	1.664219682439897e-5	CD16-_NK_cells
5.741670477935052e-5	-5.1148890509146395e-6	CD16-_NK_cells
-8.790654173486779e-6	1.5023422956028643e-4	CD16-_NK_cells
2.7216565235890447e-5	2.3432722128383002e-5	CD16-_NK_cells
-1.4016744636881216e-5	2.077913961036464e-5	CD16-_NK_cells
-1.8150906937734803e-5	2.332418840250107e-5	CD16-_NK_cells
-1.9633247212971417e-5	1.3138324414729989e-5	CD16-_NK_cells
2.2524758250978742e-5	1.5129747688489261e-5	CD16-_NK_cells
-1.6442873294997166e-6	6.165210233632634e-5	CD16-_NK_cells
1.0650248713068553e-6	1.5306185908747566e-5	CD16-_NK_cells
-1.8611657677481484e-5	3.2162815160674667e-5	CD16-_NK_cells
-1.1747794635048542e-5	1.4117196503502906e-5	CD16-_NK_cells
1.7757717344408476e-5	4.586106010026971e-6	CD16-_NK_cells
-3.4135967606094575e-6	2.5624559603161475e-5	CD16-_NK_cells
-9.770675223316973e-5	1.8034820091649982e-4	CD16-_NK_cells
1.1555086293040517e-4	1.455804091362409e-5	CD16-_NK_cells
2.3085692305836282e-5	4.4423185144732205e-5	CD16-_NK_cells
3.195297838543157e-5	-1.6671944348424156e-5	CD16-_NK_cells
4.5528610249578834e-6	1.8655841485590786e-5	CD16-_NK_cells
8.490156663455138e-6	3.5589388363146534e-5	CD16-_NK_cells
-7.66753184335212e-5	1.206536016519749e-4	CD16-_NK_cells
-7.973975623559315e-5	-1.5653825541842632e-6	CD16-_NK_cells
-2.5241340703539208e-5	4.910969358584666e-5	CD16-_NK_cells
-1.2234880019405107e-5	4.3987589139366534e-5	CD16-_NK_cells
-8.690611292946636e-6	-7.107610182647688e-6	CD16-_NK_cells
1.3981845725129525e-4	-1.4171760352323591e-5	CD16-_NK_cells
1.9586506374670993e-5	2.0862690432613166e-5	CD16-_NK_cells
-1.7591538457352065e-5	2.1188646055030272e-5	CD16-_NK_cells
1.4383666630011826e-6	3.07213903657066e-5	CD16-_NK_cells
1.4775053672472886e-5	2.9772985827036678e-5	CD16-_NK_cells
-2.543204869934643e-5	8.502182753838779e-5	CD16-_NK_cells
1.3716510179305208e-5	-1.478782289292898e-5	CD16-_NK_cells
-1.3617777410030079e-6	-1.2378459046839235e-4	CD16-_NK_cells
4.4545537499753136e-5	-9.549957773486409e-7	CD16-_NK_cells
-1.2946876899453332e-5	1.3684288515269472e-5	CD16-_NK_cells
-5.344438344843742e-5	2.4807889390648726e-5	CD16-_NK_cells
-1.1558332506775276e-5	5.7813090590046915e-5	CD16-_NK_cells
2.8582164824605206e-7	3.719739834911575e-5	CD16-_NK_cells
2.9577938439382113e-5	-1.2580903493561573e-4	CD16-_NK_cells
3.974802811751188e-6	3.062058631863751e-5	CD16-_NK_cells
-1.1868385054835813e-4	4.992778131106968e-5	CD16-_NK_cells
-6.735370905192948e-6	-2.724307312227206e-6	CD16-_NK_cells
-3.6985822845691655e-5	2.76573429597831e-5	CD16-_NK_cells
-2.0403155770612613e-5	1.6901739819719324e-5	CD16-_NK_cells
-1.847169360048692e-5	-1.0861520855777211e-5	CD16-_NK_cells
-9.732374290169292e-6	-2.67789532561142e-5	CD16-_NK_cells
4.966369560560378e-5	4.425046447975513e-5	CD16-_NK_cells
4.470453257868116e-5	-6.509877574705744e-7	CD16-_NK_cells
-1.3757203407817818e-5	9.67351997258707e-6	CD16-_NK_cells
-4.3161629528861544e-5	-3.68950235611462e-4	CD16-_NK_cells
-3.099373644839761e-5	-1.82822925492261e-5	CD16-_NK_cells
1.970298366092496e-4	-8.347787862733946e-5	CD16-_NK_cells
2.1471891791356745e-5	2.572716417268551e-5	CD16-_NK_cells
2.1250155808003575e-5	7.13499317603767e-5	CD16-_NK_cells
-1.7225776695083854e-5	1.524619329591233e-5	CD16-_NK_cells
1.0214337974209726e-5	3.7943454535303214e-5	CD16-_NK_cells
-3.138118975920542e-5	-2.2109562292614e-4	CD16-_NK_cells
-3.064214406159535e-5	1.412488086922433e-5	CD16-_NK_cells
1.892818180390299e-5	3.141867179008566e-6	CD16-_NK_cells
-6.620808205332715e-5	1.94883083217738e-5	CD16-_NK_cells
-2.796782649062369e-4	1.0202242990413801e-4	CD16-_NK_cells
-5.472058970744955e-6	2.2439396124904637e-5	CD16-_NK_cells
4.929896975769096e-5	-2.355095979748944e-5	CD16-_NK_cells
-1.1840671718743264e-5	-1.1714594354448797e-4	CD16-_NK_cells
3.452367140396161e-5	1.971998592624609e-5	CD16-_NK_cells
-2.2007899381117437e-5	-1.2633225750573269e-5	CD16-_NK_cells
9.580053121715454e-6	-2.226874349093117e-5	CD16-_NK_cells
4.47414242222836e-5	-5.804648662934283e-7	CD16-_NK_cells
-1.767502231680855e-4	2.5509774481668714e-4	CD16-_NK_cells
1.1782220053426561e-4	1.3176028260158959e-5	CD16-_NK_cells
1.0752691854242588e-5	5.914483827238187e-6	CD16-_NK_cells
1.720434547541192e-5	5.9804745122220224e-5	CD16-_NK_cells
-1.8792161479294518e-5	3.995801828987441e-5	CD16-_NK_cells
2.883329163285758e-5	1.3848017614482996e-6	CD16-_NK_cells
-1.0439524108135666e-5	7.494736955553025e-5	CD16-_NK_cells
4.48446841402248e-5	-3.830286444454695e-7	CD16-_NK_cells
9.708690483518547e-5	-7.17933031576172e-6	CD16-_NK_cells
-3.7107654132125865e-6	4.2672259548100366e-5	CD16-_NK_cells
-5.986678819315489e-6	-5.5700258602829836e-5	CD16-_NK_cells
-7.48699743720989e-6	1.3225823161282018e-5	CD16-_NK_cells
1.591048068980283e-6	3.6252929864023804e-5	CD16-_NK_cells
2.48286593966976e-5	-4.358069048348897e-5	CD16-_NK_cells
4.310362799487548e-6	1.2217911407101653e-4	CD16-_NK_cells
7.154402403882784e-6	3.6707260911518633e-5	CD16-_NK_cells
1.2995968202503174e-4	-2.702271994495058e-5	CD16-_NK_cells
-8.257755897413436e-6	9.527943207085897e-5	CD16-_NK_cells
2.0100765969810925e-4	-8.444667683751061e-5	CD16-_NK_cells
-1.0223726229445843e-5	1.3193603437370468e-5	CD16-_NK_cells
4.557612452641243e-6	7.365346031194527e-5	CD16-_NK_cells
-4.37649525703562e-5	9.192957198505607e-5	CD16-_NK_cells
-2.9010723445388395e-5	-3.151497999495722e-5	CD16-_NK_cells
-8.371665015792162e-5	1.1407513764174702e-4	CD16-_NK_cells
-4.688398479319852e-6	5.379187827738022e-5	CD16-_NK_cells
-1.0419873028344827e-5	1.8933745670558377e-5	CD16-_NK_cells
-8.634628124658432e-6	2.1946240167288837e-5	CD16-_NK_cells
-7.324748566762114e-5	1.4938099036173482e-4	CD16-_NK_cells
8.36828745267151e-7	1.579926565185023e-5	CD16-_NK_cells
-1.0456762482064253e-6	-5.715960369418413e-5	CD16-_NK_cells
-1.1252428185223419e-4	1.6458286244417503e-4	CD16-_NK_cells
-2.5887557620814103e-4	-1.056075873463006e-4	CD16-_NK_cells
-5.768972064438993e-6	-1.2042595393895421e-4	CD16-_NK_cells
-1.1030529679173458e-5	1.9296203826908673e-005	CD16-_NK_cells
1.0672205284224538e-5	-8.864593757400887e-6	CD16-_NK_cells
-6.908673998225231e-5	1.40543552805187e-4	CD16-_NK_cells
-1.695768697377745e-5	2.3180508921004017e-5	CD16-_NK_cells
-2.157897539640788e-6	2.608188080099677e-5	CD16-_NK_cells
3.591842809836589e-5	4.722646744226817e-6	CD16-_NK_cells
1.419430682046011e-5	1.7310726813211593e-6	CD16-_NK_cells
-1.1469305633546749e-5	1.0763439416776826e-4	CD16-_NK_cells
5.868369503584319e-6	2.1372105343309466e-5	CD16-_NK_cells
1.4632580694549845e-4	2.877554180403224e-6	CD16-_NK_cells
2.2711238221794884e-5	1.0847486397742821e-4	CD16-_NK_cells
-2.66883272739229e-4	-2.1255423634516487e-4	CD16-_NK_cells
-7.176637647640253e-6	2.9272354647880114e-5	CD16-_NK_cells
1.2545408603849792e-5	4.870911225526762e-5	CD16-_NK_cells
-1.7743389976328876e-4	2.7689505482877963e-4	CD16-_NK_cells
2.3095991857513713e-4	-3.596398965945729e-5	CD16-_NK_cells
-2.6132794179467472e-5	1.6263475711510392e-4	CD16-_NK_cells
-3.0171546611724075e-6	8.592365676945556e-5	CD16-_NK_cells
-2.9922871994330837e-6	4.242013791311133e-5	CD16-_NK_cells
9.223194894562152e-6	-1.196798674354107e-5	CD16-_NK_cells
-4.604651839554114e-6	1.7957495433582144e-5	CD16-_NK_cells
-1.0855933589574755e-6	4.4855350381523015e-6	CD16-_NK_cells
-3.2622089112412606e-5	3.359302249976073e-5	CD16-_NK_cells
-1.2000535149846529e-5	4.132942803332222e-5	CD16-_NK_cells
-2.041906973157957e-5	-1.070716168785324e-4	CD16-_NK_cells
-1.3895946828318928e-006	-1.2383777728880885e-4	CD16-_NK_cells
2.231416668212921e-4	-4.84624561640516e-5	CD16-_NK_cells
-1.1110257964338162e-5	9.261045335456836e-6	CD16-_NK_cells
-4.727488578402196e-5	1.893962606091723e-5	CD16-_NK_cells
2.0558017244994043e-5	2.1355243045461064e-5	CD16-_NK_cells
1.720338825542514e-5	-2.586018934968358e-5	CD16-_NK_cells
9.7285423487035e-6	-3.7557701689378674e-6	CD16-_NK_cells
1.3868870456092085e-4	-4.03735218075249e-5	CD16-_NK_cells
4.474041166406424e-5	-5.823903217143544e-7	CD16-_NK_cells
1.539677780013821e-4	-2.622846495398387e-5	CD16-_NK_cells
-1.7469191063349175e-4	-2.9603647585716027e-4	CD16-_NK_cells
-1.2208671143017259e-5	2.5632257407852623e-5	CD16-_NK_cells
1.93476417960368e-5	2.57109369743553e-5	CD16-_NK_cells
5.032453010389645e-5	-6.247146438500634e-5	CD16-_NK_cells
-3.9771644932216254e-4	2.2922755634746872e-4	CD16-_NK_cells
-4.243807342843376e-6	3.921689342076695e-5	CD16-_NK_cells
-1.957565410696762e-5	-7.97489287122559e-5	CD16-_NK_cells
1.1601465086410772e-6	3.427471829964494e-5	CD16-_NK_cells
-1.6018045214042435e-5	-3.3509663819484393e-4	CD16-_NK_cells
-3.9755816724262135e-5	1.349992003754126e-4	CD16-_NK_cells
6.3369685783921295e-6	-8.168890018895596e-6	CD16-_NK_cells
-2.121992788707399e-5	-9.538231837702916e-5	CD16-_NK_cells
-8.689336834902294e-7	8.522525613359884e-5	CD16-_NK_cells
1.3988683412530044e-5	7.085323083161614e-5	CD16-_NK_cells
5.029745514318902e-5	2.1067003622440696e-5	CD16-_NK_cells
-3.793198596521263e-6	3.4868207354910435e-5	CD16-_NK_cells
4.827805459684145e-5	2.4317359665005797e-5	CD16-_NK_cells
-3.1595099287560776e-5	-4.7488954443534606e-5	CD16-_NK_cells
7.529220750459685e-5	1.8103395724039077e-5	CD16-_NK_cells
3.095500069601373e-5	3.083620062145583e-6	CD16-_NK_cells
-8.331082170483746e-6	9.513922962846835e-5	CD16-_NK_cells
-1.196099640660555e-6	-1.2346780867034853e-4	CD16-_NK_cells
-1.1973689399122396e-5	1.0119832182089475e-4	CD16-_NK_cells
3.122054118322379e-5	-5.8865958997349385e-6	CD16-_NK_cells
2.024893263961726e-5	9.441293545764042e-5	CD16-_NK_cells
2.4428360607980163e-5	3.241189079901048e-5	CD16-_NK_cells
1.2168830314186853e-5	-4.35167605839569e-5	CD16-_NK_cells
1.826629100985786e-4	-6.472138640848998e-5	CD16-_NK_cells
3.612260132079264e-5	1.7399643956161456e-5	CD16-_NK_cells
-3.88873740140316e-6	1.2672118226526478e-5	CD16-_NK_cells
5.2775471672965864e-5	1.014414290694736e-5	CD16-_NK_cells
-1.1357930455597898e-5	4.4143821825777706e-5	CD16-_NK_cells
9.262031458544493e-6	1.0879869947853774e-4	CD16-_NK_cells
1.8601034172133995e-5	2.3326391412737427e-5	CD16-_NK_cells
4.694404374932136e-5	2.0119429355959408e-5	CD16-_NK_cells
1.158125084635919e-5	2.6949013506454502e-5	CD16-_NK_cells
6.705593245868901e-6	8.0949313056311e-5	CD16-_NK_cells
1.3317629465391874e-5	4.372728188782732e-5	CD16-_NK_cells
-4.008085541502871e-5	1.1021686428848586e-4	CD16-_NK_cells
4.460555236639762e-5	-8.402377798680588e-7	CD16-_NK_cells
-4.2043661994491945e-7	1.012191570275535e-5	CD16-_NK_cells
-1.0856002192555386e-5	2.258226249639385e-6	CD16-_NK_cells
-5.567903484974762e-6	-5.7027850053690355e-5	CD16-_NK_cells
-1.8339220362155388e-6	-2.8075237628429342e-5	CD16-_NK_cells
1.7749622581527746e-5	5.959477556393101e-5	CD16-_NK_cells
-4.978519628900299e-6	3.495350544538195e-5	CD16-_NK_cells
-1.749034601048151e-5	-5.7800769436497815e-5	CD16-_NK_cells
9.90996822154072e-6	5.739300415465983e-5	CD16-_NK_cells
4.98409413791657e-5	1.929351262774943e-5	CD16-_NK_cells
6.970858929809771e-5	-5.016537732929589e-5	CD16-_NK_cells
1.3154288198725668e-4	-1.4867213273740275e-5	CD16-_NK_cells
-1.1257281503734285e-5	2.9798096455595347e-5	CD16-_NK_cells
1.8461181293711985e-5	4.869197786251939e-5	CD16-_NK_cells
-1.2824345271825841e-4	5.107423038937994e-5	CD16-_NK_cells
-2.2595285285759093e-5	7.450159883219133e-6	CD16-_NK_cells
-7.958665160709917e-6	-4.263849430041794e-6	CD16-_NK_cells
-2.230372823622805e-5	4.819650497614568e-6	CD16-_NK_cells
1.9581570226008096e-5	3.2351855770196015e-5	CD16-_NK_cells
-4.3113536106555015e-5	-4.843400789261615e-4	CD16-_NK_cells
-1.3059488166820182e-4	2.4646952842343535e-4	CD16-_NK_cells
1.685559778875649e-5	6.667532358454991e-5	CD16-_NK_cells
-4.469898649852701e-5	2.1113726139354377e-5	CD16-_NK_cells
1.3355375321467581e-5	3.0566514888804504e-5	CD16-_NK_cells
-1.7784607624292696e-5	-4.673074189938071e-5	CD16-_NK_cells
-2.025301554491237e-5	2.133541144488842e-5	CD16-_NK_cells
-7.718034386990479e-5	2.5018980900767973e-5	CD16-_NK_cells
1.4355298402870785e-5	2.7334390016081655e-5	CD16-_NK_cells
-6.668522641717219e-5	-1.6133464092467657e-4	CD16-_NK_cells
-9.671266686360584e-7	-1.640348365366672e-4	CD16-_NK_cells
-2.8385029547734964e-6	5.125908394925497e-6	CD16-_NK_cells
-1.2926172101841889e-6	-1.2365235280342772e-4	CD16-_NK_cells
-1.89471213507609e-5	3.591350608376192e-5	CD16-_NK_cells
-9.454542269505203e-6	1.3395173977660418e-5	CD16-_NK_cells
-1.1105529961105935e-5	4.173085028131235e-5	CD16-_NK_cells
4.8264473735878214e-5	2.429139261828902e-5	CD16-_NK_cells
1.7644550921257486e-5	-4.283257569842562e-5	CD16-_NK_cells
-2.9933532633317446e-5	2.321009231791309e-5	CD16-_NK_cells
-1.5258451684570495e-4	2.1500216797393828e-4	CD16-_NK_cells
-1.4721403943740502e-5	4.655147407092482e-5	CD16-_NK_cells
-5.501065126189131e-5	1.074637602256005e-5	CD16-_NK_cells
6.809520776454905e-5	-3.080850999047884e-5	CD16-_NK_cells
4.649868787190875e-5	1.5005279674928547e-5	CD16-_NK_cells
5.363624541701151e-6	2.0201827161774578e-4	CD16-_NK_cells
5.856479668557617e-7	3.093460081430441e-5	CD16-_NK_cells
3.859442769778749e-5	1.2706833836217999e-5	CD16-_NK_cells
2.320816451919673e-5	4.473105247813238e-5	CD16-_NK_cells
2.50129309529291e-5	-7.749143767930749e-6	CD16-_NK_cells
6.959583798518005e-6	4.87185923490468e-5	CD16-_NK_cells
-1.3608553050168648e-4	2.0536455106889246e-4	CD16-_NK_cells
2.6087946424457877e-5	7.294747130372778e-5	CD16-_NK_cells
3.892132682727533e-6	3.0462518348637038e-5	CD16-_NK_cells
-8.805612687609157e-5	5.402019624706767e-5	CD16-_NK_cells
2.7078838393324082e-5	-1.1464933336972737e-5	CD16-_NK_cells
1.4839899188271357e-5	-3.323428755657036e-5	CD16-_NK_cells
4.851466905159132e-5	-2.626603856427406e-5	CD16-_NK_cells
3.0259092459965234e-5	-3.422277867061193e-5	CD16-_NK_cells
-5.682249912055575e-5	3.011085150832858e-5	CD16-_NK_cells
1.550252518192735e-5	-2.5191328789663715e-5	CD16-_NK_cells
-1.0136387788245975e-4	1.5331685404962846e-4	CD16-_NK_cells
-1.217947059215231e-4	2.9659978846531602e-5	CD16-_NK_cells
-2.4112786466631846e-5	3.1931764334476676e-6	CD16-_NK_cells
3.391086639431602e-5	5.91970681101998e-6	CD16-_NK_cells
-1.1217781573727017e-4	8.838530728729507e-5	CD16-_NK_cells
3.58582636583804e-6	-1.4170054630840105e-4	CD16-_NK_cells
1.5332275090152223e-4	-3.113514918142178e-5	CD16-_NK_cells
-6.78658491658098e-5	-6.824349097307589e-4	CD16-_NK_cells
-1.1311567455498048e-6	2.3808836100712146e-5	CD16-_NK_cells
-1.214851813898188e-5	8.547515403757237e-5	CD16-_NK_cells
-2.8309039747662257e-5	4.560653861781281e-6	CD16-_NK_cells
-2.163847949332362e-5	-1.5334977445452424e-4	CD16-_NK_cells
8.796408500563632e-5	1.0284292962038666e-6	CD16-_NK_cells
3.858993540738927e-5	6.777625187423757e-6	CD16-_NK_cells
3.4107003045374605e-5	-1.4107346403839185e-005	CD16-_NK_cells
-2.006675568132949e-5	1.4524985795023101e-5	CD16-_NK_cells
2.0129211703930018e-5	6.647237461525095e-5	CD16-_NK_cells
1.1694494224085949e-5	1.1324726604734174e-4	CD16-_NK_cells
8.810264903983551e-5	-3.0096752969150668e-5	CD16-_NK_cells
3.9156066298219345e-4	-1.3208265372326606e-4	CD16-_NK_cells
1.9449037895580963e-5	7.320539012906156e-5	CD16-_NK_cells
4.647350605417606e-6	-3.439213338695904e-5	CD16-_NK_cells
-6.018329494895178e-5	1.2382108623734407e-4	CD16-_NK_cells
-1.220465149631549e-5	1.2155755450802928e-5	CD16-_NK_cells
9.330613537679734e-5	8.682516222573291e-6	CD16-_NK_cells
-6.489980015463965e-5	1.7248139028791004e-5	CD16-_NK_cells
-5.920603228395633e-6	-2.324371211127107e-5	CD16-_NK_cells
-3.7099538648725257e-6	-1.0664407889370695e-4	CD16-_NK_cells
1.0543796468647339e-5	-1.5965736290416387e-5	CD16-_NK_cells
-1.8928068051817654e-4	2.713288447052344e-4	CD16-_NK_cells
-2.3114578805084935e-5	-1.0730888091262804e-5	CD16-_NK_cells
-2.9584943083621115e-5	-4.417689085083717e-5	CD16-_NK_cells
-1.8655623534920257e-5	-3.4170960095405535e-5	CD16-_NK_cells
-8.689621761568671e-6	9.492258564061465e-6	CD16-_NK_cells
-2.3349856069584622e-5	3.2217877939870385e-6	CD16-_NK_cells
-1.5206394390613964e-5	2.723017620829448e-5	CD16-_NK_cells
2.6397692788724684e-5	7.353971616774947e-5	CD16-_NK_cells
-4.92137116216834e-6	-1.5990039905006548e-7	CD16-_NK_cells
-8.197531200121039e-5	1.4514950692002723e-5	CD16-_NK_cells
1.3754520325900713e-4	-5.567708626634225e-5	CD16-_NK_cells
3.0091640560733197e-5	3.913089000114441e-5	CD16-_NK_cells
1.2827931866337e-5	5.7026652435388965e-5	CD16-_NK_cells
-6.166653137423642e-6	9.03338662587675e-6	CD16-_NK_cells
-1.8184297039844372e-5	7.034046807177561e-5	CD16-_NK_cells
-4.3824790831698466e-5	-2.9629792586225855e-4	CD16-_NK_cells
-1.765975813603072e-4	2.553896007574835e-4	CD16-_NK_cells
-5.795699033188521e-5	9.750989638999419e-5	CD16-_NK_cells
6.354936353620946e-6	3.79872455395775e-5	CD16-_NK_cells
-1.1209996512095773e-5	3.52251550203162e-5	CD16-_NK_cells
-1.7340358224625368e-5	-4.0607220643581835e-5	CD16-_NK_cells
-3.2877359926236206e-5	-3.090602931756257e-4	CD16-_NK_cells
1.4243779943486468e-5	5.2252425060368705e-5	CD16-_NK_cells
-2.5248806299055188e-5	1.1774134516733387e-4	CD16-_NK_cells
4.12740586153233e-5	9.620834980451399e-5	CD16-_NK_cells
-7.214944170684389e-5	5.842550749639241e-5	CD16-_NK_cells
-1.761249871775376e-5	6.0550161050009396e-5	CD16-_NK_cells
-3.2627827344026355e-5	3.358205090578801e-5	CD16-_NK_cells
7.565164395240346e-7	3.311403626085229e-5	CD16-_NK_cells
-1.0699497603300035e-4	2.392464041505267e-5	CD16-_NK_cells
9.466673628601858e-6	1.1420218090032024e-4	CD16-_NK_cells
-1.8687926980362287e-4	9.39218025562084e-5	CD16-_NK_cells
3.788665430510772e-5	-4.030362825544805e-5	CD16-_NK_cells
-2.0623377197439436e-5	1.9688601930269922e-5	CD16-_NK_cells
1.729937679169352e-4	-6.027068844350897e-6	CD16-_NK_cells
4.230417569080746e-6	1.8301237031024518e-6	CD16-_NK_cells
2.394003700475971e-5	-2.659558014906127e-5	CD16-_NK_cells
-2.276406393355152e-5	2.405719467785397e-5	CD16-_NK_cells
-1.1134718869617181e-5	5.018054408469061e-5	CD16-_NK_cells
-1.5433176101417214e-5	4.565687877487854e-5	CD16-_NK_cells
1.4543001370879158e-4	-5.722225092613336e-5	CD16-_NK_cells
1.4644630175641475e-4	-2.490307572587608e-5	CD16-_NK_cells
-9.383212903719844e-6	1.0115834479866125e-5	CD16-_NK_cells
-8.404055762355351e-6	-7.344701758246249e-6	CD16-_NK_cells
4.3280233937250463e-5	1.4398766668520525e-6	CD16-_NK_cells
-5.9235990763160435e-5	1.210176402718217e-4	CD16-_NK_cells
9.748129875355186e-6	1.663744299901644e-5	CD16-_NK_cells
-5.6491350622036565e-6	2.4875289735850378e-5	CD16-_NK_cells
1.0384184408269627e-5	2.3293961539225044e-5	CD16-_NK_cells
-1.898608993829844e-4	5.6298537288172485e-5	CD16-_NK_cells
-1.5566800114969023e-5	5.099895892077603e-5	CD16-_NK_cells
1.93769929967625e-5	-2.6071238951866806e-5	CD16-_NK_cells
-2.5964042797529783e-5	4.1124568158756575e-5	CD16-_NK_cells
3.8534137932757505e-6	3.0388486614770368e-5	CD16-_NK_cells
2.1742006104870623e-5	6.755074029349007e-5	CD16-_NK_cells
-6.100711932979458e-6	1.1782066817692789e-5	CD16-_NK_cells
4.712196902703577e-6	3.0475371001431147e-5	CD16-_NK_cells
1.7009480085929625e-5	-2.0353993997928454e-5	CD16-_NK_cells
3.8556123505451554e-5	-6.657944457639158e-6	CD16-_NK_cells
-2.0443741215143355e-4	2.915805822330617e-4	CD16-_NK_cells
1.498977986468849e-5	2.3455606004630976e-5	CD16-_NK_cells
1.0070929723802e-6	2.8522856487076705e-5	CD16-_NK_cells
-2.13205930375751e-5	-2.4038717724384327e-4	CD16-_NK_cells
-6.757991052205383e-5	1.3112498212947496e-4	CD16-_NK_cells
7.996275694091108e-6	4.4005002231539805e-5	CD16-_NK_cells
-1.489986872778016e-5	3.000892145715337e-5	CD16-_NK_cells
1.9151328729073125e-4	-2.6969269094067184e-5	CD16-_NK_cells
-1.2832185155531186e-5	7.14855657606498e-5	CD16-_NK_cells
-3.1162405411115876e-5	6.190006306729153e-5	CD16-_NK_cells
-5.156153866033824e-5	2.9097021460003553e-5	CD16-_NK_cells
4.857706608810702e-5	1.7832175044042515e-5	CD16-_NK_cells
-1.7661352732884502e-5	6.045675062056941e-5	CD16-_NK_cells
2.0871889783746544e-5	1.2295581827968918e-4	CD16-_NK_cells
-8.883904401730646e-5	1.223637034848747e-4	CD16-_NK_cells
6.750217068620144e-6	2.1873776591323846e-5	CD16-_NK_cells
-4.2791893670761224e-5	-4.395901622866263e-5	CD16-_NK_cells
2.0901953120099923e-5	4.944996566580315e-5	CD16-_NK_cells
5.896613903401216e-5	2.494796493911888e-5	CD16-_NK_cells
-5.083290542414781e-6	-2.3805665059689352e-4	CD16-_NK_cells
-1.4557488990786825e-5	1.102175673449265e-5	CD16-_NK_cells
-1.639599216443344e-5	1.5132642094340425e-5	CD16-_NK_cells
4.484151907165599e-5	-3.8907420858648354e-7	CD16-_NK_cells
6.1053853381632774e-6	1.3649340403189367e-4	CD16-_NK_cells
-1.209579631497624e-4	5.767453603586429e-5	CD16-_NK_cells
-3.67623235079637e-4	1.8627739702762735e-4	CD16-_NK_cells
-1.3634479316936087e-5	-3.940573383320319e-5	CD16-_NK_cells
-1.0336586669530783e-5	4.826859055492435e-5	CD16-_NK_cells
-5.092414103406304e-6	2.5414247672668006e-5	CD16-_NK_cells
-1.4598584666182293e-6	-1.23972123640277e-4	CD16-_NK_cells
8.10288088422802e-6	-9.885850658755274e-5	CD16-_NK_cells
9.094250052627846e-6	1.3247226991186203e-4	CD16-_NK_cells
-2.7952737634627654e-6	8.498062210957233e-5	CD16-_NK_cells
2.509839694516918e-5	2.9063730397447664e-6	CD16-_NK_cells
-1.4679459821633745e-6	4.661539409151777e-5	CD16-_NK_cells
2.1440142342144996e-6	3.947220852493169e-5	CD16-_NK_cells
1.4742318427334148e-6	5.677902925937939e-5	CD16-_NK_cells
3.0096861832845165e-5	-5.1134841081595545e-6	CD16-_NK_cells
1.9284799038716912e-4	-2.906638470007332e-5	CD16-_NK_cells
-1.5430522583057126e-5	-1.2346524106908289e-5	CD16-_NK_cells
-1.3092233070877358e-4	5.2586689416252244e-5	CD16-_NK_cells
-1.398177181984606e-4	1.0198628803560643e-4	CD16-_NK_cells
-1.7626528330022015e-5	1.7954200595201573e-5	CD16-_NK_cells
-2.6999187584253954e-5	6.864084983259592e-5	CD16-_NK_cells
-1.8548467502357783e-4	2.665331957341287e-4	CD16-_NK_cells
-2.519876557179038e-5	-8.064713515107808e-6	CD16-_NK_cells
-8.854787959057295e-5	1.103447037037768e-4	CD16-_NK_cells
-7.383009170622995e-6	6.145429858630531e-5	CD16-_NK_cells
-1.4041727214735209e-5	-3.5149314118588696e-5	CD16-_NK_cells
1.7902413223349685e-5	5.820837910892662e-5	CD16-_NK_cells
4.257468729973326e-6	1.978138828280075e-5	CD16-_NK_cells
1.0008162343432054e-5	4.1475644646985275e-6	CD16-_NK_cells
-8.817674496837917e-5	-9.41749035383897e-4	CD16-_NK_cells
-1.410751795879071e-5	3.87388216816537e-5	CD16-_NK_cells
8.692693749072342e-6	2.9001404435739106e-5	CD16-_NK_cells
8.745572254404756e-6	2.2920676854803648e-5	CD16-_NK_cells
-1.1416515604924277e-5	6.28787370592026e-5	CD16-_NK_cells
-5.920249470087307e-6	1.6286321978299677e-5	CD16-_NK_cells
3.7224625212136054e-6	3.013810360606302e-5	CD16-_NK_cells
-3.7027272173608686e-5	9.758323527900707e-5	CD16-_NK_cells
-2.2797964422990208e-5	-9.44157920216792e-5	CD16-_NK_cells
-3.0061107893515496e-6	-2.2936127923629214e-5	CD16-_NK_cells
2.881066261351325e-5	2.8604824662617493e-5	CD16-_NK_cells
1.3085977174541559e-5	1.4373804106750424e-4	CD16-_NK_cells
4.808858602560699e-5	7.826925470387412e-6	CD16-_NK_cells
-2.2504889541764914e-5	1.594170885588399e-5	CD16-_NK_cells
4.474306436501068e-5	-5.66641897280154e-5	CD16-_NK_cells
-6.035367664457977e-4	2.172366422470686e-4	CD16-_NK_cells
-3.2494915432077987e-6	4.848464240793626e-5	CD16-_NK_cells
-2.8961466445948255e-5	8.76705927603983e-5	CD16-_NK_cells
1.5808508748658884e-6	4.016516666302706e-5	CD16-_NK_cells
-1.2260222969843396e-5	3.113491922255909e-5	CD16-_NK_cells
2.2301095675316653e-5	4.8402061359835434e-5	CD16-_NK_cells
2.058847531399789e-5	3.680680657070071e-5	CD16-_NK_cells
2.3620126117004106e-5	4.6087557427079716e-5	CD16-_NK_cells
1.6011024471869243e-5	-5.235843274328476e-5	CD16-_NK_cells
5.32785416568965e-5	7.82504647599611e-5	CD16-_NK_cells
-4.6890011776578285e-6	6.447304003761181e-5	CD16-_NK_cells
-1.1778827384533487e-4	2.3804436293696108e-4	CD16-_NK_cells
1.0566953412472775e-5	-7.78828529883651e-6	CD16-_NK_cells
-1.3730321251651622e-5	-2.6331866276624394e-5	CD16-_NK_cells
7.599840105477351e-5	-1.9531809710379156e-5	CD16-_NK_cells
-2.4198226441960165e-4	9.601781670981174e-5	CD16-_NK_cells
-1.4871269020316962e-5	1.5779581557365122e-4	CD16-_NK_cells
-4.024959589912985e-5	-5.292474827461834e-6	CD16-_NK_cells
1.8079611077605462e-6	1.0878458873660803e-4	CD16-_NK_cells
3.1371795053791115e-5	-1.123920166708287e-4	CD16-_NK_cells
2.6391932931382946e-5	2.447874672781709e-5	CD16-_NK_cells
-1.3256775072551355e-5	1.1917298125896115e-4	CD16-_NK_cells
-1.4053662241080046e-5	-2.9211682336478706e-5	CD16-_NK_cells
-2.917073897663656e-6	-1.1957421280779727e-5	CD16-_NK_cells
-1.0195215758505698e-5	7.94772775194389e-6	CD16-_NK_cells
-4.3989155817582085e-5	-6.944653966659938e-6	CD16-_NK_cells
1.6774826538068293e-5	2.3415805105447078e-5	CD16-_NK_cells
-3.432038942285294e-6	-6.555525709679899e-5	CD16-_NK_cells
-8.386175730452284e-6	9.503388882908178e-5	CD16-_NK_cells
1.7575158315529096e-5	1.4925277803964212e-5	CD16-_NK_cells
1.9918211221807989e-4	-7.80284572949481e-5	CD16-_NK_cells
-9.242880689375059e-5	1.4635229055358936e-4	CD16-_NK_cells
1.9781292061575593e-5	3.3628792738173496e-5	CD16-_NK_cells
4.899172411058412e-5	-3.5133610451511305e-5	CD16-_NK_cells
-1.297404881432245e-4	2.0782312267851602e-4	CD16-_NK_cells
1.7304715466245635e-5	3.662376990817066e-5	CD16-_NK_cells
-2.2160779228726745e-5	-1.2925536845579009e-5	CD16-_NK_cells
-2.1612301136828743e-5	5.830272560827574e-5	CD16-_NK_cells
1.7156927511767365e-5	3.6341194515568966e-5	CD16-_NK_cells
-4.616008281218044e-6	4.314090202539028e-5	CD16-_NK_cells
4.4661570515065486e-5	-1.3903714889332026e-4	CD16-_NK_cells
-1.5713302456107488e-4	2.540126487752998e-4	CD16-_NK_cells
-1.1996586384491103e-4	1.6657719387090208e-4	CD16-_NK_cells
1.2474867621787155e-5	5.8823896231009744e-5	CD16-_NK_cells
2.0230564511106342e-5	5.774436909427023e-5	CD16-_NK_cells
3.2405127491217793e-6	6.251931837604354e-5	CD16-_NK_cells
2.9540455898468762e-5	-9.723175932127948e-6	CD16-_NK_cells
3.26413221252428e-5	9.293450361227629e-6	CD16-_NK_cells
-2.778565912211826e-5	9.175655733221843e-5	CD16-_NK_cells
-3.5268380106068354e-6	1.949237870420581e-5	CD16-_NK_cells
-7.739881117220864e-6	1.5006030596200126e-7	CD16-_NK_cells
-9.554874048058121e-6	1.0380000509350822e-7	CD16-_NK_cells
-5.207645285295061e-6	1.1671001471429648e-4	CD16-_NK_cells
1.766824516272705e-5	1.7908027233238097e-5	CD16-_NK_cells
-1.1855430402376615e-5	4.888381918670519e-5	CD16-_NK_cells
-5.755808147654173e-6	1.77746454354858e-5	CD16-_NK_cells
1.413186639818891e-5	3.7862898570135174e-5	CD16-_NK_cells
1.3515400997918066e-5	-5.871516324722483e-5	CD16-_NK_cells
2.4058994396524378e-5	3.84449567110707e-5	CD16-_NK_cells
-1.4349797658835443e-4	2.1956495692096648e-4	CD16-_NK_cells
-2.8714785841359182e-5	7.633586671850187e-5	CD16-_NK_cells
-2.8144670542236923e-5	1.527426232073427e-4	CD16-_NK_cells
-2.1057177685326442e-5	2.053238740465354e-5	CD16-_NK_cells
-8.220635845095715e-6	5.491553150002817e-5	CD16-_NK_cells
-2.180103825179834e-5	-1.891629771210507e-4	CD16-_NK_cells
2.889283241808665e-5	-3.153533305031073e-5	CD16-_NK_cells
-6.839842047686607e-5	1.2447773290695624e-4	CD16-_NK_cells
-3.9788384818466513e-5	7.32443631371034e-5	CD16-_NK_cells
-6.034305281261909e-4	2.1743977303349547e-4	CD16-_NK_cells
-8.255283474291881e-6	9.528415580812986e-5	CD16-_NK_cells
8.674923774916681e-6	5.2858325491745184e-5	CD16-_NK_cells
-6.600277701178085e-5	1.4334764187669537e-4	CD16-_NK_cells
-7.695061620958305e-6	4.157835696298202e-5	CD16-_NK_cells
-7.701836418222686e-5	1.2658935806467129e-5	CD16-_NK_cells
1.5401176940976953e-5	-2.538510970775768e-5	CD16-_NK_cells
-3.006467857051029e-5	1.4381658523276623e-4	CD16-_NK_cells
2.2358476661242888e-5	1.4091031128631265e-5	CD16-_NK_cells
6.237984115360443e-5	4.740661975980664e-5	CD16-_NK_cells
-9.442679048976854e-6	-1.84066003283214e-4	CD16-_NK_cells
-1.7659884619230232e-4	2.5538718235168956e-4	CD16-_NK_cells
-2.1354436766171535e-5	1.557396876147981e-5	CD16-_NK_cells
1.7573573575548015e-5	3.8260741280831866e-5	CD16-_NK_cells
-1.878945759352472e-5	-1.984878169304687e-5	CD16-_NK_cells
-1.4053463906053445e-5	2.21817406269049e-5	CD16-_NK_cells
8.989480637503443e-6	3.410039632761384e-5	CD16-_NK_cells
2.9912119697281574e-5	3.2238009549721194e-5	CD16-_NK_cells
-1.3835152172316246e-5	1.3739487399076238e-4	CD16-_NK_cells
1.1251325023900385e-5	4.73422514339581e-5	CD16-_NK_cells
4.91414156637895e-5	-5.7879600328310743e-5	CD16-_NK_cells
-3.263592988125247e-5	-3.92199262160111e-6	CD16-_NK_cells
3.7380810767578825e-6	6.308248251888598e-5	CD16-_NK_cells
-7.41342979521326e-5	1.1646720623288436e-4	CD16-_NK_cells
6.516670767477568e-6	2.0058424022936432e-5	CD16-_NK_cells
-1.3895779887536775e-5	1.3727896963047043e-4	CD16-_NK_cells
6.790197807286799e-6	5.999123571775373e-5	CD16-_NK_cells
-1.2457983941608206e-5	-6.090812444120494e-5	CD16-_NK_cells
7.770196288982849e-6	4.072409007320536e-6	CD16-_NK_cells
2.6569370806872816e-5	1.0903994294972925e-5	CD16-_NK_cells
9.610470336892154e-6	-1.3192158856163494e-5	CD16-_NK_cells
-9.592412053630648e-5	1.4381047985401294e-4	CD16-_NK_cells
2.3663836606013965e-5	1.9793923755684737e-5	CD16-_NK_cells
-5.349713938071672e-7	5.9139601589041526e-5	CD16-_NK_cells
1.7331972382138968e-5	7.670872901974672e-5	CD16-_NK_cells
1.8497238367089663e-5	3.3177803858083978e-6	CD16-_NK_cells
-1.506008348131408e-5	8.590731411226048e-6	CD16-_NK_cells
1.030650773808554e-6	4.029547381129991e-5	CD16-_NK_cells
3.3686906890117015e-5	1.2886165116507642e-5	CD16-_NK_cells
2.3802368397912335e-5	2.9172676020174533e-5	CD16-_NK_cells
-4.185534609580513e-5	8.310823927768814e-5	CD16-_NK_cells
1.9474775242449785e-5	1.848892101578553e-5	CD16-_NK_cells
-4.333893155821266e-5	1.1281204068630628e-4	CD16-_NK_cells
2.143899935808178e-5	8.519163662328831e-5	CD16-_NK_cells
2.7666138608248807e-6	2.1387443701629116e-5	CD16-_NK_cells
4.471603830301091e-6	4.971830743614228e-5	CD16-_NK_cells
2.4486381177984185e-5	2.7420413189497433e-5	CD16-_NK_cells
5.344189000768088e-5	1.4746504687391373e-5	CD16-_NK_cells
-2.0921847131159025e-6	-1.077416157040212e-5	CD16-_NK_cells
4.985863972300531e-6	2.5562004928909305e-5	CD16-_NK_cells
-1.4745428240353726e-4	2.3417203637289677e-4	CD16-_NK_cells
3.058989061017044e-5	2.7523346719941217e-5	CD16-_NK_cells
-5.2379361441268944e-5	5.465497088864872e-5	CD16-_NK_cells
-1.1156096784653192e-4	1.8597727437205845e-4	CD16-_NK_cells
-1.0613828746999692e-4	9.831863404695336e-5	CD16-_NK_cells
-2.0035375709752433e-5	6.671652781950999e-5	CD16-_NK_cells
2.27384171764483e-4	-2.2101004901806653e-5	CD16-_NK_cells
2.5636129396126795e-5	1.0334085583549844e-5	CD16-_NK_cells
-8.875568340380798e-5	1.064459961189289e-4	CD16-_NK_cells
7.538629656900562e-6	2.16879593559933e-5	CD16-_NK_cells
3.6064320429788666e-5	-2.340800309271813e-5	CD16-_NK_cells
-1.8634177901059272e-5	-1.4434015262567568e-5	CD16-_NK_cells
1.0763602199835413e-5	1.511058111793917e-5	CD16-_NK_cells
2.4366720255521945e-5	8.165226274913517e-6	CD16-_NK_cells
-4.056756819664143e-5	1.3416293805843608e-4	CD16-_NK_cells
-1.217397209368833e-6	3.0601788444889404e-7	CD16-_NK_cells
2.1282466097685845e-5	-3.052143746602202e-5	CD16-_NK_cells
-1.1949260037152759e-4	1.824304804646761e-4	CD16-_NK_cells
3.658043599707504e-5	5.319377445908141e-5	CD16-_NK_cells
-9.346819090408836e-5	1.8532591064260132e-5	CD16-_NK_cells
-1.7633843795067745e-5	1.554279771827917e-5	CD16-_NK_cells
-4.685752924893144e-5	4.961549287741439e-6	CD16-_NK_cells
2.893904446016662e-5	1.0021741041690079e-5	CD16-_NK_cells
1.0286911141364495e-5	-1.6708989110454905e-4	CD16-_NK_cells
-2.0954054035255052e-4	2.980692875990902e-4	CD16-_NK_cells
-2.1918551647769598e-5	3.1464333348815953e-6	CD16-_NK_cells
-3.3965449886599705e-5	-2.1010182754738026e-4	CD16-_NK_cells
-4.306881895617336e-6	6.463288364469806e-5	CD16-_NK_cells
2.6719196348021287e-5	4.555736670793352e-5	CD16-_NK_cells
3.801475990430712e-5	1.3079142597543356e-5	CD16-_NK_cells
1.107401582658243e-5	7.054536481686938e-6	CD16-_NK_cells
-2.992049013542423e-5	1.0615134661607117e-5	CD16-_NK_cells
-1.3571824968749371e-5	-3.4633015586404304e-5	CD16-_NK_cells
3.158104788817362e-6	-5.768200340302006e-6	CD16-_NK_cells
-8.301875887277324e-5	1.6381400199584219e-4	CD16-_NK_cells
-8.576063588645782e-6	5.939196374607146e-5	CD16-_NK_cells
1.4292268814938665e-4	-1.4514241296988585e-5	CD16-_NK_cells
5.02602206638124e-6	-2.0198531864378925e-6	CD16-_NK_cells
2.2345656857454168e-5	7.077683922777228e-5	CD16-_NK_cells
1.2936642508971865e-5	-3.102430280352627e-5	CD16-_NK_cells
2.664902824241735e-5	-3.5780573960870815e-5	CD16-_NK_cells
-6.665710831070488e-6	3.4833040040827245e-5	CD16-_NK_cells
3.5734981106215876e-5	1.582003323795395e-5	CD16-_NK_cells
9.735611501351868e-6	4.431302535591815e-5	CD16-_NK_cells
-6.684438977850948e-6	-1.7767565160509036e-4	CD16-_NK_cells
-3.0718065590203156e-5	8.074230574751913e-5	CD16-_NK_cells
-2.99600603625063e-5	2.64736143342702e-5	CD16-_NK_cells
-1.1034940224022359e-5	1.9287770743486507e-5	CD16-_NK_cells
-1.1265450310991468e-5	7.395533347301182e-5	CD16-_NK_cells
-2.2931665821839345e-5	2.3736734562620868e-5	CD16-_NK_cells
1.4913626792489384e-6	1.226419918855617e-5	CD16-_NK_cells
1.587384195925094e-4	-4.7991009611443946e-5	CD16-_NK_cells
-8.621115202176034e-5	1.0710082082818003e-4	CD16-_NK_cells
8.127439051799574e-6	5.1527179243334866e-5	CD16-_NK_cells
-1.1188044038206116e-5	2.404184765792449e-5	CD16-_NK_cells
-2.8996372457587103e-5	1.3117940847809012e-4	CD16-_NK_cells
-3.7916347419593136e-5	-1.5869070086565987e-4	CD16-_NK_cells
-1.91213980611482e-5	1.7260760764354701e-6	CD16-_NK_cells
2.416543918056899e-5	-2.7462192896462925e-5	CD16-_NK_cells
-8.356867233045594e-6	7.176482645504909e-5	CD16-_NK_cells
-5.751395382396182e-6	-1.6801603064172023e-5	CD16-_NK_cells
-2.4250215353817915e-4	1.0650432260564465e-4	CD16-_NK_cells
-5.135165143542929e-6	1.0232989435631986e-5	CD16-_NK_cells
2.4677229653835256e-5	-7.532914514019236e-6	CD16-_NK_cells
-6.594491676789271e-7	3.140418644440096e-5	CD16-_NK_cells
8.19635621517282e-6	8.361633427548573e-5	CD16-_NK_cells
-8.486237670313978e-6	9.484256722738449e-5	CD16-_NK_cells
-2.295215884386787e-5	2.1986050649293674e-5	CD16-_NK_cells
-8.856969680254066e-5	1.4976333600419742e-4	CD16-_NK_cells
4.315906699525869e-6	4.8839572195754285e-6	CD16-_NK_cells
-7.97218235660487e-5	-1.531094700417754e-6	CD16-_NK_cells
-1.7802820433428754e-5	-9.399303239982854e-7	CD16-_NK_cells
2.5097609070444582e-5	3.88271514216794e-5	CD16-_NK_cells
2.0320958978266085e-5	-2.3119754186601e-5	CD16-_NK_cells
1.0539530357228988e-5	5.768937973720954e-6	CD16-_NK_cells
-1.2998576068232015e-6	-1.2366619672002664e-4	CD16-_NK_cells
6.499325141755047e-6	1.1133724080298673e-5	CD16-_NK_cells
-1.2487699176822802e-6	-1.2356851603176076e-4	CD16-_NK_cells
-1.9872900850474945e-4	2.838052843057048e-4	CD16-_NK_cells
-5.450940979147878e-6	1.2521039121144188e-5	CD16-_NK_cells
-1.5559601556852733e-5	2.0303182232303366e-5	CD16-_NK_cells
4.466286463117842e-5	-7.306651648028485e-7	CD16-_NK_cells
-2.622382462716427e-5	-4.119284436383276e-5	CD16-_NK_cells
-9.558690874122738e-6	-4.355087043324224e-5	CD16-_NK_cells
-2.8312273875720926e-5	4.6086427623165806e-5	CD16-_NK_cells
7.413261485276586e-6	4.8007181967928033e-5	CD16-_NK_cells
1.5658414959891696e-5	2.5262686192701615e-5	CD16-_NK_cells
-3.3319643541667957e-6	2.0952021411447822e-5	CD16-_NK_cells
3.0337724761580545e-5	-7.978477968906396e-6	CD16-_NK_cells
-5.911860426503246e-6	8.82538952473551e-6	CD16-_NK_cells
-4.758433713455231e-5	2.547044205893608e-5	CD16-_NK_cells
-4.455175571964466e-5	-9.406890844880061e-5	CD16-_NK_cells
-7.481210968359114e-6	7.035571309929247e-5	CD16-_NK_cells
-8.301783025233788e-6	9.519525190932814e-5	CD16-_NK_cells
5.692098278435874e-6	-2.220381165249032e-5	CD16-_NK_cells
1.2173971317057869e-5	4.496766357414293e-5	CD16-_NK_cells
1.7671619619105814e-5	-1.6384249185795026e-5	CD16-_NK_cells
3.267919604791766e-4	-5.487811754843181e-5	CD16-_NK_cells
7.934849973036374e-5	1.9742333555793085e-5	CD16-_NK_cells
-1.8371601186760517e-5	-8.49285518879374e-5	CD16-_NK_cells
1.017851991512186e-5	-1.2013168501801638e-5	CD16-_NK_cells
2.8475331375794363e-5	2.54745213789293e-6	CD16-_NK_cells
1.1962365064513975e-5	4.092883857726722e-5	CD16-_NK_cells
-5.3831336751984174e-5	8.7724882678548e-5	CD16-_NK_cells
9.719154081069175e-6	3.893004543979329e-5	CD16-_NK_cells
8.029705664682947e-5	1.6143982202038213e-5	CD16-_NK_cells
-1.5391276821549406e-5	-3.776001327246295e-5	CD16-_NK_cells
-2.1613763731533898e-5	-7.709291236590075e-5	CD16-_NK_cells
-3.6269684571505648e-6	2.5554848624781107e-5	CD16-_NK_cells
4.5744404607384565e-6	2.107269428485196e-5	CD16-_NK_cells
9.680772532557814e-6	4.536180634023617e-5	CD16-_NK_cells
-3.6656425301248023e-6	1.8649597807990363e-5	CD16-_NK_cells
-4.484707472750116e-5	1.69598256189364e-5	CD16-_NK_cells
-3.20686495303444e-5	-2.9810541273877127e-5	CD16-_NK_cells
9.374640690612045e-7	-1.894284193159656e-6	CD16-_NK_cells
2.001538515703581e-5	-3.267253314352139e-5	CD16-_NK_cells
3.4997209387381386e-5	2.4250567184468364e-5	CD16-_NK_cells
4.759588740067413e-5	-1.1901021041032134e-4	CD16-_NK_cells
3.996418301244622e-5	5.288071604952939e-5	CD16-_NK_cells
6.540065974811599e-5	7.068588299761569e-5	CD16-_NK_cells
3.867068494166935e-5	1.2852640071185654e-5	CD16-_NK_cells
1.1416594573228233e-5	1.4404789225517476e-4	CD16-_NK_cells
-1.6195327280248448e-5	-3.3543560703218805e-4	CD16-_NK_cells
4.735421483732533e-5	4.012576821577675e-6	CD16-_NK_cells
8.942941817796283e-6	-3.334614305936449e-6	CD16-_NK_cells
9.428489446773252e-6	3.2236545051614866e-5	CD16-_NK_cells
9.034955570510178e-6	4.751378109997062e-5	CD16-_NK_cells
4.834784637368827e-5	-2.658500890731884e-5	CD16-_NK_cells
-5.4652622168651205e-5	-5.982778801454256e-5	CD16-_NK_cells
2.2292406952573446e-5	1.35232031011874e-5	CD16-_NK_cells
-4.5001305538994575e-4	1.6588038579726236e-4	CD16-_NK_cells
-1.1461245338833697e-7	5.460978005112476e-5	CD16-_NK_cells
-1.0686966414726527e-4	2.416424076559271e-5	CD16-_NK_cells
2.105548957801599e-5	-3.095542375840771e-5	CD16-_NK_cells
-1.4879614297729018e-6	4.1786682539024366e-5	CD16-_NK_cells
-4.931179173953968e-4	2.0273497401458536e-4	CD16-_NK_cells
2.1936643800730606e-5	6.337547538077837e-5	CD16-_NK_cells
-2.8029839026553098e-5	4.21395470074861e-5	CD16-_NK_cells
3.6611229033494622e-6	-4.130407974921276e-5	CD16-_NK_cells
4.4850164826381865e-5	-3.7254348318471423e-7	CD16-_NK_cells
-8.395008270071805e-6	9.501700009325062e-5	CD16-_NK_cells
2.0448920394524567e-5	1.254241559300332e-4	CD16-_NK_cells
1.7818840564611205e-6	3.576730607222852e-5	CD16-_NK_cells
2.8607120689753878e-5	2.219135845254699e-6	CD16-_NK_cells
3.38243663840127e-5	-4.388580256421712e-6	CD16-_NK_cells
3.974512608846801e-6	5.271900421245015e-5	CD16-_NK_cells
-3.73187572805589e-5	4.863771631571861e-5	CD16-_NK_cells
4.544110159086344e-5	5.170035576141043e-6	CD16-_NK_cells
-1.0599494001242614e-5	4.7553014469182156e-5	CD16-_NK_cells
9.189314684837061e-6	-1.297426815994399e-4	CD16-_NK_cells
-9.665521268025685e-6	-1.6745157348118018e-4	CD16-_NK_cells
2.634346528692987e-5	1.1589957208991788e-5	CD16-_NK_cells
2.7844439333557784e-5	-5.628117724233635e-6	CD16-_NK_cells
4.865115946382357e-5	-4.559996391076984e-6	CD16-_NK_cells
-2.405172265054209e-5	9.356298753407908e-5	CD16-_NK_cells
1.576842884608145e-5	1.898117343734543e-5	CD16-_NK_cells
4.955486622924564e-6	-1.3543982639613767e-4	CD16-_NK_cells
-1.272667448347338e-4	1.967607823866696e-4	CD16-_NK_cells
3.205431181735651e-6	4.961223529659328e-5	CD16-_NK_cells
2.9836139187785287e-5	-5.370434571502111e-6	CD16-_NK_cells
-1.312093860395555e-6	-1.236895932508043e-4	CD16-_NK_cells
-1.4959899159751994e-5	-1.2947021907719852e-5	CD16-_NK_cells
-6.487683487964855e-5	2.4514026424550095e-5	CD16-_NK_cells
-2.1957575788745178e-5	-1.2537005412936694e-5	CD16-_NK_cells
4.3389955017351124e-5	5.4818263845984024e-5	CD16-_NK_cells
2.0262465173668655e-5	6.199297111147899e-5	CD16-_NK_cells
2.6014084677905735e-5	3.922909204106449e-5	CD16-_NK_cells
4.484013911293759e-5	-3.917008147506734e-7	CD16-_NK_cells
8.726775616076872e-6	-2.3860084341007535e-5	CD16-_NK_cells
-2.0949112435824022e-4	2.981637723310265e-4	CD16-_NK_cells
4.039210481204048e-6	6.530173497297312e-6	CD16-_NK_cells
-2.3364954327900674e-4	9.124264253389671e-5	CD16-_NK_cells
-7.703230297162684e-7	-3.5078844101363905e-5	CD16-_NK_cells
-8.060389264586831e-6	-9.958085593092391e-5	CD16-_NK_cells
7.563897065892356e-6	5.8733705888704193e-005	CD16-_NK_cells
4.351160109158235e-5	3.326545563810488e-5	CD16-_NK_cells
-2.3123222351018967e-5	1.525470353166882e-5	CD16-_NK_cells
2.0654586148366646e-5	8.445025818327824e-5	CD16-_NK_cells
-1.687548545088325e-5	6.062843650336552e-5	CD16-_NK_cells
1.858621247977795e-4	-7.55764631288821e-5	CD16-_NK_cells
3.0865108981417156e-5	-7.422817967072038e-5	CD16-_NK_cells
4.4680788055766936e-5	-6.964059719856244e-7	CD16-_NK_cells
-2.6771523861393665e-5	1.1424844973081178e-6	CD16-_NK_cells
1.2120308335805406e-5	6.9211601250269035e-6	CD16-_NK_cells
6.048374070127496e-7	-1.8588822210131393e-6	CD16-_NK_cells
3.0029563642954548e-5	-3.299606508545383e-5	CD16-_NK_cells
-7.18450140587372e-5	-3.1345388906724904e-5	CD16-_NK_cells
1.3097492985681374e-4	-1.6928405677775682e-5	CD16-_NK_cells
-1.8010260851497684e-6	1.696189861717645e-5	CD16-_NK_cells
4.464255879606138e-5	-7.695015368871231e-7	CD16-_NK_cells
[truncated: 263,628 more rows]
