# Supplementary material for: Comparative analysis of dimension reduction methods for cytometry by time-of-flight data
Source: Nat Commun. 2023 Apr 1;14:1836. doi: 10.1038/s41467-023-37478-w (PMC10067013; doi:10.1038/s41467-023-37478-w)
Supplement: Supplementary file 8 — Source Data [file 41467_2023_37478_MOESM8_ESM.zip › Source Data/sup_file1_fig9_phate.csv]

X1	X2	labels
0.041493166442842754	0.016827114966155427	Basophils
-0.011227518204770975	0.006125784915314131	Basophils
0.03855684144750508	0.015848047191713677	Basophils
0.035233247457253314	0.02320635399041528	Basophils
0.03220958490498214	0.02284442243567615	Basophils
0.0356894128761862	0.020518760379148494	Basophils
0.032976981801573026	0.023197462098898437	Basophils
0.033039695968486625	0.023593191394850926	Basophils
0.03419748222656179	0.023727703918466157	Basophils
0.03883522362269327	0.017370296732593694	Basophils
0.030717050396798597	0.018215746438483692	Basophils
0.032174849639813784	0.019625952461894493	Basophils
0.032827553134939555	0.02367385766102091	Basophils
0.016417142672006592	0.01347240665789283	Basophils
0.0344501469621442	0.023301452462588128	Basophils
0.030563835531344397	0.015474066812472272	Basophils
0.03867145147123333	0.017203077240229174	Basophils
0.03035533415252958	0.020279122256365262	Basophils
0.03320686023152325	0.023698573182534134	Basophils
0.039178541783072444	0.015132151501169635	Basophils
0.03551992251845844	0.02027631978927279	Basophils
0.035445935548885706	0.007556863194511824	Basophils
0.03446710096141013	0.00881565082468414	Basophils
0.027254964427954602	0.02013397627362546	Basophils
0.03244313372916651	0.020241215677215436	Basophils
0.034148756468708796	0.023634946957234195	Basophils
0.026714639328283843	0.017962014900241425	Basophils
0.034670870799520644	0.008550209300323245	Basophils
0.03405635337017293	0.023497269677373776	Basophils
0.03620322871297221	0.029601108923569742	Basophils
0.03811055745890963	0.01715926364319566	Basophils
0.033181967953721574	0.02365705295542995	Basophils
0.03243723720612292	0.020238803506423417	Basophils
0.03570859728925	0.02876165920698266	Basophils
0.015843628725235828	0.009684833784206386	Basophils
0.031985802602215174	0.01203333373450861	Basophils
0.03382973047845279	0.01742031383521283	Basophils
0.033144509325200876	0.02355914237430944	Basophils
0.039954772995586335	0.015196845371331804	Basophils
0.03294919069356457	0.023586096719909803	Basophils
0.03234430487493564	0.022865519763645353	Basophils
0.03333838101888534	0.023699156629538136	Basophils
0.032546586315180204	0.023633244786918806	Basophils
0.030355273924123353	0.02123442157689131	Basophils
0.03194716802108562	0.019833473295230695	Basophils
0.03228433738271179	0.02374690782885501	Basophils
0.03427609987228113	0.024987537221053194	Basophils
0.03311971155833852	0.02292209719677777	Basophils
0.03302951266333275	0.021752293929629445	Basophils
0.03581092231427694	0.007614998270422672	Basophils
0.033017903620605714	0.02304584943772703	Basophils
0.03517598352505104	0.009441042640262095	Basophils
0.03310684432457639	0.02378267185130471	Basophils
0.026542121411192793	0.01782720839673565	Basophils
0.030328118815898662	0.020230062128285386	Basophils
0.03100727158281673	0.02512948872227913	Basophils
0.03301046859932802	0.023837331970079353	Basophils
0.034450276959279165	0.02720548632694574	Basophils
0.03307460667076063	0.023675238655010252	Basophils
0.03672594843328181	0.008244697446457854	Basophils
0.032479496660193695	0.022374925030255035	Basophils
-0.012210336387344325	0.0015465614014820324	Basophils
0.0330361912594418	0.02092664088988908	Basophils
0.03392706643995348	0.022651404019179328	Basophils
0.0346341670762591	0.025367179993762118	Basophils
0.03431902760244364	0.023335403585166035	Basophils
0.033415974883892925	0.01841916555316442	Basophils
0.03801670113293385	0.006391608870654309	Basophils
0.03553948420490257	0.007513020082399421	Basophils
0.03321718107437269	0.019731313612918192	Basophils
0.03602564916546278	0.02331223248456233	Basophils
0.03431269548058412	0.024933120979137916	Basophils
0.010949648568207418	0.006873578937459594	Basophils
0.032972283533023394	0.02391046639907752	Basophils
0.03420106208762036	0.023700930721700816	Basophils
0.03495697220886913	0.02266278410130519	Basophils
0.007635402547004937	0.004484247789371426	Basophils
0.0319870023656948	0.02326006500966517	Basophils
0.03308030089454133	0.02369539615354782	Basophils
0.03500995150631974	0.010398876620248089	Basophils
0.033547896015467954	0.023993034973943925	Basophils
0.0324475087945092	0.02026525727782775	Basophils
0.03224621624959055	0.0199497187894896	Basophils
0.0326134476650793	0.020239886672249473	Basophils
0.03265448383437395	0.020438589735341187	Basophils
0.03252349651436461	0.023616509203846194	Basophils
0.03975613317649591	0.015058757840099607	Basophils
0.015487640903674058	0.012880079997768551	Basophils
0.027545542149015886	0.02358736395726745	Basophils
0.033204279045438205	0.023642859312695916	Basophils
0.032685832005345035	0.023773040395446688	Basophils
0.03244313372916651	0.020241215677215436	Basophils
0.03292494778036688	0.02237704032372219	Basophils
0.03213603219085659	0.022872166598968454	Basophils
0.02723446354166051	0.018293584532210673	Basophils
0.028722553326401924	0.019607205459887464	Basophils
0.03418819443438427	0.02372770674566688	Basophils
0.03833268877578139	0.006225196899300032	Basophils
0.03290859111084224	0.022765634425657332	Basophils
0.04008871263828847	0.0144671544663669	Basophils
0.03333239756793302	0.011453681663076564	Basophils
0.0317807935943439	0.02133416196969144	Basophils
0.03026473995808947	0.011076927156648778	Basophils
0.03379798801027363	0.02335799677139215	Basophils
0.03176096145110347	0.020788430388809252	Basophils
0.03260686337204239	0.022115741266023028	Basophils
0.032448283972637514	0.02024165606453812	Basophils
0.0378912775746984	0.006189262042585775	Basophils
0.03308152794488352	0.02391287892312186	Basophils
0.03589545264621427	0.009848589380434746	Basophils
0.03250328875187911	0.018945844484706865	Basophils
0.03597610341121118	0.01561706913934809	Basophils
0.03088023431727264	0.01984070542364172	Basophils
0.030954183458843154	0.013224945240468106	Basophils
0.03199450127377629	0.019845717642518124	Basophils
0.03566565581208099	0.02048479010637358	Basophils
0.033511436713435386	0.0176711065331962	Basophils
0.03316717916128839	0.023710614625111783	Basophils
0.029604552464263967	0.01378812559496834	Basophils
0.03615246280657059	0.029505776532215897	Basophils
0.03058735417374634	0.023973988117335126	Basophils
0.03461162323169375	0.02535368558437168	Basophils
0.03278787203001723	0.020990254620310275	Basophils
0.03660597942482423	0.011118073461693245	Basophils
0.032888363863826195	0.023150834847665575	Basophils
0.03558236826027199	0.007493829718645059	Basophils
0.03966499994093043	0.01644529786313375	Basophils
0.03347942567270641	0.02225345685503481	Basophils
0.034508543536303234	0.022625203865048734	Basophils
0.024499391896413324	0.017418469285230994	Basophils
0.03314268458977305	0.02364769679312885	Basophils
0.03205440517794254	0.024172698805264087	Basophils
0.03729294412415269	0.007103903225840906	Basophils
0.035099074605002493	0.0077087616920715136	Basophils
0.027119248595756228	0.018226676815396747	Basophils
0.03395546430872338	0.015120899752184142	Basophils
0.029318432450979794	0.013072681938232932	Basophils
0.009544993688721463	0.005814286504425404	Basophils
0.0382845026424319	0.004868095553066621	Basophils
0.03349618864741673	0.022637992626963328	Basophils
0.03432274663760509	0.023616405801087873	Basophils
0.03420901607661404	0.02365118507929533	Basophils
0.035199183655743205	0.027477092479373782	Basophils
0.032449342247263306	0.02033499281868255	Basophils
0.03469639365970424	0.017486355351824752	Basophils
0.03877437411614017	0.015654811841488078	Basophils
0.032523088250754104	0.02063645202313125	Basophils
0.03269871612579979	0.020639092871717973	Basophils
0.032206490895999244	0.018666180270048467	Basophils
0.020605990111729047	0.016091093600131157	Basophils
0.032375228734781714	0.020085430541459073	Basophils
0.032995827412759436	0.023703076900547803	Basophils
0.032979771684769205	0.022850758411125355	Basophils
0.03478493801003556	0.00861026255276223	Basophils
0.03567439307250071	0.012345560412936284	Basophils
0.032755041261662995	0.02354278182099054	Basophils
0.03411710039879536	0.024978972548812463	Basophils
0.026767886851183822	0.011665031256531953	Basophils
0.035443810039513454	0.007559554989162639	Basophils
0.03970170078683611	0.016903096698784422	Basophils
0.032771288101694	0.020371623169383672	Basophils
0.03243691085028436	0.02357916277156729	Basophils
0.03264312471836068	0.011408115517081908	Basophils
0.030423042888708427	0.02101675683586448	Basophils
0.03298958848475465	0.02287832217333085	Basophils
0.006170905721286979	0.0021804737390889242	Basophils
0.030731582410470873	0.02533561205250475	Basophils
0.03454842083747071	0.023305974556376247	Basophils
0.0023463286395855676	-0.004191807061034684	Basophils
0.03289871233958132	0.022993739473666452	Basophils
0.032443407362387953	0.020240850672351703	Basophils
0.034162627028944736	0.023354107270581338	Basophils
0.03245729571271248	0.020240079915280887	Basophils
0.033071287861864626	0.023719692987591752	Basophils
0.031897666010116094	0.022585646252313345	Basophils
0.03406866189252198	0.02284404260909144	Basophils
0.037241418621706546	0.006029995371976781	Basophils
0.03831775976287838	0.005608948205299349	Basophils
0.03959115744054438	0.014885935875217565	Basophils
0.03573720906412114	0.02051963548771049	Basophils
0.0319432892979983	0.020417790550993832	Basophils
0.029318357323210982	0.013072468797544822	Basophils
0.034511001994509835	0.02633259231782008	Basophils
0.03542499555624195	0.028725741946307014	Basophils
0.03720484627567304	0.016795374585740333	Basophils
0.039281253622480236	0.01505810641685216	Basophils
0.032178716307219794	0.019236549808517883	Basophils
0.03449243982003521	0.023241748280740295	Basophils
0.030326625072321214	0.02057222888404863	Basophils
0.030554029154255615	0.020505705986046823	Basophils
0.03244749875784916	0.017942790342315176	Basophils
0.03293380413152007	0.022573213359002628	Basophils
0.03058626963951168	0.0222071235730505	Basophils
0.03046362511497302	0.020163793226230534	Basophils
0.04046322557257739	0.014554957943663242	Basophils
0.032812430951240236	0.02101216619155836	Basophils
0.03473645647891992	0.009202087345945641	Basophils
0.03770411866970236	0.016520010142466898	Basophils
0.035799000612865436	0.028843535490127782	Basophils
0.0298653970495776	0.015378581960760992	Basophils
0.03306571992075439	0.02272450036853911	Basophils
0.030354844157702555	0.025279498718073622	Basophils
0.032556624635622575	0.011352253485357818	Basophils
0.0324138812785199	0.02325018843048773	Basophils
0.03626787967732335	0.023420473399308698	Basophils
0.034818976314141374	0.008379963397429371	Basophils
0.030680709699817215	0.02077079149509618	Basophils
0.032343328781179875	0.012230326737897569	Basophils
-0.009159657160201196	0.002674912640538692	Basophils
0.03072378099016974	0.025093540710737855	Basophils
0.039404831240978044	0.015073159249875075	Basophils
0.032459460744750986	0.023605672181758946	Basophils
0.036065396356506796	0.009344571923152791	Basophils
0.028211439256801762	0.019932273393175996	Basophils
0.033166641755017184	0.02387008634064343	Basophils
0.032158035453632126	0.015306051907839964	Basophils
0.032463353844772586	0.023605180532370484	Basophils
0.03528595059343136	0.020484299429427484	Basophils
0.03307291583992721	0.02373212201154481	Basophils
0.03244313372916651	0.020241215677215436	Basophils
0.02995489980488091	0.014979876910493897	Basophils
0.033319703381671555	0.024159695338020416	Basophils
0.033053036580683905	0.022916099767203157	Basophils
0.03078353460572781	0.020217879391922954	Basophils
0.031822558434835446	0.023027651382664816	Basophils
0.030909349085251704	0.018169200746308675	Basophils
0.0325682805247653	0.020719150220569492	Basophils
0.03081752368833064	0.02201839552476188	Basophils
0.03157084237953371	0.024764454710443314	Basophils
0.03296479921352234	0.022758750079375344	Basophils
0.03488262700034126	0.028030645674999202	Basophils
0.01873770205323895	0.014974769831344529	Basophils
0.030279703378006693	0.020665197349775375	Basophils
0.024099902259195078	0.010708008356800958	Basophils
0.039334638296164855	0.015007851428442742	Basophils
0.03256335419840448	0.023278051938607876	Basophils
0.030610010923989708	0.020031167725698778	Basophils
0.022493384287926035	0.015997879713800862	Basophils
0.038230944543922146	0.016444569944089594	Basophils
0.028313917085017924	0.018456326434219916	Basophils
0.04185216888497628	0.016828237168774546	Basophils
0.03150261075753363	0.022792809965224675	Basophils
0.03537258551234903	0.016207891602654782	Basophils
0.03257593994601259	0.020629052184847636	Basophils
0.0343798515413395	0.02515551795448823	Basophils
0.033071287861864626	0.023719692987591752	Basophils
0.033105225954342114	0.023098976077758113	Basophils
0.032455942139489546	0.020260743334719944	Basophils
0.040577705043018816	0.015286541586409495	Basophils
0.030717050396798597	0.018215746438483692	Basophils
0.03307111320343547	0.023718725796020013	Basophils
0.0411231276823902	0.016534593730638883	Basophils
0.030260203051908866	0.019348214567620717	Basophils
0.032444488561938226	0.020238582857123325	Basophils
0.03540718775239056	0.02189210002086558	Basophils
0.03244522160545739	0.020735311744150445	Basophils
0.028998918172887713	0.020026100343585748	Basophils
0.03871359349956468	0.017350006477941805	Basophils
0.03258952871895712	0.01626874826007586	Basophils
0.032536089563260234	0.023270399090265403	Basophils
0.031645784344307024	0.024657206121135446	Basophils
0.036973898792063746	0.016612739341271148	Basophils
0.03865228608074148	0.017711818684137317	Basophils
0.03556757199269503	0.015256118938930354	Basophils
0.03402020140596248	0.01866374139277369	Basophils
0.03551128632900667	0.017437793080029875	Basophils
0.03916291392917843	0.01661022223022135	Basophils
0.03302485373990021	0.02336773076653013	Basophils
0.03264690855720025	0.023410053934117946	Basophils
0.03549495829635109	0.00907841553422233	Basophils
0.04152420686998418	0.017564657462308692	Basophils
0.03571824200466623	0.01901211388817176	Basophils
0.03301287405921037	0.02299563470049923	Basophils
0.03928428692516951	0.015107087216049895	Basophils
0.03816702879570948	0.017153373663367492	Basophils
0.02936006975927088	0.01316355669553439	Basophils
0.03136982369586549	0.01813173658367753	Basophils
0.037650296646074444	0.006703427960716553	Basophils
0.032997749904783526	0.02102926522239409	Basophils
0.023729395242961592	0.014683272050326726	Basophils
0.03457137379449325	0.026753444922999928	Basophils
0.03245508564556487	0.02026042987335131	Basophils
0.032352470964526994	0.023192163734199602	Basophils
0.009048774227815042	0.005376412180436533	Basophils
0.039333057104075884	0.01640632321333088	Basophils
0.035312351232386296	0.02203225651662415	Basophils
0.036652258007921226	0.016676686251337752	Basophils
0.036701705210211384	0.016518342406861466	Basophils
0.03194159475924896	0.019822703193586862	Basophils
0.03152989705681817	0.018852894458664213	Basophils
0.032455700705584026	0.023215191505335048	Basophils
0.029470191807846068	0.013421682276346854	Basophils
0.037714021893137065	0.0065089813163944155	Basophils
0.03345161647659939	0.023318546833093704	Basophils
0.035588609579446526	0.007490946157675203	Basophils
0.03156293303142959	0.0256413068797174	Basophils
0.039334638296164855	0.015007851428442742	Basophils
0.03922648774366127	0.01645536322811776	Basophils
0.03299257427832891	0.017722065606546534	Basophils
0.03542414969181979	0.028977299125885096	Basophils
0.03317283376732955	0.022650079008381053	Basophils
0.0332999247808151	0.022256763042531394	Basophils
0.035357926029488305	0.016353115537958013	Basophils
0.030331391357507974	0.025266946667740316	Basophils
0.03881099210487473	0.021379897058057235	Basophils
0.03606522275719777	0.009344070931005736	Basophils
0.03420959437422861	0.023396837786742987	Basophils
0.03581161607304232	0.009550582801398276	Basophils
0.021135478158453885	0.013798749086686851	Basophils
0.035059558356721796	0.02192797205031287	Basophils
0.03266324846315842	0.02106166667044226	Basophils
0.0341296818056981	0.023180767528272247	Basophils
0.0319790510368299	0.011947406612674787	Basophils
0.03329576209750842	0.02292423576308736	Basophils
0.03263930873620348	0.02025469681870061	Basophils
0.006774809896559527	0.0035313588902500404	Basophils
0.03712101432182156	0.018871250710343384	Basophils
0.032277053261520035	0.012616004782911838	Basophils
0.03519842034720196	0.008242979825156916	Basophils
0.03559636135561197	0.028686949834991714	Basophils
0.032918077754403856	0.022513423974816156	Basophils
0.033103283264662234	0.023537410144411533	Basophils
0.033305219903943015	0.021876468743574747	Basophils
0.030967637558803527	0.017800470375955675	Basophils
0.030564661760877312	0.015512520448001162	Basophils
0.030922359509349382	0.01817201998354982	Basophils
0.030215761143573626	0.019232407325664603	Basophils
0.035913459643722875	0.009354769082843778	Basophils
0.0319790510368299	0.011947406612674787	Basophils
-0.012983356442473533	0.006350839872829449	Basophils
0.03269549163098468	0.02040784571353199	Basophils
0.026320516658617503	0.006270554971273504	Basophils
0.03528432001470195	0.016520200740529317	Basophils
0.038659959359239326	0.01597794079065796	Basophils
0.035731561663775196	0.020522402767130323	Basophils
0.03574198219126046	0.020469712228445153	Basophils
0.04062827844588731	0.014370609547077695	Basophils
0.034010233626269044	0.022248442616132354	Basophils
0.018676232169615704	0.015305236398089167	Basophils
0.032859834678274	0.022744275902148798	Basophils
0.03414360273703584	0.02489746477941117	Basophils
0.03441585421407967	0.018986596674427685	Basophils
0.03389866621171137	0.011448759630471119	Basophils
0.033986388356656266	0.016257483374737314	Basophils
0.032946251656164084	0.022675892600801488	Basophils
0.03596335830833211	0.029260424673266942	Basophils
0.03444979917152465	0.023300570780325425	Basophils
0.02868052487400204	0.016783986065482887	Basophils
0.033644125715405496	0.01579859460871046	Basophils
0.010820933068919228	0.006628850726220521	Basophils
0.03346341204055725	0.02278728427418186	Basophils
0.0344505465452031	0.02329872950601607	Basophils
0.030529171225141996	0.011635708889690455	Basophils
0.03386524063898532	0.025127601919451608	Basophils
0.03939584836849079	0.01507475702737747	Basophils
0.02898289851088867	0.019139713685556992	Basophils
0.03300447068067361	0.023022730671311616	Basophils
-0.01027713009327193	0.008179449407516758	Basophils
0.03310657378732041	0.023801588000372305	Basophils
0.03476161065325334	0.026785827225192956	Basophils
0.034969770613055534	0.02165119016760697	Basophils
0.036910706392221174	0.016566016385896748	Basophils
0.03561835234949433	0.020414228591049348	Basophils
0.014372023142131672	0.010567204465694913	Basophils
0.03244564887360241	0.023495495267389522	Basophils
0.03304832697941166	0.023715368000093415	Basophils
0.03317009493446455	0.02381085522178012	Basophils
0.03235370311122237	0.02390206559105948	Basophils
0.033421227615179655	0.023906657599717725	Basophils
0.033677118842986783	0.02442924402609381	Basophils
0.03426920564618739	0.023311690599607554	Basophils
0.03274911963144576	0.02312247054459171	Basophils
0.03270786001527952	0.02026385190811248	Basophils
0.03303531471435639	0.02371104685066343	Basophils
0.03238993888799742	0.024121783536565234	Basophils
0.03665218999256306	0.016676601679779465	Basophils
0.0400583848150416	0.017013682947997696	Basophils
0.03030207825431939	0.02035346513849565	Basophils
0.03300898183802732	0.01764804168207547	Basophils
0.030003318344519355	0.019783671790668873	Basophils
0.0350417825625763	0.011329233791890906	Basophils
0.030360004887752357	0.020070091085524332	Basophils
0.03586755006503888	0.029100771420057323	Basophils
0.03147242270907022	0.022938518343262364	Basophils
0.033066896880234606	0.023715839038007745	Basophils
0.0332466608276644	0.022221658793965895	Basophils
0.03309138960700069	0.020043482305811718	Basophils
-0.010948056255788952	0.0076702645698539075	Basophils
0.01969870753045131	0.015783913388764066	Basophils
0.03285276373451977	0.023005293617660013	Basophils
0.03482030782326907	0.02681761897290348	Basophils
0.02858392357494115	0.019368720997587113	Basophils
0.03961868888014062	0.015209406432463542	Basophils
0.03142156865705051	0.02295781614200002	Basophils
0.036650859082172464	0.0166760702743492	Basophils
0.032333039184884324	0.01805557575744024	Basophils
0.03249095784679439	0.02046034264375391	Basophils
0.03281125870279265	0.011008457837492186	Basophils
0.03266225817407675	0.02057529203822781	Basophils
0.03516510885146036	0.008166721714341412	Basophils
0.030441336768456544	0.015874852789329614	Basophils
0.03207738329987998	0.01842387281542822	Basophils
0.03310935434391937	0.023780690049326	Basophils
0.035445935548885706	0.007556863194511824	Basophils
0.030805158548820082	0.018965287737952613	Basophils
0.036534510907228736	0.016707091892020978	Basophils
0.041067836875089636	0.016255409539937614	Basophils
0.03559830128804771	0.010495786219782982	Basophils
0.03244313372916651	0.020241215677215436	Basophils
0.03506572309778588	0.022262088748608584	Basophils
0.03636418654949064	0.03034385463021597	Basophils
0.03299615287350233	0.023663708036085192	Basophils
0.009049662912028626	0.005063940814271675	Basophils
0.015027793980783535	0.00769057900549026	Basophils
0.039449236462265544	0.01496227255117792	Basophils
0.030460525768500824	0.022305636543479446	Basophils
0.030686673666417794	0.020353518984485574	Basophils
0.03665218999256306	0.016676601679779465	Basophils
0.02799746517420441	0.018333958084412096	Basophils
0.03269763040902299	0.02068436749307569	Basophils
0.031152549727068466	0.02186866461977085	Basophils
0.03321238847251263	0.023642486281610725	Basophils
0.03174756892485484	0.022931125027290757	Basophils
0.033065296757922094	0.023337864551179435	Basophils
0.041011077199828314	0.017312153672757943	Basophils
0.03264167266936088	0.023467752938449	Basophils
0.032455668423080695	0.020583048943846393	Basophils
0.03868974667265438	0.01687871752374277	Basophils
0.03871013148259181	0.013376759729863545	Basophils
0.043160424222401746	0.015369744224159933	Basophils
0.03352321951993157	0.02308122118598506	Basophils
0.035030794654600815	0.022049269130963004	Basophils
0.032294232008897555	0.023821862122894777	Basophils
0.035349449103338086	0.008213589666084417	Basophils
0.03776947875612353	0.005149491825355067	Basophils
0.036559242575858505	0.017665998408432942	Basophils
0.03871193802236309	0.01557275586072208	Basophils
0.032514784450899614	0.020381101198062423	Basophils
0.03306982264318159	0.024133926352452068	Basophils
0.03283388047062439	0.01081378753380735	Basophils
0.0359851653909162	0.009637456741818597	Basophils
0.029785254366239577	0.014634691156825459	Basophils
0.03272470445185713	0.02318032063163436	Basophils
0.028363881101106242	0.019416334742444828	Basophils
0.034508578812892626	0.020313507644599015	Basophils
0.03362947516672057	0.019822959525062408	Basophils
0.03400227891317504	0.02536778992005959	Basophils
0.03497072994402817	0.012392449538299533	Basophils
0.03773298339914705	0.01650288974100733	Basophils
0.037499665258413833	0.01734415589569516	Basophils
0.03244354049196072	0.020243468173978152	Basophils
0.031729753856604176	0.01838317003631726	Basophils
0.03927870141370436	0.017286896282674036	Basophils
0.03916284658070672	0.0156612013058055	Basophils
0.03261485473368243	0.020599881699004112	Basophils
0.03334156484572568	0.022471493202649934	Basophils
0.035323872589564514	0.008389167075563708	Basophils
0.029368807118278977	0.018341028865290283	Basophils
0.038918214100562135	0.01547982776889071	Basophils
0.03737114008770631	0.006667396639143362	Basophils
0.03304978554648847	0.023653503367495082	Basophils
0.03329561127082304	0.01030375137812668	Basophils
0.03245734387844548	0.02360404847530415	Basophils
0.035640808451508334	0.02051308651850834	Basophils
0.009764112365740776	0.004903293412554784	Basophils
0.03301617881082833	0.02410219847215476	Basophils
0.03665218999256306	0.016676601679779465	Basophils
0.03121197415954926	0.0196832190166494	Basophils
0.034079205157644524	0.02356946284455228	Basophils
0.04000266244880981	0.014758061155919766	Basophils
0.03245969615950062	0.02359000525225759	Basophils
0.035542957876372	0.007512037767559562	Basophils
0.03392661826621846	0.023284704862340307	Basophils
0.03151150322820085	0.025888299684949503	Basophils
0.03650896086376831	0.016724471671188096	Basophils
0.03224976701185872	0.02334848689348112	Basophils
0.03933447614456396	0.015009780562062019	Basophils
0.03964486080189185	0.016750834235398075	Basophils
0.015615507931359738	0.012966061634155404	Basophils
0.03354147639101791	0.02455897343023372	Basophils
0.0354966750334448	0.015812465904289457	Basophils
0.03421592811178368	0.023644056756192272	Basophils
0.034245447186032514	0.019972037401062816	Basophils
0.0335743936110061	0.02198658221323096	Basophils
0.03483870812074748	0.009812199458905838	Basophils
0.036946356847560695	0.017005421291157532	Basophils
0.03302146466129147	0.02297986876449412	Basophils
0.03318104584929274	0.023002108538259677	Basophils
0.03300175744671309	0.02268124314378323	Basophils
0.03439593716657867	0.022190414619302105	Basophils
0.03787707487403109	0.006553831399696004	Basophils
0.028136978111721295	0.019121023300157542	Basophils
0.018004752511658353	0.011760762739409304	Basophils
0.03289818296018339	0.020386018272499987	Basophils
0.0332907886125413	0.0103341174651946	Basophils
0.032456492444529514	0.023402556580896357	Basophils
0.030717176054737144	0.018215844935175262	Basophils
0.03404239185951898	0.022690490672295352	Basophils
0.03792925794166168	0.006411414897246091	Basophils
0.028614105337458763	0.018377186871002517	Basophils
0.03688497813073263	0.01642114516258944	Basophils
0.02231649551567023	0.015138294743448272	Basophils
0.027601071736845516	0.018736357461039098	Basophils
0.03028025805678272	0.020623428838264988	Basophils
0.035446041753453214	0.007556623421892595	Basophils
0.030717050396798597	0.018215746438483692	Basophils
0.03862923964489262	0.017425331416971536	Basophils
0.014975622898826433	0.0070198659367674806	Basophils
0.03655017721826802	0.016577800979719018	Basophils
0.038663192274129975	0.0162823660252192	Basophils
0.03291288393243863	0.023647618238289134	Basophils
0.03486902385251502	0.025453886762503753	Basophils
0.032688416036924496	0.020615172224281973	Basophils
0.03547702799980065	0.0207990896781263	Basophils
0.03259431291934132	0.02362984841529979	Basophils
0.03935375474570208	0.015094928354899574	Basophils
0.033375564893775925	0.023126358277272406	Basophils
0.033071287861864626	0.023719692987591752	Basophils
0.03301868985535428	0.023706384416890876	Basophils
0.038593718420927965	0.017402799979928447	Basophils
0.033296997333895045	0.023372314414779015	Basophils
0.03283631538905719	0.02050488195877812	Basophils
0.039696091866425115	0.015326783590472143	Basophils
0.03279427986663508	0.023326425744457632	Basophils
0.03535888762739312	0.015308650001658685	Basophils
0.03012992163036961	0.02054128284862465	Basophils
0.03186292584618012	0.012065662942958503	Basophils
0.042636318320710215	0.01520614450329735	Basophils
0.03610164622656688	0.009529936372855199	Basophils
0.036826723436480524	0.016734073998370666	Basophils
0.03270088371136978	0.02024363150796882	Basophils
0.03253405656494828	0.024022880577549127	Basophils
0.038637710021523226	0.01736852901923936	Basophils
0.017525860586405678	0.0074401632792637385	Basophils
0.0325479068943662	0.02340354894011229	Basophils
0.037347919784625344	0.01647607716167461	Basophils
0.03092855248609389	0.018160898135938935	Basophils
0.0194208420216126	0.01219978773084893	Basophils
0.032514009181675865	0.02361472213859052	Basophils
0.030406036702315148	0.018291410314434063	Basophils
0.035999894394506085	0.02967706261678452	Basophils
0.03187019052882264	-0.005499792744543714	Basophils
0.007667254758960922	0.004096162441962774	Basophils
0.02636094892633982	0.017095984552429964	Basophils
0.035692603719626466	0.020519071548942763	Basophils
0.0332128361049239	0.0220096331095138	Basophils
0.041429212444234934	0.01519211519589506	Basophils
0.03296598698025552	0.023513811985360008	Basophils
0.039641776628903225	0.015136899068275155	Basophils
0.03419904634907263	0.02492568376801741	Basophils
0.03095269877035884	0.015699362271835268	Basophils
0.03300135305993244	0.023828245785521267	Basophils
0.03331848850256158	0.021612646860319627	Basophils
0.03665218999256306	0.016676601679779465	Basophils
0.030608623094226226	0.021025094692733767	Basophils
0.03094999883711241	0.02265294684675041	Basophils
0.03243937812594898	0.02023967932158335	Basophils
0.030378952369365702	0.02106714890225481	Basophils
0.03174859608791534	0.01808963203420575	Basophils
0.03312987930366122	0.022668284274622724	Basophils
0.03245091715206556	0.023576557430310428	Basophils
0.028431992967737352	0.015436299381177415	Basophils
0.03244313372916651	0.020241215677215436	Basophils
0.031239301787186802	0.019183964601268155	Basophils
0.023454087303221148	0.0190071486328268	Basophils
0.03197990024276722	0.019332734788725416	Basophils
0.036586813742986966	0.0100741730043299	Basophils
0.031851724186444816	0.01990900291416494	Basophils
0.029684538635704968	0.012580126093665172	Basophils
0.034791514029007466	0.01810217462318149	Basophils
0.03308057950677507	0.02371687440682148	Basophils
0.035668775114285	0.02920646238519331	Basophils
0.03300940649681823	0.023718129695840064	Basophils
0.03207544753908014	0.011860633185980787	Basophils
0.04059307738034144	0.01682350901535526	Basophils
0.03255711220615941	0.020874637101213515	Basophils
0.03315494553520132	0.011431044486162075	Basophils
0.03242400241339508	0.0235666248325586	Basophils
0.03400674119178517	0.007201188363780937	Basophils
0.03329358762543207	0.024152717369734553	Basophils
0.03575866355807607	0.022976162109371083	Basophils
0.026440298080489307	0.017781116710561973	Basophils
0.03665218999256306	0.016676601679779465	Basophils
0.03338376935403943	0.023694043470286325	Basophils
0.03279785235428297	0.023336212370570784	Basophils
0.03187224746587671	-0.0054428176137588415	Basophils
0.03261480423973021	0.02336859950527743	Basophils
0.032969015631734454	0.02377741281143622	Basophils
0.03621946719194772	0.016650526064454434	Basophils
0.030728906934330336	0.018229659470142177	Basophils
0.03770109872905619	0.016697164509548806	Basophils
0.03262051593967347	0.021134154143745275	Basophils
0.0318592994127159	0.012076871048221758	Basophils
0.03307093323829907	0.023717729217933487	Basophils
0.03506710332528091	0.008948713619067886	Basophils
0.02658277790368767	0.01786299336082716	Basophils
0.03314263546918832	0.023814424067312916	Basophils
0.039334638296164855	0.015007851428442742	Basophils
0.034330718197798954	0.023896798568710888	Basophils
0.03154070891771515	0.02257976161260242	Basophils
0.03226587453938343	0.020352143035615448	Basophils
0.03285070851162657	0.011748934392126598	Basophils
0.030766730500103444	0.019326618475603265	Basophils
0.029271278601704417	0.024483427303877318	Basophils
0.0331413533202283	0.023174815092372555	Basophils
0.03015990468157456	0.015165596405820127	Basophils
0.03511296344384259	0.009432694118184511	Basophils
0.030557798408097202	0.016611765728191792	Basophils
0.03245997528298585	0.023604003851591407	Basophils
0.031304813696656685	0.01806332326667138	Basophils
0.03296951485962658	0.010153936186085264	Basophils
0.026636153040133986	0.017919477779559767	Basophils
0.0330889671709308	0.023317150203626628	Basophils
0.03441306883341176	0.010480592527016755	Basophils
0.03313111080504724	0.023783230058227123	Basophils
0.030717050396798597	0.018215746438483692	Basophils
0.03244313372916651	0.020241215677215436	Basophils
0.019358276307360166	0.015167691673521388	Basophils
0.03249235463901415	0.02354916541312864	Basophils
0.03362753817704928	0.023483266913958994	Basophils
0.0363736193937249	0.016406802427953743	Basophils
0.03323834418741688	0.016649747570160557	Basophils
0.03239669734252611	0.02008766119026365	Basophils
0.03345483098853302	0.022060419331191777	Basophils
0.03812801186462766	0.002481157715167959	Basophils
0.03578810041829731	0.029057736883551576	Basophils
0.0328670268494571	0.021062668003462508	Basophils
0.03253969412829441	0.020775930232072463	Basophils
0.03248867943003648	0.011491021323805972	Basophils
0.02710264935549109	0.022257245942571308	Basophils
0.034095228040086537	0.022605684712687993	Basophils
0.03601625692621286	0.007290082706680556	Basophils
0.03255323670837758	0.023621762108005668	Basophils
0.03311960802806924	0.02061906447320034	Basophils
0.03571489582765591	0.010296707851119373	Basophils
0.03269860373720069	0.017473861955297352	Basophils
0.03244410714696384	0.020246606092633027	Basophils
0.042648173727208576	0.015331748225266534	Basophils
0.03286879249889332	0.021352496033793807	Basophils
0.041531996384288485	0.016806598277703845	Basophils
0.03449368966007904	0.023020859474503885	Basophils
0.04319717656757831	0.015370438892016077	Basophils
0.03305998322529308	0.023604014512922312	Basophils
0.033563000170213624	0.017042729492107767	Basophils
0.035004562856827404	0.016273891164984736	Basophils
0.035565625381186246	0.01661123576379774	Basophils
0.006921850706354044	0.00437251148761598	Basophils
0.034588152743551065	0.02417283994915476	Basophils
0.032458405018679894	0.02360424835517624	Basophils
0.03344580958096979	0.022238114292435163	Basophils
0.03105769712693443	0.021260089068768737	Basophils
0.03233146202494986	0.02352342451563048	Basophils
0.030734213082123596	0.019659779737114427	Basophils
0.04084232335953902	0.015373273190308269	Basophils
0.035401118085504106	0.015772766276509045	Basophils
0.03704263176713117	0.00689344578917698	Basophils
0.032989416371033635	0.022843291816400404	Basophils
0.02952191995006731	0.022291179648454545	Basophils
0.03298951965600142	0.021285392439192363	Basophils
0.03862580189975401	0.01742363777384484	Basophils
0.032453471351077054	0.023590245717071932	Basophils
0.029229352486159193	0.020267049187314253	Basophils
0.034713630620382234	0.011500823537003475	Basophils
0.03392538380707121	0.021384261931167704	Basophils
0.040586714502137515	0.016724776886958052	Basophils
0.027231262903005163	0.018810301430755422	Basophils
0.03302062093198556	0.022595326375553913	Basophils
0.03313629498375154	0.019007589341515176	Basophils
0.03210774199468581	0.022083609753855146	Basophils
0.012596084349028737	0.005650581286437192	Basophils
0.03228398154525432	0.022539502062749028	Basophils
0.028129026397067193	0.01830425092772959	Basophils
0.038712694555926346	0.01615549302373067	Basophils
0.03317155181380576	0.02301818905859119	Basophils
0.03786587961644779	0.006431365121315245	Basophils
0.03545157058879692	0.019080869924161647	Basophils
0.03300276165372116	0.02371417924603693	Basophils
0.039334638296164855	0.015007851428442742	Basophils
0.03446517055183852	0.02335208118945874	Basophils
0.03505148655787859	0.020731137948436423	Basophils
0.04165691356925325	0.016847784594871438	Basophils
0.03294685082762034	0.023030608290608143	Basophils
0.007388730077226279	0.0042286321349814145	Basophils
0.032548788675743706	0.020530851975943547	Basophils
0.03245659837426224	0.020283196578581592	Basophils
0.03308731834451207	0.023637841202776774	Basophils
0.030494150559620473	0.020167955550175795	Basophils
0.033846706833706997	0.022654444490341267	Basophils
0.011240264704457806	0.0052312693749285415	Basophils
0.035529742587880775	0.028075277872490857	Basophils
0.02946504469574487	0.023871455953856577	Basophils
0.03865036313486404	0.017362455079773274	Basophils
0.03117302265952441	0.018099368582891937	Basophils
0.0324322944716047	0.020216348651953698	Basophils
0.03425749763472373	0.023027220894086695	Basophils
0.03393030290682508	0.01761159835165479	Basophils
0.03288586282125964	0.023232443314456237	Basophils
0.027524164071622347	0.01845122377690263	Basophils
0.030738166720853305	0.01824052534921521	Basophils
0.03808912670450374	0.002428915181958512	Basophils
0.03284797790568146	0.02352988021008634	Basophils
0.035022786453026776	0.009987845598073194	Basophils
0.0398951361537527	0.01688429570190188	Basophils
0.030425028722054093	0.020078454418724568	Basophils
0.03869930862211128	0.017533786006700833	Basophils
0.0325320424505227	0.020376765602305284	Basophils
0.03294692671743861	0.02261451825550017	Basophils
0.027351048900419773	0.018530677189705486	Basophils
0.039485846146323146	0.016801839631787312	Basophils
0.03518798776930044	0.02047592281847995	Basophils
0.03457670918983388	0.021609846417649452	Basophils
0.03427062605895778	0.024424856005686748	Basophils
0.03468907604637217	0.021082171227001595	Basophils
0.03246749257394477	0.020278353086623676	Basophils
0.039743836463045155	0.015196537643763846	Basophils
0.02212455948653262	0.013884308621017395	Basophils
0.03291652919106597	0.022438861800971488	Basophils
0.03654921784954683	0.016598013023635904	Basophils
0.03238798631753597	0.02111823295047501	Basophils
0.03638687066504323	0.01608343147471929	Basophils
0.03596096624174495	0.009499444063638667	Basophils
-0.012459167500917098	0.006585643870581821	Basophils
0.03429844355443353	0.023279792850095647	Basophils
0.017571014465043482	0.014178522732190314	Basophils
0.03565277355613379	0.007491103672091534	Basophils
0.03229120599278771	0.02304664106067807	Basophils
0.03245774076835313	0.023600113769714756	Basophils
0.0353498336102694	0.02011194476725893	Basophils
0.03311017381901801	0.023456298867963347	Basophils
0.03212652236955987	0.01170605085528332	Basophils
0.030026439364051496	0.02049535358633652	Basophils
0.02789132793628293	0.019098830901920834	Basophils
0.02829234970154207	0.018363030533679704	Basophils
0.03263559202743747	0.023600692496514385	Basophils
0.030722727556312415	0.018214274195047956	Basophils
0.03325041975930574	0.023145630090896565	Basophils
0.03247082813148724	0.02039388385941413	Basophils
0.031258218667479326	0.018684025434518095	Basophils
0.043028691238759846	0.0153219007073178	Basophils
0.03920344151385775	0.015031467158436698	Basophils
0.03539010949592892	0.021878713268077044	Basophils
0.03231656805186449	0.02305030821445831	Basophils
0.03245734387844548	0.02360404847530415	Basophils
0.03230742638550646	0.019830341644739725	Basophils
0.033424642314478864	0.018133514963710618	Basophils
0.035863301157063855	0.007574535995238365	Basophils
0.032998757328431674	0.023783516228415597	Basophils
0.02732806329139505	0.01814869588999153	Basophils
0.030717050396798597	0.018215746438483692	Basophils
0.008081261102559658	0.004840940161896662	Basophils
0.03295778197761295	0.023164179454053028	Basophils
0.030719920252236344	0.019074101002036867	Basophils
0.033070018087896606	0.01766840104167809	Basophils
0.014089259604133418	0.009863296389912542	Basophils
0.010402894495891261	0.0050364706464103215	Basophils
0.03511611472212573	0.011916257467611798	Basophils
0.038343167264445296	0.016015468477335804	Basophils
0.03316448560493542	0.02383823206720285	Basophils
0.035523690337984276	0.028064060786644283	Basophils
0.03327237834041978	0.021585230790546035	Basophils
0.03879913348242981	0.015787380423836178	Basophils
0.039041204022226494	0.01733751971404968	Basophils
0.033266374494057116	0.023856229671974174	Basophils
0.033111287840533826	0.02338474480454806	Basophils
0.038611144630336505	0.01741654218969217	Basophils
0.028779125014196737	0.014266356836772725	Basophils
0.04168926669507521	0.015220675635223007	Basophils
0.038086783753092525	0.017603963670781063	Basophils
0.03523446273611216	0.009550656338041244	Basophils
0.027434859595528605	0.018580165918727694	Basophils
0.03305007929106808	0.023638841576918177	Basophils
0.03665218999256306	0.016676601679779465	Basophils
0.02352077249821246	0.015772556827224053	Basophils
0.03283623797282653	0.0236368919871167	Basophils
0.035423397482614256	0.01733385279996573	Basophils
0.03254296888360451	0.023337383772456435	Basophils
0.03149901577872621	0.021769865374317767	Basophils
0.03423725789161241	0.02333352119750653	Basophils
0.02780256204770185	0.019058729360914996	Basophils
0.033039038994590014	0.024046989448919937	Basophils
0.03551167450412924	0.029031198049991103	Basophils
0.030704968923343925	0.018209705051588497	Basophils
0.0337148630584209	0.00774108405553525	Basophils
0.029341740965261112	0.013099441054266815	Basophils
0.028954619683817285	0.019765535918982967	Basophils
0.031022549006753768	0.024179322522892795	Basophils
0.035740570382806515	0.020523173085208946	Basophils
0.030717050396798597	0.018215746438483692	Basophils
0.030538447665167744	0.022042646324568337	Basophils
0.03443327938674824	0.023329993563679357	Basophils
0.0316905191171068	0.01185457973741879	Basophils
0.03301264114118563	0.023752791692707886	Basophils
0.033013187170856675	0.02370929668783678	Basophils
0.03261304943570877	0.02224816978052816	Basophils
0.034747411773412645	0.009536619105374655	Basophils
0.03205768623724587	0.01607943589940015	Basophils
0.03495926604179073	0.015369941171219027	Basophils
0.033071287861864626	0.023719692987591752	Basophils
0.0329412895338724	0.017957645040483118	Basophils
0.03293069873759375	0.01998075073265268	Basophils
0.03198266300855529	0.020229356991427427	Basophils
0.007969919058943334	0.004655385678947585	Basophils
0.038163207725766944	0.006350113956101315	Basophils
0.03980199551954903	0.01715533838767402	Basophils
0.035642681957228826	0.016550676959066736	Basophils
0.03245734387844548	0.02360404847530415	Basophils
0.03221718002088127	0.019722841006268522	Basophils
0.041280888190847284	0.01657075894033073	Basophils
0.03266734458217288	0.020583046758191045	Basophils
0.032783733508547165	0.020958839571311588	Basophils
0.03617704482396797	0.007238553366818396	Basophils
0.03590213588549279	0.009615368191892924	Basophils
0.03323310001824716	0.024247143404053213	Basophils
0.03307308267817278	0.02371914853773588	Basophils
0.03558634966437347	0.020533034697076975	Basophils
0.03861362429326287	0.017425950196255452	Basophils
0.03375059962861656	0.022102317786896107	Basophils
0.032826695589765725	0.021054843114539756	Basophils
0.033143746191181774	0.021683725697145977	Basophils
0.03525584194673777	0.020584381822645218	Basophils
0.030717050396798597	0.018215746438483692	Basophils
0.03254243495816469	0.023593803785269686	Basophils
0.04022770496878617	0.014669967154081866	Basophils
0.0364886273416562	0.016287110031717882	Basophils
0.03280303738655434	0.02366916444390376	Basophils
0.034126944105263936	0.019581513174218964	Basophils
0.0328195195529004	0.020052812720050703	Basophils
0.037332746566336374	0.01427580449016214	Basophils
0.03303800200608749	0.02366215655356322	Basophils
0.03784234369645599	0.016413938746707653	Basophils
0.03314604203218562	0.022937791294791572	Basophils
0.032949890588181305	0.02370401512237664	Basophils
0.03236374160683119	0.02003721722155888	Basophils
0.035402840931593314	0.02188869277519273	Basophils
0.038690606292382426	0.01593757663416848	Basophils
0.03522759685590413	0.00820319044753405	Basophils
0.03475711110072105	0.02549673476421434	Basophils
0.03576124102624786	0.009922243744865162	Basophils
0.03348637927383149	0.023086163925124963	Basophils
0.03397755534098049	0.011073544495972976	Basophils
0.03547360524726026	0.007544079476831428	Basophils
0.03551545393204867	0.02815704361493038	Basophils
0.030717050396798597	0.018215746438483692	Basophils
0.03600054693676887	0.029403354499856104	Basophils
0.03314755539880769	0.023811323733570446	Basophils
0.03319634796208473	0.02394120385810604	Basophils
0.029562185676543822	0.013871385132934066	Basophils
0.032443146252394105	0.020241562128366804	Basophils
0.03847644312916896	0.01736746480833284	Basophils
0.015121041143392798	0.017860643083408716	Basophils
0.03197791524271637	0.01195579762311789	Basophils
0.03601333648208957	0.015768879245379373	Basophils
0.03301796438775009	0.02363863691214153	Basophils
0.0386259103401926	0.017425463345142417	Basophils
0.03181804955920681	0.023143173112022852	Basophils
0.03436032945651438	0.010341232051155728	Basophils
0.03562856692201135	0.020081758603596924	Basophils
0.03244668562580656	0.02108177225984482	Basophils
0.03549058058870243	0.015452702920547234	Basophils
0.03823322879386323	0.0033659095155548773	Basophils
0.027522279732788105	0.018228175077850187	Basophils
0.02725792046453988	0.018124359329675058	Basophils
0.036218640850851115	0.016866343079545317	Basophils
0.033016639143369324	0.021506052296706282	Basophils
0.028802634066070747	0.018632958673018316	Basophils
0.03261827620559937	0.022434557161178287	Basophils
0.03176703483767306	0.02200412204476314	Basophils
0.03635846702450911	0.022948129446998616	Basophils
0.03330551354472658	0.022532457099894286	Basophils
0.030772965044679506	0.021747488565991673	Basophils
0.033730535152279056	0.01736067511719633	Basophils
0.03957835184930777	0.015097325677984505	Basophils
0.03750635075491593	0.006567378299764176	Basophils
0.036121000451626355	0.00755872795672815	Basophils
0.0035720037777838744	0.00709891836358887	Basophils
0.030717050396798597	0.018215746438483692	Basophils
0.038628634391086394	0.017420103208257147	Basophils
0.03405761188206063	0.023029519309625313	Basophils
0.03275807552803939	0.02337710311826599	Basophils
0.03323343902913012	0.023668582492362984	Basophils
0.03317322098052368	0.01849691484091682	Basophils
0.03579716722736368	0.007478628506377007	Basophils
0.035180635953884314	0.015251382434415732	Basophils
0.009541189406056434	0.004513660360874624	Basophils
0.03161431715444069	0.023353476443568746	Basophils
0.022486358990981063	0.0163061933823308	Basophils
0.03573809653306081	0.02052043875886463	Basophils
0.03470327475653082	0.00939209892323595	Basophils
0.03852707929390531	0.0158745822154024	Basophils
0.03018891565040921	0.015064271590385661	Basophils
0.03665198450317752	0.016676654968822733	Basophils
0.03665218999256306	0.016676601679779465	Basophils
0.02806327800086138	0.018767390034995703	Basophils
0.030717050396798597	0.018215746438483692	Basophils
0.030717050396798597	0.018215746438483692	Basophils
0.025942984997230883	0.016193980817454982	Basophils
0.03319638304107679	0.023634396241694618	Basophils
0.027993075929732488	0.01914255037251126	Basophils
0.018800725872897453	0.016188750084523813	Basophils
0.031001006424998957	0.025036517296904412	Basophils
0.040040619008303434	0.014717774683495015	Basophils
0.03072159680210404	0.01821931012802291	Basophils
0.030751621371383816	0.01866255487499879	Basophils
0.030671162143831813	0.018452138635540342	Basophils
0.039358933448563824	0.015088672448398769	Basophils
0.030717050396798597	0.018215746438483692	Basophils
0.030512171361159943	0.01869999536102723	Basophils
0.03552415790019909	0.020654058203410455	Basophils
0.03859193201938558	0.01740259247728859	Basophils
0.036439185767717035	0.01673480016357746	Basophils
0.03623794441051557	0.01661400615147134	Basophils
0.03245734387844548	0.02360404847530415	Basophils
0.03281840565307327	0.020386872045850223	Basophils
0.03580391337457638	0.02232393022303743	Basophils
0.03280781892528026	0.018569157182511398	Basophils
0.0386138800851187	0.015781421322060115	Basophils
0.03261526065670292	0.02359695855334019	Basophils
0.03273614931400287	0.022453808638887233	Basophils
0.03252785128217365	0.02328043540543879	Basophils
0.03208030571289983	0.023186175346098455	Basophils
0.035542807144920315	0.016972072831495454	Basophils
0.032723533461006066	0.024030210807525473	Basophils
0.034311003965786735	0.014442206637540313	Basophils
0.031014240284395003	0.021693475116928637	Basophils
0.02783006223515785	0.018354083847649194	Basophils
0.03999940495801389	0.017103974501019765	Basophils
0.02999481023582794	0.01436458838404662	Basophils
0.03301651306783038	0.020290244231546642	Basophils
0.034287162385486576	0.02509977032068795	Basophils
0.0332771248054493	0.024108385204912132	Basophils
0.04018824780003305	0.0146219748175905	Basophils
0.035740570382806515	0.020523173085208946	Basophils
0.04105672213668293	0.016702958073840507	Basophils
0.028276318350687425	0.02050274615139132	Basophils
0.03077837166262184	0.01579676811346009	Basophils
0.036065396356506796	0.009344571923152791	Basophils
0.014386255541437142	0.010482510298560534	Basophils
0.03385913545629001	0.023124128610047732	Basophils
0.03216099790968564	0.01827554721928133	Basophils
0.03829802433495333	0.018723062637473996	Basophils
0.032901604720532586	0.022288062742487798	Basophils
0.03247049262294755	0.02019062636200316	Basophils
0.029460705158900383	0.013528376877039882	Basophils
0.038624636816627686	0.01742551381022436	Basophils
0.03661087836998845	0.01662496858094621	Basophils
0.029911345455969157	0.0150580008566421	Basophils
-0.010909586038378015	-0.022902015347815857	CD16-_NK_cells
-0.008302068881485325	-0.021898436577253738	CD16-_NK_cells
-0.008420615744953024	-0.022264356185892602	CD16-_NK_cells
-0.007517025759756235	-0.018641316832879215	CD16-_NK_cells
-0.0021064850800829476	-0.0012704898038265393	CD16-_NK_cells
0.001183888191911143	-0.01439024140685947	CD16-_NK_cells
-0.010869837993574974	-0.02245464442449292	CD16-_NK_cells
-0.008612716889726337	-0.018845921465799612	CD16-_NK_cells
-0.005954290141564008	-0.01996613846443223	CD16-_NK_cells
-0.007762508033258335	-0.01922636984786074	CD16-_NK_cells
-0.007377735102719803	-0.019333921255905266	CD16-_NK_cells
-0.00866285556066342	-0.022719406752517046	CD16-_NK_cells
-0.008191779821239142	-0.019937182865043535	CD16-_NK_cells
-0.008537160974338152	-0.022708485443060276	CD16-_NK_cells
-0.00548713064640142	-0.010479755669310134	CD16-_NK_cells
-0.008905913254766942	-0.0230364724997529	CD16-_NK_cells
-0.013054094453264926	-0.02221456073071041	CD16-_NK_cells
-0.011815287410541204	-0.02157946910196788	CD16-_NK_cells
-0.01080106254106992	-0.02289036282019816	CD16-_NK_cells
-0.005736696820007833	-0.013067731257251684	CD16-_NK_cells
-0.007884325816775957	-0.01976035265374642	CD16-_NK_cells
-0.0013437836900472317	-0.023610800304945743	CD16-_NK_cells
-0.008430981048190825	-0.021540475128757827	CD16-_NK_cells
-0.011350660932616071	-0.022865340791567816	CD16-_NK_cells
-0.00834201303929081	-0.021575427103189545	CD16-_NK_cells
-0.008076253683187715	-0.019866938242581296	CD16-_NK_cells
-0.0058784790856310975	-0.018879669850244345	CD16-_NK_cells
-0.008805321568285947	-0.02191508759160302	CD16-_NK_cells
-0.006736771141874545	-0.021206559480093465	CD16-_NK_cells
-0.0066720556651462684	0.004127719894693371	CD16-_NK_cells
-0.007702434626537158	-0.021391825465253856	CD16-_NK_cells
-0.007625521648724337	-0.019032388708355847	CD16-_NK_cells
-0.006838293441912068	-0.01871916225141611	CD16-_NK_cells
-0.011470867661687785	-0.02037661012959209	CD16-_NK_cells
-0.006836045536541651	-0.0030017160530894462	CD16-_NK_cells
-0.0075951005173806145	-0.016349962511366976	CD16-_NK_cells
-0.008745367561284073	-0.022841764490076407	CD16-_NK_cells
-0.009660382836579218	-0.023397869436992964	CD16-_NK_cells
-0.008796578658535094	-0.019624249581390193	CD16-_NK_cells
0.010304758478622176	-0.0020270093475248255	CD16-_NK_cells
-0.008694164343799918	-0.022825750545710642	CD16-_NK_cells
-0.010871669975038497	-0.0212616173690204	CD16-_NK_cells
-0.008909778707535858	-0.019838962095847387	CD16-_NK_cells
-0.007850347439862208	-0.021548390239919474	CD16-_NK_cells
-0.007737614092456903	-0.021386016023020236	CD16-_NK_cells
-0.007862645184546548	-0.01917253048351867	CD16-_NK_cells
-0.007593261467619501	-0.021481401221874728	CD16-_NK_cells
-0.006507781336603553	-0.013851958333928065	CD16-_NK_cells
-0.0076778837058974194	-0.02372505391508365	CD16-_NK_cells
-0.00941330262223296	-0.02149168245217265	CD16-_NK_cells
-0.008792068601362703	-0.022508174281921634	CD16-_NK_cells
-0.008533673576105516	-0.02050117645269426	CD16-_NK_cells
-0.018634834447640667	-0.01907482062177724	CD16-_NK_cells
-0.008762247214866958	-0.020984787420467454	CD16-_NK_cells
-0.007706674206507147	-0.02138668748096242	CD16-_NK_cells
-0.0077177568109409265	-0.021413030230418868	CD16-_NK_cells
-0.007909625571868155	-0.010031015835170694	CD16-_NK_cells
-0.008694513060196755	-0.022847806381364393	CD16-_NK_cells
-0.00917654677918395	-0.021146207564781538	CD16-_NK_cells
-0.005975230080833067	-0.019915628575039666	CD16-_NK_cells
-0.0059009752625643255	-0.01993278956496943	CD16-_NK_cells
-0.008080325248308819	-0.021403569971748908	CD16-_NK_cells
-0.006407034352114162	-0.02028160491532899	CD16-_NK_cells
-0.008834453311811612	-0.022997363394262588	CD16-_NK_cells
-0.006936195529940562	-0.008601496906755083	CD16-_NK_cells
-0.00646360138682269	-0.02331146385967455	CD16-_NK_cells
-0.0077418834068502	-0.01950690083175835	CD16-_NK_cells
-0.006543641674318769	0.0017951132125046548	CD16-_NK_cells
-0.007756819498830272	-0.021426062875599082	CD16-_NK_cells
-0.008313219168930491	-0.0212766433347561	CD16-_NK_cells
-0.010787912333725738	-0.02104756626372191	CD16-_NK_cells
-0.011063014674556318	-0.020553441664616333	CD16-_NK_cells
-0.0067105215142411875	-0.011053287670555204	CD16-_NK_cells
-0.007705455306552409	-0.021406208408274768	CD16-_NK_cells
-0.00964553615730816	-0.022905588970953128	CD16-_NK_cells
-0.015576731374079006	-0.006889298731524722	CD16-_NK_cells
-0.006316292216898441	-0.012633979839705893	CD16-_NK_cells
-0.007151320016160045	-0.018699978073860007	CD16-_NK_cells
0.004787569937536066	-0.014227566724540378	CD16-_NK_cells
-0.007484611457792579	-0.01981052488757073	CD16-_NK_cells
-0.007635483691129599	-0.021694069302868213	CD16-_NK_cells
-0.0077667062369009155	-0.013095394449711473	CD16-_NK_cells
-0.009277280919643065	-0.021851246031735966	CD16-_NK_cells
-0.008625690422876283	-0.019763420804922837	CD16-_NK_cells
-0.008121851976026013	-0.02047668249468399	CD16-_NK_cells
-0.006820748046435806	-0.01899947076979347	CD16-_NK_cells
-0.010575728637982526	-0.0201655143700002	CD16-_NK_cells
-0.009786456435234726	-0.023646199343632143	CD16-_NK_cells
-0.008710963724485658	-0.02285054547212768	CD16-_NK_cells
-0.009031740742636725	-0.016706690079523405	CD16-_NK_cells
-0.008020648598129617	-0.0162662497109015	CD16-_NK_cells
-0.008781769696204091	-0.017413425225940388	CD16-_NK_cells
-0.01054260975771957	-0.020165651716215347	CD16-_NK_cells
-0.009963341007806574	-0.017356526582666537	CD16-_NK_cells
-0.008624589045683063	-0.022501134212400426	CD16-_NK_cells
-0.008606562808910246	-0.021792833692679738	CD16-_NK_cells
-0.009895650700969741	-0.02370426282442626	CD16-_NK_cells
0.020047821153397368	-0.013800397076371531	CD16-_NK_cells
-0.00889126219029979	-0.02274932130959642	CD16-_NK_cells
-0.00912942319149088	-0.016977444743673447	CD16-_NK_cells
-0.007700078878578285	-0.019832610458220087	CD16-_NK_cells
-0.009205401822040916	-0.02092309360313299	CD16-_NK_cells
-0.00891424839235443	-0.019443365949694015	CD16-_NK_cells
-0.009051952544913668	-0.012302263163337213	CD16-_NK_cells
-0.008964474935436855	-0.02083312504752366	CD16-_NK_cells
-0.007382862172013099	-0.01442806654987005	CD16-_NK_cells
-0.007546812031469396	-0.01967153796712587	CD16-_NK_cells
-0.008441762281303682	-0.01901285905995697	CD16-_NK_cells
-0.007837027269353602	-0.021481871870901947	CD16-_NK_cells
-0.010262664129327552	-0.024816106017611656	CD16-_NK_cells
-0.007587554239486699	-0.01914129837664058	CD16-_NK_cells
-0.006925226726110361	-0.02085466779286245	CD16-_NK_cells
-0.008788759222268445	-0.02291604775457624	CD16-_NK_cells
-0.007311110611687104	-0.02653249764322775	CD16-_NK_cells
-0.007719705009335556	-0.02141924776398332	CD16-_NK_cells
-0.010619759748516415	-0.02239039706787737	CD16-_NK_cells
-0.00961373238013027	-0.021605913051210672	CD16-_NK_cells
-0.00819823658203252	-0.02044983221658199	CD16-_NK_cells
-0.008714114814869053	-0.02285236252677329	CD16-_NK_cells
-0.008712305848654798	-0.022850189151017733	CD16-_NK_cells
-0.006777327814145307	-0.009296075205469633	CD16-_NK_cells
-0.008579148407424408	-0.022609480797087887	CD16-_NK_cells
-0.009943689119739621	-0.019662521834667743	CD16-_NK_cells
-0.007902963334651611	-0.019738467301606662	CD16-_NK_cells
-0.007937876493731979	-0.021518983777269945	CD16-_NK_cells
-0.008424477747898697	-0.02326099555124166	CD16-_NK_cells
-0.009436489210779976	-0.02291812889028901	CD16-_NK_cells
-0.008646590903893662	-0.022603407703677074	CD16-_NK_cells
-0.007130779390401323	-0.018598924981604627	CD16-_NK_cells
-0.008891574491494574	-0.016510654204352992	CD16-_NK_cells
-0.009955732364074096	-0.023780613381651904	CD16-_NK_cells
-0.007757728866461019	-0.021567403251723058	CD16-_NK_cells
-0.008820906254171156	-0.02307013560972967	CD16-_NK_cells
-0.0084514868103927	-0.018520173861761198	CD16-_NK_cells
-0.007720069018504446	-0.020456158412334807	CD16-_NK_cells
-0.008836862319425614	-0.019530088907691968	CD16-_NK_cells
-0.007621577746094817	-0.019186832434174923	CD16-_NK_cells
-0.010805315160087432	-0.02279855150925346	CD16-_NK_cells
-0.008370422291992361	-0.021598252412237305	CD16-_NK_cells
-0.00887928895833787	-0.0194705117877396	CD16-_NK_cells
-0.009436121275105685	-0.021156792394043823	CD16-_NK_cells
-0.007807936728050103	-0.023536447044675158	CD16-_NK_cells
-0.009127627953101061	-0.016686455368849735	CD16-_NK_cells
-0.008340325052100011	-0.02062915367254034	CD16-_NK_cells
-0.012282372917986518	-0.018931114172334333	CD16-_NK_cells
-0.008055564077109788	-0.021672311130598868	CD16-_NK_cells
-0.008720423587514195	-0.022700249271848258	CD16-_NK_cells
-0.007710081032460984	-0.019584777762681162	CD16-_NK_cells
-0.00883764925933024	-0.02291432029745681	CD16-_NK_cells
-0.009383772711883717	-0.02143475978045446	CD16-_NK_cells
-0.01061380732751058	-0.02271017567657109	CD16-_NK_cells
-0.0070721064196977886	-0.012625286727118214	CD16-_NK_cells
-0.008922451355252282	-0.019434982649221996	CD16-_NK_cells
-0.007581764834848535	-0.02164352616318472	CD16-_NK_cells
-0.008677099737973842	-0.022884640529091345	CD16-_NK_cells
-0.006376057787338366	-0.019055197150438005	CD16-_NK_cells
-3.4720506138552845e-4	-0.024465356351868507	CD16-_NK_cells
-0.00792703460922717	-0.020763290761395787	CD16-_NK_cells
-0.007595091684548841	-0.023465088730478454	CD16-_NK_cells
-0.018634834447640667	-0.01907482062177724	CD16-_NK_cells
-0.008711217293246792	-0.022850223633308825	CD16-_NK_cells
-0.008100386123743624	-0.01931371524536015	CD16-_NK_cells
-0.00491242196022085	-0.017956004291541285	CD16-_NK_cells
-0.007802482156033984	-0.021251957195236405	CD16-_NK_cells
-0.008627286376816284	-0.01970164396808315	CD16-_NK_cells
-0.007131643382558499	-0.014971375162688892	CD16-_NK_cells
-0.007990272572054006	-0.020393046546617763	CD16-_NK_cells
-0.007693670961149121	-0.020911184090144412	CD16-_NK_cells
-0.008341534579777907	-0.022236486440804573	CD16-_NK_cells
-0.008710909045336761	-0.022849842853185417	CD16-_NK_cells
-0.0022968232117644236	-0.020203500018114356	CD16-_NK_cells
-0.008043305621393285	-0.022226629987265586	CD16-_NK_cells
-0.008644070291805299	-0.022848387795096747	CD16-_NK_cells
-0.008238217507641291	-0.019710710719616345	CD16-_NK_cells
-0.009001905121737264	-0.021965873055467194	CD16-_NK_cells
-0.006404598046131095	-0.02342205857217181	CD16-_NK_cells
-0.008733531950319048	-0.022791916051161782	CD16-_NK_cells
-0.008327262834261715	-0.017762049832814313	CD16-_NK_cells
-0.011315121566212751	-0.021920996862279475	CD16-_NK_cells
-0.00740148554738906	-0.024570319977162088	CD16-_NK_cells
-0.012716663384083388	-0.0019684464869098145	CD16-_NK_cells
-0.008710263192962954	-0.018386036407855036	CD16-_NK_cells
-0.009718384240588136	-0.023818704801377988	CD16-_NK_cells
-0.008621043368154965	-0.022529862728941124	CD16-_NK_cells
-0.008895987295268751	-0.02170953067244978	CD16-_NK_cells
-0.008662148283831644	-0.02245997373957252	CD16-_NK_cells
-0.007963639896594031	-0.020656622796454985	CD16-_NK_cells
-0.0031608379478945806	-0.003376287007763635	CD16-_NK_cells
-0.007283107520080159	-0.024930396815037507	CD16-_NK_cells
-0.0038606158102636122	-0.019017064260866648	CD16-_NK_cells
-0.007046041242142963	-0.005099663084037091	CD16-_NK_cells
-0.007957303571242847	-0.020045604429246265	CD16-_NK_cells
-0.00868054977994806	-0.0224799297150684	CD16-_NK_cells
-0.01073009421774267	-0.022812477181243764	CD16-_NK_cells
-0.008922098706724753	-0.019439112448582076	CD16-_NK_cells
-0.01138089967706134	-0.02157460516126557	CD16-_NK_cells
-0.008191700600156723	-0.02139939925730924	CD16-_NK_cells
-0.007986400251872514	-0.02384970659255272	CD16-_NK_cells
-0.005717567705571143	-0.020003965665895827	CD16-_NK_cells
-0.0075583969949834665	-0.01987405988145086	CD16-_NK_cells
-0.008722276039140426	-0.02284425252857475	CD16-_NK_cells
-0.009134989539003276	-0.020333105050123187	CD16-_NK_cells
-0.010359916455844708	-0.020197054526284848	CD16-_NK_cells
-0.0069481087139428785	-0.01995474011174616	CD16-_NK_cells
-0.008711149746864781	-0.022850137392056286	CD16-_NK_cells
-0.006744691916905325	0.0036294442489976037	CD16-_NK_cells
-0.007926496679381926	-0.021059291511385147	CD16-_NK_cells
-0.01020642337419697	-0.02021467106627306	CD16-_NK_cells
-0.008179615649166565	-0.019778345097268307	CD16-_NK_cells
-0.008482522401358454	-0.0202134554075576	CD16-_NK_cells
-0.009369989484652303	-0.02297937728651315	CD16-_NK_cells
-0.006760668972946217	-0.02007173887089279	CD16-_NK_cells
-0.009114122309495754	-0.021733519180738504	CD16-_NK_cells
-0.00702811861626209	-0.018607155378634294	CD16-_NK_cells
-0.008648078563905023	-0.02258419481225833	CD16-_NK_cells
-0.007774988761945549	-0.021155625576171528	CD16-_NK_cells
-0.011176639807163768	-0.02272982259146613	CD16-_NK_cells
-0.008711071320292666	-0.022849542567454077	CD16-_NK_cells
-0.008584203716366243	-0.01943439496705356	CD16-_NK_cells
0.021688125038054118	-0.01637120202316503	CD16-_NK_cells
-0.008617105929032188	-0.018833535622253293	CD16-_NK_cells
-0.008709448944169801	-0.022847336165520652	CD16-_NK_cells
-0.007644153558310847	-0.021459268284843434	CD16-_NK_cells
0.007017305872586639	-0.007892487046015728	CD16-_NK_cells
-0.008731611070501858	-0.02273417283342566	CD16-_NK_cells
-0.007868476600915775	-0.019042035125352366	CD16-_NK_cells
-0.007303814134609275	-0.02030264751350302	CD16-_NK_cells
-0.008750800939466277	-0.022879893621964395	CD16-_NK_cells
-0.007070266345541741	-0.022856996947745567	CD16-_NK_cells
-0.0086958422424674945	-0.021300313357673704	CD16-_NK_cells
-0.010544434076114858	-0.01841129085925351	CD16-_NK_cells
-0.004563269314672585	-0.01864897429474282	CD16-_NK_cells
-0.00460445246759506	-0.01963955648354626	CD16-_NK_cells
-0.008720636568078463	-0.022845119669500275	CD16-_NK_cells
-0.007087291191155087	-0.01726885021230129	CD16-_NK_cells
-0.007740023144896005	-0.008280841412534682	CD16-_NK_cells
-0.009205436261411059	-0.021768444534213855	CD16-_NK_cells
-0.0070035053594746256	-0.023013938229828487	CD16-_NK_cells
-0.007810621544402779	-0.019913943795090667	CD16-_NK_cells
-0.007156136102675486	-0.018959644253462565	CD16-_NK_cells
-0.007829767575741092	-0.020077140107225833	CD16-_NK_cells
-0.008647270267518152	-0.022841578771072794	CD16-_NK_cells
-0.0073036074141825495	-0.021034641753857747	CD16-_NK_cells
-0.0082843337466095	-0.01973435981074224	CD16-_NK_cells
-0.0069591974440664384	-0.01973993842412907	CD16-_NK_cells
-0.008592481272396583	-0.022679758753299424	CD16-_NK_cells
-0.007200688236087376	-0.005024247104845133	CD16-_NK_cells
-0.008211281048972587	-0.020374998265583543	CD16-_NK_cells
-0.018634834447640667	-0.01907482062177724	CD16-_NK_cells
-0.010714508993378625	-0.022470548697695932	CD16-_NK_cells
-0.005336499673700885	-0.008499851732962771	CD16-_NK_cells
-0.007708267999332224	-0.021355331876420806	CD16-_NK_cells
-0.007371989783420997	-0.02203888842673481	CD16-_NK_cells
-0.008838550600818671	-0.022336362941186225	CD16-_NK_cells
-0.0028866526976871975	-0.02070361250203743	CD16-_NK_cells
-0.007461071149260783	-0.01985716485984811	CD16-_NK_cells
-0.008011243580257042	-0.02145112416218944	CD16-_NK_cells
-0.007492161812831611	-0.02075851777396978	CD16-_NK_cells
-0.0029808143617636863	-0.013147446402026834	CD16-_NK_cells
-0.00871115760804301	-0.022850010336042274	CD16-_NK_cells
-0.005234423653838235	-0.005632395617782674	CD16-_NK_cells
-0.00500736009183116	-0.01013527536959654	CD16-_NK_cells
0.004144067147594205	-0.013490974474829642	CD16-_NK_cells
-0.008759883503688563	-0.02063896175654637	CD16-_NK_cells
-0.006675386283658153	-0.020381503071108097	CD16-_NK_cells
-0.009215394171633149	-0.02081591270787504	CD16-_NK_cells
-0.007386172601668352	-0.017610201480591507	CD16-_NK_cells
-0.00867590348864525	-0.02242350715144932	CD16-_NK_cells
-0.01117580147601092	-0.022926139585336684	CD16-_NK_cells
-0.008035236335093936	-0.02169632340183043	CD16-_NK_cells
-0.00802683010538361	-0.016619413856773627	CD16-_NK_cells
-0.006348015577892328	-0.01073934266625829	CD16-_NK_cells
-0.007844842836295796	-0.01885701327873145	CD16-_NK_cells
-0.009398721574071612	-0.021786789714217047	CD16-_NK_cells
-0.008027771051841685	-0.019785517437341825	CD16-_NK_cells
-0.009962187191445707	-0.0237889782031949	CD16-_NK_cells
-0.008402333239151502	-0.022363344855897426	CD16-_NK_cells
-0.008877516139739312	-0.02407573627829137	CD16-_NK_cells
-0.00891950615164195	-0.019639729554128793	CD16-_NK_cells
-0.00822761132422964	-0.017539609617224658	CD16-_NK_cells
-0.007828181778498138	-0.020980123427566093	CD16-_NK_cells
-0.008233433031762879	-0.02057382920884596	CD16-_NK_cells
-0.007705455306552409	-0.021406208408274768	CD16-_NK_cells
-0.008886572252211504	-0.022502210125981466	CD16-_NK_cells
-0.003715374271132657	-0.019023423049448318	CD16-_NK_cells
-0.007440362108101004	-0.012318960690072243	CD16-_NK_cells
-0.008448510548673882	-0.020415489759649155	CD16-_NK_cells
-0.002230225565414414	3.8701016907335007e-4	CD16-_NK_cells
-0.010769240888472826	-0.022858307534980343	CD16-_NK_cells
-0.009014670758272125	-0.02128661234542317	CD16-_NK_cells
-0.007852978095198656	-0.01461562372592748	CD16-_NK_cells
-0.008163788547308507	-0.02035729944839431	CD16-_NK_cells
-0.0077966157244926965	-0.02113720721127979	CD16-_NK_cells
-0.007659757821244921	-0.023163797830253366	CD16-_NK_cells
-0.00718674891201731	-0.015270046770295396	CD16-_NK_cells
-0.007812087431489893	-0.019015356163496446	CD16-_NK_cells
-0.008711149746864781	-0.022850137392056286	CD16-_NK_cells
-0.005695636643565071	-0.01951375309984753	CD16-_NK_cells
-0.00723223293725886	-0.02252028752029369	CD16-_NK_cells
-0.008710522383146574	-0.022836701912277196	CD16-_NK_cells
-0.0063483653766408694	-0.02476231882777194	CD16-_NK_cells
-0.007564590503582562	-0.0216834371025569	CD16-_NK_cells
-0.007056871781029302	-0.02286564477667593	CD16-_NK_cells
-0.007882210384733069	-0.022724172685642117	CD16-_NK_cells
-0.011377294609732367	-0.02175878939187738	CD16-_NK_cells
-0.008742777058461671	-0.01868890411622729	CD16-_NK_cells
-0.009138573569122736	-0.02111307771437256	CD16-_NK_cells
-0.0093591225214367	-0.021400087858211767	CD16-_NK_cells
-0.008505063423183867	-0.019709884985202986	CD16-_NK_cells
-0.008964121645290507	-0.013711871910400505	CD16-_NK_cells
-0.007705455306552409	-0.021406208408274768	CD16-_NK_cells
0.0024195999065174823	-0.01329716356548035	CD16-_NK_cells
-0.007248770424975695	-0.02510266398106766	CD16-_NK_cells
-0.010871669975038497	-0.0212616173690204	CD16-_NK_cells
-0.00817303087164847	-0.016702999619941126	CD16-_NK_cells
-0.008607071722454068	-0.022700421662884745	CD16-_NK_cells
-0.00917734820609686	-0.018281486137981483	CD16-_NK_cells
-0.0073276298394797145	-0.018439055327852737	CD16-_NK_cells
-0.008900183360470307	-0.019566521898471866	CD16-_NK_cells
-0.009941649074982533	-0.02052699646458795	CD16-_NK_cells
-0.006646651827944551	-0.0227360705122878	CD16-_NK_cells
-0.005006762974255185	-0.01989098516297241	CD16-_NK_cells
-0.008890048870239267	-0.01997706607750955	CD16-_NK_cells
-0.007726161638958093	-0.0214340247383481	CD16-_NK_cells
-0.010570653799170299	-0.022632086535377228	CD16-_NK_cells
0.014823778906923712	0.043489360032627725	CD16-_NK_cells
-0.00936368355286581	-0.022580664294217703	CD16-_NK_cells
-0.008495852813129076	-0.02104120988049172	CD16-_NK_cells
-0.009895195031273979	-0.02250039361058287	CD16-_NK_cells
-0.008254866930088804	-0.021315205467387133	CD16-_NK_cells
-0.009962187191445707	-0.0237889782031949	CD16-_NK_cells
-0.0066088461202210794	-0.019856858440815188	CD16-_NK_cells
-0.00829558425800728	-0.020775082821897356	CD16-_NK_cells
-0.010433096326697663	-0.022484418299727665	CD16-_NK_cells
-0.0038656344758147896	-0.02055235393104176	CD16-_NK_cells
-0.008620358831755976	-0.022456018429389116	CD16-_NK_cells
-0.008715273478008444	-0.02285323204530476	CD16-_NK_cells
-0.006951782959273401	-0.013012645136796546	CD16-_NK_cells
-0.009274750935298892	-0.021516021334647983	CD16-_NK_cells
-0.008711149746864781	-0.022850137392056286	CD16-_NK_cells
-0.008998779364316376	-0.020932195746878	CD16-_NK_cells
-0.008716462101614768	-0.021750412267943525	CD16-_NK_cells
-0.008389497513962346	-0.02218466872512592	CD16-_NK_cells
-0.008681046691125398	-0.022806367649347077	CD16-_NK_cells
-0.006759817073129684	-0.004333791545725724	CD16-_NK_cells
-0.009906109607478692	-0.0027099225881966602	CD16-_NK_cells
-0.007705455306552409	-0.021406208408274768	CD16-_NK_cells
-0.008300941864311582	-0.020025755608566616	CD16-_NK_cells
-0.007942331278702537	-0.016659849476551535	CD16-_NK_cells
-0.008351089275183243	-0.022421911163210403	CD16-_NK_cells
-0.003967296998297538	-0.004303356475251186	CD16-_NK_cells
-0.009451384997719107	-0.020819064683215937	CD16-_NK_cells
-0.0073065044220458905	-0.020547971765054455	CD16-_NK_cells
-0.007077441745176094	-0.020204862882525206	CD16-_NK_cells
-0.008317581758139733	-0.020505674974204916	CD16-_NK_cells
-0.008111637497069306	-0.017445988790191977	CD16-_NK_cells
-0.007813798169094815	-0.021639398721055386	CD16-_NK_cells
-0.008168239100217025	-0.019726375489272658	CD16-_NK_cells
-0.008963862541214158	-0.024481754669195194	CD16-_NK_cells
-0.007357326759867889	-0.005215656289731362	CD16-_NK_cells
-0.00842398581402136	-0.0017394830097472223	CD16-_NK_cells
-0.006558457857484101	-0.005630489467825333	CD16-_NK_cells
-0.00871117743689022	-0.02284968985300334	CD16-_NK_cells
-0.007634685468043066	-0.021645433826603805	CD16-_NK_cells
-0.009668300346195684	-0.020288099670703965	CD16-_NK_cells
-0.008414701121640398	-0.02070759779439271	CD16-_NK_cells
-0.007232289420201715	-0.02030467919417253	CD16-_NK_cells
-0.008312011101288331	-0.011481524539282846	CD16-_NK_cells
-0.008356951157009077	-0.021041210571129995	CD16-_NK_cells
-0.00881984539537791	-0.01935611467760229	CD16-_NK_cells
-0.008019477298907476	-0.019569687213781106	CD16-_NK_cells
-0.007146971414549669	-0.02103471016404844	CD16-_NK_cells
-0.007218984897246526	-0.02170341689895148	CD16-_NK_cells
-0.007276763273277734	-0.026876599225409012	CD16-_NK_cells
-0.011815287410541204	-0.02157946910196788	CD16-_NK_cells
-0.007909414375495291	-0.021332660222270525	CD16-_NK_cells
-0.009204189278314128	-0.02144754105824657	CD16-_NK_cells
-1.3429636652276603e-4	-0.03940928791082885	CD16-_NK_cells
-0.00798963652237673	-0.02176130587945256	CD16-_NK_cells
-0.008191776091819411	-0.020296519917721613	CD16-_NK_cells
-0.009382081005493556	-0.021585936688773295	CD16-_NK_cells
-0.0075729810884859056	-0.02163919157133197	CD16-_NK_cells
-0.007880190442558149	-0.019047577202626162	CD16-_NK_cells
-0.011055931856560456	-0.022022733021146615	CD16-_NK_cells
-0.007396606909963303	-0.02474086795124158	CD16-_NK_cells
-0.01104241145642342	-0.020573263184929375	CD16-_NK_cells
-0.008305008797854606	-0.020545611520901022	CD16-_NK_cells
-9.322555693701713e-4	-0.006219175508247157	CD16-_NK_cells
-0.0022485179987702217	-0.02016289576971175	CD16-_NK_cells
-0.007715929328828838	-0.021038887783041027	CD16-_NK_cells
-0.00859444569468393	-0.022822172895299635	CD16-_NK_cells
-0.016558729978260706	-0.015705933323197398	CD16-_NK_cells
-0.008421289593810045	-0.02263184703322612	CD16-_NK_cells
-0.008711149746864781	-0.022850137392056286	CD16-_NK_cells
-0.012545206454894773	-0.02212962950922997	CD16-_NK_cells
-0.008551775853967183	-0.0207782244394128	CD16-_NK_cells
-0.008668970877532588	-0.022789136072040847	CD16-_NK_cells
-0.008624065233514739	-0.022705398525570738	CD16-_NK_cells
-0.017657376667986252	-0.019588118823907194	CD16-_NK_cells
-0.00871342345500073	-0.02285222300741223	CD16-_NK_cells
-0.008663704783798598	-0.015207218310479206	CD16-_NK_cells
-0.00871099651969778	-0.022849756053710358	CD16-_NK_cells
-0.007533210385422269	-0.018090089246360734	CD16-_NK_cells
-0.007801282444684087	-0.020151326645899865	CD16-_NK_cells
-0.010731419549953608	-0.022828589125475834	CD16-_NK_cells
-0.00871203435789874	-0.02282901915973754	CD16-_NK_cells
-0.010632916120999368	-0.023231093791976368	CD16-_NK_cells
-0.005917918294174324	-0.022717298622900558	CD16-_NK_cells
-0.006735293629796212	-0.016617991594544974	CD16-_NK_cells
-0.009171490988564035	-0.021258610966288807	CD16-_NK_cells
-0.011617601177714822	-0.02035026636423934	CD16-_NK_cells
-0.007870611344594873	-0.021642379353809013	CD16-_NK_cells
-0.008821554239919942	-0.0225749925008378	CD16-_NK_cells
-0.010667211356530001	-0.023141030608913926	CD16-_NK_cells
-0.007879569127986675	-0.019288760045901257	CD16-_NK_cells
-0.009075612383754114	-0.02244802436545057	CD16-_NK_cells
-0.007585502066508979	-0.02150704784764236	CD16-_NK_cells
-0.007690144194663475	-0.0213759437360585	CD16-_NK_cells
-0.007761726806377847	-0.023760475912774567	CD16-_NK_cells
-0.006218120166113347	-0.010209734339002737	CD16-_NK_cells
-0.008190131039790655	-0.019781765876391758	CD16-_NK_cells
-0.008522396564015367	-0.02250199215535241	CD16-_NK_cells
-0.010402421870061714	-0.020925217494435672	CD16-_NK_cells
-0.007860109892416405	-0.019313747692342724	CD16-_NK_cells
-0.010663196035884457	-0.02274934804075879	CD16-_NK_cells
-0.006954509955326236	-0.020208288369240476	CD16-_NK_cells
-0.007245262112870856	-0.0171551165022871	CD16-_NK_cells
-0.008848719622472388	-0.019487553712307672	CD16-_NK_cells
-0.0064998681689855805	-0.02018746886136139	CD16-_NK_cells
-0.008727909259784264	-0.019665953819111015	CD16-_NK_cells
-0.009328518658090755	-0.021178885326184692	CD16-_NK_cells
-0.00784349860691614	-0.01919738943149879	CD16-_NK_cells
-0.007580861285070892	-0.02124903237982191	CD16-_NK_cells
-0.008915663296075326	-0.019602153077238775	CD16-_NK_cells
-0.010801012616754571	-0.022890894736187255	CD16-_NK_cells
-0.007322212670077765	-0.01792781632544523	CD16-_NK_cells
-0.0067096040293218775	-0.01801955481235467	CD16-_NK_cells
-0.008277442383092774	-0.011745437285282712	CD16-_NK_cells
-0.008106911177267188	-0.01978945129023695	CD16-_NK_cells
-0.00730926439260823	-0.02486515479936523	CD16-_NK_cells
-0.007439004635387688	-0.021551757332366257	CD16-_NK_cells
-0.00886569130037561	-0.01765965768832321	CD16-_NK_cells
-0.006900342780664403	-0.01958510798746911	CD16-_NK_cells
-0.008305841390570364	-0.023003089028181326	CD16-_NK_cells
-0.00789589081531354	-0.02079382563332946	CD16-_NK_cells
-0.008049925450286214	-0.01971754837159971	CD16-_NK_cells
-0.008915891475319774	-0.01977987472789008	CD16-_NK_cells
-0.010765994462465152	-0.022854971880988756	CD16-_NK_cells
-0.0067314019396098185	-0.02093906024449584	CD16-_NK_cells
-0.007396306251146946	-0.024520510207556797	CD16-_NK_cells
-0.0086266728014102	-0.02274319441991525	CD16-_NK_cells
-0.00905035472376733	-0.020631712500324962	CD16-_NK_cells
-0.00658171270089604	-0.017767834273265115	CD16-_NK_cells
-0.0043565094388525885	-0.02123168042427109	CD16-_NK_cells
-0.009399613929279493	-0.021445009900654493	CD16-_NK_cells
-0.004519546465934902	-0.00964594189649463	CD16-_NK_cells
0.030330479491952795	-0.020212776981664793	CD16-_NK_cells
-0.008117675754356677	-0.022069738708222153	CD16-_NK_cells
0.002118181568424452	0.002603611756529143	CD16-_NK_cells
-0.009023286831454546	-0.014442740894775508	CD16-_NK_cells
-0.010968121203040873	-0.022051326890877857	CD16-_NK_cells
-0.008688961659166178	-0.019621385890687956	CD16-_NK_cells
-0.007679410543246488	-0.021464814082454365	CD16-_NK_cells
-0.008640718964730426	-0.02274809981893911	CD16-_NK_cells
-0.008608560715850906	-0.019562814637613644	CD16-_NK_cells
-0.008574904955486955	-0.019906689458389235	CD16-_NK_cells
-0.007086030741443922	-0.02268226306140117	CD16-_NK_cells
-0.0062637031638819824	-0.00836102820973534	CD16-_NK_cells
-0.009130263297745805	-0.010731427947852994	CD16-_NK_cells
-0.010181741774290928	-0.02165786094578163	CD16-_NK_cells
-0.00728616543441033	-0.01594371328108047	CD16-_NK_cells
-0.009257015781801685	-0.021190047219046812	CD16-_NK_cells
-0.007611190057098335	-0.02203068841471583	CD16-_NK_cells
-0.008864927750972855	-0.02072829286174734	CD16-_NK_cells
-0.008242136555323088	-0.019775312611288665	CD16-_NK_cells
-0.009091749396379568	-0.024999758402944862	CD16-_NK_cells
-0.00764486867159766	-0.01980101758796583	CD16-_NK_cells
-0.011172461449732543	-0.021992198310152637	CD16-_NK_cells
0.00646450569708619	-0.02247269648534076	CD16-_NK_cells
-0.018634834447640667	-0.01907482062177724	CD16-_NK_cells
-0.007705463110560884	-0.021403410829420707	CD16-_NK_cells
-0.008510634112494293	-0.02294973665904869	CD16-_NK_cells
-0.002331737977970624	-0.020233104676685584	CD16-_NK_cells
-0.007195518225980909	-0.02086985417363439	CD16-_NK_cells
-0.008562111148493371	-0.01989000691767004	CD16-_NK_cells
-0.008903396064373723	-0.019543663135548135	CD16-_NK_cells
-0.007425366534887544	-0.01945124353695922	CD16-_NK_cells
-0.008696003980739955	-0.017673230577177266	CD16-_NK_cells
-0.008113983591638547	-0.022890018514170087	CD16-_NK_cells
-0.005700714191931638	-0.011611204728342234	CD16-_NK_cells
-0.008282201836037267	-0.018848090519792367	CD16-_NK_cells
-0.007056871781029302	-0.02286564477667593	CD16-_NK_cells
-0.009086305476302771	-0.02160921798183777	CD16-_NK_cells
-0.007991967519941842	-0.02010382896428936	CD16-_NK_cells
-0.007413326740418914	-0.021491130856970794	CD16-_NK_cells
-0.006081651095564971	-0.020039995859225855	CD16-_NK_cells
-0.009233341406908365	-0.008960191010398064	CD16-_NK_cells
-0.008751455843821799	-0.020085488822382366	CD16-_NK_cells
-0.0027028993236381965	-0.012672225372220033	CD16-_NK_cells
-0.006990057305914545	-0.024439554093308783	CD16-_NK_cells
-0.010928602597317233	-0.021281706495150366	CD16-_NK_cells
-0.010546791156369908	-0.02109639617327687	CD16-_NK_cells
-0.0075376259253395325	-0.01824997630367019	CD16-_NK_cells
-0.008615954399603018	-0.02268614308633131	CD16-_NK_cells
-0.008267932193633535	-0.01760430972348107	CD16-_NK_cells
-0.007693497255966278	-0.021221436804028562	CD16-_NK_cells
-0.009383772711883717	-0.02143475978045446	CD16-_NK_cells
-0.011956442817978225	-0.021169755300954565	CD16-_NK_cells
-0.00801593366239699	-0.021628477115290128	CD16-_NK_cells
-0.004957880409678992	-0.009426416166905711	CD16-_NK_cells
-0.006275157157608828	-0.023617129909976504	CD16-_NK_cells
-0.007896806830600785	-0.019453265571374778	CD16-_NK_cells
-0.009643637478039481	-0.01485678689225536	CD16-_NK_cells
-0.003045148110033262	-0.020838007502199878	CD16-_NK_cells
-0.011093383803207837	-0.02155182948071404	CD16-_NK_cells
-0.0071043441523974925	-0.019023952006921953	CD16-_NK_cells
-0.00815533282544638	-0.018748717269736613	CD16-_NK_cells
-0.009614429377814551	-0.02141963626978098	CD16-_NK_cells
-0.007665737673449712	-0.01664409508713887	CD16-_NK_cells
-0.008347406108305477	-0.01761553654726587	CD16-_NK_cells
-0.009009989510859415	-0.02098954143976857	CD16-_NK_cells
-0.008553382759192669	-0.019234430343977826	CD16-_NK_cells
-0.008617224562241017	-0.02271556168741933	CD16-_NK_cells
-0.009673295570326196	-0.023572179541350012	CD16-_NK_cells
-0.008281111303415575	-0.02008791831935954	CD16-_NK_cells
-0.008926025973211633	-0.01616426672432513	CD16-_NK_cells
-0.00781684687221044	-0.021127900326300634	CD16-_NK_cells
-0.008534602653552104	-0.01947395102731561	CD16-_NK_cells
-0.008353647324300408	-0.019900761604237732	CD16-_NK_cells
-0.007710012968587461	-0.02137981248210808	CD16-_NK_cells
-0.007294066215932605	-0.017575714422327225	CD16-_NK_cells
-0.008254563588996823	-0.01985651595999474	CD16-_NK_cells
-0.006343909714114398	-0.02000636640899357	CD16-_NK_cells
-0.008410412702503376	-0.022615282835297373	CD16-_NK_cells
-0.008322013055780871	-0.022928663451020896	CD16-_NK_cells
-0.005373003297017048	-0.022811772578485826	CD16-_NK_cells
-0.008478864682097177	-0.019959800460639908	CD16-_NK_cells
-0.008706519916309198	-0.02211596191637115	CD16-_NK_cells
-0.008297956282911337	-0.011098534166003786	CD16-_NK_cells
-0.00757458829453878	-0.01981261889649297	CD16-_NK_cells
-0.007686867521395815	-0.006485171088668009	CD16-_NK_cells
-0.006022774763828854	-0.020057503039636194	CD16-_NK_cells
-0.00839950627144623	-0.019724506160997746	CD16-_NK_cells
-0.008232628228743238	-0.020637804205298118	CD16-_NK_cells
-0.008580855176671058	-0.019649741590880756	CD16-_NK_cells
-0.008184286479770457	-0.017345039027758535	CD16-_NK_cells
-0.005974762731093983	-0.024808889215441186	CD16-_NK_cells
-0.008716750297031207	-0.02276168555910586	CD16-_NK_cells
-0.008789559429359151	-0.022715391831717575	CD16-_NK_cells
-0.007434129669543566	-0.021012554530014448	CD16-_NK_cells
-0.009642956476705097	-0.023549411574341653	CD16-_NK_cells
-0.00866815811099187	-0.020443624330958723	CD16-_NK_cells
-0.00841033518108532	-0.020171341050230798	CD16-_NK_cells
0.0016239549393199423	0.005856747298973115	CD16-_NK_cells
-0.00957045976338916	-0.020501871683524513	CD16-_NK_cells
-0.010418059308978293	-0.02245777712705744	CD16-_NK_cells
-0.008719689288534584	-0.021260700694702525	CD16-_NK_cells
-0.010867551585278776	-0.01020140797152411	CD16-_NK_cells
-0.007775092308365599	-0.02152262856430144	CD16-_NK_cells
-0.008232279091585581	-0.02264084390270563	CD16-_NK_cells
-0.010719140600387832	-0.02127936678250178	CD16-_NK_cells
-0.008597310806172178	-0.02283070093174277	CD16-_NK_cells
-0.0022966540286657156	-0.020203501031928812	CD16-_NK_cells
-0.007658811992079632	-0.019824078703737615	CD16-_NK_cells
-0.009818161847442497	-0.02319339204406346	CD16-_NK_cells
-0.007734361824035187	-0.020943264731525423	CD16-_NK_cells
-0.00853415188448995	-0.02238025584505868	CD16-_NK_cells
-0.008059678731007686	-0.019676653432138997	CD16-_NK_cells
-0.00819123066846382	-0.019950451947060667	CD16-_NK_cells
-0.010780100252846004	-0.022915350649986663	CD16-_NK_cells
-0.00746236768266718	-0.0212796144409711	CD16-_NK_cells
-0.008707918384918443	-0.02273683167950283	CD16-_NK_cells
-0.0076434754664523085	-0.017600015586984576	CD16-_NK_cells
-0.007705455306552409	-0.021406208408274768	CD16-_NK_cells
-0.009382437926782403	-0.02138084102250653	CD16-_NK_cells
-0.00860065975797913	-0.022693405253947502	CD16-_NK_cells
-0.008087107915931029	-0.01977625100993651	CD16-_NK_cells
-0.012276806290929674	-0.020236877743027053	CD16-_NK_cells
-0.007145278086128883	-0.018990639606674353	CD16-_NK_cells
-0.012087533615530978	-0.02141218308867559	CD16-_NK_cells
-0.00924972349057309	-0.021441985111453038	CD16-_NK_cells
-0.00995692992695953	-0.02378216530538998	CD16-_NK_cells
-0.009479857337138475	-0.023374808437119098	CD16-_NK_cells
-0.01077035759543219	-0.022597256477084326	CD16-_NK_cells
-0.012357966644654637	-0.022247075150103303	CD16-_NK_cells
-0.008066902196890227	-0.021822196606223018	CD16-_NK_cells
-0.010801312579805225	-0.022891260716404172	CD16-_NK_cells
-0.008681995916106498	-0.006123246288623083	CD16-_NK_cells
-0.011079622440850319	-0.022019565322296722	CD16-_NK_cells
-0.008398435161071444	-0.011582178031963798	CD16-_NK_cells
-0.007772327049813164	-0.01923428685363618	CD16-_NK_cells
-0.008951369786507709	-0.01437463080844746	CD16-_NK_cells
6.847947607820856e-4	-0.024266181089450743	CD16-_NK_cells
-0.013285464771281846	-0.02211341273114296	CD16-_NK_cells
-0.00684818230410434	-0.022570872963672012	CD16-_NK_cells
-0.009259159377839277	-0.02125221915398347	CD16-_NK_cells
-0.00744312955300482	-0.02185820613697232	CD16-_NK_cells
-0.00889137766061497	-0.02301385279341058	CD16-_NK_cells
-0.008443570955557284	-0.0222805396393107	CD16-_NK_cells
-0.008812101850324529	-0.01941755717347973	CD16-_NK_cells
-0.008667810593356284	-0.022878654355798538	CD16-_NK_cells
-0.008711149746864781	-0.022850137392056286	CD16-_NK_cells
-0.007458451395061727	-0.01978763741057757	CD16-_NK_cells
-0.00788924887774924	-0.020893803828227517	CD16-_NK_cells
-0.007048638520669472	-0.0266258231894191	CD16-_NK_cells
-0.008711155033507336	-0.022850051946883703	CD16-_NK_cells
-0.006626090860366729	-0.010827091652596096	CD16-_NK_cells
-0.009309256846199165	-0.021101420408533036	CD16-_NK_cells
-0.00734800054772675	-0.019135675310510695	CD16-_NK_cells
-0.00768103140379715	-0.01773757867639703	CD16-_NK_cells
-0.007056871781029302	-0.02286564477667593	CD16-_NK_cells
-0.011000360613775661	-0.021111074607697743	CD16-_NK_cells
-0.010608719838910317	-0.02037594594431349	CD16-_NK_cells
-0.009295101403263365	-0.02334362598419736	CD16-_NK_cells
-0.006067445703406432	-0.01004219688760846	CD16-_NK_cells
1.7225886253608837e-4	1.31607850214052e-4	CD16-_NK_cells
-0.008702944848272592	-0.022838357182868124	CD16-_NK_cells
-0.010604187809693095	-0.02015799884826016	CD16-_NK_cells
-0.010830264126182702	-0.022632632764784756	CD16-_NK_cells
-0.010801312579805225	-0.022891260716404172	CD16-_NK_cells
-0.008711149746864781	-0.022850137392056286	CD16-_NK_cells
-0.01097262855868417	-0.02277243326115389	CD16-_NK_cells
-0.008793418800806923	-0.02002836117145316	CD16-_NK_cells
-0.008986831660325444	-0.022533611159402906	CD16-_NK_cells
-0.011979026325167333	-0.02104726799687835	CD16-_NK_cells
-0.005840264746693712	-0.009429571716910754	CD16-_NK_cells
-0.009944998968925802	-0.023775315588746397	CD16-_NK_cells
-0.009740132328154407	-0.01997031829269577	CD16-_NK_cells
-0.007074407111004966	-0.018028764250669724	CD16-_NK_cells
-0.008239965014352237	-0.017896303271826453	CD16-_NK_cells
-0.00855180286588052	-0.022678879531584345	CD16-_NK_cells
-0.008963374145885149	-0.02110337611846457	CD16-_NK_cells
-0.008542350105732724	-0.02260774709449193	CD16-_NK_cells
-0.007394818543888048	-0.02320303362006659	CD16-_NK_cells
-0.008506028011458897	-0.021786016258359926	CD16-_NK_cells
-0.010749254042922185	-0.0228449678086256	CD16-_NK_cells
-0.00815939758883877	-0.019833860814011353	CD16-_NK_cells
-0.006175616009931323	-0.02046500419598662	CD16-_NK_cells
-0.006779404792928926	-0.014418885728247939	CD16-_NK_cells
-0.008245140264010636	-0.017461653287945675	CD16-_NK_cells
-0.011815287410541204	-0.02157946910196788	CD16-_NK_cells
-0.00820204490546892	-0.008756554906194272	CD16-_NK_cells
-0.0085603075341893365	-0.013844904246711328	CD16-_NK_cells
-0.00937026408607891	-0.018778864617814826	CD16-_NK_cells
-0.010984077126125095	-0.021258601112420755	CD16-_NK_cells
-0.003476875680790133	-0.021554923966545264	CD16-_NK_cells
-0.018634834447640667	-0.01907482062177724	CD16-_NK_cells
-0.009962187191445707	-0.0237889782031949	CD16-_NK_cells
-0.00731608136459348	-0.020164534884978144	CD16-_NK_cells
-0.01045877019827697	-0.022569563321080968	CD16-_NK_cells
-0.007257818843702716	-0.025763877555998863	CD16-_NK_cells
-0.00910461444979597	-0.018663094752379643	CD16-_NK_cells
-0.007167820496832001	-0.008782934260427765	CD16-_NK_cells
-0.006282939391850575	-0.023605401847368326	CD16-_NK_cells
-0.008686176417125597	-0.022002324655013755	CD16-_NK_cells
-0.009517309685107337	-0.004286744379535167	CD16-_NK_cells
-0.007575948867028174	-0.021684433884094217	CD16-_NK_cells
-0.008458070333523795	-0.0207476106753241	CD16-_NK_cells
-0.004922449706745841	-0.02164322999298427	CD16-_NK_cells
-0.005982805790254687	-0.024095177837465814	CD16-_NK_cells
-0.00872779604842656	-0.005123432457455201	CD16-_NK_cells
-0.00902488203929416	-0.021323580210756133	CD16-_NK_cells
-0.009655167629626886	-0.023391017107373364	CD16-_NK_cells
-0.0077669802281224165	-0.019385623052519955	CD16-_NK_cells
-0.008181842146545434	-0.0197795900494769	CD16-_NK_cells
-0.007898011304270713	-0.021229211998619237	CD16-_NK_cells
-0.008457025005921532	-0.018180546733508985	CD16-_NK_cells
-0.009083214844383826	-0.020116040815405457	CD16-_NK_cells
-0.008782027969054534	-0.022814567685204103	CD16-_NK_cells
-0.010279360768585074	-0.024852383533641706	CD16-_NK_cells
-0.009261389075926016	-0.0213637349185929	CD16-_NK_cells
-0.018634834447640667	-0.01907482062177724	CD16-_NK_cells
-0.009848831111115645	-0.023646989694916076	CD16-_NK_cells
-0.009834405145712087	-0.023672517242188433	CD16-_NK_cells
-0.010801312579805225	-0.022891260716404172	CD16-_NK_cells
-0.007728421605081119	-0.02102610254510554	CD16-_NK_cells
-0.009824317624347725	-0.005460334662030243	CD16-_NK_cells
-0.007515307512210068	-0.026650501986501485	CD16-_NK_cells
-0.008957530669887455	-0.020853673244006304	CD16-_NK_cells
-0.008520549302878655	-0.022576482199821443	CD16-_NK_cells
-0.010432135049491654	-0.023221496065859513	CD16-_NK_cells
-0.006180591281313485	-0.01000464010310802	CD16-_NK_cells
-0.008132182166760907	-0.01947514127663426	CD16-_NK_cells
-0.007311580743706578	-0.02272165665687804	CD16-_NK_cells
-0.006066946160769247	-0.010447550656595202	CD16-_NK_cells
-0.007617218139083117	-0.021759980519584436	CD16-_NK_cells
-0.006908610700697927	-0.02224976936103668	CD16-_NK_cells
-0.009353681065330993	-0.021438384258854196	CD16-_NK_cells
-0.01799291749071193	-0.018033437875352165	CD16-_NK_cells
-0.010512262674458326	-0.021505473039066993	CD16-_NK_cells
-0.0032431656734658804	-0.021272425212547904	CD16-_NK_cells
-0.008529808244325445	-0.020116614347202074	CD16-_NK_cells
-0.007675778895680016	-0.019096424338314204	CD16-_NK_cells
-0.007820622393420542	-0.02132005687179014	CD16-_NK_cells
-0.010802896481937694	-0.021385922765833208	CD16-_NK_cells
-0.008505193425296782	-0.01780954414849215	CD16-_NK_cells
-0.007802653125139824	-0.019281381103755765	CD16-_NK_cells
-0.009756499185058616	-0.0054010246774615495	CD16-_NK_cells
-0.008439899494129079	-0.019985381448554548	CD16-_NK_cells
-0.008654432761566893	-0.022276395462170705	CD16-_NK_cells
-0.008089338802332039	-0.020985945848942575	CD16-_NK_cells
-0.008722744461174456	-0.020754211884931057	CD16-_NK_cells
-0.008473715989601416	-0.020775045811615336	CD16-_NK_cells
-0.003462046572125278	-0.0208330423195445	CD16-_NK_cells
-0.008202713430987664	-0.009402613133658764	CD16-_NK_cells
-0.0067739285330282945	-0.01964819928958292	CD16-_NK_cells
-0.007720305664736956	-0.02141220554022958	CD16-_NK_cells
-0.0018535896790158263	-0.02020615605507523	CD16-_NK_cells
-0.009478244056783122	-0.021367598220588237	CD16-_NK_cells
-0.009637371264648276	-0.0012480410109018485	CD16-_NK_cells
-0.009289047550666361	-0.021295203937721253	CD16-_NK_cells
-0.007747251338660421	-0.02133828563493545	CD16-_NK_cells
-0.006796144591662662	-0.019299065436854963	CD16-_NK_cells
-0.007762922065693694	-0.02148850777554338	CD16-_NK_cells
-0.007657729638883726	-0.02033953686163383	CD16-_NK_cells
-0.00794679172092414	-0.018737714487600633	CD16-_NK_cells
-0.0062738052808188356	-0.023619167229226874	CD16-_NK_cells
-0.008055046438570732	-0.010843448211670173	CD16-_NK_cells
-0.0025709029941963306	0.0018445867131858169	CD16-_NK_cells
-0.007201852103460275	-0.01815800691173458	CD16-_NK_cells
-0.0073955949203448465	-0.022877026529842227	CD16-_NK_cells
-0.009383652483010345	-0.021434484296587016	CD16-_NK_cells
-0.010801312579805225	-0.022891260716404172	CD16-_NK_cells
0.007111068239320009	-0.02562348021890115	CD16-_NK_cells
-0.00880995367317949	-0.020707845544047965	CD16-_NK_cells
-0.01059509719599268	-0.022017314637129845	CD16-_NK_cells
-0.009749897075530001	-0.018248128759748124	CD16-_NK_cells
-0.009910649085450784	-0.023750301441402985	CD16-_NK_cells
-0.00987195724663238	-0.02341617500247991	CD16-_NK_cells
-0.008631980636339602	-0.019946542306299452	CD16-_NK_cells
-0.008711149746864781	-0.022850137392056286	CD16-_NK_cells
-0.00850884366645441	-0.01992046852109773	CD16-_NK_cells
-0.007777757273038194	-0.02140925648628665	CD16-_NK_cells
-0.006736469091396611	-0.015526536786011853	CD16-_NK_cells
-0.007331446491753592	-0.01642182368877978	CD16-_NK_cells
-0.001264624695636368	-0.023611630613053082	CD16-_NK_cells
-0.009579908888704856	-0.023190637055927096	CD16-_NK_cells
-0.009003642399891775	-0.019829529252282003	CD16-_NK_cells
-0.009028020094757878	-0.020964718909911362	CD16-_NK_cells
-0.008699368593337944	-0.022274802790338867	CD16-_NK_cells
-0.007668003049847712	-0.025071161410297735	CD16-_NK_cells
-0.008641824282605737	-0.017626766213864963	CD16-_NK_cells
-0.007490713108095754	-0.018913152527715985	CD16-_NK_cells
-0.008102874067530068	-0.022886276000729833	CD16-_NK_cells
-0.0059009752625643255	-0.01993278956496943	CD16-_NK_cells
-0.008268252445629426	-0.01807264350532772	CD16-_NK_cells
-0.008761277222997419	-0.022512636205170664	CD16-_NK_cells
-0.00925752514103139	-0.02129667880346898	CD16-_NK_cells
8.151414609413705e-4	-0.014809747730550509	CD16-_NK_cells
-0.008842425446500404	-0.01982275338423884	CD16-_NK_cells
-0.0028705881476259578	-0.007281565554595011	CD16-_NK_cells
-0.008626614232440417	-0.01818136186779536	CD16-_NK_cells
-0.005383091738987565	-0.0040028379152176885	CD16-_NK_cells
-0.009449531154622466	-0.02142444131048368	CD16-_NK_cells
-0.00784276368819192	-0.01872114230047055	CD16-_NK_cells
-0.00807391374895151	-0.020233004184527097	CD16-_NK_cells
-0.008684144944020445	-0.02050214999852272	CD16-_NK_cells
-0.009862720285394136	-0.02053878800362154	CD16-_NK_cells
-0.008711025123226763	-0.02284993213659496	CD16-_NK_cells
-0.008025560230495391	-0.023969781289718762	CD16-_NK_cells
-0.00814515067897415	-0.019166767923671075	CD16-_NK_cells
-0.007834539350525305	-0.01930111434002379	CD16-_NK_cells
-0.00982388215130234	-0.022440622951859418	CD16-_NK_cells
-0.008690023615627382	-0.02102477358620461	CD16-_NK_cells
-0.008146684650673999	-0.02025443329287439	CD16-_NK_cells
-0.008506626912782119	-0.019101878901831387	CD16-_NK_cells
-0.015656406769527245	0.004340811120498119	CD16-_NK_cells
-0.007709494947621363	-0.010095218806865395	CD16-_NK_cells
-0.009189667317276813	-0.021278988160555182	CD16-_NK_cells
-0.008696480082584212	-0.022548650312888763	CD16-_NK_cells
-0.008514715705826997	-0.011810461647836829	CD16-_NK_cells
-0.007600228101832126	-0.017601019367133493	CD16-_NK_cells
-0.009270994311403866	-0.022936206848544447	CD16-_NK_cells
-0.009652806058645956	-0.01482782370852176	CD16-_NK_cells
-0.008915913586905636	-0.017571414325555448	CD16-_NK_cells
-0.008347833567588177	-0.017616039708229853	CD16-_NK_cells
-0.00807516489864541	-0.019606568465250992	CD16-_NK_cells
-0.008923868518278075	-0.017549580967253335	CD16-_NK_cells
0.033884115631292795	-0.015936106705916057	CD16-_NK_cells
-0.009250443277865613	-0.021253325343451274	CD16-_NK_cells
-0.005524909608839617	-0.022721170417741958	CD16-_NK_cells
-0.0086659577509979515	-0.02289034448111943	CD16-_NK_cells
-0.008204217839979563	-0.020553997571979038	CD16-_NK_cells
-0.0061185674473459755	-0.02208805377626844	CD16-_NK_cells
-0.006163865018314464	0.007282380605943207	CD16-_NK_cells
-0.007587123013549637	-0.01873128955927261	CD16-_NK_cells
-0.008686407349991055	-0.020551699601706698	CD16-_NK_cells
-0.010633326947963833	-0.022710956650461564	CD16-_NK_cells
-0.008533092228680149	-0.01899429327738194	CD16-_NK_cells
-0.01236760223305527	-0.02046308070082208	CD16-_NK_cells
-0.007705480667689166	-0.02140265802070073	CD16-_NK_cells
-0.007614989032230322	-0.021017182311255357	CD16-_NK_cells
-0.006423659030140832	-0.019650544431703883	CD16-_NK_cells
-0.006221558214472186	-0.016847184799837968	CD16-_NK_cells
-0.008351788460334752	-0.019884272280557988	CD16-_NK_cells
-0.011653232721231307	-0.021655891715394712	CD16-_NK_cells
-0.007760892370160158	-0.021331373403964283	CD16-_NK_cells
-0.007307130522730696	-0.019906785079395736	CD16-_NK_cells
-0.0071993933812513795	0.002084870660021833	CD16-_NK_cells
-0.008844239989310469	-0.02288286196576745	CD16-_NK_cells
-0.008669562711952277	-0.022131881918053556	CD16-_NK_cells
-0.00761242693807361	-0.021178221851878322	CD16-_NK_cells
-0.008979097639713501	-0.020400541928469604	CD16-_NK_cells
-0.0088446182554442615	-0.02372916245288029	CD16-_NK_cells
-0.00863804625036695	-0.020527416053198314	CD16-_NK_cells
-0.009428051180576848	-0.021452508334943658	CD16-_NK_cells
-0.009787144721428493	-0.022234396165272972	CD16-_NK_cells
-0.008529324071311274	-0.022234196083155643	CD16-_NK_cells
-0.007450554608613983	-0.01832918803362756	CD16-_NK_cells
-0.010264677371248955	-0.017908043491002407	CD16-_NK_cells
-0.008399760177157831	-0.020538324618737662	CD16-_NK_cells
-0.008096040011626447	-0.019782886627494143	CD16-_NK_cells
-0.008665347415698955	-0.020977019321951253	CD16-_NK_cells
-0.0077843237086409394	-0.021031868024975486	CD16-_NK_cells
-0.007094990391855504	-0.02237477802936524	CD16-_NK_cells
-0.009250101792759107	-0.0029512430519723614	CD16-_NK_cells
-0.009274318161145809	-0.021249318596278984	CD16-_NK_cells
-0.008637659970058116	-0.02221107047662606	CD16-_NK_cells
-0.006274925845997817	-0.007484730586078427	CD16-_NK_cells
-0.008807737462021294	-0.017775562749107972	CD16-_NK_cells
-0.010989832172352975	-0.020654841256213124	CD16-_NK_cells
-0.00863110416333709	-0.02189687916728924	CD16-_NK_cells
-0.0073304871383743945	-0.019749672280598072	CD16-_NK_cells
-0.008749743470682839	-0.022549623835723818	CD16-_NK_cells
-0.010801221393487938	-0.022891167023831933	CD16-_NK_cells
-0.007847013211039672	-0.021689340235858248	CD16-_NK_cells
-0.009168108692244499	-0.021446594099709462	CD16-_NK_cells
-0.010078034164370146	-0.02195569456571798	CD16-_NK_cells
0.012855084766621642	-0.02266630928376112	CD16-_NK_cells
-0.00685995609339975	-0.019695719649359598	CD16-_NK_cells
-0.008650350953222603	-0.02240703819173306	CD16-_NK_cells
-0.007624384947895708	-0.022091703621193018	CD16-_NK_cells
-0.00820177003589951	-0.020612863572210992	CD16-_NK_cells
-0.0059557862435015325	-0.019937809243812585	CD16-_NK_cells
-0.008664640431756278	-0.022814872785053793	CD16-_NK_cells
-0.008371427204800287	-0.019747121286686965	CD16-_NK_cells
-0.00930060448284352	-0.02131984059172409	CD16-_NK_cells
0.002345174223410783	-0.013774872720308879	CD16-_NK_cells
-0.005290356564454198	-0.006371661282270862	CD16-_NK_cells
-0.00691846582556057	-0.01982644384214545	CD16-_NK_cells
-0.007809114963596793	-0.011524960344989689	CD16-_NK_cells
-0.009633874374420292	-0.022333014142855198	CD16-_NK_cells
-0.008682138609540457	-0.019901641839344363	CD16-_NK_cells
-0.0033545450253182185	-0.015051190020048353	CD16-_NK_cells
-0.009510951350870406	-0.021600411349104058	CD16-_NK_cells
-0.008758672761148532	-0.022789074786048864	CD16-_NK_cells
-0.0076785341744749595	-0.021271471061827276	CD16-_NK_cells
-0.009068115780670896	-0.01982844703461673	CD16-_NK_cells
-0.00777823842194581	-0.021510706997144167	CD16-_NK_cells
-0.0035408124971162513	-9.765347177963283e-4	CD16-_NK_cells
-0.008614070094173523	-0.020053882083888204	CD16-_NK_cells
-0.007202989938033357	-0.006100234278337153	CD16-_NK_cells
-0.007738422797685504	-0.019307072739716588	CD16-_NK_cells
-0.0071267154511514075	-0.022273594612080436	CD16-_NK_cells
-0.007187513297454697	-0.015745379191736162	CD16-_NK_cells
-0.007706175481628056	-0.021405076810032682	CD16-_NK_cells
-0.008578318520938521	-0.019747913647973625	CD16-_NK_cells
-0.00682336864041299	-0.020501584923194552	CD16-_NK_cells
-0.0077011412887371625	-0.02144058587947059	CD16-_NK_cells
-0.0098346032910957	-0.023361521415863368	CD16-_NK_cells
-0.0034604057371068024	-0.020864607676463056	CD16-_NK_cells
-0.007777923366936863	-0.021510254655915394	CD16-_NK_cells
-0.007736988637512724	-0.008621973156986526	CD16-_NK_cells
-0.009270377218534338	-0.021269898133115913	CD16-_NK_cells
-0.00787025480624177	-0.020883864155154454	CD16-_NK_cells
-0.007208372023793235	-0.022832749464942237	CD16-_NK_cells
-0.00981485408958073	-0.02166029272313754	CD16-_NK_cells
-0.008487238483027501	-0.01968620337624477	CD16-_NK_cells
-0.007191425281666001	-0.024307491593883027	CD16-_NK_cells
-0.007342520203280046	-0.021461431189369704	CD16-_NK_cells
-0.0078056300503146665	-0.021290924472205822	CD16-_NK_cells
-0.008643767555640974	-0.022526160510197582	CD16-_NK_cells
-0.00731979479790623	-0.019965686902987674	CD16-_NK_cells
0.010989872991930594	-0.007448478415459817	CD16-_NK_cells
-0.00768839964432582	-0.01675250913921865	CD16-_NK_cells
-0.007945572551315247	-0.021763654045103116	CD16-_NK_cells
-0.007645233323499725	-0.008539042992661151	CD16-_NK_cells
-0.00828200753854885	-0.020237011926285756	CD16-_NK_cells
-0.011942251300603342	-0.016885358300751753	CD16-_NK_cells
-0.008801828686018762	-0.016025773522755343	CD16-_NK_cells
-0.008859054825031	-0.02058303095865464	CD16-_NK_cells
-0.0070171369666968105	-0.02269524578167982	CD16-_NK_cells
-0.008004948203077383	-0.020671558780902256	CD16-_NK_cells
-0.008672347263917007	-0.022619449723114714	CD16-_NK_cells
-0.00832457870120418	-0.01755768787679858	CD16-_NK_cells
-0.011237607175551178	-0.022933526996450206	CD16-_NK_cells
-0.010456391550258116	-0.021078051852495797	CD16-_NK_cells
-0.010512078793352298	-0.022571679397945636	CD16-_NK_cells
-0.008677317306300546	-0.02287239898239153	CD16-_NK_cells
-0.006797800337979912	-0.019688244008712774	CD16-_NK_cells
-0.007066691776469654	-0.006242654891325724	CD16-_NK_cells
-0.004317571977510073	-0.005783628348464723	CD16-_NK_cells
-1.1216262503468234e-4	-0.004670726479437996	CD16-_NK_cells
-0.007731237122121085	-0.020670713651058988	CD16-_NK_cells
-0.010333511864695976	-0.003311883662051751	CD16-_NK_cells
-0.0023577437706282464	-0.011204821168548455	CD16-_NK_cells
-0.005799606730293866	-0.0026434489287669345	CD16-_NK_cells
-0.010766902070563699	-0.02285590443468613	CD16-_NK_cells
-0.0070303393991790275	-0.019739497819483944	CD16-_NK_cells
-0.00645617767069109	-0.022883873698644475	CD16-_NK_cells
-0.008915142782455131	-0.01946783152035616	CD16-_NK_cells
-0.008018763181971691	-0.019504079539698328	CD16-_NK_cells
-0.002673427209546021	0.0026765125008517783	CD16-_NK_cells
-0.00661645659342752	-0.019664742259777997	CD16-_NK_cells
-0.007577157608163547	-0.019799975629754753	CD16-_NK_cells
-0.0077814425854734045	-0.01960917098824335	CD16-_NK_cells
-0.007633044560891758	-0.019704597710780383	CD16-_NK_cells
-0.0068567207908674455	-0.008333733224576312	CD16-_NK_cells
-0.008200202969756605	-0.019626120208940858	CD16-_NK_cells
-0.008598590742629681	-0.02290226483884968	CD16-_NK_cells
-0.007477161248860133	-0.024290869443643587	CD16-_NK_cells
-0.008219086366969705	-0.02025419044535462	CD16-_NK_cells
-0.007943375049798328	-0.021266467627753083	CD16-_NK_cells
-0.008402669636821045	-0.021768013984220375	CD16-_NK_cells
-0.007071357074472192	-0.013569214516080707	CD16-_NK_cells
-0.008261263034170758	-0.019826166863979536	CD16-_NK_cells
-0.007909914434338125	-0.02134026345505545	CD16-_NK_cells
-0.004049139386428915	-0.010104776625943564	CD16-_NK_cells
-0.00535851356337007	-0.0059228226303722755	CD16-_NK_cells
-0.008712850074304732	-0.02284954470915429	CD16-_NK_cells
-0.007895352476526502	-0.020354464420856862	CD16-_NK_cells
-0.004957235596469407	-0.020881468256377437	CD16-_NK_cells
-0.008639416365171097	-0.022696224747651265	CD16-_NK_cells
-0.003079103213500378	-0.0012155930263454409	CD16-_NK_cells
-0.007430009514298236	-0.021390554120810982	CD16-_NK_cells
-0.008350022685251346	-0.019311022237908895	CD16-_NK_cells
-0.0020431636954424664	-0.007310348173191029	CD16-_NK_cells
-0.009272747308964055	-0.023711521589451837	CD16-_NK_cells
-0.006881389003854496	-0.022862582482944267	CD16-_NK_cells
-0.007685453016795593	-0.020919109427151767	CD16-_NK_cells
-0.01052325221939967	-0.023129946728435664	CD16-_NK_cells
-0.009295465509877667	-0.021208474641777494	CD16-_NK_cells
-0.008668764147573681	-0.02023815701503601	CD16-_NK_cells
0.014409446920084536	0.04119310460665944	CD16-_NK_cells
-0.0076645813369583555	-0.009692107670838869	CD16-_NK_cells
-0.007170040255324881	-0.01108176886911059	CD16-_NK_cells
0.004975017396575748	-0.011246404980238486	CD16-_NK_cells
-0.00819618641715095	-0.02254766754640489	CD16-_NK_cells
-0.0022886997818645947	-0.020203548697035216	CD16-_NK_cells
-0.006465134465973953	-0.019697567728025462	CD16-_NK_cells
-0.004430777709254348	-0.02201286579210388	CD16-_NK_cells
-0.010130752981664782	-0.022202039524691845	CD16-_NK_cells
0.015092230912264176	-0.024509772703539354	CD16-_NK_cells
0.0038579890482408853	-0.024570109367112094	CD16-_NK_cells
-0.008665354120674689	-0.019075069753077024	CD16-_NK_cells
-0.009005894672121945	-0.021621317685068257	CD16-_NK_cells
-0.00872625341754004	-0.022273316311809493	CD16-_NK_cells
-0.010495707232975443	-0.020099090847669396	CD16-_NK_cells
-0.008017806526223498	-0.020591964203005082	CD16-_NK_cells
-0.006811705728353353	-0.01979835921403244	CD16-_NK_cells
-0.00862855991019481	-0.02032002422723649	CD16-_NK_cells
-0.007262259412705422	-0.02003005499972855	CD16-_NK_cells
-0.0030907960392266066	9.507798345228968e-4	CD16-_NK_cells
-0.007954003468055745	-0.021719195167462593	CD16-_NK_cells
-0.008056502014783536	-0.02023694835564957	CD16-_NK_cells
-0.007972464447540527	-0.020503589412438038	CD16-_NK_cells
-0.00922467060764723	-0.016176742720066545	CD16-_NK_cells
-0.008330095924044264	-0.011873119588425364	CD16-_NK_cells
-0.010485560333576026	-0.020398300693717755	CD16-_NK_cells
-0.00888967097601315	-0.005818337749766991	CD16-_NK_cells
-0.007229302859474119	-0.022179203450661107	CD16-_NK_cells
-0.008901000347681902	-0.021758979780013732	CD16-_NK_cells
-0.008491447234978137	-0.015073955939987014	CD16-_NK_cells
-0.0081816503118784	-0.021182629484703473	CD16-_NK_cells
-0.008820660646360936	-0.01971655171564328	CD16-_NK_cells
-0.006822894787921018	-0.019635075444646086	CD16-_NK_cells
-0.008292820558827161	-0.019301180665999403	CD16-_NK_cells
-0.007873687123408985	-0.020931655158545406	CD16-_NK_cells
-0.0074836109840672425	-0.0218592982873915	CD16-_NK_cells
-0.008684999020841296	-0.022396637935944843	CD16-_NK_cells
-0.003257240535897842	-0.018707993107463527	CD16-_NK_cells
-0.007574861956547543	-0.023566681710306406	CD16-_NK_cells
-0.008696777860389202	-0.022808001348754634	CD16-_NK_cells
-0.007679659975377108	-0.021325203489894296	CD16-_NK_cells
-0.008571943706136613	-0.020696155247857756	CD16-_NK_cells
-0.00854352610789607	-0.022456895822830295	CD16-_NK_cells
-0.008400472243946269	-0.012030369951069191	CD16-_NK_cells
-0.006602071596578885	-0.020147398968488515	CD16-_NK_cells
-0.009214982837827264	-0.018064314194355707	CD16-_NK_cells
-0.00775842958841307	-0.0206958795035414	CD16-_NK_cells
-0.007591048430868459	-0.01780524107692338	CD16-_NK_cells
-0.007135551906228939	-0.022336660212822074	CD16-_NK_cells
-0.00863820738370182	-0.022484254604132246	CD16-_NK_cells
-0.00821489735551505	-0.019977572526948505	CD16-_NK_cells
-0.009548150758564893	-0.021366415476917235	CD16-_NK_cells
-0.010871669975038497	-0.0212616173690204	CD16-_NK_cells
-0.006698022186329743	-0.02113014103950875	CD16-_NK_cells
-0.007880195352660853	-0.021657091983931138	CD16-_NK_cells
-0.007775877403636279	-0.023913829790219582	CD16-_NK_cells
-0.010021008188442253	-0.023750792380946528	CD16-_NK_cells
-0.010801312579805225	-0.022891260716404172	CD16-_NK_cells
-0.008708173990432314	-0.022845390678538958	CD16-_NK_cells
-0.007756885235784871	-0.02147998736685998	CD16-_NK_cells
-0.007311110611687104	-0.02653249764322775	CD16-_NK_cells
-0.007347884882423095	-0.01901381727152211	CD16-_NK_cells
0.007744732809260902	-0.007031123520798565	CD16-_NK_cells
-0.008956161924570886	-0.01726043389215589	CD16-_NK_cells
-0.0083322448257368	-0.020748527975557693	CD16-_NK_cells
-0.005265438576298692	-0.02104822604764499	CD16-_NK_cells
-0.008422745035395574	-0.020037512122005913	CD16-_NK_cells
-0.008206012052758378	-0.01939459997340188	CD16-_NK_cells
-0.007608820714768437	-0.0210240433212863	CD16-_NK_cells
-0.008669167337493261	-0.019356386099668214	CD16-_NK_cells
-0.007334212233044134	-0.02099648706128128	CD16-_NK_cells
0.008774788075328664	-0.017425031079642536	CD16-_NK_cells
-0.009718004991396231	-0.02340914059326101	CD16-_NK_cells
-0.007718187744319891	-0.02120229586303055	CD16-_NK_cells
-0.0084339936245578645	-0.019690090953432007	CD16-_NK_cells
-0.007850145284890501	-0.02145458699303251	CD16-_NK_cells
-0.0108588243819613	-0.02289457859822187	CD16-_NK_cells
-0.007622919104366932	-0.021689712041295064	CD16-_NK_cells
-0.0077438405158242575	-0.021326681656661725	CD16-_NK_cells
-0.0017163357452373946	-0.019703662931576757	CD16-_NK_cells
-0.007735125536332599	-0.020383859248275214	CD16-_NK_cells
-0.008441652934893731	-0.020438772132244983	CD16-_NK_cells
-0.007801993849497662	-0.02143767996592416	CD16-_NK_cells
-0.0042161319769169975	-0.011391354169537429	CD16-_NK_cells
-0.006777252016480554	-0.009213977757624578	CD16-_NK_cells
-0.00564734938492034	-0.006152591143944174	CD16-_NK_cells
-0.0023114603172952127	-0.020195025768096203	CD16-_NK_cells
-0.00777779786859659	-0.0191559880932352	CD16-_NK_cells
-0.007719328814464302	-0.01960307037911923	CD16-_NK_cells
-0.009105009035093035	-0.018596252038687353	CD16-_NK_cells
-7.17745182906197e-4	-0.01876833688302485	CD16-_NK_cells
-0.007814474415473803	-0.018252008469956435	CD16-_NK_cells
-0.01360097195212671	-0.015205656402436502	CD16-_NK_cells
-0.008614479375142758	-0.022729020226277263	CD16-_NK_cells
-0.005240282238750971	-0.020859978988617713	CD16-_NK_cells
-0.004137973603958177	-0.020797403260729687	CD16-_NK_cells
-0.00860169187998582	-0.019510331195109646	CD16-_NK_cells
-0.008433158746674265	-0.019353063355871322	CD16-_NK_cells
-0.009114420158539157	-0.019132834861427195	CD16-_NK_cells
-0.011422891545433236	-0.022927648952374213	CD16-_NK_cells
-0.008627941328760451	-0.02295497300290253	CD16-_NK_cells
-0.007739922356158547	-0.02133116897779757	CD16-_NK_cells
-0.009029932335283448	-0.022691828255890487	CD16-_NK_cells
-0.008714630424546307	-0.022772338056332837	CD16-_NK_cells
-0.007882552058339008	-0.021660403146536427	CD16-_NK_cells
-0.0074912076645677105	-0.019945605960334144	CD16-_NK_cells
-0.008528387079357897	-0.01874972640601743	CD16-_NK_cells
-0.0037018806432978987	-0.02259662580191261	CD16-_NK_cells
-0.008648923426663036	-0.019978473675750057	CD16-_NK_cells
-0.00585032526469007	-0.019719321621068393	CD16-_NK_cells
-0.010914439848326588	-0.02282606049781035	CD16-_NK_cells
-0.009354162655599766	-0.022259257257397715	CD16-_NK_cells
-0.009108284060144975	-0.02152089961241661	CD16-_NK_cells
-0.008745688202407512	-0.017816582238639272	CD16-_NK_cells
-0.006814376250652823	-0.014317398898812176	CD16-_NK_cells
-0.00292153134468348	-0.015559478597739108	CD16-_NK_cells
-0.00277008598081602	-0.007709649945448394	CD16-_NK_cells
-0.0062738052808188356	-0.023619167229226874	CD16-_NK_cells
-0.009892933018159682	-0.023673440396727835	CD16-_NK_cells
-0.009616604286487267	-0.022880604135464413	CD16-_NK_cells
[truncated: 263,628 more rows]
